# Supplementary material for: In vivo armed macrophages curb liver metastasis through tumor-reactive T-cell rejuvenation
Source: Nat Commun. 2025 Apr 11;16:3471. doi: 10.1038/s41467-025-58369-2 (PMC11992024; doi:10.1038/s41467-025-58369-2)
Supplement: Supplementary file 3 — Supplementary Dataset 1 [file 41467_2025_58369_MOESM3_ESM.xlsx]

## Sheet: Liver
Supplementary data 1: Top markers in liver APC populations in mice bearing MC38.OVA LM.p-value calculated by Wilcoxon Rank Sum test. Adjusted p-value is calculated based on bonferroni correction.
row.names	p_val	avg_log2FC	pct.1	pct.2	p_val_adj	cluster	gene
Stmn1	0	4.49793	0.886	0.071	0	pre DCs	Stmn1
Top2a	0	4.98345	0.802	0.05	0	pre DCs	Top2a
Pclaf	0	5.29849	0.783	0.041	0	pre DCs	Pclaf
Mcm5	0	3.6695	0.783	0.077	0	pre DCs	Mcm5
Cks1b	0	3.41404	0.82	0.118	0	pre DCs	Cks1b
Mcm7	0	3.69244	0.773	0.076	0	pre DCs	Mcm7
Mki67	0	4.38789	0.774	0.078	0	pre DCs	Mki67
Smc2	0	3.78273	0.762	0.071	0	pre DCs	Smc2
Dut	0	3.94574	0.794	0.106	0	pre DCs	Dut
Mcm6	0	3.61937	0.791	0.111	0	pre DCs	Mcm6
Rrm1	0	3.62293	0.755	0.076	0	pre DCs	Rrm1
Spc24	0	4.9743	0.707	0.033	0	pre DCs	Spc24
Mcm3	0	3.17724	0.798	0.129	0	pre DCs	Mcm3
Tipin	0	3.25754	0.733	0.084	0	pre DCs	Tipin
H2afx	0	3.94348	0.82	0.173	0	pre DCs	H2afx
Cdk1	0	3.98093	0.693	0.046	0	pre DCs	Cdk1
Uhrf1	0	4.62055	0.673	0.029	0	pre DCs	Uhrf1
Ezh2	0	2.40843	0.82	0.184	0	pre DCs	Ezh2
Dnmt1	0	2.43215	0.838	0.206	0	pre DCs	Dnmt1
Hells	0	3.69222	0.692	0.06	0	pre DCs	Hells
Hist1h1b	0	4.45457	0.731	0.1	0	pre DCs	Hist1h1b
Fen1	0	3.08186	0.729	0.098	0	pre DCs	Fen1
Smc4	0	2.62628	0.842	0.214	0	pre DCs	Smc4
Lmnb1	0	2.08399	0.904	0.278	0	pre DCs	Lmnb1
Atad2	0	2.76792	0.755	0.131	0	pre DCs	Atad2
Dctpp1	0	2.59577	0.802	0.18	0	pre DCs	Dctpp1
Impdh2	0	2.48592	0.858	0.237	0	pre DCs	Impdh2
Asf1b	0	4.44711	0.655	0.035	0	pre DCs	Asf1b
Cdca8	0	4.40531	0.656	0.038	0	pre DCs	Cdca8
Hist1h2ap	0	4.35895	0.716	0.102	0	pre DCs	Hist1h2ap
Rrm2	0	5.39218	0.634	0.021	0	pre DCs	Rrm2
Mcm2	0	3.65349	0.668	0.056	0	pre DCs	Mcm2
Selenoh	0	2.18722	0.894	0.284	0	pre DCs	Selenoh
Topbp1	0	2.37882	0.736	0.126	0	pre DCs	Topbp1
Bex3	0	2.6528	0.73	0.12	0	pre DCs	Bex3
Dnajc9	0	2.8787	0.702	0.093	0	pre DCs	Dnajc9
Tyms	0	3.96776	0.658	0.05	0	pre DCs	Tyms
Birc5	0	4.35053	0.644	0.041	0	pre DCs	Birc5
Nup210	0	1.89615	0.805	0.203	0	pre DCs	Nup210
Hist1h2ae	0	4.41461	0.753	0.152	0	pre DCs	Hist1h2ae
Gmnn	0	2.30775	0.754	0.153	0	pre DCs	Gmnn
Mcm4	0	2.81609	0.715	0.117	0	pre DCs	Mcm4
Cbx5	0	2.63484	0.68	0.084	0	pre DCs	Cbx5
Hist1h2ao	0	4.39608	0.665	0.07	0	pre DCs	Hist1h2ao
AI506816	0	3.35402	0.682	0.089	0	pre DCs	AI506816
Nsd2	0	2.18417	0.748	0.155	0	pre DCs	Nsd2
Sae1	0	2.14894	0.775	0.182	0	pre DCs	Sae1
Usp1	0	1.987	0.8	0.21	0	pre DCs	Usp1
Nasp	0	2.33479	0.729	0.141	0	pre DCs	Nasp
Tfdp1	0	2.37108	0.716	0.13	0	pre DCs	Tfdp1
Anp32e	0	2.19602	0.857	0.272	0	pre DCs	Anp32e
Lsm2	0	2.05481	0.801	0.217	0	pre DCs	Lsm2
Ncapd2	0	4.05512	0.618	0.037	0	pre DCs	Ncapd2
Exosc8	0	1.99756	0.786	0.206	0	pre DCs	Exosc8
Rbbp7	0	2.01887	0.858	0.278	0	pre DCs	Rbbp7
Hist1h1a	0	5.31857	0.604	0.029	0	pre DCs	Hist1h1a
Knl1	0	4.63867	0.6	0.026	0	pre DCs	Knl1
Lig1	0	3.05107	0.644	0.071	0	pre DCs	Lig1
Lsm3	0	1.82442	0.821	0.249	0	pre DCs	Lsm3
Ssrp1	0	1.91028	0.868	0.297	0	pre DCs	Ssrp1
Tacc3	0	3.71142	0.618	0.047	0	pre DCs	Tacc3
Aurkb	0	4.17869	0.615	0.044	0	pre DCs	Aurkb
Hist1h1d	0	3.06393	0.767	0.196	0	pre DCs	Hist1h1d
Pola1	0	2.43089	0.678	0.108	0	pre DCs	Pola1
Ccna2	0	4.89917	0.595	0.025	0	pre DCs	Ccna2
Nop58	0	2.10742	0.762	0.193	0	pre DCs	Nop58
Tubb4b	0	2.69926	0.813	0.244	0	pre DCs	Tubb4b
Dtymk	0	2.11448	0.725	0.159	0	pre DCs	Dtymk
Rfc5	0	2.84528	0.639	0.074	0	pre DCs	Rfc5
Psip1	0	1.76141	0.777	0.214	0	pre DCs	Psip1
Nrm	0	2.21423	0.698	0.135	0	pre DCs	Nrm
Ppil1	0	2.68418	0.659	0.101	0	pre DCs	Ppil1
Incenp	0	2.77948	0.677	0.119	0	pre DCs	Incenp
Pkmyt1	0	3.94056	0.59	0.033	0	pre DCs	Pkmyt1
Cdk4	0	2.26093	0.854	0.298	0	pre DCs	Cdk4
Cenpw	0	3.45085	0.601	0.045	0	pre DCs	Cenpw
Hist1h3e	0	3.28082	0.689	0.134	0	pre DCs	Hist1h3e
Orc6	0	2.73088	0.635	0.081	0	pre DCs	Orc6
Rangap1	0	2.12187	0.69	0.137	0	pre DCs	Rangap1
Rfc4	0	3.17314	0.604	0.052	0	pre DCs	Rfc4
H2afv	0	2.28385	0.895	0.344	0	pre DCs	H2afv
Tk1	0	2.56627	0.641	0.09	0	pre DCs	Tk1
Cdca3	0	4.23566	0.586	0.036	0	pre DCs	Cdca3
Hmgn2	0	2.28034	0.927	0.38	0	pre DCs	Hmgn2
Rpa3	0	1.94728	0.706	0.159	0	pre DCs	Rpa3
Diaph3	0	3.3875	0.586	0.039	0	pre DCs	Diaph3
Chaf1a	0	3.71413	0.583	0.036	0	pre DCs	Chaf1a
Clspn	0	4.79729	0.562	0.016	0	pre DCs	Clspn
Cdca7	0	4.07877	0.587	0.043	0	pre DCs	Cdca7
Syce2	0	3.02917	0.613	0.071	0	pre DCs	Syce2
Tpx2	0	4.01897	0.582	0.041	0	pre DCs	Tpx2
Slbp	0	1.98678	0.79	0.251	0	pre DCs	Slbp
Nucks1	0	1.87898	0.892	0.357	0	pre DCs	Nucks1
Rpa1	0	2.11426	0.671	0.136	0	pre DCs	Rpa1
Rnaseh2b	0	2.07514	0.664	0.129	0	pre DCs	Rnaseh2b
Haus4	0	2.79805	0.595	0.061	0	pre DCs	Haus4
Pa2g4	0	2.09668	0.889	0.357	0	pre DCs	Pa2g4
Cenpm	0	4.25175	0.556	0.024	0	pre DCs	Cenpm
Hirip3	0	3.72351	0.567	0.039	0	pre DCs	Hirip3
Ncapd3	0	2.4709	0.609	0.084	0	pre DCs	Ncapd3
Kif11	0	4.9371	0.546	0.021	0	pre DCs	Kif11
Rpa2	0	2.90474	0.593	0.069	0	pre DCs	Rpa2
Ahcy	0	2.39086	0.635	0.112	0	pre DCs	Ahcy
Racgap1	0	2.85738	0.61	0.087	0	pre DCs	Racgap1
Ppih	0	2.15157	0.631	0.112	0	pre DCs	Ppih
Hist1h2ab	0	4.68938	0.561	0.044	0	pre DCs	Hist1h2ab
Uck2	0	2.06584	0.627	0.117	0	pre DCs	Uck2
Ilf2	0	1.8304	0.647	0.138	0	pre DCs	Ilf2
Pold1	0	2.70423	0.571	0.063	0	pre DCs	Pold1
Mis18a	0	2.20896	0.603	0.096	0	pre DCs	Mis18a
Kif23	0	2.52612	0.608	0.105	0	pre DCs	Kif23
Kif15	0	4.43994	0.525	0.022	0	pre DCs	Kif15
Ccdc34	0	2.3709	0.594	0.092	0	pre DCs	Ccdc34
Mad2l1	0	3.66423	0.537	0.036	0	pre DCs	Mad2l1
Bub1b	0	3.56383	0.542	0.042	0	pre DCs	Bub1b
Knstrn	0	3.4446	0.542	0.042	0	pre DCs	Knstrn
E2f8	0	3.98196	0.53	0.031	0	pre DCs	E2f8
Prc1	0	4.35862	0.52	0.024	0	pre DCs	Prc1
Hist1h4d	0	2.83269	0.679	0.186	0	pre DCs	Hist1h4d
Ncaph	0	4.53547	0.512	0.019	0	pre DCs	Ncaph
Hist1h2bj	0	4.01405	0.528	0.037	0	pre DCs	Hist1h2bj
Alyref	0	1.97835	0.926	0.436	0	pre DCs	Alyref
Hist1h2ag	0	4.92454	0.511	0.022	0	pre DCs	Hist1h2ag
Timeless	0	2.403	0.568	0.079	0	pre DCs	Timeless
Hist1h3b	0	5.40984	0.503	0.017	0	pre DCs	Hist1h3b
Nusap1	0	4.83951	0.502	0.019	0	pre DCs	Nusap1
Ccnb2	0	3.40574	0.527	0.046	0	pre DCs	Ccnb2
Snrpd1	0	1.75149	0.926	0.447	0	pre DCs	Snrpd1
Psat1	0	3.03526	0.528	0.051	0	pre DCs	Psat1
Cmc2	0	2.15329	0.576	0.099	0	pre DCs	Cmc2
Hist1h2ai	0	4.13887	0.511	0.036	0	pre DCs	Hist1h2ai
Nudcd2	0	1.96035	0.594	0.119	0	pre DCs	Nudcd2
Tcf19	0	3.777	0.519	0.046	0	pre DCs	Tcf19
Mms22l	0	3.1638	0.511	0.039	0	pre DCs	Mms22l
Dtl	0	3.78814	0.503	0.032	0	pre DCs	Dtl
Rad51	0	4.73022	0.487	0.016	0	pre DCs	Rad51
Cdt1	0	2.71365	0.549	0.081	0	pre DCs	Cdt1
Suv39h1	0	2.49078	0.535	0.067	0	pre DCs	Suv39h1
Nup62	0	1.97179	0.574	0.106	0	pre DCs	Nup62
Cd34	0	3.87266	0.517	0.05	0	pre DCs	Cd34
Ube2t	0	3.78602	0.489	0.025	0	pre DCs	Ube2t
Kif22	0	4.6372	0.48	0.018	0	pre DCs	Kif22
Hist1h2an	0	4.31988	0.484	0.024	0	pre DCs	Hist1h2an
Hist1h3i	0	3.99255	0.495	0.036	0	pre DCs	Hist1h3i
Pold2	0	2.24436	0.546	0.089	0	pre DCs	Pold2
Lockd	0	3.84656	0.484	0.027	0	pre DCs	Lockd
Cdc45	0	4.33004	0.476	0.019	0	pre DCs	Cdc45
Ube2c	0	3.641	0.522	0.067	0	pre DCs	Ube2c
Pbk	0	5.28456	0.465	0.011	0	pre DCs	Pbk
Dbf4	0	2.53182	0.52	0.067	0	pre DCs	Dbf4
Hist1h2bg	0	3.10553	0.519	0.067	0	pre DCs	Hist1h2bg
Ckap2l	0	3.59569	0.487	0.035	0	pre DCs	Ckap2l
Cenpe	0	3.58374	0.484	0.032	0	pre DCs	Cenpe
Hist2h2ac	0	3.17688	0.518	0.067	0	pre DCs	Hist2h2ac
Ranbp1	0	1.95733	0.921	0.471	0	pre DCs	Ranbp1
Cit	0	4.31689	0.472	0.022	0	pre DCs	Cit
Rad51ap1	0	4.28642	0.466	0.017	0	pre DCs	Rad51ap1
Gm4316	0	2.83023	0.508	0.059	0	pre DCs	Gm4316
Cep55	0	4.42359	0.468	0.019	0	pre DCs	Cep55
Gins2	0	3.03522	0.495	0.047	0	pre DCs	Gins2
Ccnf	0	4.71212	0.466	0.018	0	pre DCs	Ccnf
Fbxo5	0	4.80527	0.464	0.017	0	pre DCs	Fbxo5
Prim1	0	3.53026	0.474	0.028	0	pre DCs	Prim1
Brip1	0	3.59404	0.468	0.026	0	pre DCs	Brip1
Phgdh	0	3.79989	0.481	0.04	0	pre DCs	Phgdh
Neil3	0	4.46997	0.456	0.015	0	pre DCs	Neil3
Jpt2	0	1.98155	0.537	0.098	0	pre DCs	Jpt2
Cenpa	0	2.99362	0.535	0.097	0	pre DCs	Cenpa
Zfp367	0	2.1797	0.537	0.099	0	pre DCs	Zfp367
Plk4	0	3.05555	0.477	0.039	0	pre DCs	Plk4
Hist1h2af	0	5.38561	0.45	0.012	0	pre DCs	Hist1h2af
Gm10282	0	2.2631	0.507	0.07	0	pre DCs	Gm10282
Nup205	0	1.91409	0.528	0.093	0	pre DCs	Nup205
Prim2	0	2.23176	0.506	0.072	0	pre DCs	Prim2
Nup85	0	2.07963	0.518	0.084	0	pre DCs	Nup85
Mis18bp1	0	4.09182	0.456	0.023	0	pre DCs	Mis18bp1
Kif20b	0	4.03868	0.454	0.022	0	pre DCs	Kif20b
Dek	0	1.85665	0.952	0.52	0	pre DCs	Dek
Rad51b	0	1.94172	0.513	0.082	0	pre DCs	Rad51b
Cdca5	0	4.77695	0.444	0.013	0	pre DCs	Cdca5
Atad5	0	2.94098	0.471	0.042	0	pre DCs	Atad5
Shmt2	0	2.61564	0.498	0.071	0	pre DCs	Shmt2
Pole	0	4.26228	0.441	0.015	0	pre DCs	Pole
Hist1h3f	0	3.4634	0.474	0.048	0	pre DCs	Hist1h3f
Cdca2	0	4.64183	0.443	0.017	0	pre DCs	Cdca2
Nap1l1	0	1.69182	0.944	0.518	0	pre DCs	Nap1l1
Nup107	0	1.83226	0.51	0.087	0	pre DCs	Nup107
Cenps	0	3.53712	0.446	0.024	0	pre DCs	Cenps
Tubb5	0	2.77535	0.984	0.563	0	pre DCs	Tubb5
Fignl1	0	4.21006	0.435	0.015	0	pre DCs	Fignl1
Ncapg2	0	2.3295	0.482	0.063	0	pre DCs	Ncapg2
Plk1	0	4.5909	0.434	0.016	0	pre DCs	Plk1
Hist1h2ak	0	4.79216	0.44	0.022	0	pre DCs	Hist1h2ak
Ndc80	0	3.69044	0.445	0.027	0	pre DCs	Ndc80
Hist1h2bn	0	4.38182	0.437	0.02	0	pre DCs	Hist1h2bn
Trim59	0	2.50542	0.474	0.06	0	pre DCs	Trim59
Anln	0	3.8985	0.436	0.022	0	pre DCs	Anln
Cdk2	0	1.88996	0.493	0.08	0	pre DCs	Cdk2
Ncapg	0	4.81212	0.425	0.013	0	pre DCs	Ncapg
Rfc3	0	2.41603	0.481	0.069	0	pre DCs	Rfc3
Cdc25a	0	2.20504	0.489	0.078	0	pre DCs	Cdc25a
Cenpf	0	4.15682	0.434	0.026	0	pre DCs	Cenpf
Ect2	0	4.06755	0.428	0.02	0	pre DCs	Ect2
Hist1h4h	0	2.86569	0.461	0.056	0	pre DCs	Hist1h4h
Kifc1	0	4.26014	0.421	0.018	0	pre DCs	Kifc1
Aurka	0	3.99028	0.427	0.025	0	pre DCs	Aurka
Shcbp1	0	4.51592	0.415	0.014	0	pre DCs	Shcbp1
Hist1h2bk	0	5.22501	0.414	0.013	0	pre DCs	Hist1h2bk
Cenpk	0	3.73097	0.421	0.02	0	pre DCs	Cenpk
Kif4	0	4.40307	0.416	0.016	0	pre DCs	Kif4
Cenpp	0	3.55187	0.425	0.026	0	pre DCs	Cenpp
Ran	0	2.1668	0.955	0.556	0	pre DCs	Ran
Esco2	0	5.12353	0.405	0.01	0	pre DCs	Esco2
Dlgap5	0	3.79878	0.415	0.021	0	pre DCs	Dlgap5
Spc25	0	4.16401	0.412	0.019	0	pre DCs	Spc25
Melk	0	4.63956	0.406	0.014	0	pre DCs	Melk
Aaas	0	2.00915	0.461	0.07	0	pre DCs	Aaas
Hist1h3c	0	4.59942	0.403	0.016	0	pre DCs	Hist1h3c
Tubg1	0	2.22766	0.445	0.061	0	pre DCs	Tubg1
Wee1	0	3.45026	0.408	0.024	0	pre DCs	Wee1
Ccnb1	0	4.15095	0.4	0.018	0	pre DCs	Ccnb1
Cdc20	0	3.91217	0.402	0.021	0	pre DCs	Cdc20
Mcm10	0	3.46003	0.398	0.018	0	pre DCs	Mcm10
Anp32b	0	1.90294	0.968	0.589	0	pre DCs	Anp32b
Stil	0	4.30812	0.388	0.012	0	pre DCs	Stil
Dhfr	0	3.24836	0.398	0.025	0	pre DCs	Dhfr
Rmi2	0	2.97626	0.411	0.038	0	pre DCs	Rmi2
Hmmr	0	4.20832	0.389	0.017	0	pre DCs	Hmmr
Hist1h2bb	0	4.35124	0.392	0.02	0	pre DCs	Hist1h2bb
Arhgef39	0	3.96182	0.39	0.019	0	pre DCs	Arhgef39
Hist1h3d	0	2.95441	0.42	0.049	0	pre DCs	Hist1h3d
Haus5	0	2.72846	0.402	0.036	0	pre DCs	Haus5
Cdca7l	0	2.552	0.42	0.054	0	pre DCs	Cdca7l
Bub1	0	4.28629	0.374	0.012	0	pre DCs	Bub1
Blm	0	2.31438	0.407	0.045	0	pre DCs	Blm
Cenph	0	3.83136	0.373	0.014	0	pre DCs	Cenph
Hist1h2ac	0	2.89726	0.4	0.042	0	pre DCs	Hist1h2ac
Mthfd1	0	2.26678	0.416	0.058	0	pre DCs	Mthfd1
Hist2h3b	0	3.28758	0.398	0.042	0	pre DCs	Hist2h3b
Hnrnpab	0	1.55377	0.96	0.607	0	pre DCs	Hnrnpab
Lmnb2	0	2.64267	0.391	0.039	0	pre DCs	Lmnb2
Chaf1b	0	2.73533	0.39	0.038	0	pre DCs	Chaf1b
Poc1a	0	3.01856	0.381	0.029	0	pre DCs	Poc1a
Brca1	0	4.24052	0.363	0.013	0	pre DCs	Brca1
Cdkn3	0	3.37936	0.381	0.031	0	pre DCs	Cdkn3
Haus1	0	2.46228	0.392	0.045	0	pre DCs	Haus1
Hmgb2	0	2.60857	0.976	0.629	0	pre DCs	Hmgb2
Mybl2	0	4.75625	0.356	0.01	0	pre DCs	Mybl2
Myb	0	4.34046	0.366	0.022	0	pre DCs	Myb
Wdhd1	0	3.29512	0.371	0.027	0	pre DCs	Wdhd1
Ska1	0	4.70784	0.355	0.011	0	pre DCs	Ska1
Bard1	0	3.38796	0.361	0.018	0	pre DCs	Bard1
Nuf2	0	4.55805	0.356	0.013	0	pre DCs	Nuf2
Ercc6l	0	3.76689	0.358	0.016	0	pre DCs	Ercc6l
Rad54l	0	3.74589	0.358	0.017	0	pre DCs	Rad54l
Kif20a	0	4.08451	0.359	0.018	0	pre DCs	Kif20a
Hist1h3a	0	2.75998	0.38	0.04	0	pre DCs	Hist1h3a
Mtfr2	0	4.25476	0.352	0.015	0	pre DCs	Mtfr2
Mxd3	0	5.24564	0.345	0.008	0	pre DCs	Mxd3
Ticrr	0	4.50605	0.34	0.009	0	pre DCs	Ticrr
Wdr76	0	2.67018	0.365	0.036	0	pre DCs	Wdr76
Gria3	0	3.19566	0.378	0.05	0	pre DCs	Gria3
Cdc6	0	4.06253	0.344	0.016	0	pre DCs	Cdc6
Foxm1	0	4.27755	0.34	0.013	0	pre DCs	Foxm1
Sgo2a	0	4.16067	0.339	0.013	0	pre DCs	Sgo2a
Zwilch	0	3.42055	0.345	0.019	0	pre DCs	Zwilch
Tuba1b	0	2.66167	0.971	0.648	0	pre DCs	Tuba1b
Cdkn2c	0	2.36447	0.361	0.042	0	pre DCs	Cdkn2c
Psmc3ip	0	3.68618	0.336	0.018	0	pre DCs	Psmc3ip
Kntc1	0	3.75906	0.329	0.013	0	pre DCs	Kntc1
Gins1	0	2.56009	0.349	0.033	0	pre DCs	Gins1
Dnph1	0	3.34679	0.332	0.018	0	pre DCs	Dnph1
Cip2a	0	3.65277	0.33	0.019	0	pre DCs	Cip2a
Spag5	0	4.24543	0.322	0.014	0	pre DCs	Spag5
Nme4	0	2.73288	0.348	0.04	0	pre DCs	Nme4
Mns1	0	3.94143	0.321	0.014	0	pre DCs	Mns1
Brca2	0	3.55622	0.321	0.016	0	pre DCs	Brca2
Ndc1	0	2.95419	0.327	0.024	0	pre DCs	Ndc1
Smyd2	0	2.98894	0.332	0.03	0	pre DCs	Smyd2
Cenpn	0	4.1386	0.312	0.011	0	pre DCs	Cenpn
Pimreg	0	4.28088	0.309	0.011	0	pre DCs	Pimreg
Bora	0	3.0205	0.323	0.027	0	pre DCs	Bora
Hist1h2ah	0	5.69435	0.299	0.005	0	pre DCs	Hist1h2ah
Kcnk12	0	4.23084	0.305	0.013	0	pre DCs	Kcnk12
Hmgb1	0	1.91292	0.978	0.686	0	pre DCs	Hmgb1
Hmgb3	0	4.06394	0.306	0.015	0	pre DCs	Hmgb3
Hist2h2bb	0	4.15937	0.306	0.017	0	pre DCs	Hist2h2bb
Sgo1	0	4.67998	0.296	0.009	0	pre DCs	Sgo1
Trip13	0	3.78104	0.299	0.013	0	pre DCs	Trip13
Iqgap3	0	4.29843	0.293	0.01	0	pre DCs	Iqgap3
Gm20628	0	4.19307	0.307	0.024	0	pre DCs	Gm20628
Rad18	0	2.93138	0.304	0.024	0	pre DCs	Rad18
Hist1h2bh	0	4.37549	0.287	0.011	0	pre DCs	Hist1h2bh
Haspin	0	2.86273	0.3	0.025	0	pre DCs	Haspin
Aspm	0	3.99519	0.286	0.012	0	pre DCs	Aspm
Depdc1a	0	4.61093	0.282	0.009	0	pre DCs	Depdc1a
Pcyox1l	0	2.9383	0.299	0.026	0	pre DCs	Pcyox1l
Ska2	0	2.6528	0.296	0.025	0	pre DCs	Ska2
Ckap2	0	3.81279	0.283	0.014	0	pre DCs	Ckap2
E2f7	0	3.82928	0.282	0.013	0	pre DCs	E2f7
Ctsg	0	5.48213	0.275	0.009	0	pre DCs	Ctsg
Kif2c	0	3.94457	0.275	0.012	0	pre DCs	Kif2c
Hist1h2bm	0	4.33246	0.271	0.009	0	pre DCs	Hist1h2bm
Zgrf1	0	3.0842	0.277	0.016	0	pre DCs	Zgrf1
Exo1	0	4.76717	0.267	0.007	0	pre DCs	Exo1
Kifc5b	0	3.52146	0.27	0.012	0	pre DCs	Kifc5b
Dsn1	0	3.54426	0.271	0.014	0	pre DCs	Dsn1
Hist1h3g	0	5.39554	0.264	0.007	0	pre DCs	Hist1h3g
Plppr3	0	3.71129	0.275	0.019	0	pre DCs	Plppr3
4930579G24Rik	0	3.65065	0.267	0.013	0	pre DCs	4930579G24Rik
Dscc1	0	4.41969	0.262	0.008	0	pre DCs	Dscc1
Ttk	0	4.40261	0.26	0.007	0	pre DCs	Ttk
Depdc1b	0	4.1356	0.263	0.01	0	pre DCs	Depdc1b
Nek2	0	4.24933	0.259	0.01	0	pre DCs	Nek2
Ung	0	3.59089	0.262	0.016	0	pre DCs	Ung
Kif18b	0	4.20181	0.254	0.008	0	pre DCs	Kif18b
Chek1	0	4.10266	0.252	0.009	0	pre DCs	Chek1
Efcab11	0	3.06316	0.26	0.017	0	pre DCs	Efcab11
Gtse1	0	4.24639	0.252	0.009	0	pre DCs	Gtse1
Ccne1	0	3.44308	0.259	0.017	0	pre DCs	Ccne1
Chtf18	0	3.97263	0.25	0.008	0	pre DCs	Chtf18
Troap	0	4.3568	0.25	0.01	0	pre DCs	Troap
Kif14	0	4.42946	0.247	0.008	0	pre DCs	Kif14
Gm42743	0	3.79451	0.252	0.013	0	pre DCs	Gm42743
Aunip	0	5.08855	0.243	0.006	0	pre DCs	Aunip
Elane	0	5.98208	0.248	0.012	0	pre DCs	Elane
Gm10143	0	3.68845	0.251	0.015	0	pre DCs	Gm10143
Cdc7	0	3.69201	0.246	0.011	0	pre DCs	Cdc7
Polq	0	4.28692	0.243	0.008	0	pre DCs	Polq
Mpo	0	6.37551	0.239	0.005	0	pre DCs	Mpo
Cenpi	0	3.99583	0.244	0.011	0	pre DCs	Cenpi
Spdl1	0	3.30803	0.246	0.015	0	pre DCs	Spdl1
Traip	0	4.29656	0.238	0.008	0	pre DCs	Traip
Oip5	0	4.4725	0.232	0.007	0	pre DCs	Oip5
Hist1h3h	0	4.50499	0.233	0.008	0	pre DCs	Hist1h3h
Fancd2	0	3.37567	0.222	0.011	0	pre DCs	Fancd2
Prr11	0	3.81244	0.221	0.011	0	pre DCs	Prr11
Parpbp	0	4.18834	0.217	0.008	0	pre DCs	Parpbp
Mastl	0	4.27766	0.214	0.007	0	pre DCs	Mastl
Ccdc18	0	3.51319	0.214	0.01	0	pre DCs	Ccdc18
H2afz	0	1.87961	0.978	0.774	0	pre DCs	H2afz
Rad54b	0	4.32873	0.208	0.006	0	pre DCs	Rad54b
Hist1h2ad	0	3.62711	0.212	0.011	0	pre DCs	Hist1h2ad
Gm44206	0	5.10473	0.201	0.004	0	pre DCs	Gm44206
Ankle1	0	4.95861	0.201	0.005	0	pre DCs	Ankle1
Ccne2	0	3.85391	0.202	0.009	0	pre DCs	Ccne2
Ska3	0	4.1147	0.199	0.007	0	pre DCs	Ska3
Fanci	0	3.77243	0.193	0.007	0	pre DCs	Fanci
Eme1	0	4.38633	0.192	0.006	0	pre DCs	Eme1
Tedc1	0	4.19236	0.193	0.007	0	pre DCs	Tedc1
Cdc25c	0	4.98838	0.189	0.006	0	pre DCs	Cdc25c
BC030867	0	4.63845	0.181	0.005	0	pre DCs	BC030867
Lrr1	0	5.08768	0.177	0.004	0	pre DCs	Lrr1
Ms4a3	0	5.119	0.178	0.006	0	pre DCs	Ms4a3
Muc13	0	6.93679	0.164	0.001	0	pre DCs	Muc13
Gm11505	0	6.40102	0.162	0.002	0	pre DCs	Gm11505
2610307P16Rik	0	5.91905	0.161	0.003	0	pre DCs	2610307P16Rik
Ptma	0	2.00993	0.997	0.893	0	pre DCs	Ptma
Ppia	0	1.30292	0.993	0.893	0	pre DCs	Ppia
Set	9.64505e-308	1.67586	0.95	0.555	3.11391e-303	pre DCs	Set
Hsp90aa1	2.54648e-307	1.68051	0.967	0.627	8.22131e-303	pre DCs	Hsp90aa1
Pole2	5.62132e-307	2.45503	0.358	0.043	1.81484e-302	pre DCs	Pole2
Haus6	9.48504e-307	2.15955	0.38	0.048	3.06225e-302	pre DCs	Haus6
Tuba4a	2.04719e-304	2.20739	0.634	0.151	6.60936e-300	pre DCs	Tuba4a
Paics	2.55179e-304	1.95319	0.775	0.243	8.23846e-300	pre DCs	Paics
Nup43	8.25466e-304	2.43162	0.346	0.04	2.66502e-299	pre DCs	Nup43
Sox4	1.20201e-303	4.62469	0.264	0.022	3.8807e-299	pre DCs	Sox4
Zmynd19	3.68993e-302	2.38615	0.415	0.06	1.19129e-297	pre DCs	Zmynd19
Kif18a	1.25516e-301	2.79638	0.285	0.026	4.05228e-297	pre DCs	Kif18a
Kif24	1.03331e-300	3.01104	0.26	0.02	3.33603e-296	pre DCs	Kif24
Cenpq	2.68377e-300	2.04784	0.405	0.056	8.66455e-296	pre DCs	Cenpq
Erh	5.43752e-300	1.66884	0.927	0.528	1.7555e-295	pre DCs	Erh
Prmt1	1.40702e-299	1.82984	0.821	0.274	4.54257e-295	pre DCs	Prmt1
Fkbp4	9.06069e-299	1.91186	0.806	0.268	2.92524e-294	pre DCs	Fkbp4
Snrpf	3.65759e-298	1.56126	0.946	0.54	1.18085e-293	pre DCs	Snrpf
Ptpn7	4.01183e-298	2.04324	0.525	0.099	1.29522e-293	pre DCs	Ptpn7
Bzw2	1.98123e-297	1.94654	0.563	0.113	6.3964e-293	pre DCs	Bzw2
Gm49980	4.96468e-297	1.89732	0.593	0.126	1.60285e-292	pre DCs	Gm49980
Hist1h2bf	3.33991e-296	3.32792	0.215	0.012	1.07829e-291	pre DCs	Hist1h2bf
Lmo1	5.26307e-296	2.23663	0.406	0.058	1.69918e-291	pre DCs	Lmo1
Nt5dc2	1.85269e-295	2.67205	0.284	0.026	5.98142e-291	pre DCs	Nt5dc2
Cep128	3.40083e-295	1.946	0.568	0.116	1.09796e-290	pre DCs	Cep128
Hist1h4k	2.15633e-294	3.15419	0.295	0.029	6.96173e-290	pre DCs	Hist1h4k
Nxt1	6.58146e-293	1.73674	0.702	0.179	2.12482e-288	pre DCs	Nxt1
Hnrnpa2b1	2.59505e-292	1.13663	0.982	0.824	8.37811e-288	pre DCs	Hnrnpa2b1
H2afy	7.42083e-292	1.52691	0.983	0.747	2.39582e-287	pre DCs	H2afy
Smc3	1.51841e-291	1.64399	0.775	0.223	4.90219e-287	pre DCs	Smc3
Rif1	2.46954e-290	1.69202	0.662	0.159	7.97292e-286	pre DCs	Rif1
Gen1	5.26123e-290	3.03929	0.214	0.013	1.69859e-285	pre DCs	Gen1
Npm1	6.13764e-290	1.63133	0.956	0.663	1.98154e-285	pre DCs	Npm1
Cenpu	2.95039e-289	3.31121	0.215	0.013	9.52534e-285	pre DCs	Cenpu
Ube2s	1.60357e-288	1.98442	0.854	0.349	5.17712e-284	pre DCs	Ube2s
Nop56	3.1263e-288	1.91457	0.684	0.178	1.00933e-283	pre DCs	Nop56
Rpl14	6.98699e-288	1.12654	0.987	0.846	2.25575e-283	pre DCs	Rpl14
Cdca4	9.16592e-288	1.96122	0.546	0.11	2.95922e-283	pre DCs	Cdca4
Acot7	2.71514e-286	1.62558	0.676	0.165	8.76582e-282	pre DCs	Acot7
Cbx3	2.47418e-284	1.63385	0.787	0.236	7.98789e-280	pre DCs	Cbx3
Ctps	3.13472e-284	2.49171	0.311	0.034	1.01205e-279	pre DCs	Ctps
Hmgn1	3.54018e-284	1.98993	0.736	0.225	1.14295e-279	pre DCs	Hmgn1
Msh6	1.96763e-283	2.2294	0.426	0.068	6.3525e-279	pre DCs	Msh6
Srsf7	3.34903e-283	1.47887	0.946	0.51	1.08123e-278	pre DCs	Srsf7
Rbbp4	2.57587e-282	1.67876	0.885	0.373	8.31619e-278	pre DCs	Rbbp4
Dkc1	3.31214e-282	2.02927	0.552	0.117	1.06932e-277	pre DCs	Dkc1
Maz	1.91292e-281	1.62579	0.839	0.292	6.17586e-277	pre DCs	Maz
Sapcd2	8.18252e-281	4.83928	0.149	0.004	2.64173e-276	pre DCs	Sapcd2
Pcna	1.2446e-280	1.91968	0.795	0.28	4.01819e-276	pre DCs	Pcna
Trim28	2.15753e-280	1.70559	0.809	0.268	6.96559e-276	pre DCs	Trim28
Gcat	2.55743e-280	2.60273	0.281	0.027	8.25667e-276	pre DCs	Gcat
Timm8a1	1.52873e-279	2.04102	0.481	0.087	4.93551e-275	pre DCs	Timm8a1
Gemin6	4.9924e-279	2.25087	0.321	0.037	1.6118e-274	pre DCs	Gemin6
Lsm5	5.32049e-279	1.61259	0.826	0.283	1.71772e-274	pre DCs	Lsm5
Zfp422	8.09581e-279	2.12151	0.435	0.071	2.61373e-274	pre DCs	Zfp422
Mbnl3	1.16254e-277	2.28061	0.293	0.03	3.75325e-273	pre DCs	Mbnl3
Nup37	4.36501e-276	2.42989	0.337	0.042	1.40924e-271	pre DCs	Nup37
Hist1h4n	1.21681e-275	1.88882	0.459	0.08	3.92846e-271	pre DCs	Hist1h4n
Srsf2	3.08853e-275	1.49115	0.942	0.552	9.97132e-271	pre DCs	Srsf2
Banf1	6.14939e-273	1.47652	0.934	0.522	1.98533e-268	pre DCs	Banf1
Tex30	8.03892e-273	1.85277	0.426	0.068	2.59537e-268	pre DCs	Tex30
H1fx	1.57878e-272	4.7812	0.157	0.005	5.0971e-268	pre DCs	H1fx
Rfc2	5.29433e-272	1.58697	0.807	0.267	1.70928e-267	pre DCs	Rfc2
Fh1	5.95347e-271	1.70109	0.737	0.212	1.92208e-266	pre DCs	Fh1
Rcc1	2.20605e-270	1.91793	0.446	0.077	7.12225e-266	pre DCs	Rcc1
BC055324	3.80347e-270	3.22232	0.203	0.012	1.22795e-265	pre DCs	BC055324
Prtn3	4.96829e-270	5.36299	0.428	0.085	1.60401e-265	pre DCs	Prtn3
Hnrnpa1	6.99844e-270	1.46091	0.948	0.549	2.25945e-265	pre DCs	Hnrnpa1
Gar1	2.805e-269	1.89169	0.57	0.129	9.05596e-265	pre DCs	Gar1
Espl1	2.47065e-268	2.58236	0.279	0.028	7.97649e-264	pre DCs	Espl1
Alg8	3.74424e-266	1.80552	0.505	0.098	1.20883e-261	pre DCs	Alg8
Dpy30	8.29085e-266	1.59828	0.741	0.22	2.6767e-261	pre DCs	Dpy30
Rps2	6.36053e-265	1.03753	0.993	0.915	2.0535e-260	pre DCs	Rps2
Mcm8	8.22989e-265	2.97668	0.198	0.012	2.65702e-260	pre DCs	Mcm8
Hjurp	1.60241e-264	1.67809	0.569	0.127	5.17338e-260	pre DCs	Hjurp
Idh2	2.15543e-264	1.75814	0.738	0.231	6.95881e-260	pre DCs	Idh2
Hist1h2be	8.13599e-264	2.1442	0.394	0.062	2.62671e-259	pre DCs	Hist1h2be
Aarsd1	9.12614e-264	1.6466	0.647	0.161	2.94638e-259	pre DCs	Aarsd1
Ulbp1	2.17766e-263	1.91635	0.353	0.049	7.03058e-259	pre DCs	Ulbp1
Rpl3	2.17983e-263	1.02464	0.984	0.855	7.03757e-259	pre DCs	Rpl3
Shmt1	3.98589e-263	2.9333	0.234	0.019	1.28684e-258	pre DCs	Shmt1
Hnrnpa3	1.38656e-262	1.16141	0.976	0.784	4.4765e-258	pre DCs	Hnrnpa3
Hpf1	1.42476e-262	1.6576	0.738	0.225	4.59984e-258	pre DCs	Hpf1
Pif1	3.52164e-261	4.42863	0.147	0.005	1.13696e-256	pre DCs	Pif1
Nutf2	2.45707e-260	1.64192	0.842	0.337	7.93264e-256	pre DCs	Nutf2
Uchl5	3.50941e-258	1.59264	0.71	0.203	1.13301e-253	pre DCs	Uchl5
Cks2	5.87624e-258	1.49452	0.764	0.255	1.89714e-253	pre DCs	Cks2
Fkbp3	8.35201e-258	1.59349	0.79	0.264	2.69645e-253	pre DCs	Fkbp3
Xrcc6	1.23915e-256	1.87628	0.43	0.074	4.00059e-252	pre DCs	Xrcc6
Arhgap11a	2.88395e-255	1.75151	0.503	0.102	9.31082e-251	pre DCs	Arhgap11a
Naa10	8.23824e-255	1.55366	0.683	0.182	2.65972e-250	pre DCs	Naa10
Impa2	1.13134e-254	1.6101	0.64	0.164	3.65253e-250	pre DCs	Impa2
Ipo5	1.34692e-254	1.77494	0.641	0.172	4.34853e-250	pre DCs	Ipo5
Umps	4.37641e-254	1.69642	0.533	0.115	1.41292e-249	pre DCs	Umps
Gm43305	4.54796e-254	1.88923	0.721	0.23	1.46831e-249	pre DCs	Gm43305
Tmem107	5.54244e-254	2.34998	0.32	0.041	1.78938e-249	pre DCs	Tmem107
Kpna2	2.25236e-253	2.24137	0.603	0.16	7.27173e-249	pre DCs	Kpna2
Ctss	6.48555e-253	-1.93996	0.866	0.91	2.09386e-248	pre DCs	Ctss
Lta4h	7.25343e-253	1.7303	0.762	0.251	2.34177e-248	pre DCs	Lta4h
Rnf227	1.26269e-252	2.79079	0.254	0.025	4.0766e-248	pre DCs	Rnf227
Gm42047	2.54239e-252	2.20557	0.563	0.142	8.20812e-248	pre DCs	Gm42047
Hist1h2bl	3.17262e-252	4.44304	0.134	0.003	1.02428e-247	pre DCs	Hist1h2bl
Snrpa1	5.40285e-252	1.5575	0.722	0.21	1.74431e-247	pre DCs	Snrpa1
Haus3	5.46179e-252	1.884	0.356	0.052	1.76334e-247	pre DCs	Haus3
Ruvbl2	4.55456e-251	1.73405	0.614	0.156	1.47044e-246	pre DCs	Ruvbl2
2610318N02Rik	5.08466e-251	3.81491	0.169	0.008	1.64158e-246	pre DCs	2610318N02Rik
Nudc	5.08719e-251	1.52312	0.891	0.405	1.6424e-246	pre DCs	Nudc
Pola2	7.57645e-251	1.57807	0.485	0.095	2.44606e-246	pre DCs	Pola2
Hist1h4c	3.82229e-250	2.01761	0.408	0.069	1.23403e-245	pre DCs	Hist1h4c
Dis3	1.52903e-249	2.028	0.35	0.05	4.93648e-245	pre DCs	Dis3
Cenpl	5.20329e-249	2.38525	0.288	0.034	1.67988e-244	pre DCs	Cenpl
Rcc2	1.43349e-247	1.52044	0.779	0.249	4.62801e-243	pre DCs	Rcc2
Smc1a	5.17917e-247	1.4777	0.884	0.368	1.6721e-242	pre DCs	Smc1a
Asf1a	1.26305e-246	1.79206	0.463	0.089	4.07776e-242	pre DCs	Asf1a
Snrpe	2.39214e-246	1.26053	0.943	0.609	7.72302e-242	pre DCs	Snrpe
Cd24a	3.44661e-246	1.48386	0.593	0.145	1.11274e-241	pre DCs	Cd24a
Suz12	7.256e-246	1.49875	0.725	0.217	2.3426e-241	pre DCs	Suz12
Nsmce1	5.51853e-245	1.58041	0.743	0.234	1.78166e-240	pre DCs	Nsmce1
Snrpg	1.83399e-244	1.21249	0.951	0.653	5.92105e-240	pre DCs	Snrpg
C1qbp	4.12391e-243	1.79576	0.811	0.331	1.3314e-238	pre DCs	C1qbp
Gins3	3.96916e-242	2.39147	0.238	0.022	1.28144e-237	pre DCs	Gins3
Rbl1	6.44941e-241	1.56384	0.551	0.126	2.08219e-236	pre DCs	Rbl1
2810408I11Rik	4.34976e-240	2.70253	0.209	0.016	1.40432e-235	pre DCs	2810408I11Rik
Psmg2	6.23213e-240	1.70492	0.517	0.112	2.01204e-235	pre DCs	Psmg2
Mtbp	1.82351e-239	2.65547	0.231	0.021	5.88719e-235	pre DCs	Mtbp
Fyb	2.07437e-238	-2.38532	0.621	0.847	6.69711e-234	pre DCs	Fyb
Klrb1f	2.5113e-238	2.47351	0.279	0.033	8.10774e-234	pre DCs	Klrb1f
Hmga1	5.57312e-238	1.61932	0.802	0.3	1.79928e-233	pre DCs	Hmga1
Eif5a	9.77797e-237	1.18731	0.967	0.78	3.15682e-232	pre DCs	Eif5a
Mthfd1l	1.12187e-236	1.77499	0.368	0.059	3.62194e-232	pre DCs	Mthfd1l
Snrnp25	5.77992e-236	1.59064	0.51	0.109	1.86605e-231	pre DCs	Snrnp25
Fam83d	1.50558e-235	3.74987	0.156	0.007	4.86077e-231	pre DCs	Fam83d
Hmgn5	2.07396e-235	1.89589	0.366	0.059	6.69578e-231	pre DCs	Hmgn5
Myc	3.07865e-235	2.97699	0.501	0.119	9.93941e-231	pre DCs	Myc
Nkg7	3.5998e-235	3.25509	0.251	0.027	1.1622e-230	pre DCs	Nkg7
Tyrobp	7.26538e-235	-1.29514	0.968	0.963	2.34563e-230	pre DCs	Tyrobp
Rfwd3	1.81898e-234	1.57053	0.547	0.129	5.87257e-230	pre DCs	Rfwd3
Gart	5.88187e-233	1.72757	0.533	0.125	1.89896e-228	pre DCs	Gart
Parvg	3.29243e-232	1.41701	0.744	0.231	1.06296e-227	pre DCs	Parvg
Ncl	1.50374e-231	1.64092	0.924	0.525	4.85483e-227	pre DCs	Ncl
Gm15657	1.78541e-231	4.32446	0.15	0.007	5.76418e-227	pre DCs	Gm15657
Gstcd	8.11219e-231	1.73325	0.372	0.061	2.61902e-226	pre DCs	Gstcd
1700025G04Rik	2.20878e-230	1.44377	0.62	0.162	7.13105e-226	pre DCs	1700025G04Rik
D030056L22Rik	3.9267e-230	1.85867	0.343	0.052	1.26774e-225	pre DCs	D030056L22Rik
G3bp1	8.18806e-230	1.35486	0.898	0.418	2.64352e-225	pre DCs	G3bp1
Lin9	8.35278e-229	2.13764	0.271	0.032	2.69669e-224	pre DCs	Lin9
Vegfb	1.49918e-228	1.83658	0.415	0.077	4.84012e-224	pre DCs	Vegfb
Timm50	1.81515e-228	1.48103	0.674	0.193	5.8602e-224	pre DCs	Timm50
Hspd1	5.74678e-228	1.77794	0.819	0.349	1.85535e-223	pre DCs	Hspd1
Hist1h4i	9.33521e-228	1.71782	0.56	0.142	3.01387e-223	pre DCs	Hist1h4i
Tonsl	3.0162e-227	3.26712	0.163	0.009	9.73781e-223	pre DCs	Tonsl
Atic	4.33016e-227	1.70953	0.647	0.19	1.39799e-222	pre DCs	Atic
Sept6	2.20329e-226	1.40809	0.684	0.197	7.11334e-222	pre DCs	Sept6
Fcer1g	4.0933e-226	-1.55461	0.853	0.917	1.32152e-221	pre DCs	Fcer1g
Nudt21	1.6054e-225	1.43829	0.837	0.342	5.18304e-221	pre DCs	Nudt21
Ifrd2	2.03671e-225	2.18052	0.307	0.043	6.57553e-221	pre DCs	Ifrd2
Nmral1	3.90127e-225	1.67138	0.58	0.152	1.25953e-220	pre DCs	Nmral1
Bex6	4.70547e-225	1.83477	0.464	0.097	1.51916e-220	pre DCs	Bex6
Ppat	6.34929e-225	1.95531	0.344	0.054	2.04987e-220	pre DCs	Ppat
BC035044	1.29585e-224	1.62158	0.721	0.245	4.18364e-220	pre DCs	BC035044
Hnrnpr	1.4116e-224	1.34882	0.752	0.239	4.55735e-220	pre DCs	Hnrnpr
Ubap2	1.67459e-223	1.46598	0.508	0.114	5.40642e-219	pre DCs	Ubap2
Npm3	3.28147e-223	1.51654	0.742	0.25	1.05942e-218	pre DCs	Npm3
Ppa1	1.27647e-222	1.5811	0.664	0.197	4.12108e-218	pre DCs	Ppa1
Fcho1	1.70699e-222	1.57723	0.44	0.087	5.511e-218	pre DCs	Fcho1
Hoxa9	2.12952e-222	4.48361	0.129	0.004	6.87514e-218	pre DCs	Hoxa9
Nup160	4.75799e-222	1.69086	0.41	0.077	1.53612e-217	pre DCs	Nup160
Tdp1	1.06381e-221	1.89277	0.328	0.05	3.43451e-217	pre DCs	Tdp1
Enkd1	2.24135e-221	2.80692	0.19	0.015	7.23621e-217	pre DCs	Enkd1
Cst7	1.15859e-220	2.69434	0.243	0.027	3.74051e-216	pre DCs	Cst7
Tmpo	1.57147e-220	1.4068	0.91	0.487	5.07348e-216	pre DCs	Tmpo
Rad21	3.07495e-220	1.4921	0.771	0.273	9.92747e-216	pre DCs	Rad21
Tcp1	3.15431e-220	1.38819	0.88	0.416	1.01837e-215	pre DCs	Tcp1
Srsf3	5.15937e-220	1.22912	0.94	0.557	1.6657e-215	pre DCs	Srsf3
Hist1h4j	9.94838e-220	3.16323	0.17	0.011	3.21183e-215	pre DCs	Hist1h4j
Fxn	7.77289e-219	1.83641	0.391	0.072	2.50948e-214	pre DCs	Fxn
Ptges3	1.34949e-218	1.30251	0.917	0.506	4.35684e-214	pre DCs	Ptges3
Rdm1	9.02546e-218	1.54989	0.563	0.144	2.91387e-213	pre DCs	Rdm1
Plp2	1.0178e-217	1.25543	0.825	0.318	3.28597e-213	pre DCs	Plp2
Cbx1	1.52712e-217	1.36012	0.78	0.276	4.93032e-213	pre DCs	Cbx1
Serbp1	5.43174e-217	1.23053	0.957	0.628	1.75364e-212	pre DCs	Serbp1
Mrpl49	5.92618e-217	1.42499	0.511	0.116	1.91327e-212	pre DCs	Mrpl49
Metrn	1.63378e-216	1.7784	0.335	0.053	5.27467e-212	pre DCs	Metrn
Smarcc1	1.95789e-216	1.43711	0.717	0.231	6.32106e-212	pre DCs	Smarcc1
Fasn	2.85333e-216	1.76178	0.462	0.101	9.21196e-212	pre DCs	Fasn
Hat1	3.99832e-216	1.41215	0.755	0.259	1.29086e-211	pre DCs	Hat1
Cep295	5.7586e-216	1.51465	0.421	0.082	1.85916e-211	pre DCs	Cep295
Nup93	4.24982e-215	1.51367	0.474	0.103	1.37205e-210	pre DCs	Nup93
Exosc7	4.8286e-215	1.42209	0.61	0.165	1.55891e-210	pre DCs	Exosc7
Nrgn	7.57465e-215	5.28011	0.111	0.003	2.44547e-210	pre DCs	Nrgn
Orc1	2.78205e-214	3.04146	0.152	0.008	8.98184e-210	pre DCs	Orc1
Hdgf	1.09291e-213	1.36854	0.869	0.394	3.52847e-209	pre DCs	Hdgf
Lyar	1.52433e-213	1.50769	0.578	0.151	4.9213e-209	pre DCs	Lyar
Cdk2ap1	1.57905e-213	1.3434	0.82	0.317	5.09796e-209	pre DCs	Cdk2ap1
Uchl3	2.914e-213	1.37904	0.624	0.172	9.40784e-209	pre DCs	Uchl3
Sinhcaf	6.14805e-213	1.79432	0.389	0.073	1.9849e-208	pre DCs	Sinhcaf
Rps17	6.39872e-213	1.0187	0.967	0.787	2.06583e-208	pre DCs	Rps17
Nolc1	4.35139e-212	1.56623	0.67	0.21	1.40485e-207	pre DCs	Nolc1
Dctd	7.48708e-212	3.83828	0.137	0.006	2.41721e-207	pre DCs	Dctd
Srm	8.17704e-212	2.01451	0.564	0.16	2.63996e-207	pre DCs	Srm
Parp1	1.97347e-211	1.41571	0.675	0.204	6.37135e-207	pre DCs	Parp1
Taf9	2.058e-211	2.41716	0.219	0.022	6.64426e-207	pre DCs	Taf9
Cd27	4.75592e-211	3.98449	0.156	0.009	1.53545e-206	pre DCs	Cd27
Cdkn2aipnl	3.73866e-210	1.30255	0.532	0.128	1.20703e-205	pre DCs	Cdkn2aipnl
Dnaaf2	5.83652e-210	1.91882	0.305	0.045	1.88432e-205	pre DCs	Dnaaf2
Asrgl1	9.68766e-210	1.68369	0.367	0.065	3.12766e-205	pre DCs	Asrgl1
Tcerg1	1.74835e-209	1.28889	0.761	0.261	5.64456e-205	pre DCs	Tcerg1
Rpl12	2.69171e-209	1.04825	0.979	0.793	8.6902e-205	pre DCs	Rpl12
Saal1	2.90635e-209	1.72574	0.37	0.066	9.38317e-205	pre DCs	Saal1
Dipk1b	6.09075e-209	4.39321	0.119	0.004	1.9664e-204	pre DCs	Dipk1b
Ttf2	1.78835e-208	1.96218	0.291	0.042	5.7737e-204	pre DCs	Ttf2
Fancm	2.29254e-208	2.75731	0.171	0.012	7.40148e-204	pre DCs	Fancm
Sptssa	9.43984e-208	1.29113	0.85	0.355	3.04765e-203	pre DCs	Sptssa
Sumo2	1.9372e-207	1.08822	0.953	0.686	6.25426e-203	pre DCs	Sumo2
Rpl36a	2.59931e-207	1.05873	0.973	0.797	8.39186e-203	pre DCs	Rpl36a
Rhno1	3.45748e-207	1.67681	0.402	0.079	1.11625e-202	pre DCs	Rhno1
Cad	3.74151e-207	2.01867	0.286	0.041	1.20795e-202	pre DCs	Cad
Ncaph2	4.68883e-207	1.39538	0.697	0.219	1.51379e-202	pre DCs	Ncaph2
Suv39h2	1.08715e-206	2.97422	0.154	0.009	3.50986e-202	pre DCs	Suv39h2
Prpf19	1.31678e-206	1.4107	0.754	0.268	4.25124e-202	pre DCs	Prpf19
Cep57l1	2.11197e-205	1.94141	0.287	0.041	6.81849e-201	pre DCs	Cep57l1
Rbmxl1	2.95535e-205	1.43897	0.748	0.265	9.54135e-201	pre DCs	Rbmxl1
Phf19	3.25645e-205	2.98972	0.158	0.01	1.05134e-200	pre DCs	Phf19
Hdac2	3.46113e-205	1.42506	0.624	0.179	1.11743e-200	pre DCs	Hdac2
Rbm38	5.66634e-205	1.04726	0.728	0.223	1.82938e-200	pre DCs	Rbm38
Nhp2	1.24708e-204	1.40235	0.825	0.345	4.02621e-200	pre DCs	Nhp2
Snrnp40	1.8647e-204	1.31308	0.702	0.223	6.02019e-200	pre DCs	Snrnp40
Kctd14	1.89953e-204	2.12228	0.306	0.048	6.13262e-200	pre DCs	Kctd14
Rgs18	7.52421e-204	1.24996	0.465	0.101	2.42919e-199	pre DCs	Rgs18
Tube1	1.50062e-203	3.62659	0.126	0.005	4.84475e-199	pre DCs	Tube1
Ramp1	1.97814e-203	1.58657	0.79	0.315	6.38641e-199	pre DCs	Ramp1
Epb41l4b	4.18455e-203	4.12236	0.114	0.004	1.35098e-198	pre DCs	Epb41l4b
Stk26	6.63778e-203	2.07299	0.316	0.051	2.14301e-198	pre DCs	Stk26
Sfxn1	8.35334e-203	1.43822	0.643	0.195	2.69687e-198	pre DCs	Sfxn1
Eif1ad	1.61782e-202	1.31932	0.643	0.189	5.22312e-198	pre DCs	Eif1ad
Pxylp1	1.99337e-202	2.50532	0.203	0.02	6.4356e-198	pre DCs	Pxylp1
Slc1a5	2.40683e-202	1.20209	0.689	0.207	7.77044e-198	pre DCs	Slc1a5
Ftl1	1.79699e-201	-2.02623	0.935	0.928	5.80159e-197	pre DCs	Ftl1
Casp8ap2	4.35241e-201	1.30257	0.554	0.142	1.40518e-196	pre DCs	Casp8ap2
Mif	5.00136e-200	1.51607	0.926	0.587	1.61469e-195	pre DCs	Mif
Alad	6.52006e-200	1.57145	0.422	0.088	2.105e-195	pre DCs	Alad
Paxip1	3.70951e-199	1.56898	0.356	0.064	1.19762e-194	pre DCs	Paxip1
Prps1	4.10113e-199	1.74226	0.344	0.06	1.32405e-194	pre DCs	Prps1
Ckap5	1.29562e-198	1.67323	0.575	0.166	4.1829e-194	pre DCs	Ckap5
9430015G10Rik	1.41484e-198	2.26076	0.226	0.026	4.56781e-194	pre DCs	9430015G10Rik
Ddx39	2.68274e-198	1.27631	0.791	0.297	8.66123e-194	pre DCs	Ddx39
Lsm8	3.2033e-198	1.35298	0.771	0.289	1.03419e-193	pre DCs	Lsm8
Strbp	5.72383e-198	1.30656	0.513	0.126	1.84794e-193	pre DCs	Strbp
Pds5b	9.0931e-198	1.27488	0.556	0.145	2.93571e-193	pre DCs	Pds5b
Chchd6	2.50752e-197	1.66867	0.36	0.067	8.09553e-193	pre DCs	Chchd6
Tmem238	2.69874e-197	1.63244	0.407	0.083	8.71287e-193	pre DCs	Tmem238
Mrto4	4.24232e-197	1.45133	0.612	0.178	1.36963e-192	pre DCs	Mrto4
Siva1	6.61104e-197	1.39332	0.807	0.342	2.13438e-192	pre DCs	Siva1
Kcnn4	7.38918e-197	1.55001	0.435	0.095	2.3856e-192	pre DCs	Kcnn4
BC052040	1.62516e-196	1.6452	0.298	0.046	5.24682e-192	pre DCs	BC052040
Angpt1	1.68769e-196	5.69232	0.12	0.005	5.44871e-192	pre DCs	Angpt1
Nt5c3b	2.36468e-196	1.9311	0.305	0.049	7.63436e-192	pre DCs	Nt5c3b
Chek2	3.27479e-196	1.86812	0.311	0.05	1.05727e-191	pre DCs	Chek2
Rad50	3.50822e-196	1.31374	0.589	0.164	1.13263e-191	pre DCs	Rad50
Cse1l	6.87858e-196	1.31411	0.564	0.152	2.22075e-191	pre DCs	Cse1l
Dnah8	9.12897e-196	3.1145	0.17	0.013	2.94729e-191	pre DCs	Dnah8
Ilf3	1.01771e-195	1.29214	0.514	0.128	3.28567e-191	pre DCs	Ilf3
Larp7	1.03691e-195	1.27017	0.617	0.176	3.34768e-191	pre DCs	Larp7
Nccrp1	1.1608e-195	2.96891	0.211	0.023	3.74765e-191	pre DCs	Nccrp1
Rps6ka5	1.2519e-195	1.25067	0.619	0.178	4.04175e-191	pre DCs	Rps6ka5
Msh2	3.12916e-195	1.96147	0.325	0.056	1.01025e-190	pre DCs	Msh2
Spint2	4.78245e-195	1.2302	0.565	0.153	1.54401e-190	pre DCs	Spint2
Pabpc4	6.74207e-195	1.81081	0.336	0.059	2.17668e-190	pre DCs	Pabpc4
Smc6	7.29511e-195	1.21472	0.79	0.304	2.35523e-190	pre DCs	Smc6
Nelfe	2.74445e-194	1.35268	0.608	0.175	8.86046e-190	pre DCs	Nelfe
Magoh	7.05405e-193	1.26261	0.758	0.272	2.2774e-188	pre DCs	Magoh
Nsmce4a	1.1963e-192	1.25709	0.793	0.296	3.86226e-188	pre DCs	Nsmce4a
Rpp30	1.50636e-192	1.36786	0.448	0.1	4.86328e-188	pre DCs	Rpp30
Hnrnpd	8.22795e-192	1.15064	0.938	0.576	2.65639e-187	pre DCs	Hnrnpd
Lbr	2.75444e-191	1.175	0.797	0.303	8.8927e-187	pre DCs	Lbr
Gins4	7.79414e-191	1.43247	0.481	0.115	2.51634e-186	pre DCs	Gins4
Ppid	8.40914e-191	1.32851	0.603	0.176	2.71489e-186	pre DCs	Ppid
Hspa14	8.52336e-191	1.3818	0.593	0.17	2.75177e-186	pre DCs	Hspa14
Wdr12	1.16284e-190	1.63999	0.444	0.102	3.75424e-186	pre DCs	Wdr12
U2af1	1.18727e-190	1.19485	0.915	0.501	3.83312e-186	pre DCs	U2af1
Mrpl28	1.62615e-190	1.21121	0.774	0.278	5.25004e-186	pre DCs	Mrpl28
Ruvbl1	2.77976e-190	1.40591	0.55	0.149	8.97445e-186	pre DCs	Ruvbl1
Rbm3	2.86399e-190	1.07999	0.95	0.65	9.24638e-186	pre DCs	Rbm3
Reep4	3.93534e-190	1.61308	0.495	0.125	1.27053e-185	pre DCs	Reep4
Ddx11	6.04924e-190	2.28521	0.2	0.02	1.953e-185	pre DCs	Ddx11
Pgp	2.17649e-189	1.29073	0.712	0.242	7.02679e-185	pre DCs	Pgp
Eif1ax	4.80877e-189	1.23352	0.756	0.273	1.55251e-184	pre DCs	Eif1ax
Stip1	5.21657e-189	1.29015	0.735	0.266	1.68417e-184	pre DCs	Stip1
Wdr90	5.39114e-189	3.0038	0.161	0.012	1.74053e-184	pre DCs	Wdr90
Tfdp2	6.03956e-189	1.88598	0.275	0.041	1.94987e-184	pre DCs	Tfdp2
Polh	1.07966e-188	2.13771	0.228	0.028	3.48567e-184	pre DCs	Polh
Rnaseh2a	1.24815e-188	1.41804	0.532	0.141	4.02964e-184	pre DCs	Rnaseh2a
Lin54	9.10572e-188	1.41479	0.405	0.086	2.93978e-183	pre DCs	Lin54
Tmem97	1.2354e-187	1.79578	0.385	0.08	3.98848e-183	pre DCs	Tmem97
Snrpd2	1.27935e-187	1.17541	0.916	0.51	4.13039e-183	pre DCs	Snrpd2
Kit	1.75565e-187	1.87148	0.42	0.097	5.6681e-183	pre DCs	Kit
Pole3	1.83396e-187	1.27428	0.472	0.111	5.92093e-183	pre DCs	Pole3
Rttn	1.84643e-187	1.78301	0.246	0.033	5.96121e-183	pre DCs	Rttn
Pfas	4.71239e-187	2.03664	0.237	0.03	1.52139e-182	pre DCs	Pfas
Pebp1	1.9286e-186	1.41365	0.856	0.407	6.22649e-182	pre DCs	Pebp1
Vrk1	2.15641e-186	1.19285	0.84	0.349	6.96197e-182	pre DCs	Vrk1
B3gnt5	2.466e-186	1.97222	0.292	0.047	7.96147e-182	pre DCs	B3gnt5
Prss57	4.99598e-186	3.08519	0.184	0.018	1.61295e-181	pre DCs	Prss57
Pask	6.35207e-186	3.4637	0.116	0.005	2.05076e-181	pre DCs	Pask
Hnrnpa0	9.54891e-186	1.08044	0.943	0.606	3.08286e-181	pre DCs	Hnrnpa0
Nup133	1.41824e-185	1.46962	0.337	0.061	4.5788e-181	pre DCs	Nup133
Hnrnpu	1.48558e-185	1.00663	0.967	0.715	4.79618e-181	pre DCs	Hnrnpu
Gm42418	2.00075e-185	-1.28419	1	1	6.45942e-181	pre DCs	Gm42418
Pbdc1	2.70431e-185	1.26384	0.657	0.205	8.73086e-181	pre DCs	Pbdc1
Bckdk	5.34655e-185	1.27646	0.54	0.144	1.72613e-180	pre DCs	Bckdk
Zranb3	6.44645e-185	2.23684	0.191	0.019	2.08124e-180	pre DCs	Zranb3
Wdr77	8.80445e-185	1.47322	0.403	0.087	2.84252e-180	pre DCs	Wdr77
Cct6a	1.01877e-184	1.29413	0.796	0.33	3.2891e-180	pre DCs	Cct6a
Nde1	2.49792e-184	1.42832	0.478	0.118	8.06454e-180	pre DCs	Nde1
Fbl	1.7929e-183	1.28522	0.873	0.446	5.78838e-179	pre DCs	Fbl
Ddx39b	4.67596e-183	1.12419	0.921	0.5	1.50963e-178	pre DCs	Ddx39b
Lsm6	1.9707e-182	1.21715	0.838	0.368	6.36242e-178	pre DCs	Lsm6
Nudt5	7.97932e-182	1.31642	0.5	0.129	2.57612e-177	pre DCs	Nudt5
Serpinb1a	1.19058e-181	1.70925	0.324	0.06	3.84377e-177	pre DCs	Serpinb1a
Mlec	1.81966e-181	1.24465	0.787	0.31	5.87478e-177	pre DCs	Mlec
Cenpc1	2.03651e-181	1.46881	0.382	0.079	6.57488e-177	pre DCs	Cenpc1
Pck2	3.91343e-181	1.43613	0.393	0.083	1.26345e-176	pre DCs	Pck2
Sf3a1	4.39238e-181	1.25516	0.621	0.189	1.41808e-176	pre DCs	Sf3a1
Rsl1d1	8.70751e-181	1.31701	0.677	0.228	2.81122e-176	pre DCs	Rsl1d1
Cybb	1.04958e-180	-1.88878	0.591	0.813	3.38856e-176	pre DCs	Cybb
Rbmx2	1.05011e-180	1.52987	0.325	0.059	3.39029e-176	pre DCs	Rbmx2
Raly	1.19581e-180	1.11924	0.921	0.541	3.86068e-176	pre DCs	Raly
Chtf8	1.9351e-180	1.482	0.413	0.091	6.24747e-176	pre DCs	Chtf8
Camk2b	8.19087e-180	1.25696	0.612	0.194	2.64442e-175	pre DCs	Camk2b
Pcnt	3.40887e-179	1.15223	0.547	0.151	1.10055e-174	pre DCs	Pcnt
Ppm1g	4.99441e-179	1.21563	0.821	0.341	1.61244e-174	pre DCs	Ppm1g
Cdc23	8.96964e-179	1.55944	0.371	0.076	2.89585e-174	pre DCs	Cdc23
Tceal9	1.05309e-178	1.16418	0.595	0.172	3.3999e-174	pre DCs	Tceal9
Mbd4	2.18055e-178	1.59078	0.32	0.058	7.03989e-174	pre DCs	Mbd4
Nfatc2ip	2.35567e-178	1.63523	0.304	0.052	7.60527e-174	pre DCs	Nfatc2ip
Idh3a	4.66362e-178	1.37835	0.57	0.167	1.50565e-173	pre DCs	Idh3a
E2f6	8.71024e-178	1.68395	0.279	0.045	2.8121e-173	pre DCs	E2f6
Il12a	1.30155e-177	3.90673	0.107	0.004	4.20207e-173	pre DCs	Il12a
Ctsb	1.43274e-177	-2.56783	0.901	0.883	4.62561e-173	pre DCs	Ctsb
Hist1h1e	1.70568e-177	1.76799	0.888	0.534	5.5068e-173	pre DCs	Hist1h1e
Tssc4	2.64814e-177	1.35376	0.473	0.119	8.54953e-173	pre DCs	Tssc4
Csrp2	3.86313e-177	1.22299	0.452	0.109	1.24721e-172	pre DCs	Csrp2
Hoxa7	4.13974e-177	2.35942	0.18	0.018	1.33652e-172	pre DCs	Hoxa7
Pgam1	1.15454e-176	1.30233	0.888	0.543	3.72744e-172	pre DCs	Pgam1
S1pr3	1.3803e-176	6.28013	0.076	0.001	4.45629e-172	pre DCs	S1pr3
Ints7	1.29375e-175	1.32581	0.432	0.101	4.17686e-171	pre DCs	Ints7
Usp10	2.05577e-175	1.43113	0.42	0.097	6.63704e-171	pre DCs	Usp10
Srsf1	2.97415e-175	1.20514	0.714	0.251	9.60204e-171	pre DCs	Srsf1
Mthfd2	6.3939e-175	1.22848	0.656	0.217	2.06427e-170	pre DCs	Mthfd2
Mogs	1.02135e-174	1.41093	0.55	0.161	3.29743e-170	pre DCs	Mogs
Mpp6	1.38105e-174	1.14444	0.8	0.332	4.45873e-170	pre DCs	Mpp6
Cep76	1.8024e-174	2.14831	0.173	0.016	5.81903e-170	pre DCs	Cep76
E2f1	4.12607e-174	1.66677	0.424	0.103	1.3321e-169	pre DCs	E2f1
Memo1	5.30039e-174	1.2739	0.481	0.123	1.71123e-169	pre DCs	Memo1
Uba2	1.27967e-173	1.2271	0.721	0.261	4.13141e-169	pre DCs	Uba2
Slc25a13	3.22501e-173	1.52316	0.352	0.071	1.0412e-168	pre DCs	Slc25a13
Thop1	4.60716e-173	1.93261	0.239	0.033	1.48742e-168	pre DCs	Thop1
Tfap4	6.08783e-173	2.15386	0.212	0.026	1.96546e-168	pre DCs	Tfap4
Srpk1	8.30531e-173	1.17447	0.622	0.194	2.68137e-168	pre DCs	Srpk1
Hacd1	1.42249e-172	2.17545	0.202	0.024	4.59252e-168	pre DCs	Hacd1
Adsl	2.02756e-172	1.29878	0.573	0.171	6.54598e-168	pre DCs	Adsl
Ppan	2.60914e-172	1.46271	0.504	0.14	8.42362e-168	pre DCs	Ppan
Pop4	3.9409e-172	1.33704	0.445	0.107	1.27232e-167	pre DCs	Pop4
Brd8	5.80929e-172	1.28741	0.562	0.165	1.87553e-167	pre DCs	Brd8
Flt3	9.82995e-172	1.27502	0.554	0.164	3.1736e-167	pre DCs	Flt3
Nfyb	1.59355e-171	1.21834	0.497	0.13	5.14478e-167	pre DCs	Nfyb
Ybx3	1.79009e-171	1.26446	0.813	0.378	5.77929e-167	pre DCs	Ybx3
Apoo	3.15182e-171	1.57831	0.32	0.06	1.01756e-166	pre DCs	Apoo
Bub3	3.34816e-171	1.28974	0.804	0.35	1.08095e-166	pre DCs	Bub3
Ptbp1	3.63543e-171	1.20628	0.801	0.351	1.1737e-166	pre DCs	Ptbp1
Ankrd28	4.06977e-171	1.93585	0.278	0.046	1.31392e-166	pre DCs	Ankrd28
Pdxp	4.64145e-171	2.45178	0.154	0.013	1.49849e-166	pre DCs	Pdxp
Mast2	5.00094e-171	1.48553	0.356	0.074	1.61455e-166	pre DCs	Mast2
Rbmx	5.32168e-171	1.21426	0.468	0.117	1.7181e-166	pre DCs	Rbmx
Rab38	5.42589e-171	4.08277	0.134	0.009	1.75175e-166	pre DCs	Rab38
Mrpl18	6.55064e-171	1.18272	0.845	0.397	2.11487e-166	pre DCs	Mrpl18
Mphosph9	7.70014e-171	1.95771	0.231	0.032	2.48599e-166	pre DCs	Mphosph9
Ankrd10	1.45179e-170	1.33369	0.523	0.146	4.6871e-166	pre DCs	Ankrd10
Hnrnpl	1.46326e-170	1.04995	0.935	0.572	4.72415e-166	pre DCs	Hnrnpl
Gemin2	2.14648e-170	1.62389	0.293	0.051	6.92992e-166	pre DCs	Gemin2
Dbr1	4.95685e-170	1.60351	0.343	0.069	1.60032e-165	pre DCs	Dbr1
Med30	1.84194e-169	1.18479	0.688	0.233	5.94671e-165	pre DCs	Med30
Rrs1	4.01235e-169	1.48087	0.404	0.093	1.29539e-164	pre DCs	Rrs1
Eif3l	4.24414e-169	1.18458	0.798	0.342	1.37022e-164	pre DCs	Eif3l
Hist1h4a	6.13426e-169	2.87643	0.143	0.011	1.98044e-164	pre DCs	Hist1h4a
Acap1	1.71078e-168	1.13256	0.418	0.097	5.52325e-164	pre DCs	Acap1
Sephs1	2.38668e-168	1.34331	0.403	0.092	7.70541e-164	pre DCs	Sephs1
Ptpa	2.44415e-168	1.14522	0.812	0.34	7.89095e-164	pre DCs	Ptpa
Cdk6	3.50733e-168	2.43347	0.504	0.156	1.13234e-163	pre DCs	Cdk6
Snu13	3.53933e-168	1.14763	0.893	0.492	1.14267e-163	pre DCs	Snu13
Lyn	1.13811e-167	-1.26368	0.918	0.917	3.67438e-163	pre DCs	Lyn
Ndufaf2	1.5006e-167	1.26246	0.399	0.09	4.84468e-163	pre DCs	Ndufaf2
Pradc1	1.7802e-167	1.497	0.318	0.06	5.74738e-163	pre DCs	Pradc1
Ppp1cc	3.66995e-167	1.1609	0.862	0.427	1.18484e-162	pre DCs	Ppp1cc
Ftsj3	8.61511e-167	1.42279	0.48	0.13	2.78139e-162	pre DCs	Ftsj3
Cep85	9.00556e-167	1.23983	0.887	0.479	2.90744e-162	pre DCs	Cep85
Nrxn1	3.22741e-166	5.30986	0.098	0.004	1.04197e-161	pre DCs	Nrxn1
Sgf29	4.80091e-166	1.17091	0.471	0.121	1.54997e-161	pre DCs	Sgf29
Ptrh2	9.47493e-166	1.30162	0.525	0.148	3.05898e-161	pre DCs	Ptrh2
Tmem109	1.37177e-165	1.25877	0.69	0.248	4.42875e-161	pre DCs	Tmem109
Adgre5	1.89466e-165	-1.8075	0.733	0.848	6.11691e-161	pre DCs	Adgre5
Exosc5	3.11425e-165	1.1695	0.772	0.302	1.00544e-160	pre DCs	Exosc5
Sat1	3.17261e-165	-1.83578	0.847	0.878	1.02428e-160	pre DCs	Sat1
Nup155	4.94834e-165	1.4264	0.339	0.069	1.59757e-160	pre DCs	Nup155
Mfsd10	5.83154e-165	1.18643	0.61	0.196	1.88271e-160	pre DCs	Mfsd10
Cct7	9.36985e-165	1.11053	0.896	0.458	3.02506e-160	pre DCs	Cct7
Hist1h2bp	1.40035e-164	3.86528	0.097	0.004	4.52104e-160	pre DCs	Hist1h2bp
Mars	3.52742e-164	1.21005	0.414	0.097	1.13883e-159	pre DCs	Mars
Rrp1b	5.00547e-164	1.28025	0.426	0.104	1.61602e-159	pre DCs	Rrp1b
Oat	5.26224e-164	1.0756	0.649	0.213	1.69892e-159	pre DCs	Oat
Snhg1	6.26666e-164	1.28233	0.724	0.278	2.02319e-159	pre DCs	Snhg1
Trim27	8.34838e-164	1.12757	0.655	0.219	2.69527e-159	pre DCs	Trim27
Znhit3	1.22675e-163	1.48135	0.336	0.068	3.96056e-159	pre DCs	Znhit3
Tubgcp2	1.27865e-163	1.39513	0.376	0.084	4.12813e-159	pre DCs	Tubgcp2
Eri1	3.34595e-163	1.22239	0.595	0.185	1.08024e-158	pre DCs	Eri1
Thoc3	3.66488e-163	1.14909	0.517	0.144	1.1832e-158	pre DCs	Thoc3
Cfap20	7.05968e-163	1.22377	0.471	0.122	2.27922e-158	pre DCs	Cfap20
Gngt2	1.68324e-162	-2.88613	0.509	0.73	5.43436e-158	pre DCs	Gngt2
Anapc5	1.90696e-162	1.10553	0.859	0.408	6.15661e-158	pre DCs	Anapc5
Supt16	3.54843e-162	1.14702	0.786	0.324	1.14561e-157	pre DCs	Supt16
Sf3a3	8.80978e-162	1.16513	0.659	0.224	2.84424e-157	pre DCs	Sf3a3
Zw10	1.04167e-161	1.48773	0.289	0.052	3.36304e-157	pre DCs	Zw10
Wdr5	1.1777e-161	1.21872	0.442	0.11	3.80222e-157	pre DCs	Wdr5
Ddx20	1.36113e-161	1.64735	0.281	0.049	4.39441e-157	pre DCs	Ddx20
Ints4	1.66934e-161	1.29134	0.437	0.109	5.38947e-157	pre DCs	Ints4
Terf1	1.87465e-161	1.31257	0.465	0.123	6.05229e-157	pre DCs	Terf1
Zwint	2.12334e-161	1.18127	0.554	0.163	6.85519e-157	pre DCs	Zwint
Hmbs	4.21371e-161	1.18923	0.507	0.139	1.3604e-156	pre DCs	Hmbs
Naa40	4.32377e-161	1.27734	0.501	0.14	1.39593e-156	pre DCs	Naa40
Dnajc6	4.86598e-161	7.1527	0.067	0	1.57098e-156	pre DCs	Dnajc6
Ydjc	5.89161e-161	2.07652	0.236	0.036	1.9021e-156	pre DCs	Ydjc
Rpl22l1	6.12574e-161	1.16338	0.949	0.646	1.97769e-156	pre DCs	Rpl22l1
Mboat1	1.01607e-160	1.37991	0.218	0.03	3.28038e-156	pre DCs	Mboat1
Cct5	1.75592e-160	1.07569	0.906	0.5	5.66898e-156	pre DCs	Cct5
Cgas	3.37988e-160	1.22803	0.412	0.099	1.09119e-155	pre DCs	Cgas
Cdc25b	3.65652e-160	2.57366	0.182	0.021	1.18051e-155	pre DCs	Cdc25b
Arsb	4.16725e-160	1.37113	0.496	0.142	1.3454e-155	pre DCs	Arsb
Mtf2	5.2729e-160	1.2615	0.468	0.124	1.70235e-155	pre DCs	Mtf2
Actl6a	6.08894e-160	1.07275	0.654	0.218	1.96582e-155	pre DCs	Actl6a
Hist2h4	1.95174e-159	2.19852	0.241	0.038	6.3012e-155	pre DCs	Hist2h4
Pelp1	2.56804e-159	1.24423	0.445	0.114	8.29092e-155	pre DCs	Pelp1
Cct8	3.02081e-159	1.10445	0.886	0.491	9.75268e-155	pre DCs	Cct8
Polr2d	6.12815e-159	1.22111	0.538	0.157	1.97847e-154	pre DCs	Polr2d
Srrt	6.47526e-159	1.1086	0.695	0.252	2.09054e-154	pre DCs	Srrt
Dazap1	3.03892e-158	1.02007	0.788	0.314	9.81117e-154	pre DCs	Dazap1
Sf3b3	3.18378e-158	1.16639	0.782	0.317	1.02788e-153	pre DCs	Sf3b3
Snhg4	3.35286e-158	1.61256	0.297	0.056	1.08247e-153	pre DCs	Snhg4
Taf15	3.52505e-158	1.08354	0.807	0.341	1.13806e-153	pre DCs	Taf15
Cct3	4.22529e-158	1.20959	0.787	0.352	1.36414e-153	pre DCs	Cct3
Eef1g	4.41252e-158	1.07728	0.931	0.607	1.42458e-153	pre DCs	Eef1g
Tdp2	8.40119e-158	1.3413	0.334	0.069	2.71233e-153	pre DCs	Tdp2
Nans	1.07554e-157	1.0725	0.708	0.258	3.47237e-153	pre DCs	Nans
Apex1	1.28053e-157	1.30418	0.615	0.213	4.13419e-153	pre DCs	Apex1
Cops3	2.50438e-157	1.10065	0.569	0.174	8.0854e-153	pre DCs	Cops3
Vars	2.54931e-157	1.01846	0.734	0.271	8.23043e-153	pre DCs	Vars
Dcps	5.08648e-157	1.04758	0.641	0.21	1.64217e-152	pre DCs	Dcps
Brip1os	5.3202e-157	1.11515	0.493	0.136	1.71763e-152	pre DCs	Brip1os
Ssbp2	6.78551e-157	1.27389	0.472	0.128	2.1907e-152	pre DCs	Ssbp2
Rbm10	7.15584e-157	1.08259	0.495	0.136	2.31026e-152	pre DCs	Rbm10
Klk8	9.64332e-157	2.79269	0.169	0.018	3.11335e-152	pre DCs	Klk8
Pold3	1.61797e-156	1.19007	0.529	0.156	5.22361e-152	pre DCs	Pold3
Prps1l3	1.71549e-156	1.48226	0.334	0.07	5.53846e-152	pre DCs	Prps1l3
Rnps1	2.28593e-156	1.06248	0.79	0.329	7.38011e-152	pre DCs	Rnps1
G2e3	4.49897e-156	1.57685	0.267	0.046	1.45249e-151	pre DCs	G2e3
Gas2l3	5.88867e-156	1.53329	0.264	0.045	1.90116e-151	pre DCs	Gas2l3
Ctc1	1.90149e-155	1.2075	0.379	0.087	6.13897e-151	pre DCs	Ctc1
Bhlhb9	2.48695e-155	2.82018	0.13	0.01	8.02912e-151	pre DCs	Bhlhb9
Cstf2	2.85073e-155	1.39397	0.36	0.08	9.2036e-151	pre DCs	Cstf2
Grwd1	3.13843e-155	1.72142	0.272	0.048	1.01324e-150	pre DCs	Grwd1
Aimp2	4.22057e-155	1.37908	0.387	0.092	1.36261e-150	pre DCs	Aimp2
Polr3h	5.04408e-155	1.46992	0.319	0.065	1.62848e-150	pre DCs	Polr3h
Fdps	5.75276e-155	1.08404	0.731	0.297	1.85728e-150	pre DCs	Fdps
Rnaseh2c	6.00092e-155	1.07608	0.819	0.365	1.9374e-150	pre DCs	Rnaseh2c
Cnot9	6.91475e-155	1.29293	0.366	0.082	2.23243e-150	pre DCs	Cnot9
Thoc7	7.99625e-155	1.10574	0.765	0.311	2.58159e-150	pre DCs	Thoc7
A430005L14Rik	1.39016e-154	1.09956	0.59	0.187	4.48814e-150	pre DCs	A430005L14Rik
Mre11a	1.42403e-154	1.23985	0.361	0.081	4.59749e-150	pre DCs	Mre11a
1110038B12Rik	4.33901e-154	1.46971	0.61	0.216	1.40085e-149	pre DCs	1110038B12Rik
Hspe1	5.27773e-154	1.06585	0.944	0.668	1.70392e-149	pre DCs	Hspe1
Xpo1	7.23042e-154	1.00994	0.665	0.23	2.33434e-149	pre DCs	Xpo1
Kpnb1	7.41793e-154	1.10705	0.733	0.287	2.39488e-149	pre DCs	Kpnb1
Akip1	1.62237e-153	1.3878	0.395	0.095	5.23783e-149	pre DCs	Akip1
Sf3a2	1.64094e-153	1.06528	0.714	0.26	5.29777e-149	pre DCs	Sf3a2
Dnajc2	2.0776e-153	1.05105	0.77	0.312	6.70753e-149	pre DCs	Dnajc2
Cenpt	2.31795e-153	1.75064	0.237	0.037	7.48351e-149	pre DCs	Cenpt
Pus7	3.38067e-153	2.17366	0.211	0.03	1.09145e-148	pre DCs	Pus7
Sart3	4.38049e-153	1.03278	0.539	0.16	1.41424e-148	pre DCs	Sart3
Exosc2	4.40627e-153	1.59755	0.269	0.048	1.42256e-148	pre DCs	Exosc2
Fmc1	8.39891e-153	1.07396	0.666	0.232	2.71159e-148	pre DCs	Fmc1
Prdm5	9.65657e-153	5.05953	0.076	0.002	3.11762e-148	pre DCs	Prdm5
Cep192	1.78123e-152	1.03074	0.499	0.14	5.7507e-148	pre DCs	Cep192
Ankrd54	2.58524e-152	1.27286	0.361	0.081	8.34643e-148	pre DCs	Ankrd54
Prmt5	4.46567e-152	1.37774	0.334	0.072	1.44174e-147	pre DCs	Prmt5
Ssna1	4.6411e-152	1.04851	0.812	0.36	1.49838e-147	pre DCs	Ssna1
Myg1	4.91843e-152	1.21038	0.46	0.124	1.58792e-147	pre DCs	Myg1
Polr3k	1.03963e-151	1.05683	0.546	0.163	3.35645e-147	pre DCs	Polr3k
Cacybp	1.32184e-151	1.19193	0.783	0.354	4.26756e-147	pre DCs	Cacybp
Eef2k	1.58433e-151	1.68641	0.286	0.055	5.115e-147	pre DCs	Eef2k
Park7	1.64059e-151	1.01567	0.921	0.561	5.29663e-147	pre DCs	Park7
Vdac1	2.01558e-151	1.0574	0.842	0.394	6.50729e-147	pre DCs	Vdac1
Rad1	6.73858e-151	1.60352	0.279	0.052	2.17555e-146	pre DCs	Rad1
Mta1	7.06489e-151	1.10421	0.501	0.143	2.2809e-146	pre DCs	Mta1
Foxd2os	8.3885e-151	2.01225	0.205	0.028	2.70823e-146	pre DCs	Foxd2os
Rnf126	1.13301e-150	1.05428	0.645	0.218	3.65792e-146	pre DCs	Rnf126
Kdm2b	1.44745e-150	1.06432	0.57	0.18	4.67309e-146	pre DCs	Kdm2b
Fam117a	1.95724e-150	1.0792	0.534	0.162	6.31895e-146	pre DCs	Fam117a
Ubl4a	2.64882e-150	1.04175	0.592	0.19	8.55172e-146	pre DCs	Ubl4a
Nrg2	6.79375e-150	1.30917	0.337	0.074	2.19336e-145	pre DCs	Nrg2
Cnbp	1.17784e-149	1.02484	0.942	0.638	3.80267e-145	pre DCs	Cnbp
Mnd1	1.21685e-149	3.1223	0.114	0.007	3.92859e-145	pre DCs	Mnd1
Ivns1abp	2.45707e-149	1.04001	0.701	0.264	7.93264e-145	pre DCs	Ivns1abp
Noc4l	2.7275e-149	1.18211	0.474	0.131	8.80574e-145	pre DCs	Noc4l
Usp37	3.74999e-149	1.21187	0.411	0.105	1.21069e-144	pre DCs	Usp37
Dhrs13	7.63976e-149	2.54385	0.159	0.017	2.4665e-144	pre DCs	Dhrs13
Tamm41	9.15975e-149	1.39832	0.297	0.058	2.95722e-144	pre DCs	Tamm41
Nme1	9.95583e-149	1.14533	0.855	0.465	3.21424e-144	pre DCs	Nme1
Slc25a10	2.13457e-148	1.36173	0.314	0.065	6.89144e-144	pre DCs	Slc25a10
Ak6	2.273e-148	1.10472	0.711	0.271	7.33839e-144	pre DCs	Ak6
Pin1	3.77355e-148	1.04454	0.694	0.255	1.21829e-143	pre DCs	Pin1
Tuba1c	3.92365e-148	1.42718	0.81	0.405	1.26675e-143	pre DCs	Tuba1c
Mrpl12	4.25829e-148	1.09941	0.777	0.334	1.37479e-143	pre DCs	Mrpl12
Gadd45gip1	4.88062e-148	1.09589	0.742	0.299	1.57571e-143	pre DCs	Gadd45gip1
Lrrc59	5.06208e-148	1.14933	0.715	0.28	1.63429e-143	pre DCs	Lrrc59
Cenpo	5.33019e-148	1.42932	0.255	0.044	1.72085e-143	pre DCs	Cenpo
Zfp808	1.37128e-147	2.02618	0.171	0.02	4.42718e-143	pre DCs	Zfp808
Efcab12	1.52902e-147	3.6745	0.074	0.002	4.93644e-143	pre DCs	Efcab12
Ing1	4.36711e-147	1.00785	0.492	0.141	1.40992e-142	pre DCs	Ing1
Zfp704	4.73721e-147	1.75603	0.218	0.033	1.52941e-142	pre DCs	Zfp704
Taf1d	5.88187e-147	1.05732	0.62	0.212	1.89896e-142	pre DCs	Taf1d
Mettl1	7.54032e-147	1.4908	0.379	0.093	2.43439e-142	pre DCs	Mettl1
Trim37	9.88161e-147	1.06052	0.412	0.105	3.19028e-142	pre DCs	Trim37
Xrcc3	1.0623e-146	3.25966	0.098	0.005	3.42965e-142	pre DCs	Xrcc3
Patz1	1.21003e-146	1.42115	0.334	0.074	3.90658e-142	pre DCs	Patz1
Tcf3	1.91672e-146	1.05302	0.545	0.167	6.18812e-142	pre DCs	Tcf3
Gtf3a	2.50576e-146	1.00781	0.628	0.211	8.08984e-142	pre DCs	Gtf3a
Kctd1	3.29173e-146	2.64301	0.174	0.021	1.06274e-141	pre DCs	Kctd1
Clpp	3.67026e-146	1.11858	0.55	0.171	1.18494e-141	pre DCs	Clpp
Pole4	1.02615e-145	1.08981	0.749	0.308	3.31292e-141	pre DCs	Pole4
Drc7	1.03953e-145	7.72235	0.059	0	3.35611e-141	pre DCs	Drc7
Psmg1	1.0479e-145	1.18306	0.42	0.109	3.38314e-141	pre DCs	Psmg1
Ddx56	1.63678e-145	1.13139	0.434	0.115	5.28433e-141	pre DCs	Ddx56
Cenpx	1.66928e-145	1.00622	0.845	0.413	5.38926e-141	pre DCs	Cenpx
Ddx27	2.47295e-145	1.06818	0.584	0.192	7.9839e-141	pre DCs	Ddx27
Rangrf	2.70971e-145	2.22133	0.194	0.027	8.7483e-141	pre DCs	Rangrf
Abce1	4.14236e-145	1.12778	0.536	0.166	1.33736e-140	pre DCs	Abce1
Nsun2	1.46296e-144	1.21678	0.621	0.223	4.72316e-140	pre DCs	Nsun2
Nop2	1.57501e-144	1.32036	0.449	0.126	5.08492e-140	pre DCs	Nop2
Fam98b	1.58325e-144	1.16939	0.507	0.151	5.11152e-140	pre DCs	Fam98b
Sac3d1	1.68637e-144	1.33224	0.338	0.076	5.44446e-140	pre DCs	Sac3d1
Rpia	1.79806e-144	1.08752	0.499	0.146	5.80502e-140	pre DCs	Rpia
Aff3	2.70687e-144	2.27351	0.361	0.092	8.73913e-140	pre DCs	Aff3
Bcl7c	2.70778e-144	1.03943	0.699	0.261	8.74206e-140	pre DCs	Bcl7c
Cycs	5.03247e-144	1.02959	0.941	0.707	1.62473e-139	pre DCs	Cycs
Cep57	5.32109e-144	1.04408	0.421	0.109	1.71791e-139	pre DCs	Cep57
Zbed3	1.43928e-143	1.69023	0.241	0.041	4.64672e-139	pre DCs	Zbed3
Snhg6	1.46069e-143	1.13918	0.544	0.172	4.71583e-139	pre DCs	Snhg6
Mrps26	1.91388e-143	1.00945	0.64	0.222	6.17895e-139	pre DCs	Mrps26
Exosc3	2.33247e-143	1.03329	0.702	0.259	7.53037e-139	pre DCs	Exosc3
Serpinf1	3.22221e-143	1.90419	0.212	0.032	1.04029e-138	pre DCs	Serpinf1
Snrpa	9.23759e-143	1.04874	0.782	0.332	2.98236e-138	pre DCs	Snrpa
Trmt2a	9.32044e-143	1.04236	0.488	0.141	3.0091e-138	pre DCs	Trmt2a
Ctcf	1.36569e-142	1.0147	0.75	0.311	4.40913e-138	pre DCs	Ctcf
Gpr171	1.88228e-142	1.19353	0.441	0.123	6.07695e-138	pre DCs	Gpr171
Acadl	2.52851e-142	1.09761	0.851	0.422	8.16331e-138	pre DCs	Acadl
Sf3b4	3.46436e-142	1.0636	0.717	0.279	1.11847e-137	pre DCs	Sf3b4
Gm42031	6.89454e-142	1.22554	0.871	0.504	2.2259e-137	pre DCs	Gm42031
Ncbp1	8.49787e-142	1.11199	0.458	0.127	2.74354e-137	pre DCs	Ncbp1
Clns1a	1.06476e-141	1.05004	0.646	0.228	3.43757e-137	pre DCs	Clns1a
Xrcc1	1.21983e-141	1.17431	0.367	0.088	3.93821e-137	pre DCs	Xrcc1
Tbc1d31	1.58508e-141	1.20809	0.39	0.099	5.11743e-137	pre DCs	Tbc1d31
Dgcr8	2.61446e-141	1.20063	0.31	0.066	8.44078e-137	pre DCs	Dgcr8
Ccl6	5.01828e-141	-2.756	0.39	0.694	1.62015e-136	pre DCs	Ccl6
Carnmt1	5.52653e-141	1.06396	0.449	0.124	1.78424e-136	pre DCs	Carnmt1
Ppie	6.74303e-141	1.07445	0.522	0.159	2.17699e-136	pre DCs	Ppie
Gnl3	7.09049e-141	1.28846	0.495	0.152	2.28917e-136	pre DCs	Gnl3
Ccp110	8.34589e-141	2.20608	0.159	0.018	2.69447e-136	pre DCs	Ccp110
Slc7a5	9.43364e-141	1.23534	0.299	0.062	3.04565e-136	pre DCs	Slc7a5
Nup35	1.12727e-140	1.54174	0.233	0.039	3.6394e-136	pre DCs	Nup35
Sirpa	1.23418e-140	-2.02474	0.506	0.723	3.98454e-136	pre DCs	Sirpa
Rnf168	1.94574e-140	1.1342	0.441	0.121	6.28182e-136	pre DCs	Rnf168
Rbm15	2.24752e-140	1.34303	0.313	0.067	7.25611e-136	pre DCs	Rbm15
Trap1	2.42696e-140	1.06241	0.551	0.178	7.83546e-136	pre DCs	Trap1
Apobec1	3.7718e-140	-2.75424	0.367	0.645	1.21773e-135	pre DCs	Apobec1
Ppp2r5d	4.49295e-140	1.11424	0.38	0.093	1.45055e-135	pre DCs	Ppp2r5d
Ppif	1.24727e-139	1.04052	0.476	0.137	4.0268e-135	pre DCs	Ppif
Ift27	1.57577e-139	1.22112	0.402	0.105	5.08736e-135	pre DCs	Ift27
Lst1	1.0389e-138	-1.93947	0.711	0.779	3.3541e-134	pre DCs	Lst1
Mcph1	1.35382e-138	1.1892	0.327	0.074	4.3708e-134	pre DCs	Mcph1
Hist4h4	1.53263e-138	1.92749	0.215	0.034	4.94809e-134	pre DCs	Hist4h4
Nup54	2.66509e-138	1.11509	0.428	0.116	8.60425e-134	pre DCs	Nup54
Recql	4.47448e-138	1.19809	0.356	0.085	1.44459e-133	pre DCs	Recql
Glipr1	4.72151e-138	1.06562	0.753	0.329	1.52434e-133	pre DCs	Glipr1
Nudt1	5.70029e-138	1.52466	0.284	0.057	1.84034e-133	pre DCs	Nudt1
Ap1s3	5.75321e-138	1.21995	0.441	0.127	1.85742e-133	pre DCs	Ap1s3
Oser1	8.91093e-138	1.03523	0.548	0.175	2.87689e-133	pre DCs	Oser1
Timm9	2.35471e-137	1.11355	0.415	0.111	7.60217e-133	pre DCs	Timm9
Prps2	2.83659e-137	1.21744	0.362	0.088	9.15792e-133	pre DCs	Prps2
Mef2c	3.35272e-137	1.11811	0.728	0.298	1.08243e-132	pre DCs	Mef2c
Nsl1	3.93083e-137	1.3277	0.265	0.051	1.26907e-132	pre DCs	Nsl1
Cinp	5.13872e-137	1.08709	0.369	0.091	1.65903e-132	pre DCs	Cinp
Lilrb4a	6.2604e-137	-2.70101	0.278	0.622	2.02117e-132	pre DCs	Lilrb4a
Slfn5	1.97124e-136	-2.31608	0.297	0.64	6.36414e-132	pre DCs	Slfn5
Eif4a3	2.37823e-136	1.00439	0.832	0.406	7.67812e-132	pre DCs	Eif4a3
Galk1	2.61038e-136	1.06171	0.45	0.128	8.42761e-132	pre DCs	Galk1
Uck1	2.69092e-136	1.1618	0.362	0.088	8.68763e-132	pre DCs	Uck1
Fut7	2.9475e-136	1.46653	0.309	0.068	9.516e-132	pre DCs	Fut7
Fundc2	3.03504e-136	1.02218	0.552	0.179	9.79863e-132	pre DCs	Fundc2
Lsm7	4.48146e-136	1.0093	0.836	0.42	1.44684e-131	pre DCs	Lsm7
2610020C07Rik	6.75741e-136	1.80744	0.186	0.026	2.18163e-131	pre DCs	2610020C07Rik
Mbd3	9.13465e-136	1.00472	0.764	0.314	2.94912e-131	pre DCs	Mbd3
Gfi1	1.27223e-135	3.89986	0.09	0.004	4.1074e-131	pre DCs	Gfi1
Gm19951	1.37913e-135	-1.15646	0.98	0.967	4.45252e-131	pre DCs	Gm19951
Nop16	4.05492e-135	1.18618	0.502	0.157	1.30913e-130	pre DCs	Nop16
Psph	6.63685e-135	1.47768	0.297	0.064	2.14271e-130	pre DCs	Psph
Exosc9	1.83771e-134	1.05095	0.448	0.126	5.93306e-130	pre DCs	Exosc9
Prmt3	2.34838e-134	1.13665	0.418	0.115	7.58174e-130	pre DCs	Prmt3
Etaa1	4.16067e-134	1.36345	0.287	0.06	1.34327e-129	pre DCs	Etaa1
Adgrg1	4.50474e-134	4.05906	0.146	0.016	1.45436e-129	pre DCs	Adgrg1
A630089N07Rik	1.02816e-133	1.61365	0.241	0.044	3.31943e-129	pre DCs	A630089N07Rik
Mis12	1.05299e-133	1.23504	0.332	0.078	3.39957e-129	pre DCs	Mis12
Bcl2l12	5.36216e-133	1.07073	0.439	0.123	1.73117e-128	pre DCs	Bcl2l12
Ptprj	1.31513e-132	-2.17484	0.652	0.755	4.24589e-128	pre DCs	Ptprj
Mlh1	2.08534e-132	1.42849	0.245	0.045	6.73252e-128	pre DCs	Mlh1
Alms1	2.11351e-132	1.29093	0.296	0.065	6.82347e-128	pre DCs	Alms1
Ccsap	2.12786e-132	2.30843	0.134	0.013	6.86979e-128	pre DCs	Ccsap
Lrp1	5.81774e-132	-2.86493	0.287	0.602	1.87826e-127	pre DCs	Lrp1
Yif1b	5.92635e-132	1.00968	0.675	0.256	1.91332e-127	pre DCs	Yif1b
Wdr18	7.48342e-132	1.06253	0.549	0.182	2.41602e-127	pre DCs	Wdr18
Lpcat1	9.38541e-132	1.1292	0.529	0.173	3.03008e-127	pre DCs	Lpcat1
Hist2h2ab	9.94008e-132	2.75827	0.107	0.008	3.20916e-127	pre DCs	Hist2h2ab
Ints11	1.31682e-131	1.06247	0.499	0.154	4.25136e-127	pre DCs	Ints11
Ints10	1.31943e-131	1.10688	0.341	0.081	4.25979e-127	pre DCs	Ints10
Bola1	1.35909e-131	1.00621	0.501	0.155	4.38781e-127	pre DCs	Bola1
Slc16a1	1.65393e-131	2.83277	0.111	0.008	5.33972e-127	pre DCs	Slc16a1
Cep72	2.85088e-131	2.53668	0.124	0.011	9.20406e-127	pre DCs	Cep72
Cmss1	6.26171e-131	-1.01636	0.999	0.998	2.02159e-126	pre DCs	Cmss1
Arl6ip6	1.15649e-130	1.09122	0.466	0.14	3.73373e-126	pre DCs	Arl6ip6
Spata24	1.56157e-130	2.33825	0.137	0.014	5.04154e-126	pre DCs	Spata24
Bcl7a	3.59556e-130	1.68604	0.185	0.027	1.16083e-125	pre DCs	Bcl7a
Ubr7	4.03565e-130	1.2268	0.354	0.089	1.30291e-125	pre DCs	Ubr7
Dars	4.3544e-130	1.03703	0.654	0.251	1.40582e-125	pre DCs	Dars
Slc19a1	6.48743e-130	2.18382	0.139	0.014	2.09447e-125	pre DCs	Slc19a1
Trp53	7.79709e-130	1.01735	0.777	0.348	2.51729e-125	pre DCs	Trp53
Prdx4	1.06978e-129	1.08147	0.637	0.247	3.45379e-125	pre DCs	Prdx4
Sdf2l1	1.47447e-129	1.0391	0.833	0.45	4.76033e-125	pre DCs	Sdf2l1
Pih1d1	1.95009e-129	1.00108	0.606	0.214	6.29588e-125	pre DCs	Pih1d1
Fkbp5	2.34421e-129	1.02468	0.442	0.128	7.5683e-125	pre DCs	Fkbp5
Atad3a	3.97377e-129	1.35732	0.343	0.085	1.28293e-124	pre DCs	Atad3a
Pbx4	4.08143e-129	3.94926	0.076	0.003	1.31769e-124	pre DCs	Pbx4
Pelo	4.085e-129	1.22072	0.345	0.085	1.31884e-124	pre DCs	Pelo
Fzr1	4.85716e-129	1.16584	0.524	0.175	1.56813e-124	pre DCs	Fzr1
Clnk	6.29713e-129	1.60721	0.256	0.052	2.03303e-124	pre DCs	Clnk
Atp10a	1.41496e-128	1.01019	0.357	0.09	4.56819e-124	pre DCs	Atp10a
Myef2	1.76585e-128	1.31985	0.289	0.063	5.70103e-124	pre DCs	Myef2
Taf5	2.24913e-128	1.17692	0.301	0.067	7.26132e-124	pre DCs	Taf5
Ubash3a	2.30743e-128	3.7054	0.086	0.004	7.44953e-124	pre DCs	Ubash3a
Clec4a3	4.08789e-128	-3.32595	0.117	0.502	1.31978e-123	pre DCs	Clec4a3
Cisd1	4.55172e-128	1.02072	0.65	0.249	1.46952e-123	pre DCs	Cisd1
Ivd	5.94626e-128	1.08771	0.403	0.11	1.91975e-123	pre DCs	Ivd
Rcl1	6.8322e-128	1.24795	0.316	0.074	2.20578e-123	pre DCs	Rcl1
Slf1	7.47903e-128	1.13299	0.302	0.068	2.41461e-123	pre DCs	Slf1
Fam136a	7.62193e-128	1.12711	0.354	0.089	2.46074e-123	pre DCs	Fam136a
Pwwp3a	1.77662e-127	1.12778	0.379	0.1	5.73583e-123	pre DCs	Pwwp3a
Susd1	2.04539e-127	1.54795	0.215	0.037	6.60355e-123	pre DCs	Susd1
Hsph1	2.87719e-127	1.11759	0.5	0.163	9.289e-123	pre DCs	Hsph1
Ccdc69	8.19283e-127	1.05072	0.42	0.118	2.64506e-122	pre DCs	Ccdc69
Farsb	3.06413e-126	1.00449	0.519	0.168	9.89256e-122	pre DCs	Farsb
Nme6	3.12516e-126	1.4901	0.246	0.048	1.00896e-121	pre DCs	Nme6
Eef1e1	5.1029e-126	1.0984	0.49	0.155	1.64747e-121	pre DCs	Eef1e1
Smco4	5.5053e-126	1.19318	0.353	0.091	1.77739e-121	pre DCs	Smco4
Skp2	5.64449e-126	1.53156	0.234	0.044	1.82232e-121	pre DCs	Skp2
Wfdc17	5.95244e-126	-3.64599	0.432	0.669	1.92174e-121	pre DCs	Wfdc17
Yars2	9.25444e-126	1.44103	0.308	0.072	2.9878e-121	pre DCs	Yars2
Fam92a	1.15975e-125	1.48939	0.249	0.049	3.74427e-121	pre DCs	Fam92a
Tsfm	1.86379e-125	1.09243	0.433	0.125	6.01724e-121	pre DCs	Tsfm
Prmt7	2.60475e-125	1.29381	0.306	0.071	8.40944e-121	pre DCs	Prmt7
Mutyh	3.17002e-125	2.96236	0.094	0.006	1.02344e-120	pre DCs	Mutyh
Psrc1	5.7144e-125	2.23776	0.152	0.019	1.84489e-120	pre DCs	Psrc1
Ftsj1	8.09856e-125	1.34249	0.286	0.063	2.61462e-120	pre DCs	Ftsj1
Adarb2	1.04456e-124	2.17295	0.136	0.015	3.37235e-120	pre DCs	Adarb2
Acsl3	1.32235e-124	1.69201	0.209	0.036	4.2692e-120	pre DCs	Acsl3
Jade1	1.53417e-124	1.16207	0.28	0.06	4.95308e-120	pre DCs	Jade1
Ddias	2.63894e-124	2.77232	0.093	0.006	8.51982e-120	pre DCs	Ddias
Ppm1m	2.70278e-124	1.03774	0.662	0.263	8.72591e-120	pre DCs	Ppm1m
Zfp934	6.25964e-124	1.28386	0.288	0.065	2.02093e-119	pre DCs	Zfp934
Siglecg	7.4947e-124	1.30022	0.331	0.082	2.41966e-119	pre DCs	Siglecg
Mybbp1a	1.88203e-123	1.10891	0.621	0.247	6.07614e-119	pre DCs	Mybbp1a
Gm19590	2.1673e-123	6.45928	0.061	0.001	6.99712e-119	pre DCs	Gm19590
Osbpl3	2.54143e-123	1.20825	0.309	0.074	8.20501e-119	pre DCs	Osbpl3
Ctdspl2	3.75573e-123	1.02601	0.4	0.112	1.21254e-118	pre DCs	Ctdspl2
Lsm11	4.60162e-123	1.6654	0.205	0.035	1.48563e-118	pre DCs	Lsm11
Hyls1	5.6562e-123	2.01902	0.164	0.022	1.8261e-118	pre DCs	Hyls1
Alg6	7.94477e-123	1.54566	0.188	0.029	2.56497e-118	pre DCs	Alg6
Scd2	1.09644e-122	1.0418	0.468	0.146	3.53984e-118	pre DCs	Scd2
Eri2	1.15123e-122	1.91428	0.141	0.016	3.71675e-118	pre DCs	Eri2
Fam107b	3.8742e-122	1.01727	0.813	0.424	1.25079e-117	pre DCs	Fam107b
Phb	6.00736e-122	1.03168	0.682	0.283	1.93947e-117	pre DCs	Phb
Pde4d	1.19768e-121	1.37129	0.443	0.138	3.86672e-117	pre DCs	Pde4d
Map7	1.33541e-121	2.18652	0.154	0.02	4.31138e-117	pre DCs	Map7
Smpd4	2.06372e-121	1.26715	0.236	0.045	6.66273e-117	pre DCs	Smpd4
Pcgf6	2.11259e-121	2.17594	0.158	0.021	6.82051e-117	pre DCs	Pcgf6
Mrnip	2.28831e-121	2.02214	0.15	0.019	7.38781e-117	pre DCs	Mrnip
Xpo5	2.33758e-121	1.13889	0.366	0.098	7.54689e-117	pre DCs	Xpo5
Csf1r	2.6124e-121	-2.3212	0.605	0.716	8.43412e-117	pre DCs	Csf1r
1700097N02Rik	2.92636e-121	2.79631	0.106	0.008	9.44775e-117	pre DCs	1700097N02Rik
Tmx2	7.25492e-121	1.13618	0.381	0.104	2.34225e-116	pre DCs	Tmx2
Prdx5	9.49459e-121	-1.49771	0.904	0.875	3.06533e-116	pre DCs	Prdx5
Ndufaf6	9.69514e-121	1.21506	0.332	0.084	3.13007e-116	pre DCs	Ndufaf6
Ddx19a	9.99757e-121	1.08931	0.382	0.104	3.22772e-116	pre DCs	Ddx19a
Pms2	1.09104e-120	1.48681	0.214	0.038	3.52241e-116	pre DCs	Pms2
Sh2d5	1.16671e-120	3.41845	0.098	0.007	3.76671e-116	pre DCs	Sh2d5
Mdc1	1.41341e-120	1.18655	0.326	0.081	4.5632e-116	pre DCs	Mdc1
Wdr75	1.60305e-120	1.09533	0.356	0.094	5.17544e-116	pre DCs	Wdr75
Hlf	2.00003e-120	5.1351	0.067	0.002	6.45711e-116	pre DCs	Hlf
Lmf2	2.71906e-120	1.08599	0.351	0.092	8.77849e-116	pre DCs	Lmf2
Snhg5	3.84819e-120	1.53562	0.203	0.035	1.24239e-115	pre DCs	Snhg5
Fancf	4.26556e-120	1.99333	0.16	0.022	1.37714e-115	pre DCs	Fancf
Cfap298	9.23645e-120	1.32602	0.257	0.054	2.98199e-115	pre DCs	Cfap298
Hist1h4b	2.58821e-119	2.59246	0.101	0.008	8.35603e-115	pre DCs	Hist1h4b
Gpatch4	5.25847e-119	1.3256	0.28	0.063	1.6977e-114	pre DCs	Gpatch4
Zfand4	8.89231e-119	1.13823	0.204	0.035	2.87088e-114	pre DCs	Zfand4
Samhd1	1.19067e-118	-1.43115	0.908	0.895	3.84406e-114	pre DCs	Samhd1
Trmt6	1.69735e-118	1.00102	0.472	0.151	5.47989e-114	pre DCs	Trmt6
Igfbp4	2.08009e-118	1.91907	0.361	0.108	6.71558e-114	pre DCs	Igfbp4
Gcsh	2.11632e-118	1.16896	0.343	0.089	6.83253e-114	pre DCs	Gcsh
Nadk2	2.29918e-118	1.03546	0.297	0.07	7.42289e-114	pre DCs	Nadk2
Wdr6	5.17347e-118	1.96507	0.181	0.028	1.67026e-113	pre DCs	Wdr6
5430416N02Rik	7.77902e-118	1.45867	0.275	0.062	2.51146e-113	pre DCs	5430416N02Rik
Gm47882	9.22659e-118	1.58006	0.287	0.067	2.9788e-113	pre DCs	Gm47882
Ffar2	1.82162e-117	1.7802	0.225	0.044	5.8811e-113	pre DCs	Ffar2
Ptcd3	2.00536e-117	1.17133	0.319	0.079	6.47432e-113	pre DCs	Ptcd3
Thyn1	4.69608e-117	1.03364	0.43	0.13	1.51613e-112	pre DCs	Thyn1
Sigmar1	6.60942e-117	1.03407	0.578	0.214	2.13385e-112	pre DCs	Sigmar1
Mfsd13a	7.01799e-117	1.19238	0.274	0.061	2.26576e-112	pre DCs	Mfsd13a
Hook1	8.93482e-117	2.59856	0.105	0.009	2.88461e-112	pre DCs	Hook1
Yars	9.387e-117	1.02174	0.467	0.149	3.03059e-112	pre DCs	Yars
Gm1604a	1.10326e-116	3.20476	0.106	0.009	3.56186e-112	pre DCs	Gm1604a
Exosc1	1.27082e-116	1.04672	0.467	0.15	4.10284e-112	pre DCs	Exosc1
Abhd14a	1.35579e-116	2.22348	0.159	0.022	4.37718e-112	pre DCs	Abhd14a
Hes6	1.72552e-116	1.04872	0.505	0.169	5.57085e-112	pre DCs	Hes6
Zeb2	1.74195e-116	-1.64357	0.677	0.801	5.62389e-112	pre DCs	Zeb2
Hist1h1c	1.77357e-116	1.27558	0.734	0.37	5.72597e-112	pre DCs	Hist1h1c
Prkar2b	2.31811e-116	1.18729	0.294	0.069	7.48402e-112	pre DCs	Prkar2b
Ptpn1	2.47838e-116	-1.50985	0.791	0.797	8.00146e-112	pre DCs	Ptpn1
Iars	3.15798e-116	1.06083	0.422	0.127	1.01955e-111	pre DCs	Iars
Tmem209	7.19905e-116	1.02944	0.337	0.087	2.32421e-111	pre DCs	Tmem209
Gm46620	1.91167e-115	1.79102	0.204	0.036	6.17183e-111	pre DCs	Gm46620
Fgr	2.25069e-115	-2.20069	0.328	0.634	7.26634e-111	pre DCs	Fgr
Slc43a1	2.48943e-115	5.75586	0.052	0.001	8.03712e-111	pre DCs	Slc43a1
Palb2	2.51372e-115	1.637	0.179	0.028	8.11553e-111	pre DCs	Palb2
Tsr1	3.68046e-115	1.31415	0.293	0.07	1.18824e-110	pre DCs	Tsr1
Nob1	3.83271e-115	1.03721	0.431	0.131	1.23739e-110	pre DCs	Nob1
Tfb1m	4.98493e-115	1.51447	0.205	0.037	1.60939e-110	pre DCs	Tfb1m
Ppp1r14b	1.02065e-114	1.05587	0.69	0.312	3.29517e-110	pre DCs	Ppp1r14b
Ripor1	1.41627e-114	1.37541	0.421	0.132	4.57243e-110	pre DCs	Ripor1
Cep152	1.57033e-114	1.31848	0.243	0.051	5.06982e-110	pre DCs	Cep152
Ctr9	1.7971e-114	1.16633	0.425	0.13	5.80192e-110	pre DCs	Ctr9
Haus7	2.06929e-113	1.5164	0.204	0.037	6.68069e-109	pre DCs	Haus7
Orc2	2.17569e-113	1.09512	0.319	0.081	7.02421e-109	pre DCs	Orc2
Lnpk	5.69213e-113	1.13237	0.271	0.062	1.8377e-108	pre DCs	Lnpk
Klra2	9.14232e-113	-2.67448	0.202	0.541	2.9516e-108	pre DCs	Klra2
Chchd4	9.44401e-113	1.14172	0.397	0.117	3.049e-108	pre DCs	Chchd4
Cacnb2	1.06311e-112	1.67907	0.165	0.025	3.43224e-108	pre DCs	Cacnb2
Cntrob	1.92836e-112	1.48894	0.176	0.028	6.22572e-108	pre DCs	Cntrob
Mpst	2.42782e-112	1.0326	0.42	0.128	7.83823e-108	pre DCs	Mpst
Nudcd1	2.86178e-112	1.42591	0.212	0.04	9.23925e-108	pre DCs	Nudcd1
Klhl23	5.69964e-112	3.97682	0.072	0.003	1.84013e-107	pre DCs	Klhl23
Polr2h	8.37423e-112	1.02664	0.499	0.172	2.70362e-107	pre DCs	Polr2h
Bsn	1.34173e-111	3.69379	0.073	0.003	4.33176e-107	pre DCs	Bsn
Itm2b	1.60972e-111	-1.09531	0.985	0.942	5.19698e-107	pre DCs	Itm2b
Plekha5	2.84406e-111	1.18575	0.309	0.08	9.18204e-107	pre DCs	Plekha5
Mcl1	3.18045e-111	-1.1786	0.937	0.88	1.02681e-106	pre DCs	Mcl1
B020010K11Rik	3.22492e-111	2.72238	0.109	0.01	1.04117e-106	pre DCs	B020010K11Rik
Fbxo48	1.20153e-110	3.01132	0.083	0.005	3.87913e-106	pre DCs	Fbxo48
Cbx6	1.53476e-110	1.56545	0.198	0.036	4.95498e-106	pre DCs	Cbx6
Hist1h2bq	4.76415e-110	3.01019	0.074	0.004	1.53811e-105	pre DCs	Hist1h2bq
Dmkn	8.94375e-110	3.59077	0.079	0.005	2.88749e-105	pre DCs	Dmkn
Gm32554	1.55318e-109	5.59811	0.045	0	5.01445e-105	pre DCs	Gm32554
Ctnnd2	1.89398e-109	1.73522	0.268	0.065	6.1147e-105	pre DCs	Ctnnd2
Gm2629	3.10607e-109	1.50668	0.204	0.039	1.0028e-104	pre DCs	Gm2629
Wdr86	3.13225e-109	2.16375	0.177	0.03	1.01125e-104	pre DCs	Wdr86
Naf1	3.90695e-109	1.29627	0.279	0.067	1.26136e-104	pre DCs	Naf1
Rap1b	4.17953e-109	-1.12081	0.917	0.87	1.34936e-104	pre DCs	Rap1b
Ifi27l2a	5.79887e-109	-1.06403	0.858	0.918	1.87217e-104	pre DCs	Ifi27l2a
Nedd1	3.17251e-108	1.06213	0.265	0.061	1.02425e-103	pre DCs	Nedd1
Zfp101	5.99396e-108	1.91309	0.144	0.019	1.93515e-103	pre DCs	Zfp101
Fkbp11	8.96739e-108	3.39598	0.079	0.005	2.89512e-103	pre DCs	Fkbp11
Pdia5	1.12483e-107	1.25508	0.29	0.072	3.63152e-103	pre DCs	Pdia5
Nipsnap1	1.52e-107	1.42954	0.202	0.038	4.90731e-103	pre DCs	Nipsnap1
Recql4	1.95417e-107	3.29086	0.077	0.004	6.30904e-103	pre DCs	Recql4
Ccdc15	2.21216e-107	1.59566	0.163	0.025	7.14195e-103	pre DCs	Ccdc15
Dnmt3b	6.11014e-107	2.0474	0.144	0.02	1.97266e-102	pre DCs	Dnmt3b
Ttll12	8.11855e-107	1.55684	0.182	0.031	2.62108e-102	pre DCs	Ttll12
H2-DMb2	8.14205e-107	1.40811	0.452	0.16	2.62866e-102	pre DCs	H2-DMb2
Pwp1	8.25933e-107	1.05957	0.326	0.088	2.66653e-102	pre DCs	Pwp1
Arhgap33	9.34703e-107	3.45634	0.073	0.004	3.01769e-102	pre DCs	Arhgap33
Bag2	1.00007e-106	2.66452	0.096	0.008	3.22872e-102	pre DCs	Bag2
Mtap	1.68187e-106	1.05778	0.361	0.105	5.4299e-102	pre DCs	Mtap
Car2	2.84784e-106	3.44663	0.119	0.014	9.19424e-102	pre DCs	Car2
Tsen15	3.11648e-106	1.13476	0.267	0.063	1.00616e-101	pre DCs	Tsen15
Tespa1	3.37835e-106	1.35735	0.26	0.061	1.0907e-101	pre DCs	Tespa1
Gm17092	4.03524e-106	1.52168	0.201	0.038	1.30278e-101	pre DCs	Gm17092
Ptprcap	4.69922e-106	1.36894	0.328	0.093	1.51714e-101	pre DCs	Ptprcap
2010110K18Rik	5.46228e-106	4.96094	0.054	0.001	1.7635e-101	pre DCs	2010110K18Rik
Nup188	5.59887e-106	1.18336	0.312	0.083	1.80759e-101	pre DCs	Nup188
1190007I07Rik	6.77846e-106	1.0888	0.389	0.119	2.18843e-101	pre DCs	1190007I07Rik
Paqr4	7.05525e-106	1.74497	0.207	0.041	2.27779e-101	pre DCs	Paqr4
Acat2	1.29989e-105	1.35417	0.22	0.045	4.19671e-101	pre DCs	Acat2
Tmem129	1.36261e-105	1.36983	0.216	0.044	4.39917e-101	pre DCs	Tmem129
Dmc1	2.91129e-105	3.83467	0.06	0.002	9.39909e-101	pre DCs	Dmc1
Xndc1	3.01327e-105	1.35003	0.197	0.037	9.72835e-101	pre DCs	Xndc1
Cd320	4.43835e-105	1.96171	0.146	0.021	1.43292e-100	pre DCs	Cd320
Cebpb	1.06059e-104	-1.70961	0.759	0.814	3.42412e-100	pre DCs	Cebpb
Itga6	1.0965e-104	1.42525	0.19	0.035	3.54004e-100	pre DCs	Itga6
Fth1	1.2096e-104	-1.1403	0.986	0.966	3.9052e-100	pre DCs	Fth1
Kcnq5	2.08262e-104	1.85502	0.163	0.026	6.72375e-100	pre DCs	Kcnq5
Fam216a	3.02531e-104	1.84372	0.166	0.027	9.7672e-100	pre DCs	Fam216a
Cby1	3.07975e-104	1.2508	0.24	0.053	9.94297e-100	pre DCs	Cby1
Ppp1r8	3.17951e-104	1.04319	0.328	0.089	1.0265e-99	pre DCs	Ppp1r8
Irf7	3.21868e-104	-1.38049	0.741	0.84	1.03915e-99	pre DCs	Irf7
Ptpn4	2.47333e-103	1.09125	0.288	0.073	7.98515e-99	pre DCs	Ptpn4
2700049A03Rik	6.88497e-103	1.30315	0.204	0.04	2.22281e-98	pre DCs	2700049A03Rik
Nanp	9.9287e-103	1.43851	0.217	0.045	3.20548e-98	pre DCs	Nanp
Lzic	1.11883e-102	1.11212	0.308	0.082	3.61215e-98	pre DCs	Lzic
Utp20	1.27975e-102	1.0559	0.318	0.087	4.13168e-98	pre DCs	Utp20
Rnf26	4.10684e-102	1.71015	0.182	0.033	1.32589e-97	pre DCs	Rnf26
Dars2	1.72663e-101	1.07051	0.219	0.046	5.57444e-97	pre DCs	Dars2
G6pc3	1.92596e-101	1.00996	0.341	0.097	6.21797e-97	pre DCs	G6pc3
Zbtb25	2.80337e-101	1.38185	0.233	0.052	9.05067e-97	pre DCs	Zbtb25
Sirt3	9.97868e-101	1.0076	0.359	0.107	3.22162e-96	pre DCs	Sirt3
Hist1h4f	1.07411e-100	3.47696	0.063	0.003	3.46775e-96	pre DCs	Hist1h4f
Phpt1	1.18208e-100	1.03239	0.422	0.14	3.81636e-96	pre DCs	Phpt1
Ptprc	1.32384e-100	-1.07218	0.916	0.885	4.274e-96	pre DCs	Ptprc
Adi1	1.34217e-100	1.07358	0.289	0.075	4.33319e-96	pre DCs	Adi1
Sacs	2.06801e-100	1.83678	0.145	0.021	6.67656e-96	pre DCs	Sacs
Pidd1	4.73955e-100	1.95077	0.127	0.016	1.53016e-95	pre DCs	Pidd1
Pilra	4.89257e-100	-3.88739	0.114	0.433	1.57956e-95	pre DCs	Pilra
Lrrcc1	4.96391e-100	1.1126	0.269	0.067	1.6026e-95	pre DCs	Lrrcc1
Slc11a1	9.67895e-100	-3.56229	0.124	0.443	3.12485e-95	pre DCs	Slc11a1
Itpripl1	1.12177e-99	1.05543	0.334	0.095	3.62164e-95	pre DCs	Itpripl1
Pitrm1	1.77126e-99	1.15793	0.299	0.08	5.7185e-95	pre DCs	Pitrm1
Prodh	2.81658e-99	1.49945	0.151	0.023	9.09333e-95	pre DCs	Prodh
Lyz2	3.76116e-99	-1.52324	0.719	0.81	1.21429e-94	pre DCs	Lyz2
Cox6b2	7.41173e-99	1.70811	0.188	0.036	2.39288e-94	pre DCs	Cox6b2
Neurl1b	7.74673e-99	1.60425	0.18	0.033	2.50103e-94	pre DCs	Neurl1b
Slc7a6	1.17892e-98	1.06802	0.24	0.055	3.80615e-94	pre DCs	Slc7a6
Mettl26	1.44498e-98	1.03708	0.349	0.103	4.66512e-94	pre DCs	Mettl26
Cldn15	2.2136e-98	1.97301	0.114	0.013	7.14659e-94	pre DCs	Cldn15
Fcgr4	2.21423e-98	-4.0695	0.063	0.393	7.14864e-94	pre DCs	Fcgr4
Xrcc2	2.87289e-98	2.22971	0.091	0.008	9.27512e-94	pre DCs	Xrcc2
Krt18	3.73344e-98	2.02853	0.119	0.015	1.20534e-93	pre DCs	Krt18
Kyat3	6.6786e-98	1.51233	0.158	0.026	2.15619e-93	pre DCs	Kyat3
Polr1e	6.99196e-98	1.24296	0.223	0.049	2.25736e-93	pre DCs	Polr1e
Rrp15	8.38568e-98	1.13509	0.338	0.1	2.70732e-93	pre DCs	Rrp15
Ddb2	8.61121e-98	1.3736	0.176	0.032	2.78013e-93	pre DCs	Ddb2
Zbtb12	8.61309e-98	1.59556	0.176	0.032	2.78074e-93	pre DCs	Zbtb12
Pcbp3	1.59716e-97	1.71019	0.12	0.015	5.15644e-93	pre DCs	Pcbp3
Zfp146	2.50507e-97	1.15497	0.255	0.062	8.08761e-93	pre DCs	Zfp146
Spns3	3.97149e-97	1.17236	0.26	0.065	1.2822e-92	pre DCs	Spns3
Pcp4l1	6.80988e-97	4.96091	0.048	0.001	2.19857e-92	pre DCs	Pcp4l1
Fut8	7.65279e-97	1.12645	0.514	0.193	2.4707e-92	pre DCs	Fut8
Tctex1d1	9.94962e-97	6.47667	0.041	0	3.21223e-92	pre DCs	Tctex1d1
Slc6a13	1.03685e-96	1.69853	0.168	0.03	3.34747e-92	pre DCs	Slc6a13
Spout1	1.34218e-96	1.21156	0.266	0.067	4.33323e-92	pre DCs	Spout1
Rnf219	1.3766e-96	1.19424	0.214	0.046	4.44435e-92	pre DCs	Rnf219
Arl6	2.45256e-96	1.84618	0.177	0.033	7.9181e-92	pre DCs	Arl6
Slc39a6	2.71113e-96	1.04574	0.289	0.077	8.75289e-92	pre DCs	Slc39a6
Cd300c2	3.09949e-96	-1.96915	0.384	0.627	1.00067e-91	pre DCs	Cd300c2
Cbx2	3.55923e-96	3.19854	0.068	0.004	1.1491e-91	pre DCs	Cbx2
Abhd8	3.85124e-96	1.38497	0.2	0.041	1.24337e-91	pre DCs	Abhd8
Adgrg7	4.56911e-96	3.04213	0.068	0.004	1.47514e-91	pre DCs	Adgrg7
Junb	9.45111e-96	-1.41239	0.903	0.855	3.05129e-91	pre DCs	Junb
Pus1	2.44049e-95	1.09434	0.367	0.115	7.87914e-91	pre DCs	Pus1
Msto1	2.70501e-95	1.01599	0.26	0.065	8.73313e-91	pre DCs	Msto1
Scrn2	3.05226e-95	1.93731	0.123	0.016	9.85422e-91	pre DCs	Scrn2
Tedc2	6.81249e-95	1.72803	0.128	0.018	2.19941e-90	pre DCs	Tedc2
Coq6	9.6158e-95	1.20784	0.235	0.055	3.10446e-90	pre DCs	Coq6
Gpsm2	1.67646e-94	1.56472	0.171	0.031	5.41245e-90	pre DCs	Gpsm2
Myl10	3.23526e-94	8.2725	0.038	0	1.0445e-89	pre DCs	Myl10
4930520O04Rik	3.58977e-94	3.89729	0.054	0.002	1.15896e-89	pre DCs	4930520O04Rik
Gtf2h4	8.00706e-94	1.01051	0.266	0.067	2.58508e-89	pre DCs	Gtf2h4
Fcgr3	1.83523e-93	-2.09051	0.286	0.567	5.92503e-89	pre DCs	Fcgr3
Npat	2.4247e-93	1.03337	0.272	0.071	7.82816e-89	pre DCs	Npat
D430020J02Rik	2.95319e-93	3.10644	0.08	0.006	9.53436e-89	pre DCs	D430020J02Rik
Stard10	4.52465e-93	1.08685	0.234	0.055	1.46078e-88	pre DCs	Stard10
Bcs1l	5.30528e-93	1.10872	0.231	0.054	1.71281e-88	pre DCs	Bcs1l
Pank1	5.58482e-93	1.04775	0.254	0.064	1.80306e-88	pre DCs	Pank1
Hist2h2aa1	5.82772e-93	1.1606	0.348	0.109	1.88148e-88	pre DCs	Hist2h2aa1
Cmtm7	6.42698e-93	1.17835	0.852	0.601	2.07495e-88	pre DCs	Cmtm7
Apoe	6.59391e-93	-5.58314	0.203	0.482	2.12885e-88	pre DCs	Apoe
Xkr5	6.84293e-93	2.57734	0.069	0.004	2.20924e-88	pre DCs	Xkr5
Twsg1	9.28753e-93	1.38836	0.18	0.035	2.99848e-88	pre DCs	Twsg1
Ints2	1.33263e-92	1.2926	0.202	0.043	4.30239e-88	pre DCs	Ints2
Frat2	1.46493e-92	1.46137	0.171	0.032	4.72952e-88	pre DCs	Frat2
Slc35d3	1.69369e-92	4.38983	0.043	0.001	5.46807e-88	pre DCs	Slc35d3
4930519L02Rik	5.18929e-92	5.19932	0.046	0.001	1.67536e-87	pre DCs	4930519L02Rik
Gemin5	6.19067e-92	1.08962	0.257	0.066	1.99866e-87	pre DCs	Gemin5
4930503L19Rik	9.61474e-92	1.16469	0.262	0.068	3.10412e-87	pre DCs	4930503L19Rik
Rnf220	1.55173e-91	1.00544	0.667	0.302	5.00977e-87	pre DCs	Rnf220
Rtkn2	2.26713e-91	3.91682	0.054	0.002	7.31944e-87	pre DCs	Rtkn2
Fancb	2.39344e-91	2.49029	0.082	0.007	7.72721e-87	pre DCs	Fancb
Cd300ld	3.96302e-91	-4.3733	0.068	0.379	1.27946e-86	pre DCs	Cd300ld
Wdr34	5.2548e-91	1.82792	0.122	0.017	1.69651e-86	pre DCs	Wdr34
Gemin4	7.52812e-91	2.53815	0.085	0.008	2.43045e-86	pre DCs	Gemin4
Pik3ip1	8.87696e-91	1.47527	0.182	0.036	2.86593e-86	pre DCs	Pik3ip1
Noa1	1.18841e-90	1.14603	0.256	0.065	3.83679e-86	pre DCs	Noa1
Gm38037	1.61242e-90	4.00225	0.053	0.002	5.20571e-86	pre DCs	Gm38037
Abi3	2.44402e-90	-2.20092	0.365	0.58	7.89052e-86	pre DCs	Abi3
Tmx4	2.6989e-90	1.43796	0.281	0.078	8.7134e-86	pre DCs	Tmx4
Rassf7	3.50084e-90	1.69163	0.151	0.026	1.13025e-85	pre DCs	Rassf7
Klf2	4.28062e-90	-1.72639	0.694	0.77	1.382e-85	pre DCs	Klf2
Ipp	6.26957e-90	1.22833	0.187	0.038	2.02413e-85	pre DCs	Ipp
Itgal	6.96758e-90	-1.78474	0.636	0.695	2.24948e-85	pre DCs	Itgal
Pdik1l	9.92958e-90	1.07122	0.234	0.057	3.20576e-85	pre DCs	Pdik1l
Mrps27	2.10839e-89	1.00213	0.305	0.089	6.80692e-85	pre DCs	Mrps27
Nrg1	4.6298e-89	1.75543	0.236	0.06	1.49473e-84	pre DCs	Nrg1
Ankrd26	9.03893e-89	1.59943	0.143	0.023	2.91822e-84	pre DCs	Ankrd26
Lbp	1.30446e-88	1.46538	0.224	0.055	4.21146e-84	pre DCs	Lbp
Adgre4	1.34497e-88	-4.29188	0.058	0.363	4.34223e-84	pre DCs	Adgre4
Fads2	1.45485e-88	1.11752	0.199	0.043	4.69697e-84	pre DCs	Fads2
Rab44	1.98363e-88	1.0624	0.215	0.05	6.40415e-84	pre DCs	Rab44
Nsun5	3.69481e-88	1.19092	0.21	0.048	1.19287e-83	pre DCs	Nsun5
Wdr4	7.7263e-88	1.06895	0.223	0.053	2.49444e-83	pre DCs	Wdr4
Gm21887	8.95517e-88	1.58665	0.134	0.021	2.89118e-83	pre DCs	Gm21887
Pomt1	1.23566e-87	1.12778	0.185	0.038	3.98933e-83	pre DCs	Pomt1
Dhodh	2.60946e-87	1.12184	0.187	0.039	8.42463e-83	pre DCs	Dhodh
Cfb	3.238e-87	-3.67157	0.068	0.377	1.04539e-82	pre DCs	Cfb
Slc22a3	3.48498e-87	3.80361	0.049	0.002	1.12513e-82	pre DCs	Slc22a3
Faap24	7.7208e-87	1.28285	0.188	0.04	2.49266e-82	pre DCs	Faap24
Mafb	8.34174e-87	-4.66332	0.053	0.354	2.69313e-82	pre DCs	Mafb
Tada2a	1.23388e-86	1.30195	0.19	0.041	3.98357e-82	pre DCs	Tada2a
Adgre1	4.16146e-86	-4.04957	0.121	0.409	1.34353e-81	pre DCs	Adgre1
Kcna3	5.24819e-86	1.435	0.143	0.024	1.69438e-81	pre DCs	Kcna3
Adgrg3	5.37422e-86	1.71634	0.188	0.041	1.73507e-81	pre DCs	Adgrg3
Cchcr1	5.58821e-86	2.01168	0.131	0.02	1.80415e-81	pre DCs	Cchcr1
Ifi204	6.83383e-86	-1.95056	0.409	0.602	2.2063e-81	pre DCs	Ifi204
Gm16599	2.65109e-85	1.42543	0.175	0.036	8.55905e-81	pre DCs	Gm16599
Fbxo21	3.05678e-85	1.43141	0.169	0.033	9.86882e-81	pre DCs	Fbxo21
Tmem178	4.66317e-85	5.71776	0.04	0.001	1.50551e-80	pre DCs	Tmem178
1700020L24Rik	5.5604e-85	2.10073	0.102	0.012	1.79517e-80	pre DCs	1700020L24Rik
Macrod1	7.39527e-85	1.11524	0.186	0.04	2.38756e-80	pre DCs	Macrod1
Trmt61a	8.21874e-85	1.29159	0.222	0.054	2.65342e-80	pre DCs	Trmt61a
B230118H07Rik	1.43779e-84	1.31357	0.186	0.04	4.64191e-80	pre DCs	B230118H07Rik
Usp11	1.78249e-84	1.55466	0.149	0.027	5.75476e-80	pre DCs	Usp11
Slc2a7	2.56504e-84	2.19138	0.082	0.008	8.28123e-80	pre DCs	Slc2a7
L2hgdh	2.61702e-84	2.2761	0.082	0.008	8.44906e-80	pre DCs	L2hgdh
Cox18	3.21474e-84	1.0082	0.285	0.082	1.03788e-79	pre DCs	Cox18
Ncs1	5.26005e-84	4.00722	0.042	0.001	1.69821e-79	pre DCs	Ncs1
Gpc1	6.91192e-84	1.75688	0.12	0.018	2.23151e-79	pre DCs	Gpc1
Itgb3bp	2.31515e-83	1.19601	0.186	0.04	7.47447e-79	pre DCs	Itgb3bp
Egln3	5.00193e-83	1.65449	0.081	0.008	1.61487e-78	pre DCs	Egln3
Sdr39u1	5.16584e-83	1.6904	0.17	0.035	1.66779e-78	pre DCs	Sdr39u1
Fastkd3	5.30994e-83	1.52682	0.145	0.026	1.71431e-78	pre DCs	Fastkd3
Pirb	6.17041e-83	-1.65958	0.491	0.651	1.99212e-78	pre DCs	Pirb
Nle1	1.31846e-82	1.39475	0.193	0.043	4.25664e-78	pre DCs	Nle1
Dach1	1.48643e-82	2.8934	0.104	0.014	4.79893e-78	pre DCs	Dach1
Ampd2	3.37988e-82	1.03525	0.287	0.085	1.09119e-77	pre DCs	Ampd2
Kdm8	4.19447e-82	1.72766	0.115	0.017	1.35418e-77	pre DCs	Kdm8
Erg	5.71514e-82	1.95544	0.195	0.046	1.84513e-77	pre DCs	Erg
1700012B09Rik	9.1554e-82	3.301	0.055	0.003	2.95582e-77	pre DCs	1700012B09Rik
Gphn	1.44269e-81	-1.26918	0.971	0.941	4.65771e-77	pre DCs	Gphn
Shisa8	2.32853e-81	6.43305	0.035	0	7.51767e-77	pre DCs	Shisa8
Trub1	2.94662e-81	1.14833	0.164	0.033	9.51315e-77	pre DCs	Trub1
Surf6	3.1521e-81	1.00453	0.223	0.056	1.01765e-76	pre DCs	Surf6
Pms1	3.20446e-81	1.1244	0.169	0.035	1.03456e-76	pre DCs	Pms1
Gemin8	5.01631e-81	1.53854	0.146	0.026	1.61952e-76	pre DCs	Gemin8
Pkn3	6.15168e-81	1.85468	0.114	0.017	1.98607e-76	pre DCs	Pkn3
Tprn	7.46275e-81	1.04329	0.224	0.057	2.40935e-76	pre DCs	Tprn
Ppp1r14a	2.2346e-80	1.5251	0.214	0.054	7.21441e-76	pre DCs	Ppp1r14a
Rexo5	1.13396e-79	1.20593	0.124	0.02	3.661e-75	pre DCs	Rexo5
Angptl4	1.29661e-79	3.129	0.061	0.004	4.18611e-75	pre DCs	Angptl4
Clec4a1	1.66054e-79	-2.55622	0.137	0.42	5.36105e-75	pre DCs	Clec4a1
Rgs12	3.25261e-79	1.39177	0.184	0.041	1.0501e-74	pre DCs	Rgs12
Tmem40	3.65411e-79	2.29615	0.079	0.008	1.17973e-74	pre DCs	Tmem40
Hddc2	4.05819e-79	1.0405	0.259	0.073	1.31019e-74	pre DCs	Hddc2
Lgmn	4.50809e-79	-3.2902	0.391	0.565	1.45544e-74	pre DCs	Lgmn
Ccdc138	4.80418e-79	1.61813	0.135	0.023	1.55103e-74	pre DCs	Ccdc138
Tet1	5.08365e-79	3.06749	0.069	0.006	1.64126e-74	pre DCs	Tet1
Fbxo45	7.04892e-79	1.03928	0.216	0.054	2.27574e-74	pre DCs	Fbxo45
C030034L19Rik	1.35773e-78	3.04606	0.042	0.001	4.38342e-74	pre DCs	C030034L19Rik
5730522E02Rik	1.97771e-78	1.26768	0.21	0.053	6.38503e-74	pre DCs	5730522E02Rik
Sox12	5.45329e-78	2.42794	0.073	0.007	1.7606e-73	pre DCs	Sox12
Abraxas1	6.83969e-78	1.29357	0.153	0.03	2.2082e-73	pre DCs	Abraxas1
Acy1	7.45465e-78	1.10579	0.146	0.027	2.40673e-73	pre DCs	Acy1
Grina	8.8395e-78	-2.53779	0.411	0.571	2.85383e-73	pre DCs	Grina
Zdhhc2	1.16284e-77	2.01075	0.133	0.023	3.75422e-73	pre DCs	Zdhhc2
Elp6	1.31716e-77	1.43787	0.165	0.034	4.25246e-73	pre DCs	Elp6
Cdan1	1.48096e-77	1.24604	0.161	0.033	4.78129e-73	pre DCs	Cdan1
Hdac6	1.94233e-77	1.43843	0.138	0.025	6.27082e-73	pre DCs	Hdac6
Mgst2	3.18914e-77	1.14026	0.142	0.026	1.02961e-72	pre DCs	Mgst2
Arhgef40	3.99198e-77	1.33092	0.138	0.025	1.28881e-72	pre DCs	Arhgef40
Tmsb15b1	4.59787e-77	1.54896	0.144	0.027	1.48442e-72	pre DCs	Tmsb15b1
Gnb1l	5.49631e-77	1.42122	0.129	0.022	1.77448e-72	pre DCs	Gnb1l
Tnni2	5.92269e-77	1.02628	0.376	0.138	1.91214e-72	pre DCs	Tnni2
Ncf2	5.92573e-77	-1.60454	0.639	0.694	1.91312e-72	pre DCs	Ncf2
Cwf19l1	6.76232e-77	1.01467	0.203	0.05	2.18322e-72	pre DCs	Cwf19l1
Sdc3	6.77596e-77	-2.54625	0.517	0.643	2.18762e-72	pre DCs	Sdc3
Pycr1	1.22488e-76	3.45653	0.047	0.002	3.95452e-72	pre DCs	Pycr1
Rccd1	1.36693e-76	1.65628	0.121	0.02	4.41313e-72	pre DCs	Rccd1
Tmem138	1.52905e-76	1.09991	0.192	0.045	4.93652e-72	pre DCs	Tmem138
Pltp	5.78745e-76	-3.71123	0.127	0.398	1.86848e-71	pre DCs	Pltp
Ctsc	6.85989e-76	-1.37813	0.784	0.797	2.21472e-71	pre DCs	Ctsc
4930522L14Rik	1.09827e-75	1.1977	0.193	0.046	3.54577e-71	pre DCs	4930522L14Rik
Cenpj	1.13043e-75	1.11702	0.207	0.052	3.6496e-71	pre DCs	Cenpj
Telo2	1.41243e-75	1.08843	0.179	0.04	4.56002e-71	pre DCs	Telo2
Rad51c	1.75444e-75	1.40923	0.121	0.02	5.6642e-71	pre DCs	Rad51c
Pomgnt2	1.99195e-75	3.47595	0.053	0.003	6.431e-71	pre DCs	Pomgnt2
Ctxn1	2.05222e-75	3.37658	0.052	0.003	6.62561e-71	pre DCs	Ctxn1
Fancg	2.77407e-75	1.08023	0.161	0.033	8.95609e-71	pre DCs	Fancg
Foxn3	5.23801e-75	-1.60225	0.708	0.726	1.69109e-70	pre DCs	Foxn3
Fam221a	7.07386e-75	2.70971	0.06	0.004	2.2838e-70	pre DCs	Fam221a
Fntb	8.5938e-75	1.28907	0.144	0.028	2.77451e-70	pre DCs	Fntb
Maf	1.90255e-74	-4.65648	0.058	0.326	6.14239e-70	pre DCs	Maf
Marcks	2.58864e-74	-1.61042	0.595	0.696	8.35743e-70	pre DCs	Marcks
C1qc	2.67695e-74	-5.92668	0.061	0.329	8.64254e-70	pre DCs	C1qc
Cercam	3.58937e-74	1.95708	0.099	0.014	1.15883e-69	pre DCs	Cercam
Tbl2	3.97414e-74	1.192	0.161	0.034	1.28305e-69	pre DCs	Tbl2
Zdhhc15	4.81827e-74	2.16884	0.079	0.008	1.55558e-69	pre DCs	Zdhhc15
Tma16	5.3792e-74	1.10401	0.238	0.067	1.73667e-69	pre DCs	Tma16
Siah1b	6.76733e-74	1.79992	0.1	0.014	2.18483e-69	pre DCs	Siah1b
Zc3hav1l	7.20486e-74	2.4545	0.06	0.004	2.32609e-69	pre DCs	Zc3hav1l
Mc5r	1.06422e-73	6.15313	0.032	0	3.43584e-69	pre DCs	Mc5r
Prss16	1.19738e-73	2.73834	0.058	0.004	3.86573e-69	pre DCs	Prss16
Cep97	2.03867e-73	1.77058	0.104	0.015	6.58186e-69	pre DCs	Cep97
Gpr160	2.18721e-73	1.05085	0.261	0.079	7.06141e-69	pre DCs	Gpr160
Rtel1	2.30921e-73	1.16009	0.16	0.034	7.45528e-69	pre DCs	Rtel1
Gm12992	3.14132e-73	1.55571	0.132	0.024	1.01418e-68	pre DCs	Gm12992
Hck	3.443e-73	-1.06462	0.766	0.792	1.11157e-68	pre DCs	Hck
Aplf	3.77325e-73	1.78323	0.114	0.018	1.21819e-68	pre DCs	Aplf
Pusl1	5.91409e-73	1.01764	0.195	0.048	1.90936e-68	pre DCs	Pusl1
Btg1	6.75928e-73	-1.31582	0.829	0.789	2.18223e-68	pre DCs	Btg1
C1qb	1.87803e-72	-5.46327	0.105	0.364	6.06322e-68	pre DCs	C1qb
Mettl15	1.92389e-72	1.09447	0.155	0.032	6.21129e-68	pre DCs	Mettl15
Ifitm2	2.23425e-72	-1.15208	0.797	0.813	7.21326e-68	pre DCs	Ifitm2
Satb1	4.46521e-72	1.23671	0.257	0.078	1.44159e-67	pre DCs	Satb1
Gm4258	7.76953e-72	1.28949	0.196	0.05	2.50839e-67	pre DCs	Gm4258
Zfp280b	1.0854e-71	1.51522	0.122	0.021	3.50422e-67	pre DCs	Zfp280b
Slfn1	1.23159e-71	-2.06414	0.262	0.512	3.9762e-67	pre DCs	Slfn1
Tspoap1	1.85735e-71	1.7055	0.102	0.015	5.99646e-67	pre DCs	Tspoap1
C1qtnf12	2.94318e-71	1.51803	0.131	0.024	9.50207e-67	pre DCs	C1qtnf12
Mcf2l	3.06189e-71	1.70485	0.094	0.013	9.88531e-67	pre DCs	Mcf2l
Lancl2	3.48902e-71	1.14129	0.177	0.042	1.12643e-66	pre DCs	Lancl2
Rusc1	4.02145e-71	1.00849	0.353	0.128	1.29832e-66	pre DCs	Rusc1
Litaf	4.55664e-71	-1.44129	0.711	0.716	1.47111e-66	pre DCs	Litaf
2600014E21Rik	4.73883e-71	1.83806	0.105	0.016	1.52993e-66	pre DCs	2600014E21Rik
Tsix	5.29205e-71	1.29946	0.176	0.041	1.70854e-66	pre DCs	Tsix
Mfge8	6.62803e-71	1.20307	0.176	0.041	2.13986e-66	pre DCs	Mfge8
Serf1	1.844e-70	1.25894	0.143	0.029	5.95335e-66	pre DCs	Serf1
Med18	2.01656e-70	1.26511	0.162	0.036	6.51046e-66	pre DCs	Med18
Tnfrsf13c	2.65706e-70	1.82972	0.141	0.028	8.57831e-66	pre DCs	Tnfrsf13c
Dio2	5.31859e-70	5.01211	0.039	0.001	1.71711e-65	pre DCs	Dio2
Cacna1a	5.50193e-70	1.81111	0.107	0.017	1.7763e-65	pre DCs	Cacna1a
Tnfrsf18	5.69311e-70	1.1432	0.212	0.058	1.83802e-65	pre DCs	Tnfrsf18
Gtpbp10	6.78163e-70	1.12032	0.16	0.035	2.18945e-65	pre DCs	Gtpbp10
AB124611	7.42658e-70	-1.94571	0.431	0.57	2.39767e-65	pre DCs	AB124611
Stxbp4	8.195e-70	2.69796	0.085	0.011	2.64575e-65	pre DCs	Stxbp4
Tsen2	9.52316e-70	1.43146	0.14	0.028	3.07455e-65	pre DCs	Tsen2
Oaf	9.69163e-70	1.52162	0.127	0.023	3.12894e-65	pre DCs	Oaf
Pla2g7	1.04384e-69	-3.5734	0.059	0.321	3.37003e-65	pre DCs	Pla2g7
Lrrc75a	1.54501e-69	1.56174	0.134	0.026	4.98807e-65	pre DCs	Lrrc75a
Rtl8b	1.68756e-69	1.12554	0.311	0.108	5.4483e-65	pre DCs	Rtl8b
Axl	1.7537e-69	-3.29575	0.139	0.387	5.66182e-65	pre DCs	Axl
D5Ertd605e	2.18975e-69	2.42888	0.075	0.008	7.0696e-65	pre DCs	D5Ertd605e
Msr1	2.19004e-69	-3.3827	0.117	0.37	7.07056e-65	pre DCs	Msr1
Tnfaip2	2.36457e-69	-2.7777	0.316	0.512	7.63401e-65	pre DCs	Tnfaip2
Nmbr	3.00319e-69	1.66158	0.15	0.032	9.6958e-65	pre DCs	Nmbr
Neto2	3.31844e-69	3.25515	0.052	0.003	1.07136e-64	pre DCs	Neto2
Cand2	3.44508e-69	3.76477	0.048	0.003	1.11224e-64	pre DCs	Cand2
C1qa	4.29969e-69	-5.68945	0.062	0.316	1.38816e-64	pre DCs	C1qa
Katnb1	4.94828e-69	1.16653	0.171	0.04	1.59755e-64	pre DCs	Katnb1
Gtf3c5	6.05998e-69	1.12836	0.199	0.052	1.95646e-64	pre DCs	Gtf3c5
Ssx2ip	6.94756e-69	1.23701	0.127	0.023	2.24302e-64	pre DCs	Ssx2ip
Rnf213	7.0466e-69	-1.23848	0.802	0.775	2.27499e-64	pre DCs	Rnf213
Lilr4b	8.22101e-69	-4.0797	0.099	0.351	2.65415e-64	pre DCs	Lilr4b
Ifit3	1.66963e-68	-2.31515	0.172	0.434	5.39039e-64	pre DCs	Ifit3
Trmo	1.70406e-68	1.04713	0.18	0.044	5.50155e-64	pre DCs	Trmo
4930558J18Rik	2.00638e-68	4.44307	0.039	0.001	6.47758e-64	pre DCs	4930558J18Rik
2810429I04Rik	3.21342e-68	3.1432	0.052	0.003	1.03745e-63	pre DCs	2810429I04Rik
Coro2b	4.57722e-68	1.23394	0.202	0.054	1.47776e-63	pre DCs	Coro2b
Tjp3	7.95345e-68	1.36642	0.139	0.028	2.56777e-63	pre DCs	Tjp3
Gm14636	1.44884e-67	1.20348	0.16	0.037	4.67758e-63	pre DCs	Gm14636
Msh5	1.78609e-67	1.57781	0.097	0.014	5.7664e-63	pre DCs	Msh5
Mtrf1l	2.54285e-67	1.12109	0.179	0.044	8.20959e-63	pre DCs	Mtrf1l
Slc15a3	2.81014e-67	-2.73994	0.213	0.437	9.07253e-63	pre DCs	Slc15a3
Mmab	4.50685e-67	1.24853	0.136	0.027	1.45504e-62	pre DCs	Mmab
5430427M07Rik	4.81845e-67	3.13757	0.049	0.003	1.55564e-62	pre DCs	5430427M07Rik
Dus4l	5.20381e-67	1.41158	0.142	0.03	1.68005e-62	pre DCs	Dus4l
Gm5150	5.59179e-67	-4.03918	0.053	0.304	1.80531e-62	pre DCs	Gm5150
Camk2a	6.44391e-67	2.67911	0.064	0.006	2.08042e-62	pre DCs	Camk2a
Poglut2	6.97984e-67	1.04667	0.145	0.031	2.25344e-62	pre DCs	Poglut2
Gm10053	8.85071e-67	1.02537	0.19	0.049	2.85745e-62	pre DCs	Gm10053
Il1b	1.63457e-66	-3.1206	0.321	0.536	5.27722e-62	pre DCs	Il1b
R3hcc1	2.01347e-66	1.12814	0.159	0.036	6.5005e-62	pre DCs	R3hcc1
Dph7	3.20405e-66	1.11324	0.171	0.041	1.03443e-61	pre DCs	Dph7
D130058E05Rik	4.5145e-66	5.78281	0.029	0	1.45751e-61	pre DCs	D130058E05Rik
Nkx2-3	5.31904e-66	9.17538	0.026	0	1.71725e-61	pre DCs	Nkx2-3
Dusp1	5.56531e-66	-1.48366	0.732	0.76	1.79676e-61	pre DCs	Dusp1
Gm5111	6.98144e-66	7.11631	0.027	0	2.25396e-61	pre DCs	Gm5111
Zfp382	8.77788e-66	1.73342	0.091	0.013	2.83394e-61	pre DCs	Zfp382
Nr1h3	8.82231e-66	-4.29597	0.043	0.29	2.84828e-61	pre DCs	Nr1h3
Adamts3	1.46365e-65	2.48373	0.053	0.004	4.7254e-61	pre DCs	Adamts3
Grik3	1.86702e-65	-1.18627	0.917	0.838	6.02766e-61	pre DCs	Grik3
Gtf2h3	1.86986e-65	1.01461	0.196	0.052	6.03685e-61	pre DCs	Gtf2h3
Epop	1.92655e-65	1.9251	0.088	0.012	6.21986e-61	pre DCs	Epop
Fpgs	2.00274e-65	1.17899	0.139	0.029	6.46585e-61	pre DCs	Fpgs
Rbm4b	2.12791e-65	1.09901	0.172	0.042	6.86996e-61	pre DCs	Rbm4b
Gm47760	2.31119e-65	2.0804	0.068	0.007	7.46167e-61	pre DCs	Gm47760
Camk1d	3.51122e-65	-1.3114	0.984	0.954	1.1336e-60	pre DCs	Camk1d
Kbtbd6	3.76084e-65	2.88428	0.044	0.002	1.21419e-60	pre DCs	Kbtbd6
Slc40a1	3.8787e-65	-5.80527	0.045	0.287	1.25224e-60	pre DCs	Slc40a1
Rpp40	4.15545e-65	1.4993	0.122	0.023	1.34159e-60	pre DCs	Rpp40
Rras	4.9262e-65	-2.25803	0.292	0.485	1.59042e-60	pre DCs	Rras
Fam122b	5.22454e-65	1.26353	0.124	0.024	1.68674e-60	pre DCs	Fam122b
Atg9b	5.48666e-65	1.83117	0.099	0.016	1.77137e-60	pre DCs	Atg9b
Piga	7.45202e-65	1.19107	0.136	0.028	2.40588e-60	pre DCs	Piga
Metrnl	9.77389e-65	-2.46971	0.243	0.454	3.1555e-60	pre DCs	Metrnl
Zbtb8a	1.30733e-64	1.15596	0.161	0.038	4.22072e-60	pre DCs	Zbtb8a
Il18bp	3.29284e-64	-4.13839	0.119	0.354	1.06309e-59	pre DCs	Il18bp
Cd93	4.75635e-64	1.15822	0.316	0.118	1.53559e-59	pre DCs	Cd93
Vsig4	5.49536e-64	-7.65702	0.017	0.251	1.77418e-59	pre DCs	Vsig4
Rbm48	6.16805e-64	1.02899	0.176	0.044	1.99136e-59	pre DCs	Rbm48
Rhobtb3	8.09936e-64	5.69942	0.029	0	2.61488e-59	pre DCs	Rhobtb3
Zfp184	1.30563e-63	4.18478	0.035	0.001	4.21524e-59	pre DCs	Zfp184
Atp2b4	1.68349e-63	1.16585	0.24	0.076	5.43515e-59	pre DCs	Atp2b4
Foxred2	1.68657e-63	1.06482	0.144	0.031	5.4451e-59	pre DCs	Foxred2
Gm5141	1.8798e-63	1.68578	0.111	0.02	6.06894e-59	pre DCs	Gm5141
Xdh	2.74732e-63	-1.77654	0.346	0.533	8.86971e-59	pre DCs	Xdh
Hpgd	4.44148e-63	-4.63437	0.082	0.32	1.43393e-58	pre DCs	Hpgd
Gm2788	5.58753e-63	1.96292	0.071	0.008	1.80393e-58	pre DCs	Gm2788
Tmcc3	6.67058e-63	-4.3358	0.102	0.338	2.1536e-58	pre DCs	Tmcc3
Odf2l	1.03328e-62	1.17782	0.14	0.03	3.33594e-58	pre DCs	Odf2l
Ube2cbp	1.04917e-62	2.56778	0.057	0.005	3.38726e-58	pre DCs	Ube2cbp
Clec4f	1.39586e-62	-6.87189	0.04	0.274	4.50652e-58	pre DCs	Clec4f
Ccdc14	1.51132e-62	1.92933	0.077	0.01	4.87931e-58	pre DCs	Ccdc14
Cd68	1.53324e-62	-1.17537	0.757	0.763	4.95007e-58	pre DCs	Cd68
Stat4	2.13451e-62	1.02795	0.188	0.051	6.89128e-58	pre DCs	Stat4
Fcna	3.03529e-62	-7.33128	0.017	0.247	9.79944e-58	pre DCs	Fcna
Cd44	3.04795e-62	-1.27711	0.824	0.776	9.84031e-58	pre DCs	Cd44
Polr1b	3.50065e-62	1.26183	0.136	0.029	1.13019e-57	pre DCs	Polr1b
Aldoa.1	3.58504e-62	4.74065	0.033	0.001	1.15743e-57	pre DCs	Aldoa.1
Mmachc	4.57021e-62	1.55282	0.099	0.016	1.47549e-57	pre DCs	Mmachc
Ms4a6d	5.32448e-62	-2.54015	0.177	0.404	1.71901e-57	pre DCs	Ms4a6d
Thg1l	5.50674e-62	1.04014	0.179	0.047	1.77785e-57	pre DCs	Thg1l
Fcgr1	7.40637e-62	-1.96482	0.302	0.501	2.39115e-57	pre DCs	Fcgr1
Dyrk3	7.92386e-62	1.19943	0.153	0.036	2.55822e-57	pre DCs	Dyrk3
Cd5l	1.43516e-61	-6.69681	0.056	0.288	4.63341e-57	pre DCs	Cd5l
Nefh	1.55698e-61	4.15978	0.039	0.002	5.0267e-57	pre DCs	Nefh
Smyd4	1.84498e-61	1.04752	0.149	0.035	5.95653e-57	pre DCs	Smyd4
Rtp4	1.9696e-61	-1.55824	0.363	0.571	6.35887e-57	pre DCs	Rtp4
Stag3	2.01827e-61	2.11438	0.068	0.008	6.51599e-57	pre DCs	Stag3
Tmem216	2.14992e-61	1.22406	0.143	0.032	6.94102e-57	pre DCs	Tmem216
AI504432	4.35809e-61	1.50388	0.127	0.026	1.40701e-56	pre DCs	AI504432
Selenop	5.62001e-61	-2.77179	0.37	0.523	1.81442e-56	pre DCs	Selenop
4931422A03Rik	6.56292e-61	1.6829	0.121	0.025	2.11884e-56	pre DCs	4931422A03Rik
Mycn	9.59428e-61	7.33516	0.025	0	3.09751e-56	pre DCs	Mycn
Cox4i2	1.04635e-60	2.89765	0.05	0.004	3.37813e-56	pre DCs	Cox4i2
Arfgef3	1.50039e-60	3.91608	0.035	0.001	4.84402e-56	pre DCs	Arfgef3
Blvrb	4.22533e-60	-2.70031	0.373	0.513	1.36415e-55	pre DCs	Blvrb
Smo	4.61936e-60	1.51725	0.094	0.015	1.49136e-55	pre DCs	Smo
2310057M21Rik	4.63577e-60	1.12754	0.15	0.035	1.49666e-55	pre DCs	2310057M21Rik
Usp44	5.54103e-60	3.51542	0.036	0.001	1.78892e-55	pre DCs	Usp44
Folr2	1.12251e-59	-7.30719	0.015	0.236	3.62401e-55	pre DCs	Folr2
Dtwd1	1.38976e-59	1.19153	0.143	0.033	4.48684e-55	pre DCs	Dtwd1
Nfkbiz	2.51782e-59	-1.98144	0.439	0.582	8.12879e-55	pre DCs	Nfkbiz
Tbx21	4.18367e-59	1.917	0.106	0.02	1.3507e-54	pre DCs	Tbx21
Adgrl4	4.88326e-59	1.85169	0.204	0.062	1.57656e-54	pre DCs	Adgrl4
Tmem263	1.15528e-58	1.23668	0.116	0.023	3.72983e-54	pre DCs	Tmem263
Lyrm9	1.24733e-58	1.0108	0.181	0.05	4.02701e-54	pre DCs	Lyrm9
Dancr	1.4107e-58	1.44822	0.118	0.024	4.55446e-54	pre DCs	Dancr
Pglyrp2	1.67786e-58	2.34339	0.066	0.008	5.41698e-54	pre DCs	Pglyrp2
Gns	1.97116e-58	-1.51912	0.567	0.625	6.36387e-54	pre DCs	Gns
Hspb6	2.16349e-58	1.45497	0.082	0.012	6.98481e-54	pre DCs	Hspb6
Mpl	2.98833e-58	6.29377	0.023	0	9.64782e-54	pre DCs	Mpl
Hspa2	3.22631e-58	1.53342	0.103	0.019	1.04161e-53	pre DCs	Hspa2
Hgh1	3.54915e-58	1.15228	0.146	0.035	1.14584e-53	pre DCs	Hgh1
Cd300a	5.60271e-58	-1.21	0.553	0.667	1.80884e-53	pre DCs	Cd300a
Siglec1	1.07339e-57	-4.64271	0.021	0.241	3.46545e-53	pre DCs	Siglec1
Zcchc3	1.18436e-57	1.96212	0.074	0.01	3.8237e-53	pre DCs	Zcchc3
Tpd52	1.20914e-57	-1.30797	0.785	0.744	3.9037e-53	pre DCs	Tpd52
Apoc1	1.70358e-57	-4.89746	0.15	0.366	5.49999e-53	pre DCs	Apoc1
Slain1	1.83065e-57	1.41596	0.102	0.019	5.91027e-53	pre DCs	Slain1
Sigirr	2.54759e-57	1.01028	0.163	0.042	8.22488e-53	pre DCs	Sigirr
F2rl3	3.25869e-57	5.17198	0.028	0.001	1.05207e-52	pre DCs	F2rl3
Picalm	4.52956e-57	-1.30333	0.703	0.696	1.46237e-52	pre DCs	Picalm
Lmo2	7.33976e-57	1.01761	0.712	0.414	2.36964e-52	pre DCs	Lmo2
Xk	9.77872e-57	2.00284	0.063	0.007	3.15706e-52	pre DCs	Xk
Gcfc2	1.6809e-56	1.05286	0.118	0.025	5.42677e-52	pre DCs	Gcfc2
Smtn	2.17696e-56	1.13014	0.126	0.027	7.02831e-52	pre DCs	Smtn
Setd6	2.75148e-56	1.01225	0.15	0.037	8.88316e-52	pre DCs	Setd6
C4b	2.75976e-56	-4.38701	0.044	0.263	8.90989e-52	pre DCs	C4b
Mertk	2.86798e-56	-5.60926	0.029	0.244	9.25928e-52	pre DCs	Mertk
Mecom	3.38732e-56	3.24419	0.066	0.008	1.0936e-51	pre DCs	Mecom
Themis2	4.16072e-56	-1.21966	0.686	0.689	1.34329e-51	pre DCs	Themis2
Rragb	4.3083e-56	1.87088	0.084	0.013	1.39093e-51	pre DCs	Rragb
Tpm2	6.0962e-56	2.17907	0.089	0.015	1.96816e-51	pre DCs	Tpm2
Lamp1	7.66142e-56	-1.04916	0.789	0.77	2.47349e-51	pre DCs	Lamp1
Tfr2	1.07652e-55	3.76796	0.039	0.002	3.47553e-51	pre DCs	Tfr2
Kcnip3	1.10927e-55	1.08691	0.155	0.04	3.58126e-51	pre DCs	Kcnip3
Gpr19	1.16839e-55	1.25601	0.099	0.018	3.77216e-51	pre DCs	Gpr19
Pde7b	1.74013e-55	-2.76502	0.256	0.445	5.61803e-51	pre DCs	Pde7b
Spp1	2.06099e-55	1.22383	0.104	0.02	6.65391e-51	pre DCs	Spp1
Cep89	2.2412e-55	1.31713	0.129	0.029	7.23572e-51	pre DCs	Cep89
Hemgn	2.35567e-55	4.22782	0.028	0.001	7.60529e-51	pre DCs	Hemgn
Zfp41	2.37285e-55	1.73187	0.073	0.01	7.66076e-51	pre DCs	Zfp41
Uchl1	2.45153e-55	4.10315	0.028	0.001	7.91478e-51	pre DCs	Uchl1
Itih5	3.18133e-55	3.17079	0.044	0.003	1.02709e-50	pre DCs	Itih5
Lamp2	3.33756e-55	-1.21647	0.675	0.69	1.07753e-50	pre DCs	Lamp2
Kif17	7.60112e-55	2.74574	0.054	0.005	2.45402e-50	pre DCs	Kif17
A430073D23Rik	1.26701e-54	1.19507	0.101	0.019	4.09054e-50	pre DCs	A430073D23Rik
Fsd1l	1.60619e-54	2.54521	0.052	0.005	5.1856e-50	pre DCs	Fsd1l
Mrc1	1.67997e-54	-4.41298	0.045	0.259	5.42379e-50	pre DCs	Mrc1
Cdh5	2.02182e-54	-5.30056	0.024	0.232	6.52744e-50	pre DCs	Cdh5
Ctsa	3.06202e-54	-1.08162	0.78	0.732	9.88573e-50	pre DCs	Ctsa
Pilrb1	3.26585e-54	-2.95677	0.117	0.333	1.05438e-49	pre DCs	Pilrb1
C6	5.03152e-54	-6.68737	0.014	0.218	1.62443e-49	pre DCs	C6
4933404O12Rik	6.09913e-54	2.24226	0.055	0.006	1.9691e-49	pre DCs	4933404O12Rik
Cd274	9.47366e-54	-2.64088	0.231	0.428	3.05857e-49	pre DCs	Cd274
Timd4	1.41545e-53	-5.63185	0.021	0.226	4.56979e-49	pre DCs	Timd4
Ptk7	1.42331e-53	4.47561	0.028	0.001	4.59517e-49	pre DCs	Ptk7
Fcnb	1.53323e-53	1.29824	0.083	0.014	4.95003e-49	pre DCs	Fcnb
Ccl27a	1.53723e-53	1.38155	0.11	0.023	4.96295e-49	pre DCs	Ccl27a
Cep41	1.72306e-53	1.26463	0.104	0.021	5.56289e-49	pre DCs	Cep41
Pilrb2	1.81013e-53	-3.04728	0.118	0.331	5.84399e-49	pre DCs	Pilrb2
Lrfn4	2.08455e-53	5.40291	0.024	0	6.72998e-49	pre DCs	Lrfn4
1810073O08Rik	3.70379e-53	6.30864	0.023	0	1.19577e-48	pre DCs	1810073O08Rik
Prg3	4.17446e-53	6.53039	0.021	0	1.34772e-48	pre DCs	Prg3
Zfp81	5.8196e-53	1.04238	0.109	0.023	1.87886e-48	pre DCs	Zfp81
Rbm44	6.03122e-53	3.83884	0.034	0.002	1.94718e-48	pre DCs	Rbm44
Dkkl1	7.86179e-53	3.32507	0.049	0.004	2.53818e-48	pre DCs	Dkkl1
Il10ra	8.03782e-53	-1.2006	0.645	0.677	2.59501e-48	pre DCs	Il10ra
Mybl1	9.4775e-53	3.34432	0.041	0.003	3.05981e-48	pre DCs	Mybl1
Irak1bp1	1.05644e-52	2.43138	0.056	0.006	3.41071e-48	pre DCs	Irak1bp1
Oasl2	1.09947e-52	-1.46839	0.466	0.61	3.54965e-48	pre DCs	Oasl2
Ifi207	1.27113e-52	-1.25895	0.529	0.636	4.10384e-48	pre DCs	Ifi207
B3galt6	1.29361e-52	1.10475	0.134	0.032	4.17642e-48	pre DCs	B3galt6
Fgd1	1.32118e-52	1.91219	0.068	0.009	4.26544e-48	pre DCs	Fgd1
Pars2	1.91812e-52	1.83648	0.076	0.012	6.19267e-48	pre DCs	Pars2
Grn	1.97506e-52	-1.13956	0.901	0.831	6.3765e-48	pre DCs	Grn
Ctsl	2.69072e-52	-3.13068	0.238	0.416	8.68699e-48	pre DCs	Ctsl
Polr3g	4.13272e-52	1.45157	0.088	0.015	1.33425e-47	pre DCs	Polr3g
Tspan32	5.07925e-52	1.07238	0.21	0.069	1.63984e-47	pre DCs	Tspan32
Lonrf3	5.2306e-52	2.89412	0.042	0.003	1.6887e-47	pre DCs	Lonrf3
Rhebl1	9.52738e-52	1.08555	0.109	0.023	3.07592e-47	pre DCs	Rhebl1
Ctsd	1.03584e-51	-2.56777	0.595	0.62	3.3442e-47	pre DCs	Ctsd
Lcp2	1.24311e-51	-1.53343	0.559	0.611	4.01339e-47	pre DCs	Lcp2
Igf1	1.49129e-51	-5.06843	0.033	0.235	4.81463e-47	pre DCs	Igf1
Trim45	1.69958e-51	2.33758	0.058	0.007	5.48709e-47	pre DCs	Trim45
Otos	2.06051e-51	3.86708	0.031	0.001	6.65235e-47	pre DCs	Otos
Lilra5	4.20574e-51	-5.64588	0.008	0.202	1.35782e-46	pre DCs	Lilra5
Gm47071	4.94541e-51	1.27787	0.1	0.02	1.59663e-46	pre DCs	Gm47071
Sirpb1c	5.19168e-51	-2.83352	0.072	0.283	1.67613e-46	pre DCs	Sirpb1c
Sept3	8.97046e-51	1.3391	0.166	0.048	2.89611e-46	pre DCs	Sept3
Atf3	1.09973e-50	-1.56782	0.521	0.634	3.55049e-46	pre DCs	Atf3
Ccl24	1.83899e-50	-5.67184	0.018	0.213	5.93719e-46	pre DCs	Ccl24
Omd	2.52084e-50	4.1505	0.028	0.001	8.13854e-46	pre DCs	Omd
Lpl	8.52313e-50	-3.26656	0.119	0.323	2.75169e-45	pre DCs	Lpl
Ica1	1.06825e-49	1.27749	0.13	0.032	3.44885e-45	pre DCs	Ica1
Elovl7	1.1139e-49	1.27593	0.057	0.007	3.59623e-45	pre DCs	Elovl7
Paip2b	1.6674e-49	1.05121	0.115	0.026	5.3832e-45	pre DCs	Paip2b
Scml2	2.88226e-49	4.33327	0.024	0.001	9.30538e-45	pre DCs	Scml2
Iqcb1	3.04101e-49	1.10478	0.133	0.033	9.8179e-45	pre DCs	Iqcb1
Gm41335	3.37783e-49	2.49084	0.047	0.004	1.09053e-44	pre DCs	Gm41335
Parp14	4.42483e-49	-1.48771	0.562	0.613	1.42856e-44	pre DCs	Parp14
Pard6g	4.73215e-49	2.96867	0.045	0.004	1.52777e-44	pre DCs	Pard6g
Tnfrsf1b	5.14751e-49	-1.93088	0.416	0.526	1.66187e-44	pre DCs	Tnfrsf1b
Mex3a	8.94319e-49	5.05621	0.023	0	2.88731e-44	pre DCs	Mex3a
Gm15581	9.25454e-49	4.72617	0.023	0	2.98783e-44	pre DCs	Gm15581
Helq	2.12807e-48	1.01146	0.126	0.031	6.87047e-44	pre DCs	Helq
Bace1	3.08556e-48	1.14073	0.089	0.017	9.96172e-44	pre DCs	Bace1
Meis1	3.20086e-48	1.53268	0.184	0.059	1.0334e-43	pre DCs	Meis1
Itga9	3.26589e-48	-4.48949	0.054	0.25	1.05439e-43	pre DCs	Itga9
Nfe2l2	3.82755e-48	-1.52711	0.648	0.642	1.23572e-43	pre DCs	Nfe2l2
Tlr7	4.1333e-48	-2.72813	0.079	0.282	1.33444e-43	pre DCs	Tlr7
1700003C15Rik	4.57787e-48	3.82934	0.021	0	1.47797e-43	pre DCs	1700003C15Rik
Bex1	4.65854e-48	5.34729	0.021	0	1.50401e-43	pre DCs	Bex1
Fam118a	4.80778e-48	1.05604	0.127	0.031	1.55219e-43	pre DCs	Fam118a
Gm50241	6.88759e-48	1.55643	0.073	0.012	2.22366e-43	pre DCs	Gm50241
Celsr1	7.07094e-48	2.60735	0.047	0.005	2.28285e-43	pre DCs	Celsr1
Sdk1	7.53124e-48	2.5162	0.047	0.005	2.43146e-43	pre DCs	Sdk1
Rgcc	1.03406e-47	1.41841	0.169	0.051	3.33847e-43	pre DCs	Rgcc
Fam49a	1.51773e-47	-1.72151	0.376	0.514	4.89999e-43	pre DCs	Fam49a
Nupr1	1.61854e-47	-2.30849	0.18	0.372	5.22545e-43	pre DCs	Nupr1
Rnf125	1.67145e-47	1.57516	0.088	0.017	5.39626e-43	pre DCs	Rnf125
Sdsl	2.0372e-47	4.95183	0.028	0.001	6.57709e-43	pre DCs	Sdsl
Gm15446	2.29566e-47	1.17641	0.094	0.019	7.41155e-43	pre DCs	Gm15446
Ptpn3	7.78815e-47	1.63133	0.086	0.016	2.51441e-42	pre DCs	Ptpn3
Syngr4	8.23329e-47	4.96243	0.023	0.001	2.65812e-42	pre DCs	Syngr4
Fabp7	9.20935e-47	-7.08946	0.009	0.188	2.97324e-42	pre DCs	Fabp7
Gcsam	1.0308e-46	1.24126	0.175	0.056	3.32794e-42	pre DCs	Gcsam
Hmox1	1.24187e-46	-3.61886	0.146	0.333	4.00937e-42	pre DCs	Hmox1
Ttc30a1	2.37899e-46	1.95005	0.057	0.007	7.68056e-42	pre DCs	Ttc30a1
Nrg4	3.15321e-46	1.43079	0.06	0.008	1.01801e-41	pre DCs	Nrg4
Rtn4rl1	4.4612e-46	1.00901	0.135	0.036	1.4403e-41	pre DCs	Rtn4rl1
Gbp8	9.16704e-46	-1.99002	0.265	0.435	2.95958e-41	pre DCs	Gbp8
Fpr1	9.53159e-46	-6.53504	0.007	0.182	3.07727e-41	pre DCs	Fpr1
Ptprm	1.15618e-45	-5.57025	0.024	0.205	3.73273e-41	pre DCs	Ptprm
Clec4n	1.47275e-45	-3.4376	0.043	0.233	4.75476e-41	pre DCs	Clec4n
Nfkbia	2.25595e-45	-1.52788	0.733	0.729	7.28335e-41	pre DCs	Nfkbia
Ltbp3	2.72972e-45	2.30831	0.048	0.005	8.81291e-41	pre DCs	Ltbp3
Miga1	7.26971e-45	1.29931	0.094	0.02	2.34703e-40	pre DCs	Miga1
Mtfp1	8.00064e-45	1.51867	0.056	0.007	2.58301e-40	pre DCs	Mtfp1
Col23a1	8.21929e-45	1.63372	0.11	0.026	2.6536e-40	pre DCs	Col23a1
Selp	1.06848e-44	1.91659	0.064	0.01	3.44958e-40	pre DCs	Selp
Lrrc25	1.55103e-44	-1.33169	0.596	0.62	5.00751e-40	pre DCs	Lrrc25
Amot	2.77474e-44	1.4067	0.078	0.014	8.95824e-40	pre DCs	Amot
Rpusd3	3.37435e-44	1.88668	0.069	0.011	1.08941e-39	pre DCs	Rpusd3
Cers6	4.1663e-44	-1.36322	0.689	0.684	1.34509e-39	pre DCs	Cers6
Adap2	4.72465e-44	-3.18224	0.109	0.294	1.52535e-39	pre DCs	Adap2
2510046G10Rik	6.5977e-44	1.10897	0.115	0.029	2.13007e-39	pre DCs	2510046G10Rik
Msrb1	8.08115e-44	-1.36539	0.722	0.734	2.609e-39	pre DCs	Msrb1
Pfkfb1	1.03858e-43	1.46473	0.065	0.01	3.35305e-39	pre DCs	Pfkfb1
Cd302	1.17239e-43	-2.53181	0.293	0.427	3.78506e-39	pre DCs	Cd302
Pcsk4	1.45002e-43	2.29891	0.04	0.004	4.68139e-39	pre DCs	Pcsk4
Crocc	1.50739e-43	1.04528	0.104	0.024	4.86662e-39	pre DCs	Crocc
Rpgrip1l	1.95825e-43	1.24905	0.099	0.022	6.3222e-39	pre DCs	Rpgrip1l
Zswim6	3.04008e-43	-2.22082	0.291	0.435	9.8149e-39	pre DCs	Zswim6
Tmem51	3.77507e-43	-1.8882	0.294	0.442	1.21878e-38	pre DCs	Tmem51
Pdp1	3.93188e-43	1.00648	0.121	0.032	1.26941e-38	pre DCs	Pdp1
Vldlr	4.67615e-43	7.75894	0.016	0	1.5097e-38	pre DCs	Vldlr
Ms4a4b	6.08494e-43	1.16599	0.242	0.093	1.96452e-38	pre DCs	Ms4a4b
Cd38	8.38279e-43	-3.44374	0.072	0.254	2.70638e-38	pre DCs	Cd38
Rgl1	8.9743e-43	-3.48145	0.111	0.292	2.89735e-38	pre DCs	Rgl1
Ptger3	9.01241e-43	1.02505	0.07	0.012	2.90966e-38	pre DCs	Ptger3
Myl6b	1.12913e-42	1.30125	0.072	0.013	3.64539e-38	pre DCs	Myl6b
Ifit2	1.72185e-42	-2.03989	0.309	0.452	5.55899e-38	pre DCs	Ifit2
Hsd17b1	1.80952e-42	3.29994	0.027	0.001	5.84202e-38	pre DCs	Hsd17b1
H2afy2	1.88347e-42	3.47196	0.024	0.001	6.0808e-38	pre DCs	H2afy2
Glmn	2.41397e-42	1.06408	0.107	0.026	7.79351e-38	pre DCs	Glmn
Plcxd2	3.23254e-42	1.78846	0.089	0.019	1.04362e-37	pre DCs	Plcxd2
Tgif2	4.07875e-42	1.47242	0.077	0.015	1.31682e-37	pre DCs	Tgif2
Zfp111	4.22196e-42	1.194	0.086	0.018	1.36306e-37	pre DCs	Zfp111
D330041H03Rik	7.83514e-42	1.13974	0.071	0.013	2.52957e-37	pre DCs	D330041H03Rik
3010003L21Rik	1.17667e-41	1.12984	0.086	0.018	3.79889e-37	pre DCs	3010003L21Rik
Efcab7	1.46445e-41	1.46982	0.057	0.008	4.72797e-37	pre DCs	Efcab7
Atp2b1	1.59819e-41	-1.32712	0.709	0.663	5.15977e-37	pre DCs	Atp2b1
Slc22a4	1.87344e-41	1.0848	0.075	0.014	6.04841e-37	pre DCs	Slc22a4
Tmem106a	2.56617e-41	-1.84837	0.299	0.437	8.28486e-37	pre DCs	Tmem106a
1700048O20Rik	3.83601e-41	2.23269	0.05	0.006	1.23845e-36	pre DCs	1700048O20Rik
Tarbp1	4.85965e-41	1.35269	0.074	0.014	1.56894e-36	pre DCs	Tarbp1
Gm17494	5.87642e-41	1.07632	0.12	0.032	1.8972e-36	pre DCs	Gm17494
Gm14091	7.4506e-41	4.23206	0.019	0	2.40543e-36	pre DCs	Gm14091
Ptgs1	8.23815e-41	-4.3003	0.075	0.248	2.65969e-36	pre DCs	Ptgs1
Prr13	9.27089e-41	-1.17509	0.762	0.699	2.99311e-36	pre DCs	Prr13
Zfp599	9.73954e-41	1.355	0.071	0.013	3.14441e-36	pre DCs	Zfp599
Angptl2	1.23969e-40	2.19967	0.036	0.003	4.00235e-36	pre DCs	Angptl2
Syk	1.23984e-40	-1.19171	0.721	0.687	4.00282e-36	pre DCs	Syk
Zfp850	1.72363e-40	1.57188	0.062	0.01	5.56473e-36	pre DCs	Zfp850
Cplane2	2.05925e-40	1.76816	0.044	0.005	6.64829e-36	pre DCs	Cplane2
Plek	2.32851e-40	-1.10742	0.755	0.763	7.51758e-36	pre DCs	Plek
Gm13307	2.38203e-40	2.46985	0.037	0.003	7.69038e-36	pre DCs	Gm13307
Spns2	4.35939e-40	2.25208	0.077	0.016	1.40743e-35	pre DCs	Spns2
Fam72a	7.40482e-40	1.12056	0.072	0.014	2.39064e-35	pre DCs	Fam72a
Tnfaip8l1	1.03994e-39	1.07342	0.091	0.021	3.35746e-35	pre DCs	Tnfaip8l1
Utp14b	1.1158e-39	1.61096	0.064	0.011	3.60236e-35	pre DCs	Utp14b
Gm10184	1.1461e-39	2.39079	0.037	0.003	3.70019e-35	pre DCs	Gm10184
Ankrd13b	1.20863e-39	2.57891	0.035	0.003	3.90205e-35	pre DCs	Ankrd13b
Itgb5	1.26687e-39	-3.45991	0.083	0.254	4.0901e-35	pre DCs	Itgb5
Gm27008	2.06254e-39	1.2656	0.073	0.014	6.65891e-35	pre DCs	Gm27008
Pdzk1ip1	2.10623e-39	3.58268	0.034	0.003	6.79997e-35	pre DCs	Pdzk1ip1
Gm36445	2.55498e-39	1.92888	0.044	0.005	8.24874e-35	pre DCs	Gm36445
Gm37982	2.70661e-39	2.01074	0.043	0.005	8.7383e-35	pre DCs	Gm37982
Stab2	3.88592e-39	-5.18782	0.024	0.185	1.25457e-34	pre DCs	Stab2
Prkcd	3.91195e-39	-1.05991	0.795	0.729	1.26297e-34	pre DCs	Prkcd
Oas2	4.26276e-39	-2.13225	0.177	0.351	1.37623e-34	pre DCs	Oas2
Zfp804b	5.34677e-39	2.66127	0.046	0.006	1.72621e-34	pre DCs	Zfp804b
Nanos3	5.34724e-39	3.00706	0.027	0.002	1.72636e-34	pre DCs	Nanos3
Odf3b	2.27038e-38	5.36132	0.018	0	7.32992e-34	pre DCs	Odf3b
2810408A11Rik	2.36967e-38	3.82223	0.024	0.001	7.65049e-34	pre DCs	2810408A11Rik
Ffar4	3.07023e-38	1.08091	0.147	0.047	9.91223e-34	pre DCs	Ffar4
Gm3336	3.61819e-38	1.15476	0.133	0.04	1.16813e-33	pre DCs	Gm3336
Abcc3	3.7344e-38	-5.20857	0.012	0.165	1.20565e-33	pre DCs	Abcc3
Cfh	4.90541e-38	-2.76277	0.086	0.259	1.58371e-33	pre DCs	Cfh
Ypel1	5.60185e-38	3.17161	0.027	0.002	1.80856e-33	pre DCs	Ypel1
Trim25	5.73398e-38	-1.42544	0.667	0.652	1.85121e-33	pre DCs	Trim25
Gbp2b	5.75955e-38	-3.75275	0.052	0.217	1.85947e-33	pre DCs	Gbp2b
Rpusd2	7.98837e-38	1.30882	0.067	0.012	2.57904e-33	pre DCs	Rpusd2
Tgm2	8.50754e-38	-1.59213	0.276	0.445	2.74666e-33	pre DCs	Tgm2
Cngb1	1.13976e-37	2.72786	0.031	0.002	3.6797e-33	pre DCs	Cngb1
Qtrt2	1.23842e-37	1.04146	0.116	0.032	3.99822e-33	pre DCs	Qtrt2
Tmem119	1.53606e-37	2.51298	0.038	0.004	4.95916e-33	pre DCs	Tmem119
Nr0b2	1.95758e-37	1.82221	0.033	0.003	6.32005e-33	pre DCs	Nr0b2
Clstn3	2.21269e-37	2.5125	0.03	0.002	7.14365e-33	pre DCs	Clstn3
B130055M24Rik	2.25814e-37	1.01974	0.083	0.018	7.29041e-33	pre DCs	B130055M24Rik
Lmln	3.25862e-37	1.1854	0.076	0.016	1.05205e-32	pre DCs	Lmln
Flt1	3.96551e-37	-3.9009	0.03	0.187	1.28026e-32	pre DCs	Flt1
Gm29946	4.69822e-37	3.31977	0.028	0.002	1.51682e-32	pre DCs	Gm29946
Marco	8.02865e-37	-5.84063	0.017	0.167	2.59205e-32	pre DCs	Marco
Slc7a8	8.04133e-37	-3.10636	0.098	0.262	2.59614e-32	pre DCs	Slc7a8
Cmklr1	8.08875e-37	-4.73396	0.011	0.159	2.61145e-32	pre DCs	Cmklr1
Itsn1	8.48687e-37	-3.64444	0.119	0.28	2.73998e-32	pre DCs	Itsn1
Rasgrp1	8.69269e-37	-3.43745	0.053	0.214	2.80644e-32	pre DCs	Rasgrp1
Pik3ap1	1.16498e-36	-1.20576	0.613	0.628	3.76115e-32	pre DCs	Pik3ap1
Hacd4	1.16737e-36	-1.73124	0.25	0.408	3.76887e-32	pre DCs	Hacd4
Sstr2	1.95691e-36	4.98752	0.018	0	6.3179e-32	pre DCs	Sstr2
Dlc1	2.30202e-36	-5.81995	0.013	0.159	7.43208e-32	pre DCs	Dlc1
Tcf7l2	2.38338e-36	-2.16723	0.411	0.491	7.69473e-32	pre DCs	Tcf7l2
I730030J21Rik	2.51257e-36	1.77301	0.072	0.015	8.11182e-32	pre DCs	I730030J21Rik
Timp2	2.63598e-36	-4.1722	0.037	0.192	8.51027e-32	pre DCs	Timp2
Pcgf2	2.86362e-36	1.24841	0.061	0.011	9.24519e-32	pre DCs	Pcgf2
Gm38825	6.16217e-36	1.68842	0.045	0.006	1.98946e-31	pre DCs	Gm38825
Sema6d	6.28565e-36	-4.82225	0.016	0.163	2.02932e-31	pre DCs	Sema6d
Birc3	8.13729e-36	-1.52051	0.537	0.57	2.62713e-31	pre DCs	Birc3
Bicd1	9.11542e-36	2.91714	0.03	0.002	2.94291e-31	pre DCs	Bicd1
Acod1	9.53586e-36	-5.56547	0.023	0.173	3.07865e-31	pre DCs	Acod1
Eya1	1.07886e-35	1.69688	0.065	0.012	3.48311e-31	pre DCs	Eya1
Tlcd2	1.25053e-35	1.05442	0.114	0.033	4.03732e-31	pre DCs	Tlcd2
Nadk	1.58469e-35	-1.3288	0.683	0.634	5.11616e-31	pre DCs	Nadk
Prkcb	1.77494e-35	-1.27526	0.459	0.557	5.73038e-31	pre DCs	Prkcb
Gm46349	1.80007e-35	3.02525	0.029	0.002	5.81154e-31	pre DCs	Gm46349
Crnde	2.12237e-35	3.56478	0.019	0.001	6.85206e-31	pre DCs	Crnde
Treml4	2.86561e-35	-2.12429	0.154	0.319	9.25162e-31	pre DCs	Treml4
Cyp2j9	3.20475e-35	3.79044	0.022	0.001	1.03466e-30	pre DCs	Cyp2j9
B630019K06Rik	3.52684e-35	1.50484	0.072	0.015	1.13864e-30	pre DCs	B630019K06Rik
Mettl18	3.74222e-35	1.16724	0.069	0.014	1.20818e-30	pre DCs	Mettl18
Gnasas1	4.15961e-35	3.68102	0.027	0.002	1.34293e-30	pre DCs	Gnasas1
Plekhg5	5.11624e-35	1.01387	0.102	0.028	1.65178e-30	pre DCs	Plekhg5
Gm16740	5.85371e-35	1.32851	0.078	0.018	1.88987e-30	pre DCs	Gm16740
Tlcd1	7.06847e-35	1.58528	0.06	0.011	2.28205e-30	pre DCs	Tlcd1
Slfn4	7.31262e-35	-3.99711	0.044	0.199	2.36088e-30	pre DCs	Slfn4
4933424G05Rik	9.5523e-35	2.24244	0.041	0.005	3.08396e-30	pre DCs	4933424G05Rik
Pigw	1.04052e-34	1.10404	0.074	0.016	3.35932e-30	pre DCs	Pigw
Ace	1.06228e-34	-3.93901	0.02	0.166	3.42957e-30	pre DCs	Ace
Slc36a2	1.07197e-34	3.36725	0.02	0.001	3.46085e-30	pre DCs	Slc36a2
4930471E19Rik	1.14547e-34	4.60572	0.018	0.001	3.69817e-30	pre DCs	4930471E19Rik
Gm17108	1.19365e-34	2.17877	0.038	0.004	3.8537e-30	pre DCs	Gm17108
Il1rn	1.23866e-34	-3.86876	0.022	0.169	3.99901e-30	pre DCs	Il1rn
Gm3604	1.67294e-34	1.04971	0.067	0.013	5.40109e-30	pre DCs	Gm3604
Ccr5	2.16708e-34	-2.01833	0.254	0.39	6.99641e-30	pre DCs	Ccr5
Oxnad1	2.79757e-34	1.09906	0.09	0.023	9.03197e-30	pre DCs	Oxnad1
2010204K13Rik	2.95185e-34	2.53539	0.036	0.004	9.53005e-30	pre DCs	2010204K13Rik
Gm4737	2.95883e-34	2.92367	0.032	0.003	9.55258e-30	pre DCs	Gm4737
Ociad2	3.14509e-34	2.91891	0.03	0.003	1.01539e-29	pre DCs	Ociad2
Gm11944	4.8658e-34	1.08849	0.067	0.014	1.57092e-29	pre DCs	Gm11944
Ubiad1	5.02862e-34	1.00438	0.088	0.022	1.62349e-29	pre DCs	Ubiad1
Gm26577	5.85168e-34	3.23931	0.022	0.001	1.88922e-29	pre DCs	Gm26577
Tmem201	7.44849e-34	1.37353	0.062	0.012	2.40475e-29	pre DCs	Tmem201
Slc8a1	9.19671e-34	-1.4146	0.666	0.653	2.96916e-29	pre DCs	Slc8a1
Rsad2	1.34926e-33	-2.02585	0.219	0.372	4.3561e-29	pre DCs	Rsad2
Acp2	2.30001e-33	-2.77789	0.138	0.285	7.42558e-29	pre DCs	Acp2
Zfp7	3.31511e-33	1.24874	0.061	0.012	1.07028e-28	pre DCs	Zfp7
A330040F15Rik	4.72e-33	-2.04894	0.173	0.323	1.52385e-28	pre DCs	A330040F15Rik
Gm43713	5.57199e-33	1.04161	0.081	0.019	1.79892e-28	pre DCs	Gm43713
Pdlim4	6.23529e-33	-3.72487	0.036	0.18	2.01306e-28	pre DCs	Pdlim4
Zfp521	6.9135e-33	1.02467	0.074	0.017	2.23202e-28	pre DCs	Zfp521
Zfp428	7.61654e-33	1.95212	0.049	0.008	2.459e-28	pre DCs	Zfp428
Ms4a4a	7.77276e-33	-3.0681	0.046	0.194	2.50944e-28	pre DCs	Ms4a4a
Tigd3	7.98332e-33	3.5346	0.022	0.001	2.57741e-28	pre DCs	Tigd3
Ranbp17	8.06556e-33	3.30146	0.024	0.002	2.60396e-28	pre DCs	Ranbp17
Matn2	8.8654e-33	1.18056	0.048	0.007	2.86219e-28	pre DCs	Matn2
Ddx60	1.11946e-32	-2.52741	0.145	0.298	3.61416e-28	pre DCs	Ddx60
Oas3	1.14967e-32	-1.59473	0.361	0.467	3.7117e-28	pre DCs	Oas3
Sirpb1b	1.7059e-32	-1.97698	0.185	0.339	5.5075e-28	pre DCs	Sirpb1b
E230029C05Rik	1.89176e-32	-3.3229	0.064	0.212	6.10755e-28	pre DCs	E230029C05Rik
Cd14	1.97252e-32	-2.07958	0.224	0.374	6.36828e-28	pre DCs	Cd14
Gm45669	2.64052e-32	2.06306	0.045	0.007	8.52491e-28	pre DCs	Gm45669
Camk2d	2.95235e-32	-1.55623	0.63	0.605	9.53166e-28	pre DCs	Camk2d
Il1a	3.17234e-32	-5.36072	0.015	0.148	1.02419e-27	pre DCs	Il1a
C530008M17Rik	3.84996e-32	3.14961	0.03	0.003	1.24296e-27	pre DCs	C530008M17Rik
Cd300lf	4.84454e-32	-1.96145	0.277	0.403	1.56406e-27	pre DCs	Cd300lf
Ecm2	4.89457e-32	3.06715	0.028	0.002	1.58021e-27	pre DCs	Ecm2
Lck	5.02817e-32	2.25693	0.074	0.017	1.62334e-27	pre DCs	Lck
Fv1	5.05018e-32	1.62837	0.044	0.006	1.63045e-27	pre DCs	Fv1
Cd84	5.41753e-32	-2.34028	0.201	0.339	1.74905e-27	pre DCs	Cd84
Paqr9	7.35639e-32	-5.73209	0.005	0.132	2.37501e-27	pre DCs	Paqr9
Smim10l2a	1.00071e-31	2.93396	0.027	0.002	3.23079e-27	pre DCs	Smim10l2a
B130034C11Rik	1.04093e-31	1.76604	0.039	0.005	3.36065e-27	pre DCs	B130034C11Rik
Plekho2	1.15017e-31	-1.16714	0.571	0.589	3.71333e-27	pre DCs	Plekho2
Gm17590	1.15278e-31	2.3947	0.029	0.003	3.72175e-27	pre DCs	Gm17590
Tmcc1	1.59339e-31	-1.83722	0.452	0.505	5.14427e-27	pre DCs	Tmcc1
Emid1	1.66494e-31	1.32126	0.062	0.013	5.37525e-27	pre DCs	Emid1
Opn3	2.19471e-31	1.37771	0.064	0.013	7.08561e-27	pre DCs	Opn3
Dse	2.50696e-31	-2.34022	0.174	0.314	8.09371e-27	pre DCs	Dse
Upk1b	2.65095e-31	2.34851	0.039	0.005	8.55859e-27	pre DCs	Upk1b
Dph2	2.68854e-31	1.19649	0.086	0.022	8.67996e-27	pre DCs	Dph2
Dmpk	2.84809e-31	-3.53093	0.087	0.231	9.19506e-27	pre DCs	Dmpk
Ccdc40	3.0828e-31	2.46742	0.031	0.003	9.95283e-27	pre DCs	Ccdc40
Cmip	3.44723e-31	-1.31452	0.65	0.617	1.11294e-26	pre DCs	Cmip
Pdgfrb	4.97245e-31	2.27358	0.033	0.004	1.60536e-26	pre DCs	Pdgfrb
Plaur	5.9246e-31	-1.82028	0.465	0.524	1.91276e-26	pre DCs	Plaur
Cdc42ep2	6.90863e-31	-3.83106	0.022	0.154	2.23045e-26	pre DCs	Cdc42ep2
Sqstm1	7.19276e-31	-1.00685	0.756	0.668	2.32218e-26	pre DCs	Sqstm1
Gprc5b	7.81122e-31	3.87935	0.02	0.001	2.52185e-26	pre DCs	Gprc5b
Rtn4r	1.0664e-30	3.93158	0.017	0.001	3.44287e-26	pre DCs	Rtn4r
Pcolce2	1.26415e-30	-6.18095	0.004	0.126	4.08131e-26	pre DCs	Pcolce2
Lgals3bp	1.48857e-30	-1.28892	0.711	0.64	4.80586e-26	pre DCs	Lgals3bp
Pafah2	1.9027e-30	1.03431	0.063	0.013	6.14285e-26	pre DCs	Pafah2
AW112010	1.99307e-30	-1.6955	0.682	0.62	6.43461e-26	pre DCs	AW112010
Trim58	2.02254e-30	3.99272	0.014	0	6.52978e-26	pre DCs	Trim58
Amd2	2.41598e-30	1.07514	0.065	0.014	7.79999e-26	pre DCs	Amd2
Spic	2.54234e-30	-4.85786	0.012	0.137	8.20795e-26	pre DCs	Spic
Gm15518	2.56668e-30	1.58053	0.046	0.007	8.28652e-26	pre DCs	Gm15518
Ifit3b	2.60474e-30	-2.47857	0.106	0.256	8.40939e-26	pre DCs	Ifit3b
Afap1l1	2.82878e-30	1.24417	0.083	0.022	9.13273e-26	pre DCs	Afap1l1
Adgb	3.27856e-30	-4.66939	0.03	0.162	1.05848e-25	pre DCs	Adgb
Bpifc	4.00461e-30	6.91017	0.011	0	1.29289e-25	pre DCs	Bpifc
2900026A02Rik	4.37807e-30	1.24412	0.098	0.029	1.41346e-25	pre DCs	2900026A02Rik
8430430B14Rik	4.64488e-30	4.96201	0.013	0	1.4996e-25	pre DCs	8430430B14Rik
Tom1l1	4.68491e-30	2.49473	0.024	0.002	1.51252e-25	pre DCs	Tom1l1
Acoxl	4.74279e-30	1.59777	0.046	0.008	1.53121e-25	pre DCs	Acoxl
Nod1	4.80508e-30	-1.85614	0.275	0.391	1.55132e-25	pre DCs	Nod1
Rapsn	5.44338e-30	1.33905	0.035	0.004	1.7574e-25	pre DCs	Rapsn
Gpr25	6.6979e-30	3.64583	0.023	0.002	2.16242e-25	pre DCs	Gpr25
Slc16a11	6.70327e-30	4.38588	0.016	0.001	2.16415e-25	pre DCs	Slc16a11
Zik1	7.07493e-30	3.06138	0.023	0.002	2.28414e-25	pre DCs	Zik1
9230114K14Rik	8.65643e-30	1.22914	0.052	0.01	2.79473e-25	pre DCs	9230114K14Rik
Gm44067	1.01599e-29	1.3417	0.042	0.006	3.28012e-25	pre DCs	Gm44067
Nwd1	1.02513e-29	3.28161	0.02	0.001	3.30962e-25	pre DCs	Nwd1
Maoa	1.39845e-29	2.54426	0.03	0.003	4.51489e-25	pre DCs	Maoa
Nxpe4	1.43092e-29	-2.85464	0.062	0.201	4.61973e-25	pre DCs	Nxpe4
Gm16576	1.66236e-29	1.14828	0.048	0.008	5.36694e-25	pre DCs	Gm16576
Ifi213	1.66312e-29	-1.36353	0.342	0.465	5.3694e-25	pre DCs	Ifi213
Lin28b	1.83772e-29	2.3372	0.031	0.003	5.93307e-25	pre DCs	Lin28b
Neat1	1.9956e-29	-1.33183	0.683	0.649	6.44278e-25	pre DCs	Neat1
Rnf149	2.0483e-29	-1.70951	0.468	0.507	6.61294e-25	pre DCs	Rnf149
Smpdl3a	2.1288e-29	-1.37634	0.536	0.558	6.87282e-25	pre DCs	Smpdl3a
Cstb	2.1591e-29	-1.08871	0.773	0.666	6.97066e-25	pre DCs	Cstb
C3ar1	2.17205e-29	-4.04784	0.01	0.131	7.01246e-25	pre DCs	C3ar1
Zfp689	2.45668e-29	1.53828	0.054	0.01	7.93139e-25	pre DCs	Zfp689
Zfp873	2.51677e-29	1.00578	0.078	0.02	8.12538e-25	pre DCs	Zfp873
Gpsm1	2.65157e-29	1.11062	0.056	0.011	8.5606e-25	pre DCs	Gpsm1
Mef2a	2.73135e-29	-1.11809	0.692	0.646	8.81816e-25	pre DCs	Mef2a
Gm15261	2.75943e-29	1.60614	0.051	0.009	8.90883e-25	pre DCs	Gm15261
Ms4a8a	2.84507e-29	-3.57609	0.035	0.166	9.18532e-25	pre DCs	Ms4a8a
Tmem86a	3.41378e-29	-2.70087	0.166	0.296	1.10214e-24	pre DCs	Tmem86a
Igsf6	3.43001e-29	-1.30443	0.429	0.506	1.10738e-24	pre DCs	Igsf6
Tmem121	3.55949e-29	5.02229	0.015	0	1.14918e-24	pre DCs	Tmem121
Gm45902	4.06777e-29	1.2108	0.06	0.013	1.31328e-24	pre DCs	Gm45902
Tuft1	5.2599e-29	1.18855	0.053	0.01	1.69816e-24	pre DCs	Tuft1
Gm14820	6.51182e-29	1.49843	0.04	0.006	2.10234e-24	pre DCs	Gm14820
Auts2	7.65974e-29	1.47323	0.108	0.035	2.47295e-24	pre DCs	Auts2
Chp2	7.88482e-29	-5.96756	0.006	0.122	2.54561e-24	pre DCs	Chp2
Slc35g1	8.26513e-29	1.52258	0.041	0.006	2.6684e-24	pre DCs	Slc35g1
Gm26597	8.78693e-29	1.97533	0.039	0.006	2.83686e-24	pre DCs	Gm26597
Dysf	8.85297e-29	-5.38197	0.009	0.127	2.85818e-24	pre DCs	Dysf
Lrrc18	9.51796e-29	1.17727	0.09	0.026	3.07287e-24	pre DCs	Lrrc18
Fpr2	9.57795e-29	-5.06097	0.007	0.124	3.09224e-24	pre DCs	Fpr2
Gm32856	1.01842e-28	1.08624	0.075	0.019	3.28797e-24	pre DCs	Gm32856
Rab17	1.11628e-28	3.3855	0.021	0.001	3.60392e-24	pre DCs	Rab17
Repin1	1.19039e-28	1.07219	0.075	0.019	3.84316e-24	pre DCs	Repin1
Zbp1	1.2997e-28	-1.03503	0.661	0.644	4.19609e-24	pre DCs	Zbp1
Bbs12	1.30729e-28	1.42415	0.049	0.009	4.22059e-24	pre DCs	Bbs12
Efna4	1.6962e-28	4.62096	0.014	0	5.4762e-24	pre DCs	Efna4
Frmd4b	2.01262e-28	-2.7055	0.313	0.409	6.49773e-24	pre DCs	Frmd4b
Ak4	2.19639e-28	2.25955	0.031	0.004	7.09105e-24	pre DCs	Ak4
A430072P03Rik	2.20175e-28	3.9122	0.016	0.001	7.10836e-24	pre DCs	A430072P03Rik
Abca1	2.22348e-28	-3.8228	0.048	0.179	7.1785e-24	pre DCs	Abca1
P2ry13	2.52708e-28	-4.5626	0.014	0.133	8.15867e-24	pre DCs	P2ry13
Ptafr	2.90305e-28	-2.50331	0.098	0.237	9.37249e-24	pre DCs	Ptafr
Myl4	3.19213e-28	2.70728	0.035	0.005	1.03058e-23	pre DCs	Myl4
Zpbp	3.35134e-28	1.08372	0.061	0.014	1.08198e-23	pre DCs	Zpbp
Gm26936	3.56418e-28	1.97267	0.038	0.006	1.15069e-23	pre DCs	Gm26936
Casc4	3.70794e-28	2.60465	0.023	0.002	1.19711e-23	pre DCs	Casc4
Zfp575	3.82303e-28	2.31973	0.027	0.003	1.23426e-23	pre DCs	Zfp575
C130036L24Rik	3.91153e-28	1.53875	0.05	0.009	1.26284e-23	pre DCs	C130036L24Rik
Nr6a1os	4.84886e-28	1.95243	0.034	0.004	1.56545e-23	pre DCs	Nr6a1os
Tmem37	4.87761e-28	-5.32061	0.012	0.129	1.57474e-23	pre DCs	Tmem37
Gstp2	5.41699e-28	-5.16137	0.023	0.144	1.74887e-23	pre DCs	Gstp2
Gm26512	6.32401e-28	3.12927	0.017	0.001	2.04171e-23	pre DCs	Gm26512
Ninj1	8.03222e-28	-2.07002	0.415	0.464	2.5932e-23	pre DCs	Ninj1
Trib1	8.03915e-28	-1.90965	0.276	0.389	2.59544e-23	pre DCs	Trib1
C5ar1	8.84132e-28	-5.7027	0.013	0.129	2.85442e-23	pre DCs	C5ar1
Hip1	9.07592e-28	-1.81129	0.341	0.425	2.93016e-23	pre DCs	Hip1
Ptk2b	9.26373e-28	-1.35553	0.655	0.596	2.9908e-23	pre DCs	Ptk2b
Carmil2	1.0854e-27	1.78145	0.042	0.007	3.50422e-23	pre DCs	Carmil2
Rhoc	1.13326e-27	-3.46297	0.023	0.144	3.65873e-23	pre DCs	Rhoc
Epha7	1.13352e-27	2.4138	0.018	0.001	3.65958e-23	pre DCs	Epha7
Spsb4	1.14345e-27	1.7181	0.035	0.005	3.69162e-23	pre DCs	Spsb4
B3gnt7	1.33515e-27	3.2372	0.019	0.001	4.31055e-23	pre DCs	B3gnt7
Prdm16	1.45596e-27	1.82022	0.047	0.009	4.70055e-23	pre DCs	Prdm16
Gm47207	1.46945e-27	4.56285	0.015	0.001	4.74412e-23	pre DCs	Gm47207
Hormad2	1.52176e-27	3.8562	0.015	0.001	4.91301e-23	pre DCs	Hormad2
2310075C17Rik	1.55665e-27	6.29425	0.01	0	5.02564e-23	pre DCs	2310075C17Rik
Isg15	2.77653e-27	-1.10345	0.718	0.724	8.96403e-23	pre DCs	Isg15
Tppp3	3.12594e-27	-2.61995	0.107	0.243	1.00921e-22	pre DCs	Tppp3
A130010J15Rik	3.21381e-27	1.08183	0.081	0.022	1.03758e-22	pre DCs	A130010J15Rik
AA465934	3.61642e-27	1.48838	0.039	0.006	1.16756e-22	pre DCs	AA465934
Gprin3	3.73381e-27	1.25602	0.044	0.008	1.20546e-22	pre DCs	Gprin3
Oasl1	3.75611e-27	-1.67932	0.318	0.422	1.21266e-22	pre DCs	Oasl1
Cpne5	5.5224e-27	3.72755	0.016	0.001	1.78291e-22	pre DCs	Cpne5
Nedd9	5.78946e-27	-1.46398	0.537	0.554	1.86913e-22	pre DCs	Nedd9
Spata48	5.98393e-27	1.89576	0.045	0.008	1.93191e-22	pre DCs	Spata48
Ear2	6.43015e-27	-2.0429	0.128	0.266	2.07597e-22	pre DCs	Ear2
Adgrl1	7.15765e-27	1.25838	0.051	0.01	2.31085e-22	pre DCs	Adgrl1
Slc19a2	7.36179e-27	1.11951	0.066	0.016	2.37675e-22	pre DCs	Slc19a2
Gm36198	7.78969e-27	1.28268	0.047	0.009	2.5149e-22	pre DCs	Gm36198
Gm50321	8.82818e-27	5.07239	0.014	0	2.85018e-22	pre DCs	Gm50321
Znfx1	1.04371e-26	-1.34971	0.496	0.515	3.36961e-22	pre DCs	Znfx1
B4galnt2	1.15858e-26	2.1449	0.025	0.002	3.74046e-22	pre DCs	B4galnt2
Bcl2a1b	1.16226e-26	-1.67477	0.205	0.354	3.75235e-22	pre DCs	Bcl2a1b
Pnrc1	1.43736e-26	-1.08786	0.64	0.609	4.64051e-22	pre DCs	Pnrc1
Tox	1.64651e-26	1.83694	0.066	0.016	5.31575e-22	pre DCs	Tox
Ephx1	2.14228e-26	-4.78898	0.016	0.129	6.91634e-22	pre DCs	Ephx1
Mitf	2.24652e-26	-2.30235	0.232	0.341	7.25288e-22	pre DCs	Mitf
Eya2	2.38066e-26	2.20301	0.03	0.004	7.68596e-22	pre DCs	Eya2
Txnip	2.97233e-26	-1.13379	0.603	0.593	9.59616e-22	pre DCs	Txnip
Rab20	4.1375e-26	-2.85112	0.084	0.213	1.33579e-21	pre DCs	Rab20
Cxcl16	4.23926e-26	-2.20811	0.171	0.299	1.36864e-21	pre DCs	Cxcl16
Vcam1	4.25638e-26	-2.40064	0.039	0.164	1.37417e-21	pre DCs	Vcam1
Nphp4	7.28391e-26	2.38388	0.026	0.003	2.35161e-21	pre DCs	Nphp4
Ablim1	9.60703e-26	1.1929	0.096	0.031	3.10163e-21	pre DCs	Ablim1
Gm20667	1.00647e-25	4.82253	0.016	0.001	3.24939e-21	pre DCs	Gm20667
Thrb	1.00712e-25	-5.19686	0.018	0.129	3.25148e-21	pre DCs	Thrb
Arhgef28	1.02153e-25	3.69256	0.016	0.001	3.29799e-21	pre DCs	Arhgef28
Serpinb6a	1.04267e-25	-3.09539	0.145	0.265	3.36624e-21	pre DCs	Serpinb6a
Pitpnm2	1.13577e-25	1.12403	0.073	0.02	3.66685e-21	pre DCs	Pitpnm2
Il13ra1	1.36488e-25	-2.29047	0.133	0.259	4.40653e-21	pre DCs	Il13ra1
Zfyve9	1.42922e-25	-2.46005	0.102	0.232	4.61424e-21	pre DCs	Zfyve9
Gsr	1.71438e-25	-1.22951	0.504	0.577	5.53486e-21	pre DCs	Gsr
Nlgn2	1.80578e-25	1.99604	0.051	0.011	5.82997e-21	pre DCs	Nlgn2
Sult2b1	1.99537e-25	1.63845	0.042	0.007	6.44205e-21	pre DCs	Sult2b1
Cd86	2.05242e-25	-1.17742	0.564	0.583	6.62625e-21	pre DCs	Cd86
Clec1b	2.28267e-25	-3.14983	0.178	0.291	7.36961e-21	pre DCs	Clec1b
Ccdc92	2.43984e-25	2.4735	0.026	0.003	7.87703e-21	pre DCs	Ccdc92
Cd300e	3.12119e-25	-2.8274	0.03	0.147	1.00768e-20	pre DCs	Cd300e
Zfp947	3.12277e-25	1.06164	0.048	0.01	1.00819e-20	pre DCs	Zfp947
Bst2	3.38346e-25	-1.07063	0.938	0.815	1.09235e-20	pre DCs	Bst2
Nek8	3.49326e-25	1.20789	0.056	0.013	1.1278e-20	pre DCs	Nek8
Samd4	3.87814e-25	-5.19135	0.007	0.11	1.25206e-20	pre DCs	Samd4
Myo19	4.45359e-25	1.21972	0.053	0.012	1.43784e-20	pre DCs	Myo19
Plpp3	4.69561e-25	-5.00827	0.011	0.116	1.51598e-20	pre DCs	Plpp3
Sbf2	4.89962e-25	-3.17326	0.092	0.215	1.58184e-20	pre DCs	Sbf2
Kcng1	5.26521e-25	4.78262	0.011	0	1.69987e-20	pre DCs	Kcng1
Tspan15	6.20356e-25	-6.57475	0.002	0.101	2.00282e-20	pre DCs	Tspan15
Agrp	6.20654e-25	1.05448	0.055	0.012	2.00378e-20	pre DCs	Agrp
Ypel3	6.42536e-25	-1.35414	0.509	0.535	2.07443e-20	pre DCs	Ypel3
Bank1	6.56356e-25	-2.95789	0.089	0.214	2.11904e-20	pre DCs	Bank1
Csf3r	7.071e-25	-2.84523	0.257	0.357	2.28287e-20	pre DCs	Csf3r
Fam129a	7.12835e-25	-1.22819	0.519	0.544	2.30139e-20	pre DCs	Fam129a
Acp5	8.14354e-25	-2.09274	0.216	0.33	2.62914e-20	pre DCs	Acp5
Tmem215	8.78544e-25	5.35872	0.01	0	2.83638e-20	pre DCs	Tmem215
Upk3bl	8.81762e-25	5.00667	0.01	0	2.84677e-20	pre DCs	Upk3bl
Ets2	9.39037e-25	-2.73945	0.16	0.277	3.03168e-20	pre DCs	Ets2
Cd163	9.79596e-25	-4.19088	0.051	0.168	3.16263e-20	pre DCs	Cd163
C3	1.05601e-24	-1.57734	0.282	0.398	3.40933e-20	pre DCs	C3
Ribc1	1.42702e-24	1.77623	0.038	0.006	4.60712e-20	pre DCs	Ribc1
Mmp14	1.45782e-24	-2.76617	0.016	0.124	4.70656e-20	pre DCs	Mmp14
Tal1	2.61919e-24	1.11605	0.06	0.015	8.45607e-20	pre DCs	Tal1
Rxra	2.79321e-24	-2.69278	0.124	0.244	9.01788e-20	pre DCs	Rxra
Platr22	2.84509e-24	1.75902	0.032	0.005	9.18538e-20	pre DCs	Platr22
Spag6l	3.31351e-24	1.36436	0.042	0.008	1.06977e-19	pre DCs	Spag6l
6430548M08Rik	3.42834e-24	-2.626	0.09	0.212	1.10684e-19	pre DCs	6430548M08Rik
[truncated: 35,759 more rows]

## Sheet: Tumor
Supplementary data 1: Top markers in tumor APC populations in mice bearing MC38.OVA LM.p-value calculated by Wilcoxon Rank Sum test. Adjusted p-value is calculated based on bonferroni correction.
row.names	p_val	avg_log2FC	pct.1	pct.2	p_val_adj	cluster	gene
Basp1	0	-2.50798	0.243	0.835	0	Monocytes	Basp1
C3ar1	0	-3.45519	0.159	0.749	0	Monocytes	C3ar1
Dab2	0	-3.87613	0.073	0.624	0	Monocytes	Dab2
Cd72	0	-3.75388	0.086	0.61	0	Monocytes	Cd72
Hp	0	2.99613	0.707	0.184	0	Monocytes	Hp
Gsr	0	2.68034	0.78	0.258	0	Monocytes	Gsr
Ms4a7	0	-4.61616	0.106	0.618	0	Monocytes	Ms4a7
Ccnd1	0	-2.56572	0.183	0.692	0	Monocytes	Ccnd1
Cxcl16	0	-2.01297	0.291	0.788	0	Monocytes	Cxcl16
C5ar1	0	-2.8434	0.154	0.634	0	Monocytes	C5ar1
AA467197	0	-2.50584	0.166	0.645	0	Monocytes	AA467197
Rgs1	0	-2.93136	0.208	0.684	0	Monocytes	Rgs1
Adgre5	0	2.43194	0.851	0.376	0	Monocytes	Adgre5
Gatm	0	-3.23653	0.162	0.634	0	Monocytes	Gatm
Arg1	0	-5.55628	0.058	0.517	0	Monocytes	Arg1
Ccl12	0	-4.1853	0.148	0.591	0	Monocytes	Ccl12
Slamf9	0	-2.86829	0.107	0.548	0	Monocytes	Slamf9
Ccl7	0	-5.37895	0.086	0.514	0	Monocytes	Ccl7
C1qc	0	-3.99789	0.155	0.582	0	Monocytes	C1qc
Mmp14	0	-1.64555	0.191	0.616	0	Monocytes	Mmp14
Trem2	0	-2.8955	0.178	0.601	0	Monocytes	Trem2
Ecm1	0	-2.90438	0.176	0.595	0	Monocytes	Ecm1
Bcl2a1b	0	-1.39057	0.399	0.807	0	Monocytes	Bcl2a1b
Creb5	0	-2.18905	0.172	0.58	0	Monocytes	Creb5
Itgal	0	2.2475	0.731	0.324	0	Monocytes	Itgal
Gm9733	0	3.65234	0.485	0.081	0	Monocytes	Gm9733
C1qa	0	-4.32263	0.144	0.541	0	Monocytes	C1qa
Bnip3	0	-2.37466	0.176	0.573	0	Monocytes	Bnip3
Pmepa1	0	-3.12413	0.059	0.455	0	Monocytes	Pmepa1
Ccnd2	0	-1.53625	0.221	0.602	0	Monocytes	Ccnd2
C1qb	0	-3.54872	0.247	0.625	0	Monocytes	C1qb
4930430E12Rik	0	-2.60737	0.105	0.478	0	Monocytes	4930430E12Rik
Fam162a	0	-1.938	0.231	0.602	0	Monocytes	Fam162a
Gsn	0	-1.68653	0.429	0.798	0	Monocytes	Gsn
Zfp36l1	0	-1.65591	0.26	0.629	0	Monocytes	Zfp36l1
Ifitm6	0	1.67324	0.769	0.406	0	Monocytes	Ifitm6
Adam8	0	-1.98203	0.186	0.545	0	Monocytes	Adam8
Vegfa	0	-2.32009	0.132	0.49	0	Monocytes	Vegfa
Scimp	0	-1.7311	0.202	0.553	0	Monocytes	Scimp
Plcb1	0	2.25928	0.579	0.231	0	Monocytes	Plcb1
Itgb5	0	-1.36865	0.262	0.61	0	Monocytes	Itgb5
Ccr5	0	-1.18157	0.459	0.803	0	Monocytes	Ccr5
Ctsl	0	-2.26437	0.331	0.675	0	Monocytes	Ctsl
Ckb	0	-2.39881	0.268	0.612	0	Monocytes	Ckb
Sell	0	1.85619	0.594	0.255	0	Monocytes	Sell
Gda	0	1.70091	0.785	0.448	0	Monocytes	Gda
Rab7b	0	-1.79579	0.164	0.501	0	Monocytes	Rab7b
Stab1	0	-2.08063	0.123	0.459	0	Monocytes	Stab1
Gm34084	0	-1.58454	0.241	0.576	0	Monocytes	Gm34084
Apoe	0	-3.0378	0.463	0.795	0	Monocytes	Apoe
Arhgap26	0	2.17147	0.507	0.175	0	Monocytes	Arhgap26
Rasgrp2	0	2.83409	0.448	0.117	0	Monocytes	Rasgrp2
Abca1	0	-3.04633	0.066	0.394	0	Monocytes	Abca1
Tppp3	0	2.89369	0.471	0.144	0	Monocytes	Tppp3
Cpd	0	-2.02616	0.124	0.45	0	Monocytes	Cpd
Gm15987	0	2.48868	0.436	0.113	0	Monocytes	Gm15987
Ace	0	4.7093	0.352	0.029	0	Monocytes	Ace
Fam49a	0	1.96649	0.553	0.231	0	Monocytes	Fam49a
Arrb2	0	-1.37816	0.474	0.795	0	Monocytes	Arrb2
Lair1	0	-1.04159	0.42	0.738	0	Monocytes	Lair1
Kcnn4	0	-2.02268	0.11	0.428	0	Monocytes	Kcnn4
Dpep2	0	-2.51498	0.089	0.407	0	Monocytes	Dpep2
Olfml3	0	-5.16334	0.015	0.332	0	Monocytes	Olfml3
Rnase4	0	-2.33047	0.13	0.447	0	Monocytes	Rnase4
AU020206	0	-1.31581	0.269	0.585	0	Monocytes	AU020206
Lgmn	0	-2.22691	0.573	0.887	0	Monocytes	Lgmn
Cytip	0	1.30587	0.731	0.417	0	Monocytes	Cytip
Ptms	0	-1.30111	0.336	0.649	0	Monocytes	Ptms
Ccr1	0	-1.11713	0.379	0.692	0	Monocytes	Ccr1
Mgst1	0	1.77156	0.638	0.326	0	Monocytes	Mgst1
Itga4	0	1.59833	0.786	0.475	0	Monocytes	Itga4
Mif	0	-2.15925	0.637	0.945	0	Monocytes	Mif
Sdc4	0	-1.68393	0.108	0.414	0	Monocytes	Sdc4
Tubb5	0	-1.37388	0.443	0.747	0	Monocytes	Tubb5
Tmcc3	0	-1.87997	0.16	0.461	0	Monocytes	Tmcc3
Tnfaip2	0	1.43512	0.583	0.282	0	Monocytes	Tnfaip2
Add3	0	2.67588	0.435	0.135	0	Monocytes	Add3
Mt1	0	-2.31675	0.158	0.457	0	Monocytes	Mt1
Chil3	0	1.91399	0.595	0.297	0	Monocytes	Chil3
Tmem86a	0	-1.78497	0.16	0.456	0	Monocytes	Tmem86a
Napsa	0	1.2703	0.912	0.618	0	Monocytes	Napsa
Adgre4	0	4.09577	0.325	0.031	0	Monocytes	Adgre4
Cttnbp2nl	0	-2.06814	0.106	0.399	0	Monocytes	Cttnbp2nl
Cd300a	0	1.70738	0.677	0.384	0	Monocytes	Cd300a
Snx24	0	-2.82612	0.059	0.346	0	Monocytes	Snx24
Nod1	0	2.00403	0.448	0.162	0	Monocytes	Nod1
Svbp	0	-1.0695	0.475	0.759	0	Monocytes	Svbp
Arhgef37	0	3.31062	0.335	0.051	0	Monocytes	Arhgef37
Tpi1	0	-1.79656	0.634	0.915	0	Monocytes	Tpi1
Il17ra	0	1.6786	0.571	0.29	0	Monocytes	Il17ra
Snx5	0	-1.12195	0.51	0.788	0	Monocytes	Snx5
Spp1	0	-5.44616	0.045	0.322	0	Monocytes	Spp1
St3gal4	0	1.62191	0.606	0.329	0	Monocytes	St3gal4
Gpr141	0	1.31922	0.727	0.451	0	Monocytes	Gpr141
Cfp	0	-1.28284	0.419	0.695	0	Monocytes	Cfp
Myo1e	0	-3.07642	0.055	0.33	0	Monocytes	Myo1e
Tmem37	0	-3.32781	0.037	0.31	0	Monocytes	Tmem37
Ccnd3	0	1.42843	0.74	0.469	0	Monocytes	Ccnd3
Rara	0	1.55354	0.598	0.329	0	Monocytes	Rara
Nedd9	0	1.46139	0.59	0.322	0	Monocytes	Nedd9
Hexb	0	-1.57234	0.538	0.804	0	Monocytes	Hexb
Lsp1	0	1.37047	0.932	0.667	0	Monocytes	Lsp1
Nadk	0	1.61615	0.716	0.451	0	Monocytes	Nadk
Bsg	0	-1.26964	0.585	0.849	0	Monocytes	Bsg
Ccl2	0	-1.78391	0.458	0.721	0	Monocytes	Ccl2
Ier3	0	-1.81822	0.425	0.686	0	Monocytes	Ier3
Wfdc17	0	1.2541	0.748	0.487	0	Monocytes	Wfdc17
Tmem131	0	1.32752	0.685	0.425	0	Monocytes	Tmem131
Ldlr	0	1.76905	0.47	0.21	0	Monocytes	Ldlr
Sorl1	0	1.58727	0.493	0.233	0	Monocytes	Sorl1
Nr4a1	0	1.50711	0.782	0.522	0	Monocytes	Nr4a1
Fgr	0	1.35384	0.824	0.565	0	Monocytes	Fgr
Mcemp1	0	1.29834	0.503	0.246	0	Monocytes	Mcemp1
Ceacam1	0	3.34336	0.309	0.056	0	Monocytes	Ceacam1
Pdlim1	0	3.10511	0.303	0.051	0	Monocytes	Pdlim1
Grk5	0	2.05324	0.405	0.16	0	Monocytes	Grk5
Zfyve9	0	2.34476	0.344	0.102	0	Monocytes	Zfyve9
Treml4	0	3.24966	0.305	0.064	0	Monocytes	Treml4
Flna	0	1.54985	0.863	0.622	0	Monocytes	Flna
Ly6a	0	-1.23078	0.686	0.926	0	Monocytes	Ly6a
S100a4	0	1.45	0.891	0.653	0	Monocytes	S100a4
Ctsd	0	-1.72138	0.609	0.847	0	Monocytes	Ctsd
Cnn2	0	1.10246	0.712	0.475	0	Monocytes	Cnn2
Aif1	0	-1.14645	0.632	0.869	0	Monocytes	Aif1
Vcan	0	2.3627	0.327	0.091	0	Monocytes	Vcan
Rap1gap2	0	1.81701	0.439	0.203	0	Monocytes	Rap1gap2
Nfam1	0	1.40831	0.634	0.4	0	Monocytes	Nfam1
Cbfa2t3	0	1.55469	0.392	0.161	0	Monocytes	Cbfa2t3
Ramp1	0	2.15638	0.339	0.109	0	Monocytes	Ramp1
Ywhah	0	-1.0824	0.596	0.826	0	Monocytes	Ywhah
Asap1	0	1.54517	0.546	0.317	0	Monocytes	Asap1
Tmpo	0	1.28876	0.585	0.356	0	Monocytes	Tmpo
St3gal1	0	1.4449	0.486	0.259	0	Monocytes	St3gal1
Gyg	0	1.36602	0.562	0.336	0	Monocytes	Gyg
Myo1g	0	1.47032	0.592	0.366	0	Monocytes	Myo1g
Zyx	0	1.38977	0.859	0.639	0	Monocytes	Zyx
Stk10	0	1.5937	0.588	0.369	0	Monocytes	Stk10
Aldh2	0	1.34675	0.685	0.468	0	Monocytes	Aldh2
Itgb7	0	1.26766	0.65	0.434	0	Monocytes	Itgb7
Grk3	0	2.09567	0.344	0.128	0	Monocytes	Grk3
Bcl3	0	1.40656	0.57	0.354	0	Monocytes	Bcl3
Slc44a2	0	1.63585	0.405	0.19	0	Monocytes	Slc44a2
Camkk2	0	1.65706	0.422	0.208	0	Monocytes	Camkk2
Nfe2	0	2.53564	0.276	0.063	0	Monocytes	Nfe2
Pot1b	0	2.02566	0.37	0.161	0	Monocytes	Pot1b
Nhsl2	0	2.77196	0.258	0.051	0	Monocytes	Nhsl2
Tnfrsf1b	0	1.22147	0.688	0.481	0	Monocytes	Tnfrsf1b
Cd244a	0	1.79564	0.363	0.159	0	Monocytes	Cd244a
Rras	0	1.51543	0.57	0.366	0	Monocytes	Rras
Gstm1	0	1.98515	0.319	0.116	0	Monocytes	Gstm1
Ppp2r5a	0	1.22419	0.643	0.444	0	Monocytes	Ppp2r5a
Tuba1b	0	-1.03535	0.685	0.878	0	Monocytes	Tuba1b
Smpdl3a	0	1.23834	0.706	0.514	0	Monocytes	Smpdl3a
Ptpn1	0	1.47447	0.935	0.745	0	Monocytes	Ptpn1
Nxpe4	0	2.92094	0.235	0.045	0	Monocytes	Nxpe4
Ear2	0	4.55556	0.206	0.018	0	Monocytes	Ear2
Pi16	0	3.79958	0.206	0.018	0	Monocytes	Pi16
Fmnl1	0	1.07358	0.76	0.574	0	Monocytes	Fmnl1
Foxp1	0	1.08102	0.673	0.489	0	Monocytes	Foxp1
Fcgr2b	0	-1.17521	0.615	0.795	0	Monocytes	Fcgr2b
Camk2d	0	1.14555	0.817	0.639	0	Monocytes	Camk2d
Pgk1	0	-1.25654	0.682	0.86	0	Monocytes	Pgk1
Cdk2ap2	0	1.18003	0.847	0.671	0	Monocytes	Cdk2ap2
Gstp1	0	1.13713	0.781	0.606	0	Monocytes	Gstp1
Ccdc88c	0	3.7255	0.195	0.021	0	Monocytes	Ccdc88c
Bin2	0	1.0435	0.759	0.587	0	Monocytes	Bin2
Ldlrad3	0	2.55604	0.23	0.058	0	Monocytes	Ldlrad3
Cers6	0	1.02897	0.826	0.655	0	Monocytes	Cers6
Pgam1	0	-1.09467	0.734	0.903	0	Monocytes	Pgam1
Stxbp6	0	3.37855	0.196	0.03	0	Monocytes	Stxbp6
Pglyrp1	0	2.14999	0.218	0.053	0	Monocytes	Pglyrp1
Msrb1	0	1.46343	0.96	0.805	0	Monocytes	Msrb1
Ahnak	0	1.35728	0.775	0.625	0	Monocytes	Ahnak
Klf13	0	1.08824	0.774	0.629	0	Monocytes	Klf13
Dgkg	0	2.58995	0.18	0.038	0	Monocytes	Dgkg
Crip1	0	1.47076	0.941	0.819	0	Monocytes	Crip1
Lgals1	0	-1.03125	0.815	0.935	0	Monocytes	Lgals1
Prr13	0	1.13909	0.795	0.676	0	Monocytes	Prr13
Serpinb2	0	4.59559	0.118	0.005	0	Monocytes	Serpinb2
Cd300lg	0	3.67502	0.118	0.011	0	Monocytes	Cd300lg
Plac8	0	1.15907	0.99	0.891	0	Monocytes	Plac8
Ldha	0	-1.22424	0.862	0.957	0	Monocytes	Ldha
Lyz2	0	1.04081	0.992	0.92	0	Monocytes	Lyz2
Grn	0	-1.27889	0.879	0.948	0	Monocytes	Grn
Samhd1	0	1.30478	0.988	0.921	0	Monocytes	Samhd1
Aldoa	0	-1.23952	0.913	0.965	0	Monocytes	Aldoa
S1pr5	0	6.62928	0.049	0.001	0	Monocytes	S1pr5
Gapdh	0	-1.20057	0.984	0.989	0	Monocytes	Gapdh
Fth1	0	-1.34706	0.993	0.997	0	Monocytes	Fth1
Ripor2	6.62767e-305	1.95863	0.28	0.101	2.13974e-300	Monocytes	Ripor2
Cd81	1.22586e-304	-3.2377	0.057	0.32	3.9577e-300	Monocytes	Cd81
Grina	1.46941e-303	-1.16636	0.64	0.835	4.74398e-299	Monocytes	Grina
Slc2a6	3.92579e-302	1.59614	0.383	0.174	1.26744e-297	Monocytes	Slc2a6
Tle3	4.08777e-299	1.53091	0.441	0.226	1.31974e-294	Monocytes	Tle3
Tmem119	4.66765e-294	-4.89806	0.012	0.251	1.50695e-289	Monocytes	Tmem119
Pstpip2	9.27791e-294	1.3084	0.478	0.257	2.99537e-289	Monocytes	Pstpip2
Gbp5	8.93872e-292	1.44406	0.558	0.35	2.88586e-287	Monocytes	Gbp5
Spn	7.67375e-286	2.44708	0.251	0.088	2.47747e-281	Monocytes	Spn
Foxn3	8.45318e-286	1.22032	0.655	0.494	2.72911e-281	Monocytes	Foxn3
Slamf7	6.89229e-282	-1.20479	0.3	0.593	2.22517e-277	Monocytes	Slamf7
Tmem189	7.3592e-282	-1.21931	0.382	0.652	2.37592e-277	Monocytes	Tmem189
Cyp2ab1	3.639e-278	4.97744	0.055	0.003	1.17485e-273	Monocytes	Cyp2ab1
Morrbid	1.22454e-277	1.09161	0.666	0.491	3.95341e-273	Monocytes	Morrbid
Itga6	1.7363e-276	-3.82217	0.021	0.254	5.60563e-272	Monocytes	Itga6
Pea15a	2.36993e-276	-1.37347	0.192	0.483	7.65133e-272	Monocytes	Pea15a
Pebp1	3.76233e-276	-1.14949	0.317	0.595	1.21467e-271	Monocytes	Pebp1
Slc37a2	1.61854e-275	-2.77549	0.051	0.298	5.22547e-271	Monocytes	Slc37a2
Atrnl1	1.79733e-275	1.22774	0.467	0.254	5.80266e-271	Monocytes	Atrnl1
Bcl2l1	2.183e-275	-1.9571	0.104	0.371	7.04782e-271	Monocytes	Bcl2l1
Arhgap22	6.14956e-274	-3.59798	0.024	0.258	1.98538e-269	Monocytes	Arhgap22
Ch25h	1.31693e-273	-4.20103	0.026	0.258	4.25171e-269	Monocytes	Ch25h
Prkx	3.47529e-273	1.42369	0.472	0.27	1.122e-268	Monocytes	Prkx
Id3	6.19724e-273	2.00649	0.249	0.086	2.00078e-268	Monocytes	Id3
Cd9	2.18325e-271	-1.7082	0.171	0.449	7.04863e-267	Monocytes	Cd9
Rab3il1	3.41411e-269	-3.32827	0.032	0.266	1.10225e-264	Monocytes	Rab3il1
G6pdx	1.35584e-267	1.40781	0.469	0.273	4.37732e-263	Monocytes	G6pdx
Pdlim7	1.62739e-267	-1.38406	0.177	0.465	5.25404e-263	Monocytes	Pdlim7
Kdm6b	2.1329e-267	1.38796	0.529	0.333	6.88606e-263	Monocytes	Kdm6b
Plau	2.57354e-267	-2.86814	0.066	0.312	8.30866e-263	Monocytes	Plau
Cpne2	7.23637e-266	-2.20559	0.069	0.32	2.33626e-261	Monocytes	Cpne2
Klf2	3.47184e-264	1.55391	0.565	0.368	1.12088e-259	Monocytes	Klf2
F11r	3.1725e-263	-1.09626	0.255	0.549	1.02424e-258	Monocytes	F11r
Fry	5.56441e-262	1.7714	0.284	0.112	1.79647e-257	Monocytes	Fry
Zmynd15	5.60244e-262	-4.25351	0.022	0.245	1.80875e-257	Monocytes	Zmynd15
Lat2	1.11242e-255	-1.04974	0.353	0.62	3.59145e-251	Monocytes	Lat2
Eid1	2.6217e-255	-1.27252	0.217	0.495	8.46415e-251	Monocytes	Eid1
Acvrl1	1.21896e-254	-1.33483	0.213	0.487	3.93541e-250	Monocytes	Acvrl1
Slc7a8	3.56467e-253	-1.26982	0.242	0.517	1.15086e-248	Monocytes	Slc7a8
Ero1l	3.02199e-252	-1.75637	0.198	0.464	9.7565e-248	Monocytes	Ero1l
Cd63	1.03515e-248	-3.54646	0.037	0.258	3.34199e-244	Monocytes	Cd63
Stx11	1.52203e-246	1.31362	0.416	0.22	4.91387e-242	Monocytes	Stx11
Arl5c	2.15674e-245	1.25753	0.489	0.289	6.96303e-241	Monocytes	Arl5c
Gngt2	5.45914e-244	1.33934	0.804	0.774	1.76248e-239	Monocytes	Gngt2
Ccl4	7.22796e-242	-1.59316	0.301	0.553	2.33355e-237	Monocytes	Ccl4
Tmem171	1.66614e-241	-4.03492	0.016	0.224	5.37913e-237	Monocytes	Tmem171
Ctla2b	2.53733e-241	-3.64532	0.023	0.233	8.19176e-237	Monocytes	Ctla2b
Ggct	9.30658e-239	1.90603	0.251	0.097	3.00463e-234	Monocytes	Ggct
Vdac1	1.32838e-237	-1.07995	0.346	0.603	4.28868e-233	Monocytes	Vdac1
Tiam2	1.35283e-237	2.81392	0.11	0.021	4.36762e-233	Monocytes	Tiam2
Trem3	1.9048e-234	1.91471	0.256	0.101	6.14966e-230	Monocytes	Trem3
Odc1	3.0396e-234	-1.72215	0.145	0.394	9.81336e-230	Monocytes	Odc1
Tubb2a	3.73158e-234	-1.73418	0.135	0.382	1.20474e-229	Monocytes	Tubb2a
Il6ra	1.64312e-233	1.12513	0.551	0.37	5.30482e-229	Monocytes	Il6ra
Sh3pxd2b	3.09624e-233	-1.96707	0.081	0.318	9.99622e-229	Monocytes	Sh3pxd2b
Pf4	9.30211e-233	-5.88498	0.009	0.205	3.00318e-228	Monocytes	Pf4
Arhgap10	1.69756e-225	-2.41355	0.058	0.277	5.48056e-221	Monocytes	Arhgap10
Arhgef10l	6.03507e-220	1.39057	0.414	0.232	1.94842e-215	Monocytes	Arhgef10l
BC035044	4.97123e-219	2.13154	0.156	0.044	1.60496e-214	Monocytes	BC035044
Tubb4b	9.77714e-219	-1.4148	0.187	0.432	3.15655e-214	Monocytes	Tubb4b
Cdc42ep2	1.71946e-218	1.86657	0.228	0.086	5.55127e-214	Monocytes	Cdc42ep2
Bin1	2.03445e-217	-1.28401	0.181	0.434	6.56821e-213	Monocytes	Bin1
Rasa3	2.53934e-217	1.25768	0.484	0.311	8.19826e-213	Monocytes	Rasa3
Maf	2.19726e-216	-1.22016	0.24	0.487	7.09386e-212	Monocytes	Maf
Scarb1	1.64557e-212	1.47274	0.382	0.21	5.31272e-208	Monocytes	Scarb1
Cxcl2	2.59445e-212	-3.16453	0.065	0.271	8.37619e-208	Monocytes	Cxcl2
Abcc3	3.58794e-212	-2.90684	0.03	0.226	1.15837e-207	Monocytes	Abcc3
Etv5	2.06711e-211	-2.62781	0.034	0.233	6.67366e-207	Monocytes	Etv5
Sbno2	4.1459e-210	1.04819	0.575	0.413	1.3385e-205	Monocytes	Sbno2
Adgre1	6.28136e-210	-1.27358	0.326	0.546	2.02794e-205	Monocytes	Adgre1
Rfx2	1.28474e-209	3.69656	0.064	0.008	4.14779e-205	Monocytes	Rfx2
Frmd4b	2.80858e-209	-1.53346	0.166	0.405	9.0675e-205	Monocytes	Frmd4b
P4ha1	1.00271e-208	-1.02392	0.289	0.55	3.23724e-204	Monocytes	P4ha1
Gpcpd1	4.22816e-207	1.51731	0.41	0.239	1.36506e-202	Monocytes	Gpcpd1
Rnf180	1.34309e-206	-3.24076	0.024	0.213	4.33615e-202	Monocytes	Rnf180
I830077J02Rik	2.39508e-206	1.38254	0.368	0.194	7.7325e-202	Monocytes	I830077J02Rik
Slk	5.36756e-205	1.00268	0.575	0.413	1.73292e-200	Monocytes	Slk
6430548M08Rik	1.8737e-204	2.1285	0.177	0.058	6.04924e-200	Monocytes	6430548M08Rik
Cysltr1	3.18039e-204	-1.33233	0.167	0.409	1.02679e-199	Monocytes	Cysltr1
Anxa3	1.42567e-203	-1.16887	0.291	0.526	4.60277e-199	Monocytes	Anxa3
Lhfpl2	1.47021e-203	-3.97828	0.015	0.195	4.74656e-199	Monocytes	Lhfpl2
Tbxas1	1.38991e-199	-1.00876	0.359	0.601	4.48734e-195	Monocytes	Tbxas1
4930523C07Rik	6.69548e-199	1.29631	0.375	0.201	2.16164e-194	Monocytes	4930523C07Rik
Ntpcr	1.08321e-197	-1.52298	0.176	0.402	3.49716e-193	Monocytes	Ntpcr
Hopx	1.08458e-197	1.0046	0.495	0.31	3.50157e-193	Monocytes	Hopx
Hmgn1	1.23276e-197	-2.54134	0.043	0.236	3.97996e-193	Monocytes	Hmgn1
Tnfrsf11a	1.59346e-197	-1.42177	0.154	0.385	5.14449e-193	Monocytes	Tnfrsf11a
Mertk	4.55323e-196	-2.92128	0.038	0.226	1.47001e-191	Monocytes	Mertk
Dhrs3	5.83941e-196	-1.24586	0.16	0.399	1.88525e-191	Monocytes	Dhrs3
Dnah12	2.81834e-195	4.62987	0.041	0.002	9.09901e-191	Monocytes	Dnah12
Carmil1	3.01161e-195	-2.53291	0.044	0.237	9.72298e-191	Monocytes	Carmil1
Ap1s2	3.35369e-195	1.13499	0.507	0.345	1.08274e-190	Monocytes	Ap1s2
Calhm6	4.39748e-195	1.09778	0.59	0.423	1.41973e-190	Monocytes	Calhm6
Idh1	1.2042e-191	1.62394	0.296	0.143	3.88775e-187	Monocytes	Idh1
Abca7	2.02693e-191	1.66421	0.238	0.099	6.54393e-187	Monocytes	Abca7
Sash1	2.10806e-191	-1.45502	0.153	0.379	6.80588e-187	Monocytes	Sash1
Rasgrp4	2.43333e-191	1.18929	0.452	0.282	7.85601e-187	Monocytes	Rasgrp4
Tnfsf9	3.91016e-191	-2.44578	0.051	0.243	1.2624e-186	Monocytes	Tnfsf9
Trim30c	6.32327e-191	1.46595	0.304	0.145	2.04147e-186	Monocytes	Trim30c
Pgm1	2.92401e-189	-1.50845	0.135	0.355	9.44017e-185	Monocytes	Pgm1
Fmnl2	4.68973e-187	-1.28005	0.18	0.412	1.51408e-182	Monocytes	Fmnl2
Pou2f2	2.45441e-186	1.19099	0.591	0.441	7.92406e-182	Monocytes	Pou2f2
Nek6	5.22038e-186	-2.24849	0.052	0.242	1.6854e-181	Monocytes	Nek6
Prkce	1.10287e-185	1.40309	0.286	0.134	3.56062e-181	Monocytes	Prkce
Pafah1b3	2.24549e-181	-1.40539	0.139	0.354	7.24956e-177	Monocytes	Pafah1b3
Pde3b	1.36418e-180	-1.45438	0.136	0.352	4.40427e-176	Monocytes	Pde3b
Arhgap24	5.4343e-180	-1.27499	0.233	0.462	1.75446e-175	Monocytes	Arhgap24
Id2	4.37267e-179	-1.42132	0.276	0.486	1.41172e-174	Monocytes	Id2
Tspan13	2.308e-178	1.0961	0.37	0.201	7.45138e-174	Monocytes	Tspan13
Prelid2	4.89555e-178	-2.9969	0.025	0.193	1.58053e-173	Monocytes	Prelid2
Il18bp	1.30575e-177	-1.06617	0.268	0.495	4.21561e-173	Monocytes	Il18bp
Ttc7	1.53015e-176	1.07971	0.458	0.296	4.94007e-172	Monocytes	Ttc7
Hpgds	2.07148e-176	-4.10385	0.012	0.17	6.68777e-172	Monocytes	Hpgds
Cd84	5.82626e-176	-1.05755	0.275	0.501	1.88101e-171	Monocytes	Cd84
Tmem273	1.20712e-174	-1.74002	0.07	0.262	3.89718e-170	Monocytes	Tmem273
Hpgd	1.78738e-174	2.85862	0.072	0.012	5.77055e-170	Monocytes	Hpgd
Bola3	2.66027e-173	-1.43295	0.111	0.317	8.58868e-169	Monocytes	Bola3
Cited2	1.5767e-172	-1.07219	0.446	0.649	5.09039e-168	Monocytes	Cited2
Got1	1.88494e-171	-1.21034	0.182	0.404	6.08553e-167	Monocytes	Got1
Galk1	2.15015e-170	-1.73327	0.083	0.274	6.94177e-166	Monocytes	Galk1
Ophn1	5.20472e-170	-2.40873	0.047	0.222	1.68035e-165	Monocytes	Ophn1
Il7r	1.09017e-169	-4.87379	0.009	0.16	3.51962e-165	Monocytes	Il7r
Pdpn	2.79186e-169	-4.84317	0.009	0.159	9.01353e-165	Monocytes	Pdpn
Rhoc	4.13231e-169	-3.37401	0.022	0.181	1.33412e-164	Monocytes	Rhoc
Cdkn2d	4.96769e-169	1.19765	0.422	0.262	1.60382e-164	Monocytes	Cdkn2d
Egln1	7.82668e-168	-1.10057	0.234	0.456	2.52684e-163	Monocytes	Egln1
Mob3b	1.00346e-167	1.30383	0.32	0.169	3.23966e-163	Monocytes	Mob3b
Rai14	8.43654e-167	-1.64849	0.075	0.265	2.72374e-162	Monocytes	Rai14
Hilpda	9.00234e-165	-3.60798	0.039	0.202	2.90641e-160	Monocytes	Hilpda
Heg1	3.72468e-162	2.15019	0.141	0.046	1.20251e-157	Monocytes	Heg1
Sort1	7.13095e-162	2.23068	0.117	0.033	2.30223e-157	Monocytes	Sort1
Bmp2k	2.10844e-161	-1.01003	0.27	0.496	6.8071e-157	Monocytes	Bmp2k
Tiam1	1.45172e-160	1.279	0.324	0.175	4.68688e-156	Monocytes	Tiam1
Plscr1	5.79744e-160	-1.64526	0.11	0.3	1.8717e-155	Monocytes	Plscr1
Clec5a	4.73736e-159	-1.09265	0.24	0.452	1.52946e-154	Monocytes	Clec5a
Casp4	5.49495e-159	1.05686	0.445	0.292	1.77405e-154	Monocytes	Casp4
Siglec1	9.25573e-159	-1.19128	0.184	0.39	2.98821e-154	Monocytes	Siglec1
Cd93	1.16576e-158	-1.36679	0.183	0.384	3.76366e-154	Monocytes	Cd93
Fosb	1.33289e-158	-1.2478	0.191	0.398	4.30325e-154	Monocytes	Fosb
Ppp1r14b	2.88595e-157	-1.02625	0.243	0.456	9.31728e-153	Monocytes	Ppp1r14b
Cfh	4.19103e-157	1.95954	0.181	0.071	1.35307e-152	Monocytes	Cfh
Rspo1	2.62523e-155	2.31736	0.112	0.031	8.47555e-151	Monocytes	Rspo1
Krt80	7.32112e-155	1.38405	0.313	0.168	2.36362e-150	Monocytes	Krt80
Gna12	7.79665e-154	-1.59104	0.096	0.279	2.51715e-149	Monocytes	Gna12
G530011O06Rik	8.28275e-154	-2.96511	0.028	0.179	2.67409e-149	Monocytes	G530011O06Rik
Egln3	2.48416e-153	-2.85365	0.031	0.185	8.02012e-149	Monocytes	Egln3
Stk38	1.12854e-152	1.11344	0.479	0.342	3.64348e-148	Monocytes	Stk38
Selenom	3.50073e-152	-1.53941	0.184	0.375	1.13021e-147	Monocytes	Selenom
Spint1	6.36506e-152	-1.04304	0.177	0.384	2.05496e-147	Monocytes	Spint1
Lig1	2.53484e-151	-2.5459	0.03	0.183	8.18374e-147	Monocytes	Lig1
Clec4a2	1.41587e-150	-1.07779	0.234	0.438	4.57114e-146	Monocytes	Clec4a2
Cxcl14	2.16084e-150	-4.40294	0.008	0.144	6.97627e-146	Monocytes	Cxcl14
1700017B05Rik	7.37232e-150	-1.6205	0.084	0.262	2.38015e-145	Monocytes	1700017B05Rik
Fblim1	1.41137e-149	-4.05879	0.009	0.146	4.55661e-145	Monocytes	Fblim1
Gde1	1.94999e-149	-1.09573	0.184	0.39	6.29553e-145	Monocytes	Gde1
Grhpr	1.2658e-148	-1.90212	0.06	0.224	4.08664e-144	Monocytes	Grhpr
Eno3	1.60391e-148	2.73571	0.134	0.045	5.17822e-144	Monocytes	Eno3
Mefv	7.00081e-148	1.24551	0.348	0.202	2.26021e-143	Monocytes	Mefv
Ang	7.22969e-148	-2.22817	0.04	0.196	2.33411e-143	Monocytes	Ang
Itga9	7.5268e-148	-2.48745	0.034	0.186	2.43003e-143	Monocytes	Itga9
Mfsd7a	1.01926e-147	1.79176	0.16	0.06	3.29067e-143	Monocytes	Mfsd7a
Plod1	1.17837e-147	-1.40713	0.118	0.301	3.80436e-143	Monocytes	Plod1
Arhgef18	3.3337e-147	2.28779	0.105	0.029	1.07628e-142	Monocytes	Arhgef18
Ddhd1	3.61656e-147	1.26516	0.306	0.166	1.16761e-142	Monocytes	Ddhd1
Itpripl2	7.14132e-147	-1.24287	0.136	0.329	2.30558e-142	Monocytes	Itpripl2
Slc8b1	1.51234e-146	1.13957	0.402	0.254	4.88259e-142	Monocytes	Slc8b1
Aldoc	7.75251e-145	-2.63217	0.029	0.176	2.5029e-140	Monocytes	Aldoc
Gm1673	6.60728e-144	3.1309	0.06	0.01	2.13316e-139	Monocytes	Gm1673
Blnk	1.6139e-142	-3.29994	0.016	0.153	5.21048e-138	Monocytes	Blnk
C1qbp	2.40312e-142	-1.09391	0.189	0.386	7.75849e-138	Monocytes	C1qbp
Clec4d	4.07811e-142	-1.48878	0.191	0.377	1.31662e-137	Monocytes	Clec4d
Fcrlb	2.19497e-141	-4.02666	0.007	0.136	7.08647e-137	Monocytes	Fcrlb
Tnfsf8	5.05548e-141	-2.41463	0.036	0.184	1.63216e-136	Monocytes	Tnfsf8
Gm31814	8.34465e-141	2.25043	0.093	0.024	2.69407e-136	Monocytes	Gm31814
H1f0	1.13808e-140	-1.24769	0.196	0.392	3.67428e-136	Monocytes	H1f0
Itgax	1.49136e-140	-1.14809	0.148	0.34	4.81486e-136	Monocytes	Itgax
Ergic1	7.62071e-140	-1.47861	0.09	0.263	2.46035e-135	Monocytes	Ergic1
Mmp8	1.78867e-139	1.47924	0.095	0.025	5.77471e-135	Monocytes	Mmp8
Pvt1	3.72122e-139	-2.23912	0.041	0.192	1.2014e-134	Monocytes	Pvt1
Junos	4.62873e-139	-2.43832	0.032	0.176	1.49438e-134	Monocytes	Junos
Lmo4	6.1598e-139	1.10619	0.404	0.26	1.98869e-134	Monocytes	Lmo4
Gm21860	6.43771e-139	-2.85486	0.024	0.162	2.07841e-134	Monocytes	Gm21860
Syce2	3.51751e-137	-2.33578	0.032	0.175	1.13563e-132	Monocytes	Syce2
Nat8l	1.74669e-135	3.85396	0.035	0.003	5.6392e-131	Monocytes	Nat8l
Card11	1.48745e-134	-2.51027	0.037	0.179	4.80225e-130	Monocytes	Card11
Igsf8	6.10851e-134	-1.04587	0.174	0.365	1.97213e-129	Monocytes	Igsf8
F5	2.00199e-133	2.32351	0.081	0.02	6.46342e-129	Monocytes	F5
Mirt1	4.18793e-131	1.6725	0.088	0.023	1.35207e-126	Monocytes	Mirt1
Fam3c	2.82372e-130	-1.5428	0.082	0.242	9.11637e-126	Monocytes	Fam3c
Ppcdc	1.80144e-129	-1.96312	0.047	0.192	5.81595e-125	Monocytes	Ppcdc
Pik3r6	5.07066e-129	1.26268	0.274	0.146	1.63706e-124	Monocytes	Pik3r6
Gadd45g	5.08517e-129	-1.41508	0.139	0.312	1.64175e-124	Monocytes	Gadd45g
Ivns1abp	5.19202e-129	-1.07569	0.148	0.332	1.67624e-124	Monocytes	Ivns1abp
Mbp	1.70838e-128	1.23873	0.369	0.239	5.5155e-124	Monocytes	Mbp
Gpr171	3.0683e-128	-1.39389	0.128	0.297	9.90602e-124	Monocytes	Gpr171
Skint3	4.42006e-127	2.06128	0.112	0.036	1.42702e-122	Monocytes	Skint3
Serf1	1.56506e-126	-3.15299	0.016	0.139	5.0528e-122	Monocytes	Serf1
Vcl	2.63065e-126	1.56889	0.174	0.074	8.49306e-122	Monocytes	Vcl
Parp1	5.21302e-126	-1.04838	0.156	0.338	1.68302e-121	Monocytes	Parp1
Nenf	5.75951e-126	-1.02618	0.162	0.344	1.85946e-121	Monocytes	Nenf
Mvb12b	7.02944e-125	-2.09472	0.036	0.172	2.26945e-120	Monocytes	Mvb12b
Tnfrsf21	4.71296e-124	1.04948	0.391	0.257	1.52158e-119	Monocytes	Tnfrsf21
Psd3	6.07821e-124	-3.52807	0.013	0.133	1.96235e-119	Monocytes	Psd3
Cblb	1.05282e-123	1.10747	0.322	0.192	3.39901e-119	Monocytes	Cblb
Map3k5	5.43425e-123	1.20028	0.337	0.209	1.75445e-118	Monocytes	Map3k5
Ptgs2	1.19805e-122	-1.26303	0.174	0.347	3.86791e-118	Monocytes	Ptgs2
Lpl	8.14294e-122	1.87431	0.157	0.064	2.62895e-117	Monocytes	Lpl
Pld3	2.03195e-121	-1.16156	0.135	0.304	6.56016e-117	Monocytes	Pld3
Syngr1	6.6515e-121	-5.0593	0.004	0.113	2.14744e-116	Monocytes	Syngr1
Bach2os	1.91099e-120	-2.31618	0.026	0.152	6.16962e-116	Monocytes	Bach2os
Tent5c	1.09155e-118	-1.2809	0.106	0.267	3.52405e-114	Monocytes	Tent5c
Pdgfa	1.39096e-118	-3.56198	0.009	0.122	4.49071e-114	Monocytes	Pdgfa
Dna2	8.14496e-118	1.11022	0.328	0.198	2.6296e-113	Monocytes	Dna2
Eva1b	9.97973e-118	-1.67946	0.068	0.211	3.22196e-113	Monocytes	Eva1b
Cfap77	1.62457e-117	-1.09986	0.135	0.304	5.24493e-113	Monocytes	Cfap77
Tmc6	2.00868e-117	1.65657	0.196	0.093	6.48503e-113	Monocytes	Tmc6
Zfp395	5.4971e-117	-2.88171	0.015	0.131	1.77474e-112	Monocytes	Zfp395
Vkorc1	5.78721e-117	-1.21702	0.112	0.272	1.8684e-112	Monocytes	Vkorc1
Tspan4	6.04626e-117	-3.28883	0.011	0.123	1.95204e-112	Monocytes	Tspan4
Gys1	1.45665e-116	-1.72666	0.059	0.199	4.7028e-112	Monocytes	Gys1
Wars	3.33216e-116	1.16787	0.341	0.217	1.07579e-111	Monocytes	Wars
Scnn1a	1.3358e-115	2.72223	0.053	0.01	4.31263e-111	Monocytes	Scnn1a
Gm11651	2.86733e-115	4.1648	0.021	0.001	9.25717e-111	Monocytes	Gm11651
Ccl5	4.05692e-115	-1.2419	0.23	0.395	1.30978e-110	Monocytes	Ccl5
Kcnk13	5.76164e-115	-3.12573	0.015	0.129	1.86014e-110	Monocytes	Kcnk13
Dmkn	2.25981e-114	2.32811	0.075	0.019	7.29581e-110	Monocytes	Dmkn
Galnt9	2.35827e-114	2.11438	0.077	0.02	7.61368e-110	Monocytes	Galnt9
Fundc2	1.52858e-113	-1.1067	0.124	0.286	4.93501e-109	Monocytes	Fundc2
Nos2	2.77769e-113	-2.61328	0.033	0.156	8.96777e-109	Monocytes	Nos2
Clec2g	3.07682e-113	1.82717	0.126	0.046	9.93352e-109	Monocytes	Clec2g
Lrrk2	2.00522e-112	1.29158	0.234	0.122	6.47386e-108	Monocytes	Lrrk2
Mtss1	2.3937e-112	-2.01829	0.043	0.172	7.72806e-108	Monocytes	Mtss1
Nr4a3	3.16502e-112	-2.13435	0.057	0.19	1.02183e-107	Monocytes	Nr4a3
Slc12a2	3.40455e-112	3.61141	0.045	0.008	1.09916e-107	Monocytes	Slc12a2
Crybb1	7.24182e-112	1.8826	0.099	0.032	2.33802e-107	Monocytes	Crybb1
Nt5dc2	2.03705e-111	-1.31488	0.096	0.247	6.5766e-107	Monocytes	Nt5dc2
H2-DMb2	2.99047e-111	-2.956	0.041	0.166	9.65473e-107	Monocytes	H2-DMb2
Tex264	3.79211e-111	-1.1725	0.116	0.273	1.22428e-106	Monocytes	Tex264
Egr2	3.88263e-111	-1.88842	0.075	0.213	1.25351e-106	Monocytes	Egr2
Timp2	1.51365e-110	-1.83292	0.063	0.198	4.88681e-106	Monocytes	Timp2
Serpinb1a	4.41377e-110	1.99803	0.055	0.011	1.42499e-105	Monocytes	Serpinb1a
Nt5e	1.05229e-109	-4.06419	0.01	0.115	3.3973e-105	Monocytes	Nt5e
Mtln	2.543e-109	-1.10942	0.117	0.273	8.21008e-105	Monocytes	Mtln
Gjb2	4.0846e-109	4.84448	0.02	0.001	1.31871e-104	Monocytes	Gjb2
Phlda1	1.88469e-108	-1.51005	0.104	0.252	6.08471e-104	Monocytes	Phlda1
Fas	2.51404e-108	1.35151	0.219	0.113	8.11657e-104	Monocytes	Fas
Cd177	4.08091e-108	1.54125	0.1	0.033	1.31752e-103	Monocytes	Cd177
Dgat2	1.58227e-107	1.72808	0.155	0.067	5.10837e-103	Monocytes	Dgat2
Serpina3g	2.79096e-107	1.17805	0.361	0.237	9.01063e-103	Monocytes	Serpina3g
Rnf144a	4.02736e-107	2.26378	0.062	0.015	1.30023e-102	Monocytes	Rnf144a
Nod2	6.02906e-107	1.09917	0.29	0.171	1.94648e-102	Monocytes	Nod2
Gramd4	8.70458e-107	1.58842	0.158	0.069	2.81027e-102	Monocytes	Gramd4
Ldlrad4	1.89165e-106	-1.16077	0.143	0.303	6.10718e-102	Monocytes	Ldlrad4
Pigp	4.67286e-106	-2.08709	0.031	0.148	1.50863e-101	Monocytes	Pigp
Pdlim4	1.08783e-105	-1.47247	0.078	0.216	3.51205e-101	Monocytes	Pdlim4
Tnfsf13b	2.31416e-105	-1.99155	0.041	0.162	7.47127e-101	Monocytes	Tnfsf13b
Ankrd37	3.24987e-105	-1.33153	0.112	0.26	1.04922e-100	Monocytes	Ankrd37
E2f2	3.50567e-105	1.33613	0.254	0.144	1.13181e-100	Monocytes	E2f2
Tceal9	2.42851e-104	-1.12454	0.102	0.252	7.84045e-100	Monocytes	Tceal9
Serpine1	2.25244e-103	-3.22393	0.012	0.115	7.27199e-99	Monocytes	Serpine1
Sgk1	1.60354e-102	-1.08969	0.255	0.415	5.17701e-98	Monocytes	Sgk1
Dctpp1	2.37291e-102	-1.15023	0.107	0.255	7.66094e-98	Monocytes	Dctpp1
Cyth3	1.53959e-101	1.74949	0.185	0.091	4.97058e-97	Monocytes	Cyth3
H2-Eb1	1.94876e-101	-1.09643	0.49	0.596	6.29158e-97	Monocytes	H2-Eb1
Pdk1	2.11427e-101	-1.43112	0.068	0.2	6.82592e-97	Monocytes	Pdk1
Mgarp	3.11536e-101	-3.70569	0.008	0.105	1.0058e-96	Monocytes	Mgarp
Il27	1.67812e-100	1.28944	0.264	0.154	5.41782e-96	Monocytes	Il27
Appl2	2.67808e-100	-2.05076	0.039	0.155	8.64618e-96	Monocytes	Appl2
Smpdl3b	3.98126e-100	1.24179	0.318	0.203	1.28535e-95	Monocytes	Smpdl3b
Prtn3	6.7831e-100	1.10239	0.145	0.062	2.18992e-95	Monocytes	Prtn3
Snx8	1.15214e-99	-1.5297	0.056	0.181	3.71968e-95	Monocytes	Snx8
Ccl3	1.58487e-99	-1.23504	0.235	0.393	5.11675e-95	Monocytes	Ccl3
Slc16a6	2.2754e-99	-1.25665	0.085	0.223	7.34611e-95	Monocytes	Slc16a6
Svip	3.6372e-99	2.38615	0.068	0.018	1.17427e-94	Monocytes	Svip
Il1r2	5.58529e-99	-2.92173	0.075	0.197	1.80321e-94	Monocytes	Il1r2
Tbrg1	3.02061e-98	-1.0833	0.105	0.25	9.75205e-94	Monocytes	Tbrg1
Spsb1	9.02806e-98	-2.78185	0.018	0.119	2.91471e-93	Monocytes	Spsb1
Ptgir	1.1445e-97	2.42674	0.058	0.014	3.69501e-93	Monocytes	Ptgir
Dtx4	1.33048e-97	-2.43774	0.02	0.123	4.29544e-93	Monocytes	Dtx4
Gm5086	3.19325e-97	-1.98718	0.028	0.136	1.03094e-92	Monocytes	Gm5086
Sidt2	7.85648e-97	1.03799	0.291	0.177	2.53646e-92	Monocytes	Sidt2
Mfsd6	8.64206e-97	1.38878	0.167	0.078	2.79009e-92	Monocytes	Mfsd6
Trim47	1.12112e-96	-2.93702	0.013	0.11	3.61952e-92	Monocytes	Trim47
Ncapg2	1.61584e-96	-2.08522	0.033	0.142	5.21672e-92	Monocytes	Ncapg2
Tmcc1	2.97089e-96	1.12107	0.391	0.283	9.59153e-92	Monocytes	Tmcc1
Tmem71	1.81375e-95	1.71414	0.11	0.041	5.85569e-91	Monocytes	Tmem71
Rab27a	2.29798e-95	1.26463	0.22	0.119	7.41904e-91	Monocytes	Rab27a
C130050O18Rik	5.59246e-95	1.13965	0.327	0.216	1.80552e-90	Monocytes	C130050O18Rik
4930503L19Rik	5.85352e-95	-1.5545	0.054	0.173	1.88981e-90	Monocytes	4930503L19Rik
Map4k3	8.74505e-95	-1.08191	0.139	0.288	2.82334e-90	Monocytes	Map4k3
Myc	1.93555e-94	-1.80645	0.044	0.158	6.24894e-90	Monocytes	Myc
Uap1l1	2.88126e-94	-1.14017	0.113	0.252	9.30214e-90	Monocytes	Uap1l1
Ms4a14	6.42412e-94	-4.70575	0.004	0.091	2.07403e-89	Monocytes	Ms4a14
Gm36172	7.31375e-94	-3.8266	0.006	0.096	2.36124e-89	Monocytes	Gm36172
4930545L23Rik	1.08236e-93	2.82217	0.037	0.006	3.49441e-89	Monocytes	4930545L23Rik
Rnasel	5.00117e-93	1.52417	0.181	0.091	1.61463e-88	Monocytes	Rnasel
Spryd7	1.44519e-92	-1.42924	0.07	0.193	4.66579e-88	Monocytes	Spryd7
Trerf1	1.50825e-92	-1.11971	0.115	0.255	4.86938e-88	Monocytes	Trerf1
Ifi27	2.6409e-92	-1.22222	0.104	0.24	8.52616e-88	Monocytes	Ifi27
Ptgs1	9.90344e-92	-2.20439	0.028	0.13	3.19733e-87	Monocytes	Ptgs1
Abcc4	1.11744e-90	1.02813	0.261	0.155	3.60764e-86	Monocytes	Abcc4
Gcnt1	1.69992e-90	-1.32233	0.068	0.191	5.4882e-86	Monocytes	Gcnt1
Clec4n	1.97371e-90	-1.16599	0.204	0.349	6.37214e-86	Monocytes	Clec4n
Lmo1	2.05033e-90	2.1837	0.062	0.016	6.6195e-86	Monocytes	Lmo1
Tgfb3	3.44319e-90	-6.26572	0.002	0.084	1.11164e-85	Monocytes	Tgfb3
Aga	6.53468e-90	-1.33156	0.071	0.193	2.10972e-85	Monocytes	Aga
Abcd2	1.45966e-89	1.68677	0.116	0.047	4.71253e-85	Monocytes	Abcd2
Dusp16	5.26375e-89	1.2165	0.361	0.259	1.6994e-84	Monocytes	Dusp16
Bcar3	5.77202e-89	-4.55236	0.004	0.088	1.8635e-84	Monocytes	Bcar3
Emp1	1.65011e-88	-2.05877	0.037	0.141	5.32739e-84	Monocytes	Emp1
Il12rb2	2.01934e-88	1.63444	0.088	0.03	6.51944e-84	Monocytes	Il12rb2
Fcrls	2.38905e-88	-7.30369	0.001	0.081	7.71306e-84	Monocytes	Fcrls
Pde4d	3.58146e-88	-1.53974	0.089	0.214	1.15628e-83	Monocytes	Pde4d
Klhl2	5.34563e-88	1.08506	0.28	0.174	1.72584e-83	Monocytes	Klhl2
Dynll2	6.04288e-88	-1.03064	0.101	0.233	1.95094e-83	Monocytes	Dynll2
Gm33370	8.25258e-88	-1.71584	0.034	0.138	2.66435e-83	Monocytes	Gm33370
Slc27a1	1.18549e-87	-2.55948	0.02	0.113	3.82737e-83	Monocytes	Slc27a1
Crtap	2.70372e-86	-2.02112	0.029	0.128	8.72895e-82	Monocytes	Crtap
Trim30b	6.64294e-86	1.02161	0.285	0.177	2.14467e-81	Monocytes	Trim30b
Khk	8.10717e-86	1.16212	0.24	0.142	2.6174e-81	Monocytes	Khk
Gm35853	8.23001e-86	1.52979	0.151	0.071	2.65706e-81	Monocytes	Gm35853
Sbf2	1.12714e-85	-1.72419	0.039	0.143	3.63898e-81	Monocytes	Sbf2
Gng11	1.14699e-85	-1.86746	0.035	0.137	3.70306e-81	Monocytes	Gng11
Hvcn1	9.43928e-85	-1.91895	0.029	0.127	3.04747e-80	Monocytes	Hvcn1
Ctnnd2	1.84058e-84	-3.86288	0.01	0.094	5.94232e-80	Monocytes	Ctnnd2
Flot2	2.80389e-84	1.15444	0.286	0.186	9.05237e-80	Monocytes	Flot2
Gsto1	6.4419e-84	1.09505	0.291	0.189	2.07977e-79	Monocytes	Gsto1
Gla	1.5638e-83	-1.07768	0.132	0.265	5.04874e-79	Monocytes	Gla
Fmn1	1.83683e-83	-1.53342	0.051	0.16	5.93021e-79	Monocytes	Fmn1
Plk2	2.13889e-83	-1.56055	0.066	0.178	6.90539e-79	Monocytes	Plk2
Klrb1f	2.88098e-82	3.02259	0.034	0.006	9.30123e-78	Monocytes	Klrb1f
Actn1	3.09514e-82	-3.59556	0.01	0.093	9.99267e-78	Monocytes	Actn1
Clybl	3.64461e-82	-1.54507	0.051	0.157	1.17666e-77	Monocytes	Clybl
Ifitm1	6.34288e-82	-3.05833	0.125	0.245	2.0478e-77	Monocytes	Ifitm1
Trp53i13	1.37346e-81	-1.78871	0.032	0.128	4.43421e-77	Monocytes	Trp53i13
4933406I18Rik	1.44754e-81	-2.37793	0.022	0.112	4.67339e-77	Monocytes	4933406I18Rik
Plcl1	2.19772e-81	1.31025	0.124	0.054	7.09533e-77	Monocytes	Plcl1
Gcsh	2.91746e-81	-1.11338	0.077	0.194	9.41902e-77	Monocytes	Gcsh
Il2ra	5.54428e-81	-4.1021	0.006	0.084	1.78997e-76	Monocytes	Il2ra
Mcm6	2.12963e-80	-1.61715	0.049	0.153	6.87552e-76	Monocytes	Mcm6
Fanca	6.4727e-80	1.18751	0.203	0.112	2.08971e-75	Monocytes	Fanca
Padi4	1.25989e-79	1.33049	0.145	0.068	4.06755e-75	Monocytes	Padi4
Rgl1	4.60685e-79	-1.32289	0.083	0.198	1.48732e-74	Monocytes	Rgl1
Pon3	6.2261e-79	-2.56364	0.014	0.096	2.0101e-74	Monocytes	Pon3
Rarg	6.9276e-79	1.24647	0.188	0.101	2.23658e-74	Monocytes	Rarg
Syne1	7.49767e-79	-2.5954	0.017	0.102	2.42062e-74	Monocytes	Syne1
Atp2a3	2.52805e-78	1.58182	0.106	0.043	8.16182e-74	Monocytes	Atp2a3
Ntng2	5.58995e-78	1.8689	0.079	0.027	1.80472e-73	Monocytes	Ntng2
Ddit3	6.08537e-78	-1.11486	0.099	0.219	1.96466e-73	Monocytes	Ddit3
Tmem38b	7.69164e-78	1.2326	0.205	0.116	2.48324e-73	Monocytes	Tmem38b
Tspan5	5.10565e-77	1.21033	0.172	0.09	1.64836e-72	Monocytes	Tspan5
Slc7a2	8.68072e-77	-2.69922	0.019	0.103	2.80257e-72	Monocytes	Slc7a2
Srm	9.22414e-77	-1.11757	0.084	0.199	2.97801e-72	Monocytes	Srm
Ampd3	2.07478e-76	1.56561	0.137	0.065	6.69842e-72	Monocytes	Ampd3
Tmx2	4.704e-76	-1.31801	0.058	0.162	1.51868e-71	Monocytes	Tmx2
Prmt2	1.98425e-75	-2.47856	0.017	0.099	6.40614e-71	Monocytes	Prmt2
Stk38l	2.98108e-75	-1.33184	0.065	0.172	9.62443e-71	Monocytes	Stk38l
Cox4i2	2.50547e-74	-4.11581	0.005	0.077	8.08892e-70	Monocytes	Cox4i2
AI839979	3.18868e-74	1.18958	0.225	0.134	1.02946e-69	Monocytes	AI839979
Cd300lb	3.68088e-74	1.36607	0.188	0.104	1.18837e-69	Monocytes	Cd300lb
Gm11110	4.9778e-74	-1.87228	0.028	0.116	1.60708e-69	Monocytes	Gm11110
Naglu	5.54321e-74	-1.23745	0.065	0.17	1.78963e-69	Monocytes	Naglu
Slamf6	1.59559e-73	-1.41077	0.048	0.146	5.15136e-69	Monocytes	Slamf6
Dock5	1.5594e-72	1.17657	0.242	0.151	5.03452e-68	Monocytes	Dock5
Plxnc1	2.24561e-72	-1.28598	0.083	0.192	7.24996e-68	Monocytes	Plxnc1
Cyp39a1	7.48634e-72	3.20073	0.023	0.003	2.41697e-67	Monocytes	Cyp39a1
Vegfb	1.16202e-71	-2.09932	0.017	0.097	3.75159e-67	Monocytes	Vegfb
Cadm1	1.6988e-71	-3.5551	0.009	0.081	5.48456e-67	Monocytes	Cadm1
Ip6k3	2.0367e-71	3.08199	0.03	0.005	6.57549e-67	Monocytes	Ip6k3
Plekhn1	2.08848e-71	-1.58964	0.039	0.131	6.74266e-67	Monocytes	Plekhn1
Itsn1	3.8389e-70	-1.40368	0.048	0.143	1.23939e-65	Monocytes	Itsn1
Cks2	8.82829e-70	1.21944	0.279	0.187	2.85021e-65	Monocytes	Cks2
Zfp971	1.16506e-69	1.49486	0.112	0.05	3.7614e-65	Monocytes	Zfp971
Dgcr6	2.95033e-69	-1.52772	0.038	0.127	9.52513e-65	Monocytes	Dgcr6
Nudt2	5.2179e-69	-1.27615	0.055	0.153	1.6846e-64	Monocytes	Nudt2
Comtd1	5.31313e-69	-1.01522	0.074	0.179	1.71535e-64	Monocytes	Comtd1
Htra3	6.83916e-69	-2.29199	0.014	0.088	2.20802e-64	Monocytes	Htra3
Fggy	3.71287e-68	-2.24492	0.018	0.094	1.1987e-63	Monocytes	Fggy
Pbx1	9.00888e-68	1.20445	0.148	0.076	2.90852e-63	Monocytes	Pbx1
Vnn3	2.88401e-67	2.25878	0.044	0.011	9.31104e-63	Monocytes	Vnn3
Rnf150	3.33176e-67	-2.45189	0.013	0.085	1.07566e-62	Monocytes	Rnf150
Rxra	1.6308e-66	1.54378	0.099	0.042	5.26505e-62	Monocytes	Rxra
Tnip3	1.86082e-66	-1.15901	0.072	0.173	6.00765e-62	Monocytes	Tnip3
Jag1	1.87967e-66	-3.25351	0.008	0.075	6.06852e-62	Monocytes	Jag1
Cyfip2	2.73865e-66	1.13652	0.314	0.227	8.84173e-62	Monocytes	Cyfip2
C5ar2	2.76457e-66	-1.42431	0.032	0.115	8.9254e-62	Monocytes	C5ar2
Relt	3.12598e-66	1.12382	0.211	0.127	1.00922e-61	Monocytes	Relt
Grasp	7.96079e-66	-1.33624	0.097	0.202	2.57014e-61	Monocytes	Grasp
Fam136a	3.94973e-65	-1.39544	0.04	0.127	1.27517e-60	Monocytes	Fam136a
Irs2	4.78198e-65	-1.988	0.023	0.099	1.54386e-60	Monocytes	Irs2
Pald1	6.69865e-65	-2.86378	0.01	0.077	2.16266e-60	Monocytes	Pald1
Gdf3	6.86016e-65	-2.31355	0.026	0.102	2.2148e-60	Monocytes	Gdf3
Gpr183	7.02587e-65	-1.04276	0.123	0.234	2.2683e-60	Monocytes	Gpr183
Nrarp	8.72774e-65	3.67594	0.019	0.002	2.81775e-60	Monocytes	Nrarp
Fam20c	1.10191e-64	-1.38778	0.058	0.151	3.55751e-60	Monocytes	Fam20c
A930007I19Rik	1.14242e-64	-1.40745	0.052	0.142	3.68831e-60	Monocytes	A930007I19Rik
Dst	1.28777e-64	-1.76713	0.04	0.124	4.15758e-60	Monocytes	Dst
Cd151	2.82174e-64	-1.02122	0.084	0.187	9.10999e-60	Monocytes	Cd151
Slc41a2	3.53265e-64	-3.58033	0.006	0.069	1.14052e-59	Monocytes	Slc41a2
Nol4l	5.15856e-64	-2.00015	0.025	0.102	1.66544e-59	Monocytes	Nol4l
Aldh1b1	6.13069e-64	1.16042	0.18	0.102	1.97929e-59	Monocytes	Aldh1b1
Klrd1	6.33944e-64	-4.37812	0.01	0.076	2.04669e-59	Monocytes	Klrd1
Insl6	2.01011e-63	-1.63768	0.033	0.114	6.48965e-59	Monocytes	Insl6
4833407H14Rik	2.08818e-63	1.32605	0.089	0.036	6.7417e-59	Monocytes	4833407H14Rik
Gm43351	2.52041e-63	-6.67555	0.001	0.058	8.13714e-59	Monocytes	Gm43351
Ebpl	2.63458e-63	-1.00395	0.064	0.16	8.50573e-59	Monocytes	Ebpl
P2ry14	3.11347e-63	-1.0997	0.1	0.205	1.00518e-58	Monocytes	P2ry14
Nrg1	3.35275e-63	1.23189	0.142	0.073	1.08244e-58	Monocytes	Nrg1
Fhad1	4.37518e-63	-1.8388	0.027	0.104	1.41253e-58	Monocytes	Fhad1
Ccdc125	1.00018e-62	1.74267	0.075	0.029	3.22907e-58	Monocytes	Ccdc125
9630028H03Rik	1.77538e-62	2.1613	0.037	0.009	5.73182e-58	Monocytes	9630028H03Rik
Vat1	1.25469e-61	-1.18506	0.064	0.157	4.05077e-57	Monocytes	Vat1
Tmx4	1.3226e-61	-1.10701	0.082	0.183	4.27002e-57	Monocytes	Tmx4
Tmem221	1.39766e-61	-2.26374	0.017	0.087	4.51235e-57	Monocytes	Tmem221
Iqgap3	1.53322e-61	-4.96939	0.002	0.059	4.95001e-57	Monocytes	Iqgap3
Epb41l1	1.93139e-61	-1.68338	0.03	0.107	6.2355e-57	Monocytes	Epb41l1
Fads1	2.90404e-61	-2.33241	0.013	0.08	9.37568e-57	Monocytes	Fads1
Grk6	3.09138e-61	1.02023	0.246	0.161	9.98052e-57	Monocytes	Grk6
Akip1	3.10192e-61	-1.26081	0.05	0.137	1.00146e-56	Monocytes	Akip1
Nudcd2	3.19173e-61	-1.09929	0.069	0.164	1.03045e-56	Monocytes	Nudcd2
Anpep	4.08822e-61	-2.20561	0.019	0.089	1.31988e-56	Monocytes	Anpep
Cdc42ep4	7.13162e-61	1.2362	0.174	0.099	2.30244e-56	Monocytes	Cdc42ep4
Lrp12	2.66791e-60	-1.55974	0.044	0.126	8.61335e-56	Monocytes	Lrp12
Tpm1	3.0791e-60	-1.1459	0.057	0.147	9.94087e-56	Monocytes	Tpm1
Alad	5.67118e-60	-1.54425	0.03	0.106	1.83094e-55	Monocytes	Alad
Tmem42	7.97421e-60	-1.75216	0.028	0.103	2.57447e-55	Monocytes	Tmem42
As3mt	1.49843e-59	-1.10228	0.057	0.146	4.83767e-55	Monocytes	As3mt
Armc3	2.51479e-59	1.8644	0.054	0.018	8.11901e-55	Monocytes	Armc3
Folr2	3.12599e-59	-4.3639	0.004	0.061	1.00922e-54	Monocytes	Folr2
Tbc1d2b	5.65837e-59	1.12449	0.216	0.137	1.82681e-54	Monocytes	Tbc1d2b
Tmem106c	5.78369e-59	-1.6025	0.027	0.101	1.86726e-54	Monocytes	Tmem106c
3110021N24Rik	6.74573e-59	2.55296	0.034	0.008	2.17786e-54	Monocytes	3110021N24Rik
Asb2	1.16387e-58	-3.21967	0.007	0.066	3.75755e-54	Monocytes	Asb2
Zdhhc14	1.51537e-58	-2.00729	0.026	0.098	4.89238e-54	Monocytes	Zdhhc14
Gpr15	2.51179e-58	1.8844	0.044	0.013	8.10932e-54	Monocytes	Gpr15
Rmi1	2.64807e-58	-1.07195	0.067	0.157	8.5493e-54	Monocytes	Rmi1
Rpl3l	5.31216e-58	2.17698	0.052	0.017	1.71503e-53	Monocytes	Rpl3l
Scaper	7.37286e-58	-1.0418	0.071	0.164	2.38033e-53	Monocytes	Scaper
Mrc1	8.65616e-58	-2.40375	0.016	0.082	2.79464e-53	Monocytes	Mrc1
Tfec	1.01915e-57	1.21696	0.135	0.07	3.29031e-53	Monocytes	Tfec
Bex3	1.12717e-57	-1.14059	0.062	0.15	3.63906e-53	Monocytes	Bex3
4930469K13Rik	1.86593e-57	1.36329	0.117	0.058	6.02414e-53	Monocytes	4930469K13Rik
Ppan	2.30262e-57	-1.16554	0.046	0.128	7.434e-53	Monocytes	Ppan
Mcm3	3.9991e-57	-1.21021	0.059	0.144	1.29111e-52	Monocytes	Mcm3
Klrb1b	6.65074e-57	-3.63255	0.01	0.07	2.14719e-52	Monocytes	Klrb1b
Notch4	9.29652e-57	-3.45426	0.005	0.061	3.00138e-52	Monocytes	Notch4
Tipin	1.01436e-56	-1.28116	0.042	0.121	3.27487e-52	Monocytes	Tipin
Cd24a	1.47734e-56	-2.19943	0.036	0.11	4.7696e-52	Monocytes	Cd24a
Ccdc34	1.93119e-56	-1.4789	0.03	0.103	6.23486e-52	Monocytes	Ccdc34
Phlda3	2.31311e-56	-2.33447	0.014	0.077	7.46787e-52	Monocytes	Phlda3
Tanc2	3.07563e-56	-2.59602	0.011	0.071	9.92968e-52	Monocytes	Tanc2
Mid1	3.31744e-56	-1.40696	0.039	0.115	1.07104e-51	Monocytes	Mid1
Ccdc90b	1.8613e-55	-1.03471	0.065	0.152	6.00922e-51	Monocytes	Ccdc90b
B3gnt7	2.00517e-55	-4.46321	0.002	0.054	6.47369e-51	Monocytes	B3gnt7
Calhm2	2.18413e-55	1.20848	0.185	0.112	7.05146e-51	Monocytes	Calhm2
Nup210	6.00671e-55	1.26324	0.123	0.063	1.93927e-50	Monocytes	Nup210
Ift43	8.81638e-55	-2.2741	0.013	0.073	2.84637e-50	Monocytes	Ift43
Panx1	1.23572e-54	1.29628	0.134	0.072	3.98953e-50	Monocytes	Panx1
Ppp1r3b	1.86306e-54	-1.0291	0.076	0.165	6.01487e-50	Monocytes	Ppp1r3b
Acss2	1.90158e-54	1.55494	0.078	0.032	6.13926e-50	Monocytes	Acss2
3110082I17Rik	2.36311e-54	1.00017	0.218	0.142	7.62929e-50	Monocytes	3110082I17Rik
Sept11	6.59584e-54	1.05618	0.196	0.123	2.12947e-49	Monocytes	Sept11
Gar1	1.84826e-53	-1.08525	0.059	0.143	5.96711e-49	Monocytes	Gar1
Igf2r	2.42637e-53	-1.33859	0.036	0.109	7.83354e-49	Monocytes	Igf2r
Nme4	5.83947e-53	-3.232	0.005	0.057	1.88527e-48	Monocytes	Nme4
Sh3pxd2a	8.05199e-53	-1.69868	0.028	0.097	2.59959e-48	Monocytes	Sh3pxd2a
Chchd6	8.22659e-52	-1.70452	0.023	0.087	2.65596e-47	Monocytes	Chchd6
Hdac9	1.00112e-51	-1.04632	0.123	0.22	3.23211e-47	Monocytes	Hdac9
Msantd3	1.20849e-51	1.72515	0.07	0.028	3.90161e-47	Monocytes	Msantd3
Gm16120	1.26669e-51	4.08393	0.011	0.001	4.08951e-47	Monocytes	Gm16120
Pacc1	2.03688e-51	-1.10008	0.048	0.125	6.57607e-47	Monocytes	Pacc1
Ilvbl	7.35035e-51	-1.02014	0.058	0.139	2.37306e-46	Monocytes	Ilvbl
Mthfd1l	1.17775e-50	-1.06854	0.074	0.159	3.80236e-46	Monocytes	Mthfd1l
Col14a1	1.19061e-50	-4.13688	0.003	0.051	3.84387e-46	Monocytes	Col14a1
Bmx	3.14069e-50	2.93174	0.019	0.003	1.01397e-45	Monocytes	Bmx
Chst14	1.08956e-49	-1.61597	0.03	0.095	3.51763e-45	Monocytes	Chst14
Cd200r4	1.28612e-49	-1.23884	0.05	0.124	4.15222e-45	Monocytes	Cd200r4
Smc2	2.10921e-49	-1.62755	0.022	0.084	6.80958e-45	Monocytes	Smc2
Dgka	2.81104e-49	1.36315	0.097	0.047	9.07543e-45	Monocytes	Dgka
6530402F18Rik	3.28487e-49	1.5256	0.074	0.032	1.06052e-44	Monocytes	6530402F18Rik
Dpp7	3.50942e-49	-1.17184	0.048	0.122	1.13302e-44	Monocytes	Dpp7
Slc39a14	5.24033e-49	-1.29675	0.037	0.106	1.69184e-44	Monocytes	Slc39a14
P2ry10	7.33223e-49	-3.76602	0.006	0.055	2.36721e-44	Monocytes	P2ry10
Dus2	8.67486e-49	-1.21715	0.036	0.105	2.80068e-44	Monocytes	Dus2
Fam43a	9.20677e-49	1.64598	0.065	0.026	2.97241e-44	Monocytes	Fam43a
Tceal8	1.30976e-48	-1.23097	0.038	0.107	4.22855e-44	Monocytes	Tceal8
Il1a	4.08612e-48	-1.3215	0.061	0.137	1.3192e-43	Monocytes	Il1a
4921511I17Rik	4.1569e-48	2.2031	0.038	0.011	1.34206e-43	Monocytes	4921511I17Rik
Prag1	4.70599e-48	-3.12869	0.005	0.053	1.51933e-43	Monocytes	Prag1
Rasgrp1	9.07487e-48	1.03466	0.249	0.176	2.92982e-43	Monocytes	Rasgrp1
Spint2	1.34797e-47	-3.86997	0.007	0.057	4.35193e-43	Monocytes	Spint2
Sema4c	1.64777e-47	-2.27451	0.014	0.068	5.31981e-43	Monocytes	Sema4c
Gm32633	1.97979e-47	1.13099	0.146	0.084	6.39176e-43	Monocytes	Gm32633
H2-Oa	3.85069e-47	-2.20824	0.037	0.101	1.24319e-42	Monocytes	H2-Oa
Lilra6	5.70742e-47	1.03488	0.138	0.078	1.84264e-42	Monocytes	Lilra6
Tpcn2	6.48576e-47	-1.10313	0.047	0.119	2.09393e-42	Monocytes	Tpcn2
Tlr3	9.00409e-47	-1.23142	0.042	0.111	2.90697e-42	Monocytes	Tlr3
Sntb1	1.05673e-46	1.7185	0.043	0.014	3.41164e-42	Monocytes	Sntb1
Prkar1b	1.0794e-46	-3.90659	0.003	0.049	3.48484e-42	Monocytes	Prkar1b
Sco2	1.7905e-46	-1.27369	0.032	0.096	5.78063e-42	Monocytes	Sco2
Nt5c3b	3.30828e-46	-1.83666	0.014	0.067	1.06808e-41	Monocytes	Nt5c3b
Serpina3f	3.3891e-46	1.15691	0.144	0.083	1.09417e-41	Monocytes	Serpina3f
Immp2l	4.37131e-46	-1.69953	0.025	0.085	1.41128e-41	Monocytes	Immp2l
Gm33699	4.52063e-46	-2.36114	0.012	0.064	1.45948e-41	Monocytes	Gm33699
Apbb2	5.12496e-46	-3.78341	0.003	0.048	1.65459e-41	Monocytes	Apbb2
Gins2	8.26881e-46	-1.63256	0.021	0.078	2.66959e-41	Monocytes	Gins2
Car13	9.71446e-46	-1.20806	0.042	0.11	3.13631e-41	Monocytes	Car13
Gm16754	1.07693e-45	-2.53188	0.009	0.059	3.47688e-41	Monocytes	Gm16754
Irgc1	1.11441e-45	1.62199	0.056	0.021	3.59787e-41	Monocytes	Irgc1
Gpr31b	1.28228e-45	-1.83171	0.016	0.07	4.13986e-41	Monocytes	Gpr31b
Itga1	1.74568e-45	1.40908	0.071	0.031	5.63593e-41	Monocytes	Itga1
Dppa3	1.74686e-45	-3.98309	0.003	0.048	5.63974e-41	Monocytes	Dppa3
Aaas	1.95295e-45	-1.10287	0.039	0.106	6.3051e-41	Monocytes	Aaas
Zmynd19	2.56422e-45	-1.17614	0.029	0.091	8.27859e-41	Monocytes	Zmynd19
Lrrc8b	2.71488e-45	1.42946	0.114	0.062	8.76501e-41	Monocytes	Lrrc8b
Tspan3	3.79833e-45	-1.00976	0.081	0.162	1.22629e-40	Monocytes	Tspan3
Hes1	5.07798e-45	1.67154	0.073	0.032	1.63943e-40	Monocytes	Hes1
Soga1	8.20011e-45	-1.18684	0.039	0.104	2.6474e-40	Monocytes	Soga1
Rfc3	1.52344e-44	-1.10715	0.04	0.106	4.91841e-40	Monocytes	Rfc3
2510009E07Rik	1.70469e-44	-1.1641	0.044	0.111	5.50358e-40	Monocytes	2510009E07Rik
Rab36	2.88239e-44	2.19538	0.034	0.01	9.3058e-40	Monocytes	Rab36
Abcg3	3.03701e-44	1.18422	0.164	0.102	9.80499e-40	Monocytes	Abcg3
Dut	3.39536e-44	-1.38518	0.036	0.099	1.09619e-39	Monocytes	Dut
Rhbdd2	4.36389e-44	-1.4576	0.022	0.079	1.40888e-39	Monocytes	Rhbdd2
Tespa1	4.37948e-44	-1.99677	0.019	0.073	1.41391e-39	Monocytes	Tespa1
Mfhas1	6.15019e-44	-1.20548	0.042	0.108	1.98559e-39	Monocytes	Mfhas1
Tnfsf13os	6.26475e-44	1.1934	0.112	0.06	2.02257e-39	Monocytes	Tnfsf13os
Creb3l1	1.28739e-43	-1.15545	0.033	0.095	4.15634e-39	Monocytes	Creb3l1
Cldn15	1.61995e-43	2.49772	0.021	0.004	5.23e-39	Monocytes	Cldn15
Tmem154	1.85641e-43	1.02693	0.097	0.048	5.99341e-39	Monocytes	Tmem154
Kifap3	1.88877e-43	-1.26337	0.029	0.089	6.09791e-39	Monocytes	Kifap3
H2-Ob	2.19562e-43	-2.04609	0.02	0.074	7.08857e-39	Monocytes	H2-Ob
Mgl2	2.38189e-43	-5.07254	0.004	0.046	7.68994e-39	Monocytes	Mgl2
Gm13919	4.04906e-43	1.83278	0.036	0.011	1.30724e-38	Monocytes	Gm13919
Stard5	7.39633e-43	1.05375	0.195	0.13	2.38791e-38	Monocytes	Stard5
Fnbp1l	7.77209e-43	-1.7084	0.02	0.073	2.50922e-38	Monocytes	Fnbp1l
Rnf128	7.99996e-43	-2.23243	0.012	0.06	2.58279e-38	Monocytes	Rnf128
Slc22a15	1.06765e-42	1.2995	0.082	0.039	3.44691e-38	Monocytes	Slc22a15
Idua	1.32885e-42	-1.11288	0.047	0.113	4.29019e-38	Monocytes	Idua
Zfp560	1.71717e-42	-1.154	0.035	0.096	5.54389e-38	Monocytes	Zfp560
Snap47	2.13243e-42	-1.9085	0.013	0.062	6.88455e-38	Monocytes	Snap47
Nup43	4.95412e-42	-1.492	0.022	0.077	1.59944e-37	Monocytes	Nup43
Mocs1	5.43561e-42	1.10261	0.155	0.095	1.75489e-37	Monocytes	Mocs1
Raet1d	6.10199e-42	-3.29367	0.004	0.046	1.97003e-37	Monocytes	Raet1d
Gpr157	1.21053e-41	-2.94828	0.006	0.05	3.90819e-37	Monocytes	Gpr157
Fhl3	1.64027e-41	-1.93094	0.014	0.063	5.2956e-37	Monocytes	Fhl3
Rab13	3.40166e-41	-1.70743	0.017	0.067	1.09822e-36	Monocytes	Rab13
Hgf	3.60393e-41	-1.09265	0.043	0.106	1.16353e-36	Monocytes	Hgf
Dusp19	4.30946e-41	-1.7494	0.017	0.067	1.39131e-36	Monocytes	Dusp19
Apol9b	5.79601e-41	-1.20277	0.047	0.111	1.87124e-36	Monocytes	Apol9b
Src	7.0276e-41	-2.32026	0.011	0.057	2.26886e-36	Monocytes	Src
Flrt2	8.62488e-41	-3.4501	0.005	0.046	2.78454e-36	Monocytes	Flrt2
Tusc1	1.418e-40	1.13141	0.137	0.082	4.57801e-36	Monocytes	Tusc1
Tmem9	1.61853e-40	-1.53547	0.02	0.072	5.22542e-36	Monocytes	Tmem9
B230118H07Rik	1.73927e-40	-1.77537	0.016	0.065	5.61524e-36	Monocytes	B230118H07Rik
Zranb3	2.13843e-40	-2.32345	0.01	0.054	6.90392e-36	Monocytes	Zranb3
Pros1	4.30572e-40	1.17078	0.11	0.061	1.3901e-35	Monocytes	Pros1
Mmp12	6.55657e-40	-4.99521	0.004	0.044	2.11679e-35	Monocytes	Mmp12
Akr1e1	7.93955e-40	-1.52395	0.015	0.063	2.56328e-35	Monocytes	Akr1e1
Tpx2	8.43166e-40	-2.66249	0.008	0.051	2.72216e-35	Monocytes	Tpx2
Bdh2	8.60922e-40	-4.0078	0.001	0.039	2.77949e-35	Monocytes	Bdh2
Stn1	1.12138e-39	1.07969	0.157	0.099	3.62038e-35	Monocytes	Stn1
Ak8	1.23119e-39	2.04079	0.027	0.007	3.97491e-35	Monocytes	Ak8
Xylt2	1.24218e-39	-1.33494	0.028	0.083	4.01037e-35	Monocytes	Xylt2
Tmem35b	1.34956e-39	-1.13561	0.033	0.09	4.35706e-35	Monocytes	Tmem35b
Unc13a	1.34991e-39	-2.59362	0.007	0.05	4.35819e-35	Monocytes	Unc13a
Nme6	1.39821e-39	-1.83404	0.014	0.061	4.51413e-35	Monocytes	Nme6
AU019990	1.51384e-39	3.50838	0.014	0.002	4.88743e-35	Monocytes	AU019990
Ptger2	2.84663e-39	-1.43713	0.029	0.085	9.19035e-35	Monocytes	Ptger2
Ak4	3.80987e-39	-2.17936	0.01	0.054	1.23001e-34	Monocytes	Ak4
Haus1	4.13328e-39	-1.81766	0.016	0.064	1.33443e-34	Monocytes	Haus1
Zfp810	4.56552e-39	-1.45773	0.023	0.075	1.47398e-34	Monocytes	Zfp810
Mgmt	5.307e-39	-2.08086	0.013	0.059	1.71336e-34	Monocytes	Mgmt
Epha4	5.37628e-39	4.71777	0.01	0.001	1.73573e-34	Monocytes	Epha4
Crls1	6.02405e-39	-1.00648	0.044	0.106	1.94487e-34	Monocytes	Crls1
Cox7a1	6.24475e-39	-2.40196	0.008	0.05	2.01612e-34	Monocytes	Cox7a1
Adgrg5	6.97834e-39	-1.64547	0.025	0.077	2.25296e-34	Monocytes	Adgrg5
Fbxo4	9.18468e-39	1.04478	0.179	0.119	2.96528e-34	Monocytes	Fbxo4
Ndufaf7	1.18089e-38	1.11842	0.149	0.093	3.81252e-34	Monocytes	Ndufaf7
Gga2	1.24573e-38	-1.60374	0.023	0.074	4.02184e-34	Monocytes	Gga2
Thbd	1.57788e-38	1.42066	0.069	0.032	5.09418e-34	Monocytes	Thbd
Serpinb9	1.80923e-38	-1.61105	0.051	0.113	5.84109e-34	Monocytes	Serpinb9
Gm13562	2.20162e-38	1.05792	0.151	0.095	7.10792e-34	Monocytes	Gm13562
Tubg1	2.25455e-38	-1.15846	0.034	0.09	7.2788e-34	Monocytes	Tubg1
Cdk1	2.61203e-38	-2.56315	0.008	0.049	8.43295e-34	Monocytes	Cdk1
Klc4	4.78134e-38	-1.2086	0.034	0.09	1.54366e-33	Monocytes	Klc4
Socs2	7.01981e-38	-3.26491	0.007	0.048	2.26635e-33	Monocytes	Socs2
Zbtb46	8.57227e-38	-2.74006	0.009	0.05	2.76756e-33	Monocytes	Zbtb46
AI427809	9.70211e-38	-5.56463	0.001	0.036	3.13233e-33	Monocytes	AI427809
P2ry1	2.25553e-37	1.84037	0.038	0.013	7.28199e-33	Monocytes	P2ry1
Enc1	2.38861e-37	-1.46926	0.025	0.075	7.71163e-33	Monocytes	Enc1
Itpr3	2.97752e-37	-1.07991	0.037	0.094	9.61292e-33	Monocytes	Itpr3
Kit	3.22118e-37	-3.82527	0.004	0.041	1.03996e-32	Monocytes	Kit
Nrp2	5.15181e-37	-1.23974	0.047	0.106	1.66326e-32	Monocytes	Nrp2
Cetn4	5.82422e-37	-2.12531	0.01	0.052	1.88035e-32	Monocytes	Cetn4
Tmeff1	6.3425e-37	-2.97667	0.006	0.046	2.04768e-32	Monocytes	Tmeff1
Zfp691	8.98836e-37	-1.026	0.046	0.105	2.90189e-32	Monocytes	Zfp691
Ltc4s	1.23208e-36	-2.06497	0.014	0.058	3.97776e-32	Monocytes	Ltc4s
Gm32401	1.33487e-36	1.72777	0.038	0.014	4.30961e-32	Monocytes	Gm32401
Myo3b	1.45546e-36	-3.24639	0.005	0.043	4.69895e-32	Monocytes	Myo3b
Tmc8	1.46199e-36	1.39864	0.093	0.05	4.72005e-32	Monocytes	Tmc8
Ticam2	1.80454e-36	1.08525	0.14	0.087	5.82597e-32	Monocytes	Ticam2
Klf9	4.11244e-36	1.494	0.059	0.026	1.3277e-31	Monocytes	Klf9
Zbtb4	6.26865e-36	-1.06061	0.029	0.081	2.02383e-31	Monocytes	Zbtb4
Decr2	6.41004e-36	-1.34184	0.027	0.078	2.06948e-31	Monocytes	Decr2
Pold1	8.24923e-36	-1.44172	0.016	0.061	2.66326e-31	Monocytes	Pold1
Ttc3	1.06979e-35	-1.22146	0.023	0.072	3.45383e-31	Monocytes	Ttc3
Kmo	1.21373e-35	-1.9883	0.033	0.085	3.91853e-31	Monocytes	Kmo
Top2a	1.98794e-35	-2.30186	0.017	0.062	6.41806e-31	Monocytes	Top2a
Rab19	2.22037e-35	1.20487	0.101	0.056	7.16846e-31	Monocytes	Rab19
Slc4a11	2.83482e-35	-2.53769	0.012	0.053	9.15222e-31	Monocytes	Slc4a11
Igfbp4	3.77939e-35	-2.37641	0.013	0.054	1.22018e-30	Monocytes	Igfbp4
Mst1r	3.87621e-35	2.95269	0.014	0.002	1.25143e-30	Monocytes	Mst1r
Tsen15	3.95991e-35	-1.39832	0.022	0.069	1.27846e-30	Monocytes	Tsen15
Abcd3	4.22756e-35	-1.08485	0.043	0.099	1.36487e-30	Monocytes	Abcd3
5430416N02Rik	4.3547e-35	-1.24736	0.027	0.077	1.40591e-30	Monocytes	5430416N02Rik
Adck5	5.01374e-35	-2.08933	0.011	0.051	1.61869e-30	Monocytes	Adck5
Pkd1l2	5.47e-35	-1.229	0.034	0.087	1.76599e-30	Monocytes	Pkd1l2
Btbd19	5.92397e-35	-1.23508	0.027	0.077	1.91255e-30	Monocytes	Btbd19
Il12rb1	6.95699e-35	-1.14033	0.043	0.099	2.24606e-30	Monocytes	Il12rb1
Srgap3	7.18788e-35	-2.4255	0.011	0.052	2.32061e-30	Monocytes	Srgap3
Slc44a1	7.91707e-35	-1.14972	0.036	0.089	2.55602e-30	Monocytes	Slc44a1
Shmt2	1.17405e-34	-1.05674	0.034	0.086	3.79041e-30	Monocytes	Shmt2
A230028O05Rik	1.94666e-34	-2.97711	0.004	0.038	6.28479e-30	Monocytes	A230028O05Rik
Bex6	2.20019e-34	1.01003	0.062	0.029	7.10332e-30	Monocytes	Bex6
P4ha2	2.32612e-34	-3.58222	0.002	0.034	7.50989e-30	Monocytes	P4ha2
Ipo4	2.64132e-34	-1.02401	0.035	0.088	8.52752e-30	Monocytes	Ipo4
Prkab2	2.72749e-34	1.34097	0.082	0.043	8.8057e-30	Monocytes	Prkab2
Stpg2	2.99301e-34	-1.04137	0.039	0.093	9.66292e-30	Monocytes	Stpg2
Lyrm9	3.92576e-34	-1.45729	0.019	0.063	1.26743e-29	Monocytes	Lyrm9
Plxna1	5.22834e-34	-1.28234	0.026	0.074	1.68797e-29	Monocytes	Plxna1
Tnfrsf23	6.12246e-34	-2.64051	0.011	0.05	1.97664e-29	Monocytes	Tnfrsf23
Tbl2	8.44777e-34	-1.14836	0.031	0.082	2.72736e-29	Monocytes	Tbl2
Cd79b	9.16481e-34	-1.08164	0.039	0.093	2.95886e-29	Monocytes	Cd79b
Cbx5	1.2409e-33	-1.01202	0.038	0.091	4.00625e-29	Monocytes	Cbx5
Pold2	1.28385e-33	-1.08118	0.041	0.095	4.1449e-29	Monocytes	Pold2
Impdh1	1.50202e-33	-1.60799	0.017	0.06	4.84926e-29	Monocytes	Impdh1
Ttc28	1.90273e-33	-2.05388	0.01	0.049	6.14295e-29	Monocytes	Ttc28
Hcar2	1.97685e-33	-1.32245	0.075	0.139	6.38225e-29	Monocytes	Hcar2
Cdc42ep3	2.45271e-33	1.02086	0.175	0.12	7.91858e-29	Monocytes	Cdc42ep3
Stat4	2.69007e-33	-1.57437	0.04	0.094	8.68488e-29	Monocytes	Stat4
B9d1	2.84122e-33	-3.02069	0.003	0.037	9.17287e-29	Monocytes	B9d1
2900026A02Rik	2.87338e-33	-2.75009	0.006	0.041	9.27671e-29	Monocytes	2900026A02Rik
Sccpdh	4.78051e-33	-2.68238	0.007	0.042	1.54339e-28	Monocytes	Sccpdh
Kif3a	6.26017e-33	-1.40837	0.019	0.062	2.02109e-28	Monocytes	Kif3a
Zfp318	6.31938e-33	-1.13629	0.029	0.078	2.04021e-28	Monocytes	Zfp318
Gm10282	7.5062e-33	-1.01724	0.036	0.088	2.42338e-28	Monocytes	Gm10282
BC049352	1.55875e-32	-1.48785	0.025	0.07	5.03243e-28	Monocytes	BC049352
Rrm1	2.24793e-32	-1.06791	0.039	0.091	7.25745e-28	Monocytes	Rrm1
Coq4	3.05387e-32	-1.57414	0.016	0.057	9.85942e-28	Monocytes	Coq4
Enpp4	3.10899e-32	-1.08347	0.033	0.083	1.00374e-27	Monocytes	Enpp4
Ppp3cc	3.55656e-32	-1.60767	0.013	0.052	1.14824e-27	Monocytes	Ppp3cc
Cdk20	3.62906e-32	-1.94622	0.013	0.051	1.17164e-27	Monocytes	Cdk20
Acap1	5.91492e-32	-1.65018	0.022	0.065	1.90963e-27	Monocytes	Acap1
Paqr4	7.32968e-32	-2.38134	0.007	0.041	2.36639e-27	Monocytes	Paqr4
Eml6	7.92927e-32	1.23875	0.098	0.056	2.55997e-27	Monocytes	Eml6
Adcy4	9.5965e-32	1.95945	0.031	0.011	3.09823e-27	Monocytes	Adcy4
Gins1	1.32661e-31	-1.63545	0.014	0.053	4.28296e-27	Monocytes	Gins1
Rapsn	1.43914e-31	-3.94806	0.001	0.031	4.64626e-27	Monocytes	Rapsn
Pmp22	1.56679e-31	-8.33718	0	0.028	5.05837e-27	Monocytes	Pmp22
Tfrc	1.67425e-31	-1.665	0.013	0.052	5.40532e-27	Monocytes	Tfrc
Adamtsl4	1.81915e-31	-1.23923	0.036	0.086	5.87314e-27	Monocytes	Adamtsl4
Zfp704	2.44581e-31	-2.3048	0.009	0.045	7.89631e-27	Monocytes	Zfp704
Mcm2	2.87332e-31	-1.51634	0.017	0.058	9.27653e-27	Monocytes	Mcm2
Arhgef40	3.33371e-31	-3.08914	0.004	0.036	1.07629e-26	Monocytes	Arhgef40
Gm26877	3.42251e-31	1.96647	0.026	0.008	1.10496e-26	Monocytes	Gm26877
Hs1bp3	3.89283e-31	-1.0362	0.031	0.078	1.2568e-26	Monocytes	Hs1bp3
Amotl2	5.20966e-31	2.21193	0.023	0.006	1.68194e-26	Monocytes	Amotl2
Lancl1	6.93034e-31	-1.01269	0.027	0.072	2.23746e-26	Monocytes	Lancl1
Ogfod3	7.68308e-31	-1.21274	0.026	0.071	2.48048e-26	Monocytes	Ogfod3
Pcnx4	8.73237e-31	-1.26813	0.021	0.064	2.81925e-26	Monocytes	Pcnx4
Vegfc	9.82073e-31	3.05868	0.013	0.002	3.17062e-26	Monocytes	Vegfc
Ddah2	1.05935e-30	-2.45932	0.006	0.039	3.42012e-26	Monocytes	Ddah2
Cyp27a1	1.18137e-30	1.00059	0.122	0.076	3.81406e-26	Monocytes	Cyp27a1
Ssx2ip	1.22276e-30	-1.73194	0.011	0.047	3.94768e-26	Monocytes	Ssx2ip
Lmnb2	1.32032e-30	-1.501	0.015	0.055	4.26265e-26	Monocytes	Lmnb2
Aktip	1.87658e-30	-1.40036	0.02	0.061	6.05854e-26	Monocytes	Aktip
1300002E11Rik	2.31569e-30	-1.4324	0.019	0.06	7.47619e-26	Monocytes	1300002E11Rik
Macrod2	2.6128e-30	-1.00705	0.041	0.092	8.43542e-26	Monocytes	Macrod2
Abca9	2.92372e-30	1.25171	0.076	0.04	9.43922e-26	Monocytes	Abca9
Hook2	3.08258e-30	-1.02579	0.033	0.081	9.95211e-26	Monocytes	Hook2
Mcm7	3.4453e-30	-1.40451	0.025	0.068	1.11232e-25	Monocytes	Mcm7
Dipk2a	3.55499e-30	-1.08418	0.031	0.078	1.14773e-25	Monocytes	Dipk2a
Rfc4	3.63222e-30	-1.07957	0.028	0.074	1.17266e-25	Monocytes	Rfc4
Tnfrsf18	3.65204e-30	-2.20849	0.011	0.047	1.17906e-25	Monocytes	Tnfrsf18
Cdca8	3.81243e-30	-1.86297	0.012	0.049	1.23084e-25	Monocytes	Cdca8
Slc6a8	4.36008e-30	-3.33704	0.002	0.031	1.40765e-25	Monocytes	Slc6a8
Asf1b	5.28522e-30	-1.96064	0.009	0.044	1.70633e-25	Monocytes	Asf1b
Cks1b	5.32171e-30	-1.04035	0.052	0.106	1.71812e-25	Monocytes	Cks1b
Nubpl	8.81281e-30	-1.39564	0.02	0.061	2.84522e-25	Monocytes	Nubpl
Nlrx1	8.83264e-30	1.14917	0.118	0.074	2.85162e-25	Monocytes	Nlrx1
Abhd15	8.96499e-30	-1.08683	0.034	0.081	2.89435e-25	Monocytes	Abhd15
5033421B08Rik	1.11638e-29	-3.38196	0.003	0.032	3.60425e-25	Monocytes	5033421B08Rik
Uhrf1	1.2721e-29	-2.19937	0.006	0.038	4.10697e-25	Monocytes	Uhrf1
Ypel2	1.33666e-29	1.45767	0.041	0.017	4.31541e-25	Monocytes	Ypel2
Ccl8	1.34514e-29	-4.34583	0.011	0.046	4.34279e-25	Monocytes	Ccl8
Dbn1	1.39608e-29	-3.42293	0.003	0.032	4.50726e-25	Monocytes	Dbn1
L1cam	1.43984e-29	1.59927	0.05	0.023	4.64853e-25	Monocytes	L1cam
Creld1	1.63161e-29	-1.30239	0.024	0.066	5.26764e-25	Monocytes	Creld1
Nav2	2.25173e-29	-1.69275	0.014	0.051	7.2697e-25	Monocytes	Nav2
6330562C20Rik	2.27764e-29	-1.2731	0.022	0.063	7.35337e-25	Monocytes	6330562C20Rik
Tbc1d7	2.93898e-29	-1.27661	0.024	0.066	9.48851e-25	Monocytes	Tbc1d7
Coprs	3.04368e-29	-1.1863	0.021	0.062	9.82651e-25	Monocytes	Coprs
Pdcd1lg2	3.58795e-29	-1.32352	0.031	0.076	1.15837e-24	Monocytes	Pdcd1lg2
Adi1	3.79111e-29	-1.20973	0.025	0.068	1.22396e-24	Monocytes	Adi1
Ralgps1	4.03753e-29	-1.317	0.027	0.07	1.30352e-24	Monocytes	Ralgps1
Rad51b	4.10876e-29	-1.83243	0.019	0.058	1.32651e-24	Monocytes	Rad51b
Gm12708	7.14087e-29	-2.84254	0.005	0.035	2.30543e-24	Monocytes	Gm12708
B3gnt3	8.65822e-29	-1.74399	0.013	0.048	2.79531e-24	Monocytes	B3gnt3
Haus7	9.85295e-29	-1.29525	0.022	0.063	3.18103e-24	Monocytes	Haus7
Znrf3	1.14651e-28	-1.63312	0.017	0.054	3.70151e-24	Monocytes	Znrf3
Armc9	1.24228e-28	-1.5763	0.015	0.053	4.01069e-24	Monocytes	Armc9
Ptgs2os2	1.26571e-28	-1.26053	0.031	0.075	4.08636e-24	Monocytes	Ptgs2os2
Trp53i11	1.39643e-28	-2.88646	0.006	0.037	4.50839e-24	Monocytes	Trp53i11
Slc25a10	1.44491e-28	-1.02621	0.031	0.075	4.6649e-24	Monocytes	Slc25a10
Cdh1	1.63588e-28	-3.35177	0.003	0.031	5.28143e-24	Monocytes	Cdh1
1110051M20Rik	1.66748e-28	-1.25777	0.025	0.067	5.38345e-24	Monocytes	1110051M20Rik
Tmem218	2.86812e-28	-2.34096	0.007	0.038	9.25972e-24	Monocytes	Tmem218
Morn2	2.92467e-28	-1.3037	0.017	0.055	9.44229e-24	Monocytes	Morn2
Cdca7	2.93386e-28	-1.93263	0.01	0.043	9.47198e-24	Monocytes	Cdca7
Creg2	3.46951e-28	-1.67793	0.013	0.048	1.12013e-23	Monocytes	Creg2
Nup37	3.50182e-28	-1.14706	0.022	0.062	1.13056e-23	Monocytes	Nup37
Dcaf4	4.56975e-28	-1.39928	0.019	0.058	1.47534e-23	Monocytes	Dcaf4
Gm14325	4.72388e-28	-1.16766	0.025	0.066	1.52511e-23	Monocytes	Gm14325
Kdr	5.19518e-28	-2.20149	0.014	0.05	1.67726e-23	Monocytes	Kdr
Tmco3	6.64218e-28	-1.04646	0.034	0.079	2.14443e-23	Monocytes	Tmco3
Mmp13	7.2079e-28	-4.04812	0.002	0.029	2.32707e-23	Monocytes	Mmp13
Gm15336	1.35322e-27	2.45835	0.016	0.004	4.36886e-23	Monocytes	Gm15336
0610040J01Rik	1.40377e-27	1.10079	0.076	0.041	4.53209e-23	Monocytes	0610040J01Rik
A330023F24Rik	1.44022e-27	-1.06766	0.037	0.083	4.64975e-23	Monocytes	A330023F24Rik
Pou3f1	1.59066e-27	-3.23279	0.003	0.03	5.13546e-23	Monocytes	Pou3f1
Megf9	1.59347e-27	1.32452	0.06	0.03	5.14452e-23	Monocytes	Megf9
Gbp2b	1.68967e-27	-1.02528	0.051	0.101	5.45511e-23	Monocytes	Gbp2b
Gm7644	1.69263e-27	1.37742	0.039	0.016	5.46466e-23	Monocytes	Gm7644
Peak1os	1.7346e-27	-2.81435	0.004	0.033	5.60015e-23	Monocytes	Peak1os
Cenpw	2.00997e-27	-1.38493	0.017	0.053	6.48919e-23	Monocytes	Cenpw
Tyms	2.11969e-27	-1.65538	0.017	0.054	6.84342e-23	Monocytes	Tyms
Osbpl1a	2.37814e-27	-1.17987	0.027	0.068	7.67782e-23	Monocytes	Osbpl1a
Gm11707	2.42519e-27	2.05915	0.021	0.006	7.82973e-23	Monocytes	Gm11707
Cmtm4	2.61027e-27	-1.78057	0.009	0.041	8.42724e-23	Monocytes	Cmtm4
Car9	4.20485e-27	-1.13284	0.025	0.065	1.35754e-22	Monocytes	Car9
Hal	5.43905e-27	2.5237	0.011	0.002	1.756e-22	Monocytes	Hal
Prune2	6.66539e-27	-1.96698	0.007	0.038	2.15192e-22	Monocytes	Prune2
Mt2	6.88941e-27	-2.00979	0.012	0.045	2.22425e-22	Monocytes	Mt2
Thop1	7.45051e-27	-1.33464	0.014	0.048	2.4054e-22	Monocytes	Thop1
Slc2a8	8.46295e-27	-1.59433	0.016	0.052	2.73226e-22	Monocytes	Slc2a8
Ift74	1.26666e-26	-1.67582	0.013	0.046	4.08942e-22	Monocytes	Ift74
Adgrb1	1.29283e-26	1.59711	0.029	0.01	4.17389e-22	Monocytes	Adgrb1
Tlr12	1.38447e-26	-1.65096	0.017	0.053	4.46975e-22	Monocytes	Tlr12
Tbc1d4	1.48306e-26	-2.653	0.016	0.051	4.78807e-22	Monocytes	Tbc1d4
Inhba	1.83503e-26	-2.80115	0.014	0.048	5.9244e-22	Monocytes	Inhba
Hebp1	1.87593e-26	-1.26448	0.019	0.057	6.05645e-22	Monocytes	Hebp1
Mier2	1.89064e-26	-1.0164	0.028	0.07	6.10392e-22	Monocytes	Mier2
Flt3	2.14084e-26	-2.45176	0.012	0.044	6.91171e-22	Monocytes	Flt3
Qpct	2.261e-26	-1.11157	0.091	0.148	7.29964e-22	Monocytes	Qpct
Birc5	2.39238e-26	-2.07665	0.014	0.048	7.7238e-22	Monocytes	Birc5
Slc35d2	2.71708e-26	-1.09035	0.029	0.07	8.77211e-22	Monocytes	Slc35d2
Sfxn5	2.72183e-26	-1.0373	0.041	0.086	8.78742e-22	Monocytes	Sfxn5
Trim16	3.20718e-26	1.33861	0.058	0.029	1.03544e-21	Monocytes	Trim16
2700097O09Rik	3.54355e-26	-1.2235	0.017	0.053	1.14404e-21	Monocytes	2700097O09Rik
Rem1	3.7444e-26	1.90506	0.017	0.005	1.20888e-21	Monocytes	Rem1
Pgap1	3.79265e-26	1.15228	0.083	0.048	1.22446e-21	Monocytes	Pgap1
Gstt2	3.81564e-26	-1.14633	0.02	0.057	1.23188e-21	Monocytes	Gstt2
Gemin6	5.74956e-26	-1.0057	0.021	0.059	1.85625e-21	Monocytes	Gemin6
Mag	7.91259e-26	-1.7927	0.01	0.042	2.55458e-21	Monocytes	Mag
Spire1	9.76412e-26	-1.59145	0.015	0.049	3.15235e-21	Monocytes	Spire1
St18	1.16115e-25	-3.8294	0.002	0.027	3.74876e-21	Monocytes	St18
S1pr4	1.18921e-25	1.52487	0.033	0.013	3.83938e-21	Monocytes	S1pr4
Ctsg	1.2638e-25	1.30386	0.011	0.002	4.08018e-21	Monocytes	Ctsg
Aldh7a1	1.31103e-25	-1.46963	0.016	0.05	4.23267e-21	Monocytes	Aldh7a1
Serpinb6b	1.45586e-25	-4.09259	0.006	0.034	4.70025e-21	Monocytes	Serpinb6b
Hirip3	1.60697e-25	-1.44573	0.013	0.046	5.18811e-21	Monocytes	Hirip3
Gstt1	1.61288e-25	-3.61373	0.003	0.028	5.20719e-21	Monocytes	Gstt1
Calcrl	2.06028e-25	-1.27448	0.023	0.061	6.65161e-21	Monocytes	Calcrl
Tsen2	2.31743e-25	-2.13333	0.006	0.035	7.48183e-21	Monocytes	Tsen2
Cystm1	2.5134e-25	-4.37758	0.001	0.024	8.11451e-21	Monocytes	Cystm1
Slc52a3	2.60761e-25	1.38426	0.042	0.019	8.41868e-21	Monocytes	Slc52a3
E2f5	2.85559e-25	-1.32212	0.012	0.044	9.21927e-21	Monocytes	E2f5
Loxl3	2.97819e-25	-1.68878	0.011	0.043	9.61507e-21	Monocytes	Loxl3
Map3k15	3.10537e-25	1.15418	0.078	0.044	1.00257e-20	Monocytes	Map3k15
Itgae	3.28215e-25	-5.34527	0.001	0.025	1.05964e-20	Monocytes	Itgae
Klri1	3.51875e-25	-3.45276	0.003	0.028	1.13603e-20	Monocytes	Klri1
Agap1	3.89973e-25	-1.02772	0.034	0.075	1.25903e-20	Monocytes	Agap1
Cald1	6.51876e-25	-1.4344	0.018	0.052	2.10458e-20	Monocytes	Cald1
Rab44	7.16466e-25	1.01502	0.069	0.038	2.31311e-20	Monocytes	Rab44
Arl6	7.47251e-25	-1.51614	0.011	0.041	2.4125e-20	Monocytes	Arl6
Wdr4	7.57526e-25	-1.03643	0.025	0.063	2.44567e-20	Monocytes	Wdr4
Pabpc1l	9.16193e-25	1.80441	0.027	0.01	2.95793e-20	Monocytes	Pabpc1l
G0s2	1.21445e-24	-1.27432	0.029	0.011	3.92086e-20	Monocytes	G0s2
Sox4	1.31587e-24	-3.32575	0.004	0.03	4.2483e-20	Monocytes	Sox4
Tmem237	1.33368e-24	-1.49617	0.012	0.043	4.3058e-20	Monocytes	Tmem237
Efemp2	1.41447e-24	-1.32177	0.011	0.042	4.56661e-20	Monocytes	Efemp2
Pkdcc	1.74631e-24	1.12496	0.068	0.037	5.63795e-20	Monocytes	Pkdcc
Kctd14	2.04472e-24	-3.86514	0.003	0.027	6.60139e-20	Monocytes	Kctd14
Tbc1d19	2.11093e-24	-2.22269	0.004	0.029	6.81513e-20	Monocytes	Tbc1d19
Spic	2.13985e-24	1.82848	0.019	0.006	6.90849e-20	Monocytes	Spic
Stmn1	2.29451e-24	-1.67377	0.023	0.059	7.40783e-20	Monocytes	Stmn1
Spaca9	2.5542e-24	1.38615	0.052	0.026	8.24624e-20	Monocytes	Spaca9
Glmn	2.66932e-24	-1.27292	0.015	0.048	8.6179e-20	Monocytes	Glmn
Psrc1	2.70093e-24	-2.1667	0.008	0.036	8.71996e-20	Monocytes	Psrc1
Aqp9	3.12356e-24	-1.28938	0.015	0.048	1.00844e-19	Monocytes	Aqp9
Gss	3.84809e-24	1.27247	0.106	0.068	1.24236e-19	Monocytes	Gss
Dhfr	4.44992e-24	-2.14174	0.009	0.037	1.43666e-19	Monocytes	Dhfr
C1qtnf12	5.31445e-24	-1.40124	0.015	0.047	1.71577e-19	Monocytes	C1qtnf12
Prim1	6.0594e-24	-2.23145	0.006	0.032	1.95628e-19	Monocytes	Prim1
Polr3h	8.93465e-24	-1.00411	0.025	0.061	2.88455e-19	Monocytes	Polr3h
Rhod	9.53122e-24	-3.35166	0.003	0.027	3.07715e-19	Monocytes	Rhod
Smpd5	1.13079e-23	-2.90007	0.003	0.026	3.65074e-19	Monocytes	Smpd5
Ankrd66	1.13367e-23	-1.46605	0.019	0.052	3.66006e-19	Monocytes	Ankrd66
Galnt12	1.38413e-23	-2.08748	0.009	0.037	4.46868e-19	Monocytes	Galnt12
AU022793	1.47111e-23	-4.15235	0.001	0.023	4.74947e-19	Monocytes	AU022793
Scamp5	1.66013e-23	-4.39694	0.001	0.022	5.35972e-19	Monocytes	Scamp5
Rhobtb1	1.74446e-23	-2.54386	0.005	0.03	5.632e-19	Monocytes	Rhobtb1
Smyd4	1.87536e-23	-1.95746	0.006	0.033	6.0546e-19	Monocytes	Smyd4
Ciart	1.88875e-23	-1.89994	0.012	0.041	6.09782e-19	Monocytes	Ciart
Ermap	2.14739e-23	-2.06906	0.007	0.034	6.93284e-19	Monocytes	Ermap
Alb	2.17776e-23	-1.84158	0.011	0.041	7.03089e-19	Monocytes	Alb
Gstt3	2.4742e-23	-1.74571	0.011	0.04	7.98794e-19	Monocytes	Gstt3
Arhgap19	2.61111e-23	-1.86036	0.007	0.033	8.42998e-19	Monocytes	Arhgap19
Gm38115	2.67364e-23	1.5434	0.033	0.013	8.63183e-19	Monocytes	Gm38115
Ankrd24	3.07601e-23	-1.75861	0.009	0.037	9.93091e-19	Monocytes	Ankrd24
Snhg17	4.28478e-23	-1.3574	0.013	0.044	1.38334e-18	Monocytes	Snhg17
Phgdh	4.43355e-23	-1.30863	0.02	0.053	1.43137e-18	Monocytes	Phgdh
Bhlhe41	4.43541e-23	-4.48411	0.001	0.022	1.43197e-18	Monocytes	Bhlhe41
Gas2l3	4.63222e-23	-1.13085	0.023	0.059	1.49551e-18	Monocytes	Gas2l3
Chaf1b	5.27881e-23	-1.02118	0.019	0.052	1.70426e-18	Monocytes	Chaf1b
5031425F14Rik	5.78559e-23	-1.11463	0.015	0.046	1.86788e-18	Monocytes	5031425F14Rik
Htra4	5.92781e-23	-3.4961	0.002	0.024	1.91379e-18	Monocytes	Htra4
BC052040	6.86421e-23	-1.25048	0.013	0.044	2.21611e-18	Monocytes	BC052040
Hells	8.4726e-23	-1.18014	0.02	0.054	2.73538e-18	Monocytes	Hells
Prxl2a	8.93885e-23	-2.6621	0.004	0.028	2.88591e-18	Monocytes	Prxl2a
Crim1	9.47476e-23	-1.36995	0.015	0.045	3.05892e-18	Monocytes	Crim1
Eya4	1.1382e-22	-4.03356	0.001	0.022	3.67468e-18	Monocytes	Eya4
Gstm5	1.74808e-22	-3.14416	0.002	0.024	5.64369e-18	Monocytes	Gstm5
Lbp	1.81379e-22	1.49411	0.029	0.011	5.85583e-18	Monocytes	Lbp
4933424M12Rik	1.89239e-22	-1.36249	0.014	0.043	6.10957e-18	Monocytes	4933424M12Rik
Prss30	1.92395e-22	-2.02432	0.007	0.032	6.21148e-18	Monocytes	Prss30
Spg20	1.97275e-22	-1.03029	0.028	0.065	6.36903e-18	Monocytes	Spg20
Ptges3l	2.06134e-22	-1.87362	0.009	0.037	6.65504e-18	Monocytes	Ptges3l
Chaf1a	3.02636e-22	-1.39111	0.012	0.041	9.77059e-18	Monocytes	Chaf1a
Asrgl1	3.42666e-22	1.0965	0.088	0.055	1.1063e-17	Monocytes	Asrgl1
Cenps	3.61567e-22	-2.22299	0.005	0.029	1.16732e-17	Monocytes	Cenps
Gnb4	3.82705e-22	-1.12965	0.06	0.105	1.23556e-17	Monocytes	Gnb4
Tmem120b	3.89555e-22	-1.83554	0.01	0.037	1.25768e-17	Monocytes	Tmem120b
Dis3	4.20309e-22	-1.02647	0.025	0.059	1.35697e-17	Monocytes	Dis3
Dip2c	4.56039e-22	-1.70643	0.012	0.041	1.47232e-17	Monocytes	Dip2c
Rhbdd3	6.84698e-22	-1.1118	0.019	0.051	2.21055e-17	Monocytes	Rhbdd3
Gpx3	7.35523e-22	1.08761	0.063	0.035	2.37464e-17	Monocytes	Gpx3
9930022D16Rik	7.56511e-22	-1.3774	0.016	0.046	2.44239e-17	Monocytes	9930022D16Rik
A130014A01Rik	8.32438e-22	1.87722	0.027	0.01	2.68753e-17	Monocytes	A130014A01Rik
Cd101	9.82501e-22	-1.1626	0.025	0.06	3.172e-17	Monocytes	Cd101
Sdhaf3	1.07407e-21	-1.04182	0.023	0.057	3.46765e-17	Monocytes	Sdhaf3
Slc25a27	1.55349e-21	2.44265	0.015	0.004	5.01543e-17	Monocytes	Slc25a27
Net1	1.5644e-21	-1.39102	0.026	0.06	5.05066e-17	Monocytes	Net1
Copz2	1.95441e-21	-1.06512	0.022	0.055	6.30982e-17	Monocytes	Copz2
Cep57l1	1.96922e-21	-1.58589	0.009	0.035	6.35764e-17	Monocytes	Cep57l1
Gdpd5	2.08434e-21	-1.8046	0.008	0.033	6.7293e-17	Monocytes	Gdpd5
Gnb1l	2.2043e-21	-1.88596	0.005	0.029	7.11659e-17	Monocytes	Gnb1l
Fam216a	2.79694e-21	-2.20939	0.005	0.028	9.02991e-17	Monocytes	Fam216a
Fam83f	2.82674e-21	-1.94526	0.008	0.033	9.12614e-17	Monocytes	Fam83f
Mirt2	3.13739e-21	-2.90654	0.006	0.031	1.01291e-16	Monocytes	Mirt2
Diaph3	3.50612e-21	-1.42987	0.012	0.04	1.13195e-16	Monocytes	Diaph3
Rnf227	3.50665e-21	-2.97518	0.003	0.025	1.13212e-16	Monocytes	Rnf227
Sema7a	3.62098e-21	-4.19547	0.002	0.022	1.16903e-16	Monocytes	Sema7a
Gm47507	3.80072e-21	-2.24186	0.006	0.03	1.22706e-16	Monocytes	Gm47507
Tk1	5.12464e-21	-1.54056	0.017	0.047	1.65449e-16	Monocytes	Tk1
Lekr1	5.17395e-21	-2.13844	0.006	0.03	1.67041e-16	Monocytes	Lekr1
Ndc1	5.24694e-21	-2.25483	0.005	0.028	1.69397e-16	Monocytes	Ndc1
Hepacam2	9.6265e-21	-3.9591	0.001	0.02	3.10792e-16	Monocytes	Hepacam2
Tpm2	1.18957e-20	-2.24307	0.005	0.028	3.84052e-16	Monocytes	Tpm2
Cela1	1.25031e-20	-1.62165	0.011	0.037	4.03662e-16	Monocytes	Cela1
Cxcr3	1.63317e-20	-1.94598	0.006	0.03	5.2727e-16	Monocytes	Cxcr3
Mettl7a1	1.68335e-20	1.06843	0.093	0.06	5.43471e-16	Monocytes	Mettl7a1
Tnnt1	2.46203e-20	-1.3318	0.013	0.04	7.94867e-16	Monocytes	Tnnt1
R3hcc1	2.84848e-20	-1.18808	0.019	0.049	9.19632e-16	Monocytes	R3hcc1
Psmc3ip	3.1261e-20	-1.82478	0.005	0.027	1.00926e-15	Monocytes	Psmc3ip
Fam110b	3.45306e-20	-1.57083	0.013	0.039	1.11482e-15	Monocytes	Fam110b
Ppp1r13l	3.57516e-20	-1.87361	0.007	0.031	1.15424e-15	Monocytes	Ppp1r13l
4931428F04Rik	3.90194e-20	-2.70488	0.005	0.027	1.25974e-15	Monocytes	4931428F04Rik
Fbxw9	4.01957e-20	-1.30183	0.013	0.039	1.29772e-15	Monocytes	Fbxw9
Inpp5j	4.25234e-20	-1.1984	0.025	0.058	1.37287e-15	Monocytes	Inpp5j
Lcn2	5.40251e-20	-1.7041	0.033	0.015	1.7442e-15	Monocytes	Lcn2
Rida	6.56253e-20	-1.02001	0.019	0.049	2.11871e-15	Monocytes	Rida
Pclaf	6.75626e-20	-2.41478	0.016	0.044	2.18126e-15	Monocytes	Pclaf
Gm20400	7.05512e-20	1.82054	0.016	0.005	2.27774e-15	Monocytes	Gm20400
Bckdhb	7.38942e-20	-1.14822	0.021	0.051	2.38567e-15	Monocytes	Bckdhb
Cd320	7.95185e-20	-1.58802	0.01	0.034	2.56725e-15	Monocytes	Cd320
Vcam1	1.16501e-19	-1.67493	0.016	0.044	3.76124e-15	Monocytes	Vcam1
Tdrkh	1.1783e-19	-2.4209	0.003	0.023	3.80415e-15	Monocytes	Tdrkh
Nek4	1.21531e-19	-1.1032	0.016	0.044	3.92364e-15	Monocytes	Nek4
E230016K23Rik	1.36009e-19	1.13071	0.046	0.024	4.39105e-15	Monocytes	E230016K23Rik
Cd7	1.54157e-19	-4.25253	0.004	0.025	4.97695e-15	Monocytes	Cd7
Lipg	1.66069e-19	-3.47663	0.003	0.023	5.36155e-15	Monocytes	Lipg
Pus7	1.68768e-19	-1.29803	0.01	0.035	5.44868e-15	Monocytes	Pus7
Gm19705	1.91066e-19	-1.26827	0.013	0.04	6.16856e-15	Monocytes	Gm19705
Nectin2	2.20628e-19	-1.48471	0.016	0.043	7.12297e-15	Monocytes	Nectin2
Hyal2	2.94246e-19	-1.15051	0.018	0.046	9.49972e-15	Monocytes	Hyal2
Clec9a	3.47057e-19	-1.44819	0.025	0.057	1.12047e-14	Monocytes	Clec9a
Nicn1	4.06013e-19	-1.90657	0.005	0.027	1.31081e-14	Monocytes	Nicn1
Cttn	4.15557e-19	-1.94585	0.006	0.028	1.34162e-14	Monocytes	Cttn
Ikzf3	4.67828e-19	1.81541	0.029	0.012	1.51038e-14	Monocytes	Ikzf3
S100a8	4.73909e-19	-2.61061	0.053	0.029	1.53001e-14	Monocytes	S100a8
Sdr39u1	5.31413e-19	-2.0255	0.004	0.025	1.71567e-14	Monocytes	Sdr39u1
Ccna2	5.3318e-19	-2.5473	0.005	0.027	1.72137e-14	Monocytes	Ccna2
Apod	5.67404e-19	-2.34217	0.012	0.036	1.83186e-14	Monocytes	Apod
Fbxl2	5.75887e-19	1.12178	0.056	0.031	1.85925e-14	Monocytes	Fbxl2
Itgb3bp	5.95474e-19	-1.15999	0.01	0.035	1.92249e-14	Monocytes	Itgb3bp
Timd4	6.21177e-19	-4.55708	0.002	0.021	2.00547e-14	Monocytes	Timd4
Twsg1	7.42972e-19	-1.08593	0.018	0.046	2.39869e-14	Monocytes	Twsg1
Tm4sf5	8.46145e-19	-4.68561	0.001	0.019	2.73178e-14	Monocytes	Tm4sf5
Ankrd26	1.08472e-18	-1.54081	0.008	0.031	3.50203e-14	Monocytes	Ankrd26
Gpr33	1.12755e-18	-4.96008	0.001	0.018	3.64029e-14	Monocytes	Gpr33
5033406O09Rik	1.26896e-18	-1.36431	0.012	0.036	4.09683e-14	Monocytes	5033406O09Rik
Gm41414	1.37879e-18	-1.81457	0.008	0.031	4.45143e-14	Monocytes	Gm41414
Gm26797	1.46267e-18	-1.99874	0.007	0.028	4.72222e-14	Monocytes	Gm26797
F730043M19Rik	1.48008e-18	-1.23429	0.017	0.044	4.77845e-14	Monocytes	F730043M19Rik
Spc25	1.67975e-18	-3.13068	0.002	0.02	5.42306e-14	Monocytes	Spc25
Gm16062	1.74848e-18	1.79374	0.025	0.01	5.64496e-14	Monocytes	Gm16062
Ppp1r14a	1.76326e-18	-3.75719	0.001	0.019	5.69269e-14	Monocytes	Ppp1r14a
Zhx2	1.85985e-18	1.03157	0.057	0.033	6.00453e-14	Monocytes	Zhx2
Cd59a	1.90556e-18	-4.26898	0.001	0.018	6.15208e-14	Monocytes	Cd59a
Fam160a2	2.0121e-18	1.29574	0.044	0.023	6.49606e-14	Monocytes	Fam160a2
Cped1	2.1987e-18	-1.04836	0.026	0.056	7.09851e-14	Monocytes	Cped1
Wdr60	2.19955e-18	-2.93586	0.001	0.019	7.10123e-14	Monocytes	Wdr60
Sept1	2.32052e-18	-2.2093	0.006	0.027	7.49179e-14	Monocytes	Sept1
Gm13657	2.49342e-18	-1.80634	0.007	0.028	8.05e-14	Monocytes	Gm13657
Cyp4f17	2.5848e-18	1.17898	0.044	0.023	8.34502e-14	Monocytes	Cyp4f17
Cxcl1	2.89556e-18	-5.6076	0.001	0.017	9.3483e-14	Monocytes	Cxcl1
Stard13	3.17374e-18	-3.90517	0.001	0.019	1.02464e-13	Monocytes	Stard13
Chst1	3.17632e-18	-1.89195	0.007	0.028	1.02547e-13	Monocytes	Chst1
Katnal1	3.20325e-18	-1.64512	0.007	0.029	1.03417e-13	Monocytes	Katnal1
Ska2	3.249e-18	-2.62586	0.002	0.021	1.04894e-13	Monocytes	Ska2
Rgs11	3.62509e-18	-3.36958	0.001	0.019	1.17036e-13	Monocytes	Rgs11
Enkd1	3.96623e-18	-2.02929	0.004	0.024	1.2805e-13	Monocytes	Enkd1
Col15a1	4.65344e-18	-2.1731	0.005	0.025	1.50236e-13	Monocytes	Col15a1
Fbxo32	5.35595e-18	-1.46469	0.017	0.044	1.72917e-13	Monocytes	Fbxo32
Cmtm8	5.69936e-18	-2.0877	0.006	0.026	1.84004e-13	Monocytes	Cmtm8
Tfb1m	6.0296e-18	-1.04082	0.016	0.042	1.94666e-13	Monocytes	Tfb1m
Dnph1	6.192e-18	-1.40079	0.006	0.027	1.99909e-13	Monocytes	Dnph1
Nipsnap1	6.44437e-18	-1.33142	0.009	0.032	2.08056e-13	Monocytes	Nipsnap1
Gm5547	6.7974e-18	1.05842	0.077	0.048	2.19454e-13	Monocytes	Gm5547
Ift88	6.95296e-18	-1.24064	0.013	0.037	2.24476e-13	Monocytes	Ift88
Cysltr2	7.0199e-18	-1.66225	0.01	0.034	2.26638e-13	Monocytes	Cysltr2
Rrm2	7.04332e-18	-2.00576	0.006	0.027	2.27393e-13	Monocytes	Rrm2
B3galnt1	7.16198e-18	-4.49698	0.001	0.017	2.31225e-13	Monocytes	B3galnt1
Inka1	7.73172e-18	-1.15541	0.016	0.041	2.49619e-13	Monocytes	Inka1
Ttyh2	7.91983e-18	-2.0503	0.007	0.028	2.55692e-13	Monocytes	Ttyh2
Xcr1	8.40823e-18	-4.45181	0.002	0.019	2.7146e-13	Monocytes	Xcr1
Myoz1	8.47673e-18	-2.34009	0.003	0.021	2.73671e-13	Monocytes	Myoz1
Dennd2c	8.49019e-18	-1.57268	0.006	0.026	2.74106e-13	Monocytes	Dennd2c
4930556M19Rik	9.26087e-18	-1.63617	0.006	0.027	2.98987e-13	Monocytes	4930556M19Rik
Rpp40	9.27487e-18	-1.72689	0.007	0.028	2.99439e-13	Monocytes	Rpp40
Cenpe	9.88217e-18	-1.7743	0.008	0.03	3.19046e-13	Monocytes	Cenpe
Otof	1.06745e-17	1.77316	0.016	0.005	3.44625e-13	Monocytes	Otof
Ltbp3	1.27749e-17	-1.73062	0.007	0.027	4.12437e-13	Monocytes	Ltbp3
Dcstamp	1.3391e-17	-4.94844	0.001	0.018	4.32328e-13	Monocytes	Dcstamp
Cep89	1.36027e-17	-1.27417	0.014	0.039	4.39162e-13	Monocytes	Cep89
Pdxp	1.39666e-17	-1.13362	0.012	0.036	4.50911e-13	Monocytes	Pdxp
Apoa1	1.45876e-17	-1.57875	0.007	0.027	4.70962e-13	Monocytes	Apoa1
Sirt5	1.59257e-17	-1.73129	0.007	0.028	5.14163e-13	Monocytes	Sirt5
Cuedc1	1.59683e-17	-2.52057	0.002	0.019	5.15537e-13	Monocytes	Cuedc1
Zbtb12	1.66432e-17	-1.0472	0.022	0.05	5.37326e-13	Monocytes	Zbtb12
Fam214a	1.67446e-17	-1.07099	0.019	0.046	5.40601e-13	Monocytes	Fam214a
Ceacam19	1.72687e-17	2.40442	0.013	0.004	5.57521e-13	Monocytes	Ceacam19
Lamc1	1.75153e-17	-1.10074	0.024	0.053	5.65481e-13	Monocytes	Lamc1
Evi5l	1.8076e-17	-1.30973	0.016	0.041	5.83585e-13	Monocytes	Evi5l
Plekha5	1.81978e-17	-1.77289	0.009	0.032	5.87516e-13	Monocytes	Plekha5
Gimap9	1.85895e-17	-2.24617	0.005	0.024	6.00163e-13	Monocytes	Gimap9
Ccnf	1.93758e-17	-2.74471	0.003	0.021	6.25548e-13	Monocytes	Ccnf
Airn	2.02642e-17	-1.46653	0.012	0.035	6.5423e-13	Monocytes	Airn
Gpr162	2.04156e-17	-3.59721	0.002	0.019	6.59117e-13	Monocytes	Gpr162
Flrt3	2.06225e-17	-2.22321	0.004	0.022	6.65798e-13	Monocytes	Flrt3
Nedd4	2.10863e-17	-1.51349	0.011	0.035	6.8077e-13	Monocytes	Nedd4
Pecr	2.14654e-17	-1.86129	0.005	0.024	6.93011e-13	Monocytes	Pecr
Bend4	2.16641e-17	-1.64743	0.008	0.029	6.99427e-13	Monocytes	Bend4
Phospho1	2.62693e-17	-1.90579	0.01	0.032	8.48106e-13	Monocytes	Phospho1
Arhgap27os1	2.6916e-17	-1.528	0.01	0.033	8.68984e-13	Monocytes	Arhgap27os1
Prpf40b	2.75622e-17	-2.46817	0.002	0.019	8.89845e-13	Monocytes	Prpf40b
Gm6209	2.89337e-17	-4.04242	0.001	0.018	9.34126e-13	Monocytes	Gm6209
Fam234b	2.96652e-17	-1.46578	0.01	0.033	9.57742e-13	Monocytes	Fam234b
Gpld1	3.45635e-17	2.25995	0.012	0.004	1.11588e-12	Monocytes	Gpld1
Cdc20	3.49388e-17	-2.24824	0.004	0.022	1.128e-12	Monocytes	Cdc20
Pkmyt1	3.64444e-17	-1.94773	0.005	0.024	1.17661e-12	Monocytes	Pkmyt1
Il6	4.9122e-17	1.29972	0.029	0.013	1.58591e-12	Monocytes	Il6
Ube2t	5.36904e-17	-1.6752	0.006	0.025	1.73339e-12	Monocytes	Ube2t
Wdr54	5.73384e-17	-2.708	0.003	0.02	1.85117e-12	Monocytes	Wdr54
Ttll1	6.38582e-17	-1.10444	0.014	0.038	2.06166e-12	Monocytes	Ttll1
Nipa1	6.69722e-17	-2.67534	0.002	0.019	2.1622e-12	Monocytes	Nipa1
Rtl8c	7.47115e-17	-3.52111	0.002	0.019	2.41206e-12	Monocytes	Rtl8c
Tnfrsf8	7.63709e-17	1.73509	0.022	0.009	2.46563e-12	Monocytes	Tnfrsf8
Knl1	7.8716e-17	-2.2202	0.003	0.021	2.54135e-12	Monocytes	Knl1
Igsf9	7.92132e-17	-2.98352	0.002	0.018	2.5574e-12	Monocytes	Igsf9
Reps2	8.01169e-17	-2.2927	0.006	0.026	2.58658e-12	Monocytes	Reps2
Fignl1	8.38165e-17	-3.48864	0.001	0.017	2.70602e-12	Monocytes	Fignl1
Ncapd2	9.6046e-17	-1.22948	0.009	0.031	3.10084e-12	Monocytes	Ncapd2
Ahnak2	1.03103e-16	-3.77006	0.001	0.016	3.32869e-12	Monocytes	Ahnak2
Rad51ap1	1.05157e-16	-2.36798	0.003	0.02	3.39501e-12	Monocytes	Rad51ap1
Tlr11	1.06248e-16	1.09636	0.034	0.017	3.43023e-12	Monocytes	Tlr11
Kifc1	1.09097e-16	-2.00622	0.002	0.018	3.52219e-12	Monocytes	Kifc1
Mms22l	1.10343e-16	-1.07361	0.013	0.036	3.56243e-12	Monocytes	Mms22l
Cxcl3	1.31866e-16	-3.43138	0.002	0.018	4.25729e-12	Monocytes	Cxcl3
Gas6	1.63071e-16	-2.93155	0.001	0.016	5.26473e-12	Monocytes	Gas6
Eogt	1.67271e-16	-1.00586	0.025	0.053	5.40035e-12	Monocytes	Eogt
Cenpf	1.70457e-16	-2.13481	0.005	0.024	5.50322e-12	Monocytes	Cenpf
Fpgs	1.76859e-16	-1.58315	0.007	0.027	5.7099e-12	Monocytes	Fpgs
Smco4	1.86857e-16	-1.06828	0.015	0.039	6.03269e-12	Monocytes	Smco4
Brca2	1.91529e-16	-2.94824	0.001	0.017	6.18352e-12	Monocytes	Brca2
Mad2l1	2.11177e-16	-1.15725	0.012	0.035	6.81785e-12	Monocytes	Mad2l1
Nuak1	2.12376e-16	-3.94034	0.001	0.017	6.85656e-12	Monocytes	Nuak1
Kif20b	2.21054e-16	-1.89478	0.003	0.021	7.13672e-12	Monocytes	Kif20b
Fabp4	2.31771e-16	1.1127	0.031	0.015	7.48271e-12	Monocytes	Fabp4
Ccdc66	2.32964e-16	-1.36809	0.013	0.036	7.52126e-12	Monocytes	Ccdc66
4732419C18Rik	2.43996e-16	1.85713	0.012	0.003	7.87742e-12	Monocytes	4732419C18Rik
Klc2	2.47515e-16	-1.11316	0.015	0.039	7.99102e-12	Monocytes	Klc2
Tfpi	2.89789e-16	-1.72875	0.007	0.027	9.35585e-12	Monocytes	Tfpi
Wee1	3.20376e-16	-1.70344	0.003	0.021	1.03433e-11	Monocytes	Wee1
Ffar2	3.3855e-16	-2.08299	0.009	0.03	1.09301e-11	Monocytes	Ffar2
Cep41	3.59698e-16	-1.93018	0.005	0.023	1.16129e-11	Monocytes	Cep41
Gm15523	3.84398e-16	-2.91221	0.002	0.017	1.24103e-11	Monocytes	Gm15523
Tmem216	4.12316e-16	-1.21482	0.015	0.038	1.33116e-11	Monocytes	Tmem216
Ptrh1	4.25961e-16	-1.74771	0.007	0.027	1.37521e-11	Monocytes	Ptrh1
Zbtb16	4.5984e-16	1.46878	0.03	0.014	1.48459e-11	Monocytes	Zbtb16
Cox6a2	5.16569e-16	-3.87486	0.005	0.023	1.66774e-11	Monocytes	Cox6a2
Gm30382	5.35282e-16	-4.63376	0.001	0.015	1.72816e-11	Monocytes	Gm30382
Zfp366	5.45164e-16	-1.87416	0.018	0.042	1.76006e-11	Monocytes	Zfp366
Tcea3	6.66857e-16	1.19864	0.061	0.037	2.15295e-11	Monocytes	Tcea3
Tacstd2	7.68296e-16	1.4478	0.024	0.01	2.48044e-11	Monocytes	Tacstd2
Rnd1	8.20798e-16	1.3504	0.042	0.023	2.64995e-11	Monocytes	Rnd1
Gpnmb	8.30345e-16	-2.932	0.011	0.032	2.68077e-11	Monocytes	Gpnmb
Itgb3	8.37285e-16	1.40828	0.015	0.005	2.70317e-11	Monocytes	Itgb3
Ube2c	9.73091e-16	-1.35613	0.031	0.061	3.14162e-11	Monocytes	Ube2c
Ccl22	1.13743e-15	-4.83912	0.004	0.021	3.6722e-11	Monocytes	Ccl22
Cavin3	1.16469e-15	-2.47623	0.003	0.019	3.7602e-11	Monocytes	Cavin3
Noxred1	1.40357e-15	-1.45546	0.009	0.03	4.53144e-11	Monocytes	Noxred1
Pou6f1	1.44564e-15	-1.33622	0.008	0.028	4.66725e-11	Monocytes	Pou6f1
Prr15	1.6973e-15	-2.44222	0.004	0.02	5.47974e-11	Monocytes	Prr15
Klra17	1.70199e-15	-1.92735	0.009	0.03	5.49487e-11	Monocytes	Klra17
Pcgf6	1.89448e-15	-1.79548	0.007	0.026	6.11632e-11	Monocytes	Pcgf6
Mettl15	1.96875e-15	-1.18616	0.013	0.034	6.3561e-11	Monocytes	Mettl15
Cdc42bpg	2.15269e-15	-1.6194	0.005	0.023	6.94997e-11	Monocytes	Cdc42bpg
Gm16192	2.2186e-15	-1.15394	0.014	0.036	7.16274e-11	Monocytes	Gm16192
Clspn	2.24822e-15	-2.62385	0.002	0.018	7.25837e-11	Monocytes	Clspn
Ctps	2.37135e-15	-1.006	0.013	0.035	7.65589e-11	Monocytes	Ctps
Tnik	2.42099e-15	-1.88836	0.006	0.025	7.81617e-11	Monocytes	Tnik
Gstp2	2.44925e-15	1.30783	0.03	0.014	7.9074e-11	Monocytes	Gstp2
Ccl17	2.46367e-15	-5.84055	0.001	0.015	7.95396e-11	Monocytes	Ccl17
Ttc8	2.56357e-15	-2.5019	0.003	0.019	8.27648e-11	Monocytes	Ttc8
Spata7	2.61507e-15	-2.0737	0.003	0.019	8.44275e-11	Monocytes	Spata7
Nthl1	2.99402e-15	-1.1313	0.012	0.033	9.66618e-11	Monocytes	Nthl1
Cracr2b	3.30362e-15	-2.24292	0.003	0.02	1.06657e-10	Monocytes	Cracr2b
Cryz	3.82517e-15	-1.76014	0.004	0.021	1.23496e-10	Monocytes	Cryz
Dlgap5	4.1229e-15	-2.33012	0.004	0.02	1.33108e-10	Monocytes	Dlgap5
Sh3d19	4.16248e-15	-1.44679	0.008	0.027	1.34386e-10	Monocytes	Sh3d19
Fancf	4.33002e-15	-1.04523	0.013	0.034	1.39795e-10	Monocytes	Fancf
Gm10634	5.02246e-15	-1.15724	0.011	0.031	1.6215e-10	Monocytes	Gm10634
Ncaph	5.60551e-15	-1.54436	0.005	0.023	1.80974e-10	Monocytes	Ncaph
Spred3	5.77701e-15	-1.70633	0.006	0.023	1.86511e-10	Monocytes	Spred3
Glrp1	5.87831e-15	-2.04013	0.004	0.021	1.89781e-10	Monocytes	Glrp1
Tctn1	6.20804e-15	-1.2544	0.01	0.031	2.00426e-10	Monocytes	Tctn1
C1qtnf6	7.40653e-15	-1.33258	0.013	0.035	2.3912e-10	Monocytes	C1qtnf6
Cit	7.58479e-15	-2.43968	0.002	0.017	2.44875e-10	Monocytes	Cit
Tjp3	7.7062e-15	-1.0697	0.015	0.037	2.48795e-10	Monocytes	Tjp3
Lag3	8.22119e-15	-2.97856	0.003	0.018	2.65421e-10	Monocytes	Lag3
Ffar4	8.40468e-15	-2.85455	0.002	0.017	2.71345e-10	Monocytes	Ffar4
Zfp930	8.51951e-15	-1.0934	0.015	0.037	2.75052e-10	Monocytes	Zfp930
Hpx	8.63492e-15	-1.40925	0.008	0.026	2.78778e-10	Monocytes	Hpx
Egr3	8.86285e-15	-1.78361	0.009	0.028	2.86137e-10	Monocytes	Egr3
Gm15726	9.16794e-15	-2.03614	0.005	0.022	2.95987e-10	Monocytes	Gm15726
Il1rl2	9.30456e-15	-1.87592	0.007	0.025	3.00398e-10	Monocytes	Il1rl2
Prnp	1.12758e-14	-1.82198	0.01	0.029	3.64038e-10	Monocytes	Prnp
Top1mt	1.14918e-14	-1.56879	0.007	0.025	3.71014e-10	Monocytes	Top1mt
Cfap126	1.2285e-14	1.42968	0.033	0.017	3.9662e-10	Monocytes	Cfap126
Masp1	1.28227e-14	-2.73714	0.002	0.016	4.13981e-10	Monocytes	Masp1
Celsr3	1.42076e-14	1.98245	0.012	0.004	4.58691e-10	Monocytes	Celsr3
Itga8	1.45821e-14	-1.81939	0.005	0.022	4.70782e-10	Monocytes	Itga8
Spdl1	1.61476e-14	-1.60995	0.007	0.025	5.21324e-10	Monocytes	Spdl1
Rangrf	1.64183e-14	-1.04492	0.01	0.029	5.30064e-10	Monocytes	Rangrf
Kif11	1.66805e-14	-2.43883	0.003	0.018	5.38529e-10	Monocytes	Kif11
Radx	2.1418e-14	-3.03992	0.001	0.015	6.9148e-10	Monocytes	Radx
Sparc	2.36905e-14	-1.48529	0.017	0.04	7.64848e-10	Monocytes	Sparc
9330111N05Rik	2.4839e-14	1.15658	0.052	0.031	8.01926e-10	Monocytes	9330111N05Rik
Ccdc173	2.54034e-14	-1.57044	0.006	0.024	8.20148e-10	Monocytes	Ccdc173
Gm15943	3.77787e-14	-2.5035	0.003	0.017	1.21969e-09	Monocytes	Gm15943
Polr1b	3.90203e-14	-1.28571	0.01	0.029	1.25977e-09	Monocytes	Polr1b
Pla2g4c	3.9588e-14	-3.01048	0.002	0.015	1.2781e-09	Monocytes	Pla2g4c
Siglecg	4.1558e-14	-1.41059	0.016	0.038	1.3417e-09	Monocytes	Siglecg
Zfp677	4.72754e-14	-1.45025	0.009	0.027	1.52629e-09	Monocytes	Zfp677
Acot11	5.03327e-14	1.12124	0.057	0.036	1.62499e-09	Monocytes	Acot11
Lefty1	5.12382e-14	-4.03284	0.002	0.016	1.65423e-09	Monocytes	Lefty1
Zcwpw1	5.33448e-14	-1.70023	0.006	0.022	1.72224e-09	Monocytes	Zcwpw1
Gm807	5.35403e-14	-2.48999	0.002	0.016	1.72855e-09	Monocytes	Gm807
Gsg1	5.36121e-14	-2.40478	0.002	0.016	1.73087e-09	Monocytes	Gsg1
Nmrk1	5.55302e-14	-1.01564	0.023	0.047	1.79279e-09	Monocytes	Nmrk1
Phyhd1	5.79188e-14	-2.401	0.003	0.018	1.86991e-09	Monocytes	Phyhd1
Fscn1	5.91811e-14	-4.39405	0.008	0.026	1.91066e-09	Monocytes	Fscn1
Pxdc1	6.02059e-14	-2.6493	0.003	0.017	1.94375e-09	Monocytes	Pxdc1
Pole2	7.41631e-14	-1.07924	0.014	0.035	2.39436e-09	Monocytes	Pole2
P3h3	7.51817e-14	-2.55249	0.002	0.016	2.42724e-09	Monocytes	P3h3
Fgf13	7.77097e-14	-1.58677	0.01	0.028	2.50886e-09	Monocytes	Fgf13
Trub1	7.8453e-14	-1.05122	0.01	0.029	2.53285e-09	Monocytes	Trub1
Cercam	8.87653e-14	-1.64436	0.006	0.022	2.86579e-09	Monocytes	Cercam
Rab34	9.12644e-14	-2.29832	0.003	0.017	2.94647e-09	Monocytes	Rab34
Gm26902	9.73416e-14	-3.10112	0.001	0.015	3.14267e-09	Monocytes	Gm26902
Mmp25	1.12804e-13	-1.40121	0.029	0.055	3.64186e-09	Monocytes	Mmp25
Dnah2	1.18061e-13	1.64332	0.016	0.006	3.81161e-09	Monocytes	Dnah2
Nphp1	1.18343e-13	-1.74724	0.003	0.018	3.8207e-09	Monocytes	Nphp1
Sirt4	1.21792e-13	-1.17158	0.01	0.029	3.93206e-09	Monocytes	Sirt4
Traf4	1.23203e-13	-2.55478	0.002	0.016	3.97761e-09	Monocytes	Traf4
B230217C12Rik	1.33397e-13	-1.7859	0.005	0.021	4.30672e-09	Monocytes	B230217C12Rik
Iqcb1	1.40763e-13	-1.01234	0.011	0.03	4.54454e-09	Monocytes	Iqcb1
Pole	1.42081e-13	-2.3855	0.003	0.016	4.58709e-09	Monocytes	Pole
Cdca5	1.52226e-13	-2.47919	0.002	0.015	4.91461e-09	Monocytes	Cdca5
Rgs12	1.52803e-13	-1.36272	0.015	0.036	4.93324e-09	Monocytes	Rgs12
Prkca	1.79503e-13	-1.57919	0.019	0.042	5.79527e-09	Monocytes	Prkca
Tgfbr3	1.92403e-13	1.94623	0.012	0.004	6.21174e-09	Monocytes	Tgfbr3
Wdr6	1.945e-13	-1.44664	0.004	0.02	6.27944e-09	Monocytes	Wdr6
Trib3	2.15682e-13	-1.32878	0.008	0.025	6.96329e-09	Monocytes	Trib3
Rhox5	2.33565e-13	-1.80321	0.005	0.02	7.54064e-09	Monocytes	Rhox5
Hdhd3	2.48192e-13	-2.1105	0.003	0.017	8.01289e-09	Monocytes	Hdhd3
D430020J02Rik	3.01313e-13	-3.44617	0.001	0.013	9.72789e-09	Monocytes	D430020J02Rik
Pigz	3.05375e-13	-1.55482	0.005	0.02	9.85902e-09	Monocytes	Pigz
Mrnip	3.13023e-13	-1.29978	0.005	0.021	1.0106e-08	Monocytes	Mrnip
Rassf7	3.1877e-13	-1.04331	0.013	0.032	1.02915e-08	Monocytes	Rassf7
Ddx11	3.44985e-13	-1.74755	0.003	0.016	1.11378e-08	Monocytes	Ddx11
Nes	3.48231e-13	-1.78853	0.005	0.02	1.12426e-08	Monocytes	Nes
H19	3.58012e-13	-1.32012	0.008	0.025	1.15584e-08	Monocytes	H19
Xndc1	3.75888e-13	-1.12188	0.009	0.026	1.21355e-08	Monocytes	Xndc1
Mtbp	3.78996e-13	-1.13885	0.009	0.026	1.22359e-08	Monocytes	Mtbp
Gm40304	3.85175e-13	-3.06808	0.001	0.014	1.24354e-08	Monocytes	Gm40304
Ccr7	3.85485e-13	-5.35307	0.003	0.017	1.24454e-08	Monocytes	Ccr7
Epm2a	3.88683e-13	-1.72281	0.005	0.02	1.25486e-08	Monocytes	Epm2a
Abcb4	4.54209e-13	-4.01955	0	0.012	1.46642e-08	Monocytes	Abcb4
AW209491	4.86187e-13	-1.11151	0.012	0.03	1.56966e-08	Monocytes	AW209491
Cd200	5.2142e-13	-5.49743	0.001	0.013	1.68341e-08	Monocytes	Cd200
Wrb	5.24103e-13	-1.46139	0.008	0.025	1.69207e-08	Monocytes	Wrb
Ramp3	5.70488e-13	-3.62285	0.003	0.017	1.84182e-08	Monocytes	Ramp3
Lockd	5.8597e-13	-1.34553	0.007	0.024	1.8918e-08	Monocytes	Lockd
Gdpd1	6.08393e-13	-2.63777	0.003	0.016	1.9642e-08	Monocytes	Gdpd1
Slc2a3	6.3417e-13	-1.88337	0.006	0.022	2.04742e-08	Monocytes	Slc2a3
Mycl	6.72192e-13	-4.91401	0	0.012	2.17017e-08	Monocytes	Mycl
Znrd1as	6.94543e-13	-1.2499	0.01	0.027	2.24233e-08	Monocytes	Znrd1as
Cdh5	7.13108e-13	-2.82086	0.001	0.014	2.30227e-08	Monocytes	Cdh5
Aff3	7.14978e-13	-2.23979	0.007	0.024	2.30831e-08	Monocytes	Aff3
Cenph	7.61588e-13	-3.08754	0.001	0.013	2.45879e-08	Monocytes	Cenph
Plpp3	7.66988e-13	-3.52759	0.002	0.015	2.47622e-08	Monocytes	Plpp3
Pcbp4	8.68461e-13	-2.36594	0.003	0.017	2.80383e-08	Monocytes	Pcbp4
Eri2	8.91816e-13	-1.57184	0.006	0.021	2.87923e-08	Monocytes	Eri2
Plk1	9.64932e-13	-2.1864	0.003	0.016	3.11528e-08	Monocytes	Plk1
Wdr86	9.72421e-13	-3.49617	0	0.012	3.13946e-08	Monocytes	Wdr86
E130311K13Rik	1.0562e-12	-1.4804	0.007	0.023	3.40995e-08	Monocytes	E130311K13Rik
Bbs5	1.12879e-12	-1.18768	0.009	0.026	3.64431e-08	Monocytes	Bbs5
Maged2	1.1562e-12	-2.54326	0.001	0.013	3.7328e-08	Monocytes	Maged2
Cdc45	1.16518e-12	-1.74678	0.005	0.02	3.76178e-08	Monocytes	Cdc45
Dach1	1.28188e-12	-4.07029	0.001	0.013	4.13854e-08	Monocytes	Dach1
Acap3	1.31794e-12	1.05992	0.055	0.035	4.25497e-08	Monocytes	Acap3
Irak1bp1	1.33189e-12	-3.10225	0.002	0.014	4.30001e-08	Monocytes	Irak1bp1
F7	1.52772e-12	-1.10739	0.022	0.044	4.93224e-08	Monocytes	F7
Gemin8	1.62578e-12	-1.19066	0.01	0.027	5.24883e-08	Monocytes	Gemin8
Hexdc	1.66455e-12	-1.22127	0.008	0.025	5.374e-08	Monocytes	Hexdc
Myh10	1.66967e-12	-1.23628	0.007	0.022	5.39052e-08	Monocytes	Myh10
Bub1	1.73799e-12	-1.80134	0.004	0.017	5.6111e-08	Monocytes	Bub1
Ano8	1.78082e-12	-1.05029	0.013	0.032	5.74937e-08	Monocytes	Ano8
Fcnb	1.97556e-12	1.33775	0.013	0.005	6.3781e-08	Monocytes	Fcnb
5730409E04Rik	2.03424e-12	-1.29023	0.007	0.023	6.56754e-08	Monocytes	5730409E04Rik
Fads2	2.06736e-12	-3.7568	0.001	0.013	6.67447e-08	Monocytes	Fads2
Stard6	2.16756e-12	-1.29762	0.007	0.023	6.99796e-08	Monocytes	Stard6
Negr1	2.34878e-12	-1.58041	0.01	0.027	7.58303e-08	Monocytes	Negr1
Ndc80	2.66071e-12	-1.49509	0.005	0.02	8.59009e-08	Monocytes	Ndc80
Ttl	2.68645e-12	-1.21495	0.009	0.026	8.6732e-08	Monocytes	Ttl
Gtse1	3.02408e-12	-2.73314	0.002	0.014	9.76326e-08	Monocytes	Gtse1
Cacna1s	3.33831e-12	-4.44242	0	0.011	1.07777e-07	Monocytes	Cacna1s
Hdac6	3.63738e-12	-1.03695	0.009	0.025	1.17433e-07	Monocytes	Hdac6
Tesmin	3.72949e-12	1.58227	0.01	0.003	1.20407e-07	Monocytes	Tesmin
Tlcd2	3.98275e-12	-1.51436	0.007	0.022	1.28583e-07	Monocytes	Tlcd2
Intu	4.74966e-12	-1.22741	0.006	0.021	1.53343e-07	Monocytes	Intu
Anln	4.87896e-12	-1.59831	0.006	0.021	1.57517e-07	Monocytes	Anln
Btbd8	4.94597e-12	-2.69985	0.001	0.013	1.59681e-07	Monocytes	Btbd8
Gm17767	5.26113e-12	1.6201	0.013	0.005	1.69856e-07	Monocytes	Gm17767
Cdca3	5.42764e-12	-1.54193	0.01	0.027	1.75231e-07	Monocytes	Cdca3
Gtf2ird1	5.45004e-12	-1.40501	0.006	0.02	1.75955e-07	Monocytes	Gtf2ird1
Tnfrsf9	5.69839e-12	-1.71452	0.012	0.03	1.83972e-07	Monocytes	Tnfrsf9
Gm34680	5.83294e-12	-4.36206	0.001	0.011	1.88316e-07	Monocytes	Gm34680
Hmmr	5.88946e-12	-3.28949	0.001	0.013	1.90141e-07	Monocytes	Hmmr
Slc46a1	6.50204e-12	-1.19673	0.007	0.023	2.09918e-07	Monocytes	Slc46a1
Gm5141	6.51412e-12	-1.77088	0.004	0.018	2.10308e-07	Monocytes	Gm5141
Snx22	6.85629e-12	-2.44628	0.004	0.017	2.21355e-07	Monocytes	Snx22
Cldn1	7.02217e-12	-5.7625	0	0.01	2.26711e-07	Monocytes	Cldn1
Chtf18	7.04264e-12	-2.66792	0.001	0.012	2.27372e-07	Monocytes	Chtf18
Wdhd1	7.27084e-12	-1.04621	0.008	0.024	2.34739e-07	Monocytes	Wdhd1
Casp12	8.01842e-12	1.0076	0.044	0.026	2.58875e-07	Monocytes	Casp12
Gm9530	8.78583e-12	-1.31024	0.007	0.022	2.8365e-07	Monocytes	Gm9530
Kif22	9.16489e-12	-1.57383	0.004	0.017	2.95889e-07	Monocytes	Kif22
Mis18bp1	9.27922e-12	-1.11095	0.009	0.026	2.9958e-07	Monocytes	Mis18bp1
D830050J10Rik	9.3805e-12	1.04979	0.044	0.027	3.0285e-07	Monocytes	D830050J10Rik
Cdk18	9.50163e-12	-3.26139	0	0.011	3.0676e-07	Monocytes	Cdk18
Lrrc20	1.00151e-11	1.06397	0.034	0.019	3.23337e-07	Monocytes	Lrrc20
Klri2	1.00733e-11	-2.97501	0.003	0.015	3.25217e-07	Monocytes	Klri2
Lmln	1.03356e-11	-1.25067	0.006	0.02	3.33684e-07	Monocytes	Lmln
Zgrf1	1.08395e-11	-2.19391	0.002	0.014	3.49954e-07	Monocytes	Zgrf1
Adam23	1.09183e-11	-4.93569	0	0.011	3.52496e-07	Monocytes	Adam23
Gpr55	1.16739e-11	-2.33017	0.004	0.017	3.76893e-07	Monocytes	Gpr55
Brca1	1.23333e-11	-2.15129	0.003	0.015	3.98181e-07	Monocytes	Brca1
Spry2	1.51989e-11	-1.83642	0.004	0.016	4.90696e-07	Monocytes	Spry2
4930526L06Rik	1.56562e-11	-2.58466	0.002	0.013	5.05461e-07	Monocytes	4930526L06Rik
Mtmr7	1.60651e-11	-1.69648	0.007	0.021	5.18662e-07	Monocytes	Mtmr7
Rbfox2	1.73658e-11	-1.58092	0.005	0.018	5.60656e-07	Monocytes	Rbfox2
Serpinf1	1.89897e-11	-1.63035	0.003	0.016	6.13082e-07	Monocytes	Serpinf1
Slc19a1	1.92672e-11	-1.14296	0.008	0.023	6.22041e-07	Monocytes	Slc19a1
Nusap1	1.97116e-11	-2.15601	0.003	0.016	6.36388e-07	Monocytes	Nusap1
Gm28875	2.06579e-11	1.23784	0.03	0.016	6.66941e-07	Monocytes	Gm28875
Ccnb1	2.28058e-11	-1.97684	0.004	0.016	7.36285e-07	Monocytes	Ccnb1
Fbxo5	2.34404e-11	-1.74666	0.003	0.016	7.56774e-07	Monocytes	Fbxo5
Mical3	2.49445e-11	-2.54173	0.003	0.015	8.05333e-07	Monocytes	Mical3
Ccp110	2.52759e-11	-1.10902	0.009	0.024	8.16033e-07	Monocytes	Ccp110
Fcrl5	2.75886e-11	-1.81419	0.004	0.017	8.90697e-07	Monocytes	Fcrl5
N4bp3	2.76918e-11	-2.13958	0.004	0.017	8.94029e-07	Monocytes	N4bp3
Syne2	2.89561e-11	1.09023	0.032	0.018	9.34846e-07	Monocytes	Syne2
Gm41611	3.10246e-11	-1.19706	0.012	0.028	1.00163e-06	Monocytes	Gm41611
Rad54l	3.13906e-11	-1.51289	0.004	0.017	1.01344e-06	Monocytes	Rad54l
Mreg	3.23279e-11	-3.54537	0.002	0.013	1.04371e-06	Monocytes	Mreg
Gm14295	3.2846e-11	-1.29257	0.007	0.021	1.06043e-06	Monocytes	Gm14295
Frmd8os	3.34766e-11	1.57533	0.019	0.009	1.08079e-06	Monocytes	Frmd8os
Bivm	3.39324e-11	-1.20304	0.008	0.023	1.09551e-06	Monocytes	Bivm
Cdca2	3.52642e-11	-2.89689	0.001	0.012	1.1385e-06	Monocytes	Cdca2
Micall2	3.82373e-11	-1.07033	0.011	0.027	1.23449e-06	Monocytes	Micall2
Rapgef5	4.22601e-11	-2.34778	0.003	0.015	1.36437e-06	Monocytes	Rapgef5
Cacnb3	4.30408e-11	-4.05222	0.002	0.014	1.38957e-06	Monocytes	Cacnb3
Tctex1d4	4.33007e-11	-1.40766	0.005	0.018	1.39796e-06	Monocytes	Tctex1d4
Flywch2	4.40083e-11	-1.52749	0.004	0.017	1.42081e-06	Monocytes	Flywch2
Ung	4.56397e-11	-2.31739	0.002	0.013	1.47348e-06	Monocytes	Ung
Dok6	4.77606e-11	1.98034	0.011	0.004	1.54195e-06	Monocytes	Dok6
Dtl	4.99638e-11	-1.06142	0.005	0.019	1.61308e-06	Monocytes	Dtl
Apol9a	5.64629e-11	-1.26829	0.01	0.025	1.8229e-06	Monocytes	Apol9a
Lysmd2	6.33569e-11	-2.74246	0.002	0.012	2.04548e-06	Monocytes	Lysmd2
Marveld1	6.40324e-11	-1.39461	0.009	0.024	2.06728e-06	Monocytes	Marveld1
Siglech	6.65211e-11	-6.57749	0.001	0.011	2.14763e-06	Monocytes	Siglech
Mybl2	6.66046e-11	-2.86721	0.001	0.012	2.15033e-06	Monocytes	Mybl2
Lilra5	7.0085e-11	1.20558	0.061	0.041	2.26269e-06	Monocytes	Lilra5
Esco2	7.16218e-11	-3.91106	0	0.01	2.31231e-06	Monocytes	Esco2
Ptprcap	7.28847e-11	-1.60283	0.012	0.028	2.35308e-06	Monocytes	Ptprcap
F830208F22Rik	7.6131e-11	1.28322	0.02	0.01	2.45789e-06	Monocytes	F830208F22Rik
Kif20a	8.0513e-11	-1.80606	0.003	0.015	2.59936e-06	Monocytes	Kif20a
Zfp808	8.15259e-11	-1.23125	0.004	0.017	2.63206e-06	Monocytes	Zfp808
Arhgef39	8.3431e-11	-3.54418	0.001	0.011	2.69357e-06	Monocytes	Arhgef39
Maged1	8.88318e-11	-1.7089	0.003	0.014	2.86794e-06	Monocytes	Maged1
Htra1	9.26741e-11	-2.02526	0.003	0.014	2.99198e-06	Monocytes	Htra1
Gal3st4	9.34634e-11	-2.53346	0.002	0.013	3.01746e-06	Monocytes	Gal3st4
Rasgrp3	9.88079e-11	-2.68077	0.002	0.013	3.19001e-06	Monocytes	Rasgrp3
Melk	9.88698e-11	-1.49383	0.004	0.016	3.19201e-06	Monocytes	Melk
Eef2k	1.00783e-10	-1.03659	0.014	0.03	3.25378e-06	Monocytes	Eef2k
Gm43661	1.12018e-10	1.06723	0.017	0.008	3.61649e-06	Monocytes	Gm43661
A130010J15Rik	1.14104e-10	-1.09966	0.01	0.025	3.68386e-06	Monocytes	A130010J15Rik
Kif15	1.14729e-10	-1.17951	0.005	0.018	3.70404e-06	Monocytes	Kif15
Slc30a4	1.1524e-10	-1.75907	0.005	0.018	3.72053e-06	Monocytes	Slc30a4
Gm47096	1.16183e-10	1.44586	0.015	0.007	3.75098e-06	Monocytes	Gm47096
Tfap4	1.16495e-10	-1.12679	0.006	0.019	3.76103e-06	Monocytes	Tfap4
Tchh	1.1705e-10	1.3643	0.016	0.007	3.77897e-06	Monocytes	Tchh
Ska1	1.23827e-10	-2.26803	0.001	0.011	3.99774e-06	Monocytes	Ska1
Spata24	1.27569e-10	-1.27186	0.005	0.017	4.11855e-06	Monocytes	Spata24
Gm20125	1.29373e-10	-1.20727	0.008	0.022	4.17679e-06	Monocytes	Gm20125
Ankrd33b	1.31933e-10	-3.17327	0.003	0.015	4.25945e-06	Monocytes	Ankrd33b
Cep55	1.35042e-10	-1.41445	0.005	0.018	4.35985e-06	Monocytes	Cep55
Tmem201	1.35291e-10	-1.88247	0.003	0.015	4.36786e-06	Monocytes	Tmem201
Fxyd2	1.40517e-10	-2.39802	0.002	0.013	4.53658e-06	Monocytes	Fxyd2
Gna14	1.52228e-10	-3.17573	0.002	0.012	4.91467e-06	Monocytes	Gna14
Pbk	1.55167e-10	-1.96819	0.002	0.012	5.00957e-06	Monocytes	Pbk
Strip2	1.63791e-10	-3.26261	0.002	0.012	5.28799e-06	Monocytes	Strip2
Osgin1	1.69709e-10	-1.08336	0.016	0.034	5.47904e-06	Monocytes	Osgin1
Tube1	1.73135e-10	-3.52496	0.001	0.01	5.58965e-06	Monocytes	Tube1
D5Ertd605e	1.73242e-10	-2.60478	0.001	0.012	5.59311e-06	Monocytes	D5Ertd605e
Gm42836	1.73634e-10	-4.29323	0	0.01	5.60579e-06	Monocytes	Gm42836
Shmt1	1.78725e-10	-2.20872	0.002	0.013	5.77013e-06	Monocytes	Shmt1
Gm50340	1.99696e-10	-1.03718	0.01	0.026	6.44719e-06	Monocytes	Gm50340
Dpy19l3	2.03003e-10	-1.6106	0.004	0.016	6.55394e-06	Monocytes	Dpy19l3
Arpin	2.30472e-10	-1.87112	0.003	0.014	7.44078e-06	Monocytes	Arpin
Serpinh1	2.33259e-10	-1.10539	0.01	0.025	7.53077e-06	Monocytes	Serpinh1
Dusp4	2.33719e-10	-3.95453	0.001	0.01	7.54561e-06	Monocytes	Dusp4
Gspt2	2.3965e-10	1.69143	0.01	0.004	7.73709e-06	Monocytes	Gspt2
Rad51	2.4008e-10	-1.13519	0.005	0.018	7.75097e-06	Monocytes	Rad51
Susd1	2.73749e-10	-1.1088	0.013	0.029	8.83799e-06	Monocytes	Susd1
Gm44659	2.78573e-10	-1.22237	0.008	0.022	8.99373e-06	Monocytes	Gm44659
Angpt2	2.84835e-10	-1.77041	0.005	0.017	9.1959e-06	Monocytes	Angpt2
Trim32	2.88499e-10	-1.09227	0.008	0.022	9.31418e-06	Monocytes	Trim32
Pgap3	2.89627e-10	-1.07305	0.01	0.025	9.35062e-06	Monocytes	Pgap3
Naip1	3.0225e-10	-1.26094	0.007	0.02	9.75813e-06	Monocytes	Naip1
Zfp667	3.17777e-10	-1.43806	0.006	0.019	1.02594e-05	Monocytes	Zfp667
9530082P21Rik	3.3067e-10	-1.34347	0.01	0.025	1.06757e-05	Monocytes	9530082P21Rik
Dnah7a	3.35979e-10	1.13566	0.03	0.017	1.08471e-05	Monocytes	Dnah7a
Gm16933	3.48555e-10	-2.06813	0.002	0.013	1.12531e-05	Monocytes	Gm16933
Adgrl2	3.55551e-10	-2.83792	0.002	0.012	1.1479e-05	Monocytes	Adgrl2
Cip2a	3.60064e-10	-1.41863	0.003	0.014	1.16247e-05	Monocytes	Cip2a
Zfp28	3.90496e-10	-1.25092	0.007	0.02	1.26072e-05	Monocytes	Zfp28
Pimreg	3.95142e-10	-2.73753	0.001	0.011	1.27571e-05	Monocytes	Pimreg
Spib	4.09334e-10	-3.67879	0.001	0.01	1.32154e-05	Monocytes	Spib
Gm16104	4.15805e-10	-1.70126	0.003	0.014	1.34243e-05	Monocytes	Gm16104
Cep170b	4.19808e-10	-2.18387	0.003	0.013	1.35535e-05	Monocytes	Cep170b
Rcn3	4.26736e-10	-1.39053	0.008	0.021	1.37772e-05	Monocytes	Rcn3
Polr3g	4.37967e-10	-1.16624	0.008	0.021	1.41398e-05	Monocytes	Polr3g
Zwilch	4.39999e-10	-1.60582	0.004	0.015	1.42054e-05	Monocytes	Zwilch
Prc1	4.71664e-10	-1.18614	0.01	0.024	1.52277e-05	Monocytes	Prc1
Sct	5.10933e-10	-3.70211	0.002	0.011	1.64955e-05	Monocytes	Sct
Gm4724	5.31686e-10	-1.5519	0.006	0.018	1.71655e-05	Monocytes	Gm4724
Lix1l	5.45266e-10	-1.49197	0.005	0.016	1.76039e-05	Monocytes	Lix1l
Crip2	5.62427e-10	1.06797	0.028	0.016	1.8158e-05	Monocytes	Crip2
Tmem177	5.65129e-10	-1.05575	0.008	0.022	1.82452e-05	Monocytes	Tmem177
Cd34	5.70165e-10	-1.03812	0.013	0.029	1.84078e-05	Monocytes	Cd34
Stx1b	6.10887e-10	-3.05014	0.001	0.011	1.97225e-05	Monocytes	Stx1b
Mns1	6.55783e-10	-2.54305	0.002	0.012	2.1172e-05	Monocytes	Mns1
Bbs7	6.7001e-10	-2.21392	0.003	0.013	2.16313e-05	Monocytes	Bbs7
Gm5535	6.79074e-10	-1.69992	0.004	0.016	2.19239e-05	Monocytes	Gm5535
Qsox2	7.06279e-10	-1.21903	0.008	0.022	2.28022e-05	Monocytes	Qsox2
Pacsin1	7.21981e-10	-1.71206	0.012	0.027	2.33092e-05	Monocytes	Pacsin1
Cd300c	7.36307e-10	-3.3511	0.002	0.012	2.37717e-05	Monocytes	Cd300c
Ncapg	7.54894e-10	-1.16738	0.004	0.015	2.43717e-05	Monocytes	Ncapg
Fcrla	7.99749e-10	-1.47269	0.012	0.027	2.58199e-05	Monocytes	Fcrla
Kctd12b	8.28046e-10	1.76336	0.013	0.006	2.67335e-05	Monocytes	Kctd12b
4833411C07Rik	8.8476e-10	-3.1535	0.001	0.01	2.85645e-05	Monocytes	4833411C07Rik
Uaca	8.86537e-10	-1.17755	0.006	0.019	2.86218e-05	Monocytes	Uaca
Gm13067	9.2547e-10	-2.55927	0.002	0.012	2.98788e-05	Monocytes	Gm13067
Dhrs9	9.26477e-10	-1.89466	0.004	0.016	2.99113e-05	Monocytes	Dhrs9
Ptprm	9.66133e-10	-2.91566	0.002	0.012	3.11916e-05	Monocytes	Ptprm
Nuf2	1.03107e-09	-2.22058	0.001	0.011	3.3288e-05	Monocytes	Nuf2
Kif2c	1.03838e-09	-2.72201	0.001	0.01	3.35241e-05	Monocytes	Kif2c
Shcbp1	1.04678e-09	-2.03297	0.003	0.013	3.37953e-05	Monocytes	Shcbp1
Ift122	1.04912e-09	-1.05673	0.012	0.027	3.38709e-05	Monocytes	Ift122
Fam92a	1.07598e-09	-1.08626	0.009	0.022	3.47379e-05	Monocytes	Fam92a
Gm38832	1.07951e-09	-2.91759	0.001	0.01	3.48518e-05	Monocytes	Gm38832
Cchcr1	1.09571e-09	-1.36672	0.004	0.016	3.53748e-05	Monocytes	Cchcr1
Gm4707	1.11821e-09	1.02621	0.039	0.024	3.61013e-05	Monocytes	Gm4707
Kcnj10	1.19714e-09	-2.30934	0.002	0.012	3.86497e-05	Monocytes	Kcnj10
Dscc1	1.19897e-09	-2.29608	0.002	0.011	3.87088e-05	Monocytes	Dscc1
Pdgfc	1.20128e-09	-2.45517	0.002	0.012	3.87833e-05	Monocytes	Pdgfc
Ccne1	1.20462e-09	-1.03753	0.008	0.021	3.88911e-05	Monocytes	Ccne1
Poglut3	1.23483e-09	-1.03124	0.007	0.02	3.98664e-05	Monocytes	Poglut3
Zswim9	1.25943e-09	-1.19828	0.005	0.017	4.06606e-05	Monocytes	Zswim9
Gm15056	1.45892e-09	-1.84919	0.006	0.018	4.71013e-05	Monocytes	Gm15056
Mki67	1.48444e-09	-1.10945	0.037	0.058	4.79252e-05	Monocytes	Mki67
1700020L24Rik	1.51217e-09	1.62411	0.012	0.005	4.88204e-05	Monocytes	1700020L24Rik
Paip2b	1.56269e-09	-1.40006	0.006	0.018	5.04514e-05	Monocytes	Paip2b
1600014C23Rik	1.59971e-09	-1.82982	0.002	0.011	5.16466e-05	Monocytes	1600014C23Rik
Pakap.1	1.6025e-09	-1.69661	0.005	0.017	5.17366e-05	Monocytes	Pakap.1
Gm34643	1.61172e-09	-2.11124	0.002	0.012	5.20345e-05	Monocytes	Gm34643
Kif4	1.737e-09	-1.75147	0.003	0.014	5.6079e-05	Monocytes	Kif4
Gabbr1	1.79793e-09	-2.65267	0.002	0.012	5.80462e-05	Monocytes	Gabbr1
Tbx21	1.83449e-09	-2.30235	0.002	0.012	5.92264e-05	Monocytes	Tbx21
Meis3	1.94395e-09	-1.22938	0.004	0.015	6.27604e-05	Monocytes	Meis3
Tle6	2.02018e-09	-1.64994	0.002	0.012	6.52214e-05	Monocytes	Tle6
Map1b	2.02484e-09	-1.54945	0.005	0.017	6.53719e-05	Monocytes	Map1b
Rnd2	2.1304e-09	-1.69526	0.003	0.014	6.87798e-05	Monocytes	Rnd2
Ly6d	2.17129e-09	-5.74329	0.001	0.01	7.01002e-05	Monocytes	Ly6d
Syn1	2.19652e-09	-2.57888	0.002	0.011	7.09145e-05	Monocytes	Syn1
Prss36	2.33858e-09	-1.10032	0.005	0.016	7.5501e-05	Monocytes	Prss36
4930440I19Rik	2.48747e-09	-2.5234	0.002	0.011	8.0308e-05	Monocytes	4930440I19Rik
Chek1	2.50083e-09	-2.3578	0.001	0.01	8.07392e-05	Monocytes	Chek1
Kntc1	2.53555e-09	-2.3719	0.002	0.011	8.18603e-05	Monocytes	Kntc1
Trip13	2.61505e-09	-1.1634	0.005	0.016	8.44268e-05	Monocytes	Trip13
Ccr6	2.83822e-09	-3.39944	0.001	0.01	9.16319e-05	Monocytes	Ccr6
Gm20658	2.86903e-09	1.05554	0.014	0.006	9.26265e-05	Monocytes	Gm20658
Scrn2	3.0388e-09	-2.33386	0.001	0.01	9.81078e-05	Monocytes	Scrn2
Gm32856	3.12253e-09	-1.41762	0.006	0.017	0.000100811	Monocytes	Gm32856
Nlrc3	3.15945e-09	-2.01553	0.002	0.011	0.000102003	Monocytes	Nlrc3
Hnmt	3.28484e-09	-1.11645	0.006	0.017	0.000106051	Monocytes	Hnmt
Neil3	3.35455e-09	-1.95241	0.002	0.012	0.000108302	Monocytes	Neil3
AC113595.1	3.44242e-09	1.05781	0.028	0.016	0.000111139	Monocytes	AC113595.1
Msh5	3.44853e-09	-1.81076	0.004	0.014	0.000111336	Monocytes	Msh5
Dctd	3.61836e-09	-1.92604	0.002	0.011	0.000116819	Monocytes	Dctd
Ect2	3.72467e-09	-1.38158	0.005	0.016	0.000120251	Monocytes	Ect2
Tulp3	4.13469e-09	-1.19258	0.005	0.016	0.000133488	Monocytes	Tulp3
Txlnb	4.43367e-09	-1.12068	0.008	0.021	0.000143141	Monocytes	Txlnb
Sdc1	4.56966e-09	-1.50392	0.015	0.029	0.000147532	Monocytes	Sdc1
Cd2	4.72292e-09	1.48448	0.014	0.007	0.00015248	Monocytes	Cd2
Gpsm1	5.49976e-09	-1.64215	0.003	0.013	0.00017756	Monocytes	Gpsm1
4930459C07Rik	5.89672e-09	-2.2577	0.001	0.01	0.000190375	Monocytes	4930459C07Rik
Zfp420	6.30077e-09	-1.67762	0.004	0.014	0.00020342	Monocytes	Zfp420
Ccser1	6.42918e-09	-2.39581	0.003	0.012	0.000207566	Monocytes	Ccser1
Spats2	6.45186e-09	-2.25341	0.001	0.01	0.000208298	Monocytes	Spats2
Ahsg	6.51275e-09	-1.26713	0.004	0.015	0.000210264	Monocytes	Ahsg
Dgki	6.70958e-09	-3.50817	0.001	0.01	0.000216619	Monocytes	Dgki
Ppef2	7.06318e-09	1.53742	0.013	0.006	0.000228035	Monocytes	Ppef2
Myo1b	7.07932e-09	-2.01693	0.002	0.011	0.000228556	Monocytes	Myo1b
Lmtk3	7.68853e-09	-1.80808	0.003	0.012	0.000248224	Monocytes	Lmtk3
Lzts2	7.70373e-09	-1.23277	0.006	0.017	0.000248715	Monocytes	Lzts2
Zfp579	7.83886e-09	-1.32673	0.004	0.014	0.000253078	Monocytes	Zfp579
Mcm10	8.51537e-09	-1.40051	0.004	0.015	0.000274919	Monocytes	Mcm10
Ufsp1	8.53417e-09	-1.51488	0.005	0.015	0.000275526	Monocytes	Ufsp1
Gm49249	1.09014e-08	-1.92452	0.003	0.012	0.000351951	Monocytes	Gm49249
A430093F15Rik	1.1414e-08	-1.10429	0.008	0.02	0.000368501	Monocytes	A430093F15Rik
Enpp5	1.14574e-08	-1.14954	0.007	0.018	0.000369904	Monocytes	Enpp5
Gm12454	1.27591e-08	-1.97617	0.002	0.011	0.000411927	Monocytes	Gm12454
Gm20531	1.45486e-08	1.18335	0.026	0.015	0.000469701	Monocytes	Gm20531
Rab11fip3	1.51173e-08	-1.22462	0.009	0.021	0.000488061	Monocytes	Rab11fip3
Mmp2	1.54031e-08	-2.42708	0.002	0.01	0.000497291	Monocytes	Mmp2
Dennd6b	1.63481e-08	-1.55436	0.006	0.016	0.000527797	Monocytes	Dennd6b
Tmem14a	1.71798e-08	-1.28349	0.005	0.016	0.000554648	Monocytes	Tmem14a
Kcng2	1.87979e-08	-1.47202	0.004	0.013	0.000606891	Monocytes	Kcng2
Akr1b8	2.14939e-08	-1.38384	0.003	0.012	0.000693929	Monocytes	Akr1b8
Arhgef12	2.29673e-08	-1.02954	0.012	0.025	0.0007415	Monocytes	Arhgef12
Orc1	2.30252e-08	-2.2821	0.001	0.01	0.000743369	Monocytes	Orc1
Ggact	2.41096e-08	-1.21183	0.006	0.016	0.000778379	Monocytes	Ggact
D630023F18Rik	2.41419e-08	-1.66983	0.005	0.015	0.000779421	Monocytes	D630023F18Rik
Ptpn3	2.58605e-08	-3.06046	0.002	0.01	0.000834906	Monocytes	Ptpn3
Myo1h	2.8354e-08	1.12222	0.024	0.014	0.00091541	Monocytes	Myo1h
Tjp1	2.8601e-08	-2.30748	0.002	0.01	0.000923383	Monocytes	Tjp1
Rftn2	2.95528e-08	-1.22197	0.005	0.015	0.000954112	Monocytes	Rftn2
Map3k6	3.0966e-08	1.6684	0.014	0.007	0.000999737	Monocytes	Map3k6
Rsad1	3.15472e-08	-1.05587	0.005	0.015	0.0010185	Monocytes	Rsad1
Btbd3	3.30854e-08	-1.3152	0.006	0.017	0.00106816	Monocytes	Btbd3
Gm48089	3.35695e-08	-1.75284	0.003	0.011	0.00108379	Monocytes	Gm48089
4933432I03Rik	3.38578e-08	-2.23687	0.002	0.011	0.0010931	Monocytes	4933432I03Rik
Tm4sf1	3.47708e-08	-1.63278	0.004	0.013	0.00112257	Monocytes	Tm4sf1
F730311O21Rik	3.50174e-08	-1.28757	0.004	0.014	0.00113054	Monocytes	F730311O21Rik
Ckap2	3.59237e-08	-1.47781	0.002	0.01	0.0011598	Monocytes	Ckap2
Gm4890	3.66451e-08	-1.04604	0.005	0.015	0.00118309	Monocytes	Gm4890
Gm16068	3.74745e-08	1.15418	0.019	0.01	0.00120986	Monocytes	Gm16068
Gm16230	4.02894e-08	-1.21655	0.006	0.016	0.00130074	Monocytes	Gm16230
Etv1	4.11798e-08	-2.09884	0.002	0.011	0.00132949	Monocytes	Etv1
Enpp1	4.57969e-08	-1.67305	0.004	0.014	0.00147855	Monocytes	Enpp1
Rdh10	4.58439e-08	1.11552	0.022	0.012	0.00148007	Monocytes	Rdh10
Gm26947	4.74891e-08	-1.11421	0.006	0.017	0.00153318	Monocytes	Gm26947
Fstl1	4.77295e-08	-1.95373	0.003	0.012	0.00154095	Monocytes	Fstl1
Gpr82	4.96052e-08	-2.06683	0.003	0.011	0.00160151	Monocytes	Gpr82
Rab4a	5.69277e-08	-1.37525	0.002	0.01	0.00183791	Monocytes	Rab4a
Cep72	6.2059e-08	-1.29948	0.003	0.012	0.00200357	Monocytes	Cep72
Dennd2a	6.25329e-08	1.02915	0.023	0.013	0.00201887	Monocytes	Dennd2a
Klre1	6.84848e-08	-2.10121	0.003	0.012	0.00221103	Monocytes	Klre1
Fgb	7.18086e-08	-1.49089	0.002	0.011	0.00231834	Monocytes	Fgb
Spag5	7.42989e-08	-1.86453	0.002	0.01	0.00239874	Monocytes	Spag5
Zfp948	7.63095e-08	-1.43455	0.004	0.013	0.00246365	Monocytes	Zfp948
Tmem88	7.75989e-08	1.09979	0.013	0.006	0.00250528	Monocytes	Tmem88
Efcab7	8.20782e-08	-1.57027	0.002	0.01	0.00264989	Monocytes	Efcab7
Wdr19	8.44459e-08	-1.2953	0.005	0.015	0.00272634	Monocytes	Wdr19
Acy1	8.58251e-08	-1.02344	0.007	0.018	0.00277086	Monocytes	Acy1
Gm37800	8.7045e-08	-1.67008	0.004	0.013	0.00281025	Monocytes	Gm37800
Dpysl3	8.72663e-08	-1.74993	0.003	0.011	0.00281739	Monocytes	Dpysl3
6030468B19Rik	8.99235e-08	-2.12698	0.002	0.01	0.00290318	Monocytes	6030468B19Rik
Matn2	9.77144e-08	-1.54944	0.003	0.011	0.00315471	Monocytes	Matn2
Me1	1.08317e-07	-1.78501	0.003	0.011	0.00349702	Monocytes	Me1
Mcm8	1.08355e-07	-1.42648	0.003	0.011	0.00349824	Monocytes	Mcm8
Gm17035	1.10808e-07	-1.26838	0.009	0.021	0.00357743	Monocytes	Gm17035
F9	1.31694e-07	-1.74317	0.003	0.011	0.00425173	Monocytes	F9
4930404I05Rik	1.3481e-07	1.1275	0.023	0.013	0.00435233	Monocytes	4930404I05Rik
Gpr68	1.37394e-07	-2.05688	0.003	0.012	0.00443577	Monocytes	Gpr68
Gm50069	1.37726e-07	1.02203	0.022	0.012	0.00444649	Monocytes	Gm50069
Wdr90	1.48036e-07	-1.24888	0.003	0.012	0.00477934	Monocytes	Wdr90
Ddr1	1.55053e-07	-1.9348	0.004	0.013	0.00500589	Monocytes	Ddr1
Arhgap28	1.55537e-07	-1.66847	0.004	0.013	0.00502151	Monocytes	Arhgap28
Hyal1	1.61297e-07	-1.14283	0.008	0.019	0.00520747	Monocytes	Hyal1
Cideb	1.62147e-07	-1.3738	0.003	0.012	0.00523492	Monocytes	Cideb
Gm14321	1.74525e-07	1.12306	0.029	0.018	0.00563454	Monocytes	Gm14321
Slc39a4	1.7948e-07	-1.78377	0.003	0.01	0.00579451	Monocytes	Slc39a4
Sgo2a	2.01878e-07	-1.29336	0.003	0.011	0.00651765	Monocytes	Sgo2a
1810021B22Rik	2.07139e-07	-1.36428	0.004	0.012	0.00668748	Monocytes	1810021B22Rik
Miga1	2.47816e-07	-1.29581	0.004	0.012	0.00800075	Monocytes	Miga1
Cdc7	2.60811e-07	-1.27626	0.003	0.011	0.00842029	Monocytes	Cdc7
Hspb1	2.66054e-07	-2.59447	0.004	0.012	0.00858955	Monocytes	Hspb1
Shisal2b	2.73623e-07	-1.58126	0.003	0.01	0.0088339	Monocytes	Shisal2b
Angptl6	3.09586e-07	-1.14989	0.008	0.018	0.00999498	Monocytes	Angptl6
Pcgf2	3.20544e-07	-1.13047	0.005	0.014	0.0103488	Monocytes	Pcgf2
Lig4	3.55275e-07	-1.00179	0.006	0.016	0.01147	Monocytes	Lig4
Fabp3	3.73854e-07	-1.1251	0.02	0.034	0.0120699	Monocytes	Fabp3
Gm43328	4.06138e-07	1.37242	0.013	0.007	0.0131122	Monocytes	Gm43328
Gm44284	4.06247e-07	1.3368	0.012	0.006	0.0131157	Monocytes	Gm44284
Zfp607b	4.08808e-07	-1.24668	0.004	0.012	0.0131984	Monocytes	Zfp607b
Acad10	4.55267e-07	-1.09921	0.004	0.013	0.0146983	Monocytes	Acad10
Pcdh7	4.85412e-07	-1.302	0.004	0.012	0.0156715	Monocytes	Pcdh7
Zfp580	4.91297e-07	-1.46844	0.003	0.01	0.0158615	Monocytes	Zfp580
Nradd	4.93805e-07	-1.09105	0.007	0.016	0.0159425	Monocytes	Nradd
Sorbs3	5.10488e-07	-1.69323	0.003	0.011	0.0164811	Monocytes	Sorbs3
Gm3604	5.25646e-07	-1.22128	0.004	0.012	0.0169705	Monocytes	Gm3604
Hist1h2af	5.3855e-07	-1.69935	0.003	0.011	0.0173871	Monocytes	Hist1h2af
Clec1b	5.58633e-07	-1.44264	0.008	0.018	0.0180355	Monocytes	Clec1b
Adgrl3	5.60089e-07	1.24336	0.049	0.035	0.0180825	Monocytes	Adgrl3
Gmpr	5.65234e-07	-1.81384	0.002	0.01	0.0182486	Monocytes	Gmpr
Kcnab1	5.89489e-07	-1.15072	0.009	0.019	0.0190317	Monocytes	Kcnab1
Plcb4	5.92327e-07	-1.52442	0.005	0.013	0.0191233	Monocytes	Plcb4
Ttr	6.11947e-07	-1.12415	0.008	0.018	0.0197567	Monocytes	Ttr
Ksr2	6.19359e-07	-1.85877	0.004	0.012	0.019996	Monocytes	Ksr2
Cd8b1	6.80551e-07	-2.99327	0.004	0.012	0.0219716	Monocytes	Cd8b1
F3	7.07945e-07	-1.58884	0.008	0.018	0.022856	Monocytes	F3
Gm15232	7.19472e-07	-1.48297	0.004	0.012	0.0232282	Monocytes	Gm15232
Cd5	7.52073e-07	-1.59943	0.003	0.011	0.0242807	Monocytes	Cd5
5730522E02Rik	7.52979e-07	1.13662	0.023	0.014	0.0243099	Monocytes	5730522E02Rik
2700046G09Rik	7.58965e-07	-1.4299	0.004	0.012	0.0245032	Monocytes	2700046G09Rik
Dner	8.58747e-07	-1.71499	0.003	0.01	0.0277246	Monocytes	Dner
A330009N23Rik	8.87234e-07	-1.00673	0.006	0.016	0.0286443	Monocytes	A330009N23Rik
Gm20429	9.01415e-07	-1.06517	0.008	0.018	0.0291022	Monocytes	Gm20429
Zc4h2	9.1534e-07	-1.58733	0.003	0.01	0.0295518	Monocytes	Zc4h2
Garnl3	9.15723e-07	-1.18724	0.003	0.011	0.0295641	Monocytes	Garnl3
Kif18a	9.44646e-07	-1.02696	0.005	0.014	0.0304979	Monocytes	Kif18a
C030005K06Rik	9.76609e-07	-1.2398	0.004	0.012	0.0315298	Monocytes	C030005K06Rik
Gm20324	1.02596e-06	1.13975	0.028	0.018	0.0331232	Monocytes	Gm20324
Iqcg	1.03892e-06	-1.44888	0.005	0.014	0.0335415	Monocytes	Iqcg
Gm28981	1.08364e-06	-1.63614	0.003	0.011	0.0349853	Monocytes	Gm28981
Rpusd3	1.15096e-06	-1.02103	0.006	0.014	0.0371587	Monocytes	Rpusd3
Gm49625	1.20502e-06	-1.13059	0.004	0.011	0.0389042	Monocytes	Gm49625
Rtn4rl1	1.25125e-06	-1.7178	0.003	0.01	0.0403965	Monocytes	Rtn4rl1
9230114K14Rik	1.26822e-06	-1.45953	0.003	0.01	0.0409445	Monocytes	9230114K14Rik
4931413K12Rik	1.30642e-06	1.30954	0.012	0.006	0.0421779	Monocytes	4931413K12Rik
Wwtr1	1.3137e-06	-1.11887	0.007	0.016	0.0424128	Monocytes	Wwtr1
Pdgfrl	1.34693e-06	-1.54729	0.003	0.01	0.0434855	Monocytes	Pdgfrl
1700123M08Rik	1.47738e-06	-1.08758	0.005	0.013	0.0476971	Monocytes	1700123M08Rik
Cfap97d1	1.67105e-06	1.41273	0.013	0.006	0.0539498	Monocytes	Cfap97d1
E230016M11Rik	1.74297e-06	1.43537	0.013	0.007	0.0562717	Monocytes	E230016M11Rik
Cavin1	1.7738e-06	-1.61717	0.004	0.011	0.057267	Monocytes	Cavin1
Synpo	1.85475e-06	-1.65302	0.003	0.01	0.0598806	Monocytes	Synpo
Satb2	1.86466e-06	1.17214	0.01	0.005	0.0602005	Monocytes	Satb2
Ribc1	2.0434e-06	-1.12891	0.003	0.011	0.0659712	Monocytes	Ribc1
Gm20544	2.05439e-06	-1.35162	0.003	0.01	0.0663258	Monocytes	Gm20544
Tmlhe	2.27071e-06	-1.13852	0.005	0.014	0.07331	Monocytes	Tmlhe
Cacng8	2.30188e-06	-1.96251	0.003	0.01	0.0743163	Monocytes	Cacng8
A930014D07Rik	2.34136e-06	-1.16453	0.003	0.01	0.0755909	Monocytes	A930014D07Rik
Spatc1	2.35037e-06	-1.42443	0.004	0.012	0.0758817	Monocytes	Spatc1
Rnf17	2.35753e-06	-1.1508	0.006	0.014	0.0761127	Monocytes	Rnf17
Vmac	2.37055e-06	-1.11784	0.005	0.013	0.0765333	Monocytes	Vmac
Rtl6	3.08665e-06	-1.11083	0.004	0.011	0.0996523	Monocytes	Rtl6
Ccdc62	3.17182e-06	-1.07429	0.006	0.015	0.102402	Monocytes	Ccdc62
Pars2	3.38931e-06	-1.08841	0.006	0.015	0.109424	Monocytes	Pars2
Gm36723	3.54291e-06	-1.36412	0.014	0.025	0.114383	Monocytes	Gm36723
Gm48236	3.5504e-06	1.27195	0.01	0.005	0.114625	Monocytes	Gm48236
Usp54	3.87525e-06	-1.03924	0.005	0.013	0.125113	Monocytes	Usp54
Trim7	4.09312e-06	-1.60753	0.004	0.011	0.132146	Monocytes	Trim7
Cav1	4.22887e-06	-1.12477	0.005	0.013	0.136529	Monocytes	Cav1
Cenpn	4.24851e-06	-1.1775	0.004	0.011	0.137163	Monocytes	Cenpn
Hmga2	4.25435e-06	-1.33911	0.004	0.011	0.137352	Monocytes	Hmga2
Cd209a	4.3136e-06	-1.61525	0.006	0.014	0.139264	Monocytes	Cd209a
Zcchc3	4.67913e-06	-1.39375	0.004	0.011	0.151066	Monocytes	Zcchc3
Gm28592	4.84637e-06	-1.02798	0.005	0.013	0.156465	Monocytes	Gm28592
Lonrf3	5.41156e-06	-1.38914	0.005	0.012	0.174712	Monocytes	Lonrf3
Gpc1	6.02418e-06	-1.05213	0.008	0.017	0.194491	Monocytes	Gpc1
Kifc5b	6.18567e-06	-1.24675	0.004	0.011	0.199704	Monocytes	Kifc5b
Gimap6	6.21134e-06	-1.35389	0.006	0.013	0.200533	Monocytes	Gimap6
Plod2	6.34165e-06	-1.75065	0.004	0.011	0.20474	Monocytes	Plod2
Fcrl1	6.45247e-06	1.21807	0.014	0.008	0.208318	Monocytes	Fcrl1
Tnfsf15	6.65129e-06	-1.37728	0.004	0.011	0.214737	Monocytes	Tnfsf15
Fam149a	7.23418e-06	-1.20098	0.004	0.011	0.233556	Monocytes	Fam149a
Mex3b	8.14321e-06	-1.50693	0.003	0.01	0.262903	Monocytes	Mex3b
Rnf122	8.2635e-06	-1.31247	0.005	0.012	0.266787	Monocytes	Rnf122
Mboat1	8.39101e-06	1.09548	0.028	0.018	0.270904	Monocytes	Mboat1
Tmem51os1	8.97929e-06	1.14621	0.021	0.013	0.289896	Monocytes	Tmem51os1
Gm43329	1.05382e-05	1.15778	0.011	0.006	0.340226	Monocytes	Gm43329
Zfp975	1.10626e-05	-1.14492	0.005	0.013	0.357156	Monocytes	Zfp975
Spsb4	1.1139e-05	-1.06214	0.01	0.019	0.359622	Monocytes	Spsb4
C430042M11Rik	1.117e-05	-1.04812	0.006	0.014	0.360623	Monocytes	C430042M11Rik
Hexim2	1.12229e-05	-1.00444	0.004	0.011	0.36233	Monocytes	Hexim2
Pxmp2	1.20955e-05	-1.21076	0.006	0.013	0.390503	Monocytes	Pxmp2
Htr2b	1.24483e-05	-1.4529	0.004	0.011	0.401893	Monocytes	Htr2b
Ctla2a	1.27955e-05	-1.64613	0.007	0.015	0.413102	Monocytes	Ctla2a
Lyz1	1.28823e-05	1.12978	0.021	0.013	0.415906	Monocytes	Lyz1
Plcd3	1.39141e-05	-1.20105	0.009	0.018	0.449216	Monocytes	Plcd3
Apoa2	1.46838e-05	-1.0388	0.006	0.013	0.474065	Monocytes	Apoa2
Gas2	1.7229e-05	-1.1622	0.004	0.011	0.556237	Monocytes	Gas2
Sla2	1.80754e-05	-1.77095	0.005	0.012	0.583564	Monocytes	Sla2
Adam33	1.8086e-05	-1.08329	0.005	0.012	0.583907	Monocytes	Adam33
Kank2	1.84979e-05	-1.14594	0.006	0.013	0.597205	Monocytes	Kank2
Frat2	2.06864e-05	1.14082	0.015	0.008	0.667859	Monocytes	Frat2
Gm26910	2.22499e-05	-1.14786	0.004	0.011	0.718339	Monocytes	Gm26910
Ablim1	2.40618e-05	-1.12705	0.008	0.016	0.776837	Monocytes	Ablim1
Gm10851	2.64402e-05	-1.35431	0.004	0.01	0.853621	Monocytes	Gm10851
Ccr9	2.66741e-05	-2.93802	0.006	0.013	0.861172	Monocytes	Ccr9
Nsl1	2.91447e-05	1.345	0.021	0.014	0.940935	Monocytes	Nsl1
Gucy2c	3.29336e-05	-1.10683	0.007	0.014	1	Monocytes	Gucy2c
Bcl2l14	3.33882e-05	-1.3892	0.013	0.023	1	Monocytes	Bcl2l14
Rsph9	3.59042e-05	-1.11437	0.004	0.01	1	Monocytes	Rsph9
Layn	3.74618e-05	1.27478	0.011	0.006	1	Monocytes	Layn
Igf1	4.20302e-05	-1.61333	0.006	0.014	1	Monocytes	Igf1
Vwa3b	4.76187e-05	1.03633	0.011	0.006	1	Monocytes	Vwa3b
Ptgs2os	5.04152e-05	-1.35805	0.004	0.011	1	Monocytes	Ptgs2os
Ppic	5.5568e-05	-1.33545	0.004	0.01	1	Monocytes	Ppic
2200002D01Rik	5.59299e-05	-1.50875	0.004	0.01	1	Monocytes	2200002D01Rik
Ccdc162	5.86794e-05	-1.41411	0.004	0.01	1	Monocytes	Ccdc162
Mfsd4b4	6.07458e-05	-1.00672	0.006	0.013	1	Monocytes	Mfsd4b4
Plpp1	6.09308e-05	1.04425	0.031	0.022	1	Monocytes	Plpp1
Fitm2	7.42012e-05	-1.05558	0.005	0.011	1	Monocytes	Fitm2
Pkn3	8.1836e-05	-1.26702	0.004	0.01	1	Monocytes	Pkn3
Fam3b	8.51763e-05	-1.05004	0.004	0.011	1	Monocytes	Fam3b
Mtfr2	0.000114091	1.13819	0.016	0.01	1	Monocytes	Mtfr2
Nos3	0.000115769	1.15644	0.014	0.008	1	Monocytes	Nos3
Fam169b	0.000161132	-1.48175	0.004	0.01	1	Monocytes	Fam169b
Oplah	0.000176982	-1.08593	0.004	0.01	1	Monocytes	Oplah
Gm15396	0.000179424	1.24985	0.011	0.006	1	Monocytes	Gm15396
Fan1	0.00017963	-1.04068	0.004	0.01	1	Monocytes	Fan1
Bgn	0.000248658	-1.18137	0.007	0.013	1	Monocytes	Bgn
Tnfrsf4	0.000379669	-1.39314	0.005	0.011	1	Monocytes	Tnfrsf4
Gm34961	0.000385913	1.03845	0.017	0.011	1	Monocytes	Gm34961
Gm11973	0.000418948	1.04414	0.017	0.011	1	Monocytes	Gm11973
Egfl8	0.000446367	1.19451	0.014	0.009	1	Monocytes	Egfl8
Nkg7	0.000453609	-1.06032	0.018	0.027	1	Monocytes	Nkg7
A930029G22Rik	0.000464184	1.33725	0.012	0.007	1	Monocytes	A930029G22Rik
Lif	0.000494973	1.03851	0.017	0.011	1	Monocytes	Lif
Gm13373	0.00050112	1.1222	0.013	0.008	1	Monocytes	Gm13373
Arhgap32	0.000715687	-1.00534	0.006	0.011	1	Monocytes	Arhgap32
Rilp	0.000774096	1.00641	0.017	0.011	1	Monocytes	Rilp
Ly75	0.000796396	-1.14027	0.021	0.03	1	Monocytes	Ly75
Mctp2	0.000839916	-1.02918	0.022	0.015	1	Monocytes	Mctp2
Gm43848	0.000942812	1.13206	0.01	0.006	1	Monocytes	Gm43848
Gem	0.00114256	-1.17548	0.007	0.013	1	Monocytes	Gem
Gm49289	0.00134048	1.03285	0.011	0.007	1	Monocytes	Gm49289
H2-Eb2	0.00150228	-1.1483	0.006	0.01	1	Monocytes	H2-Eb2
Cd3e	0.00221513	-1.13802	0.006	0.011	1	Monocytes	Cd3e
Rpgrip1	0.00224707	-1.07157	0.008	0.013	1	Monocytes	Rpgrip1
Igfbp7	0.00259113	-2.15364	0.009	0.014	1	Monocytes	Igfbp7
Gm15492	0.00323449	1.02084	0.012	0.007	1	Monocytes	Gm15492
Cd3d	0.00338011	-1.16229	0.006	0.01	1	Monocytes	Cd3d
Gm4356	0.00420904	1.26803	0.01	0.006	1	Monocytes	Gm4356
Cd8a	0.0048936	-1.61623	0.008	0.013	1	Monocytes	Cd8a
Cd3g	0.00627551	-1.0911	0.006	0.011	1	Monocytes	Cd3g
Gm44649	0.00703002	1.07892	0.017	0.012	1	Monocytes	Gm44649
Atxn7l1os2	0.00705208	1.06745	0.01	0.006	1	Monocytes	Atxn7l1os2
Ubd	0.00884667	-1.18765	0.007	0.011	1	Monocytes	Ubd
C3ar1.1	0	3.79971	0.839	0.145	0	Macrophages	C3ar1
Ms4a7.1	0	4.68455	0.693	0.105	0	Macrophages	Ms4a7
C5ar1.1	0	2.89536	0.711	0.129	0	Macrophages	C5ar1
Trem2.1	0	3.46228	0.676	0.13	0	Macrophages	Trem2
Ccl12.1	0	4.58737	0.661	0.13	0	Macrophages	Ccl12
Ecm1.1	0	3.44221	0.667	0.138	0	Macrophages	Ecm1
Arg1.1	0	5.02217	0.581	0.068	0	Macrophages	Arg1
Apoe.1	0	3.48297	0.872	0.366	0	Macrophages	Apoe
Mafb	0	1.72383	0.879	0.382	0	Macrophages	Mafb
Itgb5.1	0	2.11114	0.683	0.188	0	Macrophages	Itgb5
Ccl7.1	0	5.40265	0.575	0.086	0	Macrophages	Ccl7
Ccl2.1	0	2.67532	0.802	0.316	0	Macrophages	Ccl2
Apoc2	0	1.7419	0.711	0.248	0	Macrophages	Apoc2
C1qc.1	0	3.28669	0.637	0.178	0	Macrophages	C1qc
Ctsl.1	0	2.00308	0.735	0.298	0	Macrophages	Ctsl
C1qa.1	0	3.50748	0.593	0.162	0	Macrophages	C1qa
4930430E12Rik.1	0	2.68809	0.532	0.105	0	Macrophages	4930430E12Rik
C1qb.1	0	3.21481	0.678	0.253	0	Macrophages	C1qb
Mmp14.1	0	1.70358	0.663	0.239	0	Macrophages	Mmp14
Cbfa2t3.1	0	-3.23811	0.091	0.514	0	Macrophages	Cbfa2t3
Stab1.1	0	2.69326	0.515	0.097	0	Macrophages	Stab1
Rnase4.1	0	3.13316	0.505	0.091	0	Macrophages	Rnase4
Dab2.1	0	1.65189	0.653	0.243	0	Macrophages	Dab2
Msr1	0	1.61905	0.689	0.279	0	Macrophages	Msr1
Gatm.1	0	2.70634	0.672	0.264	0	Macrophages	Gatm
Fcgr2b.1	0	1.78082	0.867	0.459	0	Macrophages	Fcgr2b
Thbs1	0	1.40057	0.64	0.237	0	Macrophages	Thbs1
Adgre1.1	0	2.03346	0.613	0.21	0	Macrophages	Adgre1
Cfb	0	1.21658	0.814	0.411	0	Macrophages	Cfb
Fcgr4	0	1.49363	0.797	0.398	0	Macrophages	Fcgr4
Lair1.1	0	1.297	0.79	0.399	0	Macrophages	Lair1
Slc7a8.1	0	1.91521	0.574	0.183	0	Macrophages	Slc7a8
Maf.1	0	2.02514	0.547	0.157	0	Macrophages	Maf
Vegfa.1	0	2.11337	0.536	0.152	0	Macrophages	Vegfa
Cytip.1	0	-1.988	0.367	0.748	0	Macrophages	Cytip
Abca1.1	0	3.21153	0.443	0.064	0	Macrophages	Abca1
Bnip3.1	0	1.8664	0.612	0.239	0	Macrophages	Bnip3
Cpd.1	0	2.37598	0.497	0.126	0	Macrophages	Cpd
Slc11a1	0	1.12116	0.709	0.338	0	Macrophages	Slc11a1
Ctsd.1	0	1.90983	0.904	0.534	0	Macrophages	Ctsd
Basp1.1	0	1.0865	0.85	0.482	0	Macrophages	Basp1
Dpep2.1	0	2.66384	0.453	0.09	0	Macrophages	Dpep2
Olfml3.1	0	4.99755	0.377	0.019	0	Macrophages	Olfml3
Lgmn.1	0	2.42104	0.932	0.576	0	Macrophages	Lgmn
Ier3.1	0	1.78225	0.737	0.382	0	Macrophages	Ier3
Cd14	0	1.31339	0.726	0.376	0	Macrophages	Cd14
Rab7b.1	0	1.57491	0.541	0.192	0	Macrophages	Rab7b
Cyp4f18	0	1.23499	0.853	0.505	0	Macrophages	Cyp4f18
Ccr5.1	0	1.16431	0.84	0.5	0	Macrophages	Ccr5
Sirpb1c	0	1.05926	0.677	0.339	0	Macrophages	Sirpb1c
Pla2g7	0	1.2677	0.675	0.34	0	Macrophages	Pla2g7
Creb5.1	0	1.3577	0.609	0.275	0	Macrophages	Creb5
Cd84.1	0	1.55468	0.551	0.218	0	Macrophages	Cd84
Fcgr3	0	1.09299	0.913	0.584	0	Macrophages	Fcgr3
St3gal4.1	0	-1.92996	0.287	0.611	0	Macrophages	St3gal4
Tmem86a.1	0	1.87965	0.495	0.173	0	Macrophages	Tmem86a
Anxa3.1	0	1.15943	0.572	0.25	0	Macrophages	Anxa3
Adam8.1	0	1.68869	0.576	0.255	0	Macrophages	Adam8
Snx24.1	0	2.80104	0.385	0.066	0	Macrophages	Snx24
Rgs1.1	0	1.49356	0.701	0.382	0	Macrophages	Rgs1
Pid1	0	1.54044	0.903	0.585	0	Macrophages	Pid1
Dpp4	0	-2.88703	0.064	0.379	0	Macrophages	Dpp4
Clec4a2.1	0	1.69025	0.486	0.173	0	Macrophages	Clec4a2
Tmem37.1	0	3.55908	0.35	0.038	0	Macrophages	Tmem37
Cd93.1	0	2.14299	0.431	0.122	0	Macrophages	Cd93
Napsa.1	0	-2.081	0.583	0.889	0	Macrophages	Napsa
AA467197.1	0	1.32101	0.658	0.353	0	Macrophages	AA467197
Ifitm6.1	0	-1.82881	0.379	0.684	0	Macrophages	Ifitm6
Ms4a6d	0	1.23527	0.912	0.61	0	Macrophages	Ms4a6d
Tspan13.1	0	-2.19966	0.152	0.453	0	Macrophages	Tspan13
Cd72.1	0	1.53858	0.617	0.316	0	Macrophages	Cd72
Gm34084.1	0	1.22381	0.606	0.305	0	Macrophages	Gm34084
Cnn2.1	0	-1.78416	0.434	0.733	0	Macrophages	Cnn2
Cx3cr1	0	1.22275	0.562	0.264	0	Macrophages	Cx3cr1
Ccnd3.1	0	-1.74513	0.433	0.731	0	Macrophages	Ccnd3
Arhgap24.1	0	1.52063	0.503	0.207	0	Macrophages	Arhgap24
Siglec1.1	0	1.82176	0.434	0.138	0	Macrophages	Siglec1
Fn1	0	1.37429	0.566	0.27	0	Macrophages	Fn1
Apobec1	0	1.03465	0.882	0.588	0	Macrophages	Apobec1
Fam162a.1	0	1.34302	0.626	0.332	0	Macrophages	Fam162a
Slamf9.1	0	1.25838	0.563	0.27	0	Macrophages	Slamf9
Hmox1	0	1.11906	0.514	0.222	0	Macrophages	Hmox1
Cndp2	0	1.02957	0.744	0.452	0	Macrophages	Cndp2
Itgam	0	1.03321	0.826	0.537	0	Macrophages	Itgam
Lsp1.1	0	-1.8657	0.632	0.92	0	Macrophages	Lsp1
Svbp.1	0	1.15161	0.792	0.505	0	Macrophages	Svbp
Aoah	0	1.08627	0.579	0.293	0	Macrophages	Aoah
Dhrs3.1	0	1.62381	0.435	0.154	0	Macrophages	Dhrs3
Spp1.1	0	3.29982	0.354	0.073	0	Macrophages	Spp1
Sdc4.1	0	1.50302	0.442	0.162	0	Macrophages	Sdc4
Ero1l.1	0	1.6205	0.496	0.219	0	Macrophages	Ero1l
Sash1.1	0	1.84882	0.415	0.14	0	Macrophages	Sash1
Ccl4.1	0	1.06293	0.586	0.316	0	Macrophages	Ccl4
Cmklr1	0	1.66109	0.387	0.118	0	Macrophages	Cmklr1
P4ha1.1	0	1.0146	0.581	0.313	0	Macrophages	P4ha1
Tmem119.1	0	4.70179	0.284	0.017	0	Macrophages	Tmem119
Plau.1	0	2.78055	0.344	0.077	0	Macrophages	Plau
Cd81.1	0	2.54269	0.35	0.084	0	Macrophages	Cd81
Gm15987.1	0	-2.37916	0.091	0.356	0	Macrophages	Gm15987
Bcl2l1.1	0	1.5601	0.4	0.136	0	Macrophages	Bcl2l1
Ch25h.1	0	4.3388	0.291	0.028	0	Macrophages	Ch25h
Tmem189.1	0	1.11302	0.68	0.418	0	Macrophages	Tmem189
Slc16a3	0	1.01217	0.733	0.471	0	Macrophages	Slc16a3
Lat2.1	0	1.02342	0.648	0.388	0	Macrophages	Lat2
Pdlim7.1	0	1.21146	0.49	0.23	0	Macrophages	Pdlim7
Adap2	0	1.06821	0.562	0.303	0	Macrophages	Adap2
Gsr.1	0	-2.07876	0.26	0.519	0	Macrophages	Gsr
Tmem131.1	0	-1.4772	0.397	0.654	0	Macrophages	Tmem131
Acp2	0	1.22292	0.457	0.2	0	Macrophages	Acp2
Eif4ebp1	0	1.02616	0.755	0.498	0	Macrophages	Eif4ebp1
Adgre5.1	0	-1.75115	0.373	0.629	0	Macrophages	Adgre5
Rhob	0	1.16437	0.554	0.299	0	Macrophages	Rhob
Metrnl	0	1.15312	0.723	0.47	0	Macrophages	Metrnl
Itgb7.1	0	-1.37394	0.402	0.654	0	Macrophages	Itgb7
Cd300a.1	0	-1.69018	0.361	0.612	0	Macrophages	Cd300a
Hexb.1	0	1.54461	0.83	0.58	0	Macrophages	Hexb
Slc37a2.1	0	2.35179	0.326	0.077	0	Macrophages	Slc37a2
Kmo.1	0	-4.2011	0.022	0.27	0	Macrophages	Kmo
Rab3il1.1	0	2.93301	0.295	0.047	0	Macrophages	Rab3il1
Itga6.1	0	3.31995	0.284	0.036	0	Macrophages	Itga6
Arhgap26.1	0	-1.7004	0.158	0.405	0	Macrophages	Arhgap26
Capg	0	1.09768	0.928	0.681	0	Macrophages	Capg
Arhgap10.1	0	2.60522	0.308	0.061	0	Macrophages	Arhgap10
Myo1e.1	0	2.09769	0.354	0.109	0	Macrophages	Myo1e
Tgfbi	0	1.40793	0.969	0.724	0	Macrophages	Tgfbi
Tbxas1.1	0	1.02647	0.628	0.384	0	Macrophages	Tbxas1
Selenom.1	0	1.89981	0.409	0.165	0	Macrophages	Selenom
Aif1.1	0	1.22804	0.897	0.654	0	Macrophages	Aif1
H2-Oa.1	0	-4.33328	0.038	0.28	0	Macrophages	H2-Oa
Tnfrsf11a.1	0	1.34	0.413	0.171	0	Macrophages	Tnfrsf11a
Kcnn4.1	0	1.19909	0.446	0.205	0	Macrophages	Kcnn4
Bri3bp	0	-1.77271	0.178	0.419	0	Macrophages	Bri3bp
Tpi1.1	0	1.38561	0.938	0.697	0	Macrophages	Tpi1
Clec5a.1	0	1.05269	0.482	0.243	0	Macrophages	Clec5a
Klrd1.1	0	-5.72221	0.013	0.252	0	Macrophages	Klrd1
Ntpcr.1	0	1.62389	0.43	0.191	0	Macrophages	Ntpcr
Fcgr1	0	1.22206	0.943	0.705	0	Macrophages	Fcgr1
Mgat5	0	1.25915	0.469	0.232	0	Macrophages	Mgat5
Grk3.1	0	-2.30355	0.1	0.336	0	Macrophages	Grk3
Aprt	0	1.06665	0.85	0.615	0	Macrophages	Aprt
Ell2	0	1.23919	0.503	0.268	0	Macrophages	Ell2
Eid1.1	0	1.05137	0.516	0.282	0	Macrophages	Eid1
Plk3	0	1.19212	0.429	0.195	0	Macrophages	Plk3
Nedd9.1	0	-1.26895	0.3	0.533	0	Macrophages	Nedd9
Sgk1.1	0	1.49728	0.45	0.217	0	Macrophages	Sgk1
Tmem171.1	0	4.07451	0.252	0.02	0	Macrophages	Tmem171
Jaml	0	-2.45596	0.108	0.339	0	Macrophages	Jaml
Luzp1	0	1.12705	0.471	0.24	0	Macrophages	Luzp1
Daglb	0	1.42065	0.379	0.149	0	Macrophages	Daglb
Dock4	0	1.01604	0.645	0.417	0	Macrophages	Dock4
Rnase6	0	-1.64497	0.324	0.552	0	Macrophages	Rnase6
Pmaip1	0	-1.85985	0.168	0.396	0	Macrophages	Pmaip1
Cttnbp2nl.1	0	1.34881	0.417	0.189	0	Macrophages	Cttnbp2nl
Extl3	0	1.27337	0.409	0.181	0	Macrophages	Extl3
Dok2	0	1.5317	0.354	0.127	0	Macrophages	Dok2
Camk1	0	1.33821	0.404	0.178	0	Macrophages	Camk1
Ciita	0	-1.45476	0.199	0.425	0	Macrophages	Ciita
Abcc3.1	0	2.96368	0.254	0.031	0	Macrophages	Abcc3
Gm9733.1	0	-2.90442	0.078	0.301	0	Macrophages	Gm9733
Rai14.1	0	2.06886	0.294	0.072	0	Macrophages	Rai14
Grina.1	0	1.1131	0.863	0.641	0	Macrophages	Grina
Frmd4b.1	0	1.26735	0.428	0.207	0	Macrophages	Frmd4b
Plod1.1	0	1.69742	0.33	0.11	0	Macrophages	Plod1
Fyn	0	-1.42049	0.278	0.498	0	Macrophages	Fyn
Pf4.1	0	5.10683	0.232	0.014	0	Macrophages	Pf4
Pip4k2a	0	-1.15728	0.489	0.706	0	Macrophages	Pip4k2a
Zyx.1	0	-1.36073	0.615	0.832	0	Macrophages	Zyx
Vrk1	0	-1.57018	0.193	0.408	0	Macrophages	Vrk1
Mertk.1	0	2.54928	0.253	0.04	0	Macrophages	Mertk
Ophn1.1	0	3.02014	0.25	0.038	0	Macrophages	Ophn1
Bsg.1	0	1.11263	0.866	0.655	0	Macrophages	Bsg
Mcemp1.1	0	-1.37118	0.229	0.438	0	Macrophages	Mcemp1
Myo1g.1	0	-1.53759	0.345	0.553	0	Macrophages	Myo1g
Bcl3.1	0	-1.4033	0.332	0.539	0	Macrophages	Bcl3
Traf1	0	-1.95765	0.213	0.418	0	Macrophages	Traf1
Kynu	0	-2.37717	0.054	0.256	0	Macrophages	Kynu
Nt5dc2.1	0	2.01874	0.276	0.074	0	Macrophages	Nt5dc2
Tle3.1	0	-1.41439	0.205	0.407	0	Macrophages	Tle3
Etv5.1	0	2.27352	0.255	0.056	0	Macrophages	Etv5
Mif.1	0	1.22492	0.953	0.756	0	Macrophages	Mif
Lhfpl2.1	0	3.15653	0.219	0.023	0	Macrophages	Lhfpl2
Gpr132	0	-1.20849	0.288	0.483	0	Macrophages	Gpr132
Hp.1	0	-2.10088	0.201	0.395	0	Macrophages	Hp
Ighm	0	-1.35022	0.144	0.337	0	Macrophages	Ighm
Bhlhe40	0	-1.49825	0.281	0.474	0	Macrophages	Bhlhe40
Ang.1	0	2.97633	0.221	0.03	0	Macrophages	Ang
Tppp3.1	0	-2.26654	0.14	0.329	0	Macrophages	Tppp3
Slc44a2.1	0	-1.72233	0.172	0.36	0	Macrophages	Slc44a2
Fam49a.1	0	-1.54783	0.226	0.414	0	Macrophages	Fam49a
Add3.1	0	-2.0483	0.128	0.315	0	Macrophages	Add3
Itga4.1	0	-1.23491	0.469	0.654	0	Macrophages	Itga4
Pgk1.1	0	1.21128	0.882	0.697	0	Macrophages	Pgk1
Dusp5	0	-1.72295	0.177	0.362	0	Macrophages	Dusp5
Herpud1	0	-1.81338	0.141	0.325	0	Macrophages	Herpud1
Spint2.1	0	-5.39667	0.009	0.192	0	Macrophages	Spint2
Ldlr.1	0	-1.38919	0.199	0.381	0	Macrophages	Ldlr
H2-DMb2.1	0	-3.36774	0.11	0.291	0	Macrophages	H2-DMb2
Gyg.1	0	-1.3032	0.322	0.501	0	Macrophages	Gyg
Rogdi	0	-2.37954	0.114	0.293	0	Macrophages	Rogdi
Il1r2.1	0	-2.70163	0.142	0.32	0	Macrophages	Il1r2
[truncated: 23,690 more rows]
