# Supplementary material for: In vivo armed macrophages curb liver metastasis through tumor-reactive T-cell rejuvenation
Source: Nat Commun. 2025 Apr 11;16:3471. doi: 10.1038/s41467-025-58369-2 (PMC11992024; doi:10.1038/s41467-025-58369-2)
Supplement: Supplementary file 4 — Supplementary Dataset 2 [file 41467_2025_58369_MOESM4_ESM.xlsx]

## Sheet: Liver
Supplementary data 2: Top markers in liver T and NK population in mice bearing MC38.OVA LM. p-value calculated by Wilcoxon Rank Sum test. Adjusted p-value is calculated based on bonferroni correction.
p_val	avg_log2FC	pct.1	pct.2	p_val_adj	cluster	gene
0	-8.03953	0.02	0.89	0	Naive CD4	Nkg7
0	-6.50314	0.024	0.778	0	Naive CD4	Il2rb
0	-8.86051	0.039	0.768	0	Naive CD4	Ccl5
0	2.741	0.856	0.16	0	Naive CD4	Ccr7
0	-8.21367	0.007	0.65	0	Naive CD4	S100a6
0	2.70149	0.947	0.308	0	Naive CD4	Lef1
0	-3.22106	0.188	0.787	0	Naive CD4	Ctsw
0	-3.06783	0.241	0.818	0	Naive CD4	S100a11
0	4.18948	0.657	0.089	0	Naive CD4	Igfbp4
0	2.35096	0.884	0.345	0	Naive CD4	Tcf7
0	2.23626	0.894	0.37	0	Naive CD4	Satb1
0	2.14193	0.757	0.237	0	Naive CD4	Il7r
0	2.77387	0.702	0.183	0	Naive CD4	Gpr183
0	2.12635	0.803	0.333	0	Naive CD4	Bach2
0	2.49547	0.671	0.205	0	Naive CD4	S1pr1
0	2.5016	0.61	0.169	0	Naive CD4	Actn1
0	4.82641	0.46	0.027	0	Naive CD4	Ly6c1
0	2.57799	0.517	0.085	0	Naive CD4	Cd4
0	-3.16991	0.53	0.922	0	Naive CD4	AW112010
0	1.6113	0.988	0.604	0	Naive CD4	Klf2
0	2.97424	0.441	0.079	0	Naive CD4	Il6ra
0	5.64647	0.302	0.007	0	Naive CD4	St8sia6
0	6.1199	0.228	0.004	0	Naive CD4	Pdlim4
0	1.11707	0.996	0.931	0	Naive CD4	Rpl12
0	1.04631	0.997	0.951	0	Naive CD4	Rps28
0	1.16648	0.999	0.959	0	Naive CD4	Rps19
0	1.17548	0.999	0.963	0	Naive CD4	Rps20
0	1.036	1	0.966	0	Naive CD4	Rps27
0	1.17123	0.998	0.964	0	Naive CD4	Rps29
3.1105e-306	-6.25934	0.014	0.643	1.00423e-301	Naive CD4	Ahnak
3.10936e-290	-4.50364	0.154	0.704	1.00386e-285	Naive CD4	Lgals1
4.46654e-290	2.45548	0.559	0.158	1.44202e-285	Naive CD4	Rflnb
6.90524e-288	2.78202	0.434	0.091	2.22936e-283	Naive CD4	St6gal1
1.12029e-283	2.48906	0.503	0.126	3.61687e-279	Naive CD4	Sugct
1.15753e-281	-3.23245	0.167	0.728	3.73707e-277	Naive CD4	Id2
8.6226e-278	-4.86078	0.039	0.629	2.78381e-273	Naive CD4	Hopx
8.25133e-277	2.23213	0.497	0.12	2.66394e-272	Naive CD4	Cd40lg
2.66943e-262	3.24886	0.302	0.045	8.61827e-258	Naive CD4	St8sia1
1.47265e-260	1.76177	0.808	0.452	4.75447e-256	Naive CD4	Dgka
2.54049e-259	2.23684	0.58	0.186	8.20197e-255	Naive CD4	Rgs10
2.41367e-253	2.48131	0.526	0.16	7.79255e-249	Naive CD4	Selenop
1.26278e-252	-9.26746	0.008	0.563	4.07689e-248	Naive CD4	Gzmb
1.30052e-251	-1.66178	0.887	0.947	4.19874e-247	Naive CD4	Actg1
4.88467e-248	-6.95905	0.008	0.559	1.57702e-243	Naive CD4	Anxa2
2.86983e-245	-2.57421	0.281	0.774	9.26525e-241	Naive CD4	Dennd4a
4.14512e-244	-1.15458	0.998	0.986	1.33825e-239	Naive CD4	Actb
1.99561e-242	-4.99073	0.116	0.631	6.44281e-238	Naive CD4	Cd7
4.09267e-242	-6.4901	0.008	0.553	1.32132e-237	Naive CD4	Slamf7
3.7188e-240	-1.97651	0.533	0.867	1.20062e-235	Naive CD4	S100a10
2.52739e-236	1.43487	0.882	0.616	8.15967e-232	Naive CD4	Foxp1
1.59333e-235	-2.21734	0.329	0.782	5.14406e-231	Naive CD4	Ctsd
6.38319e-234	-6.8354	0.007	0.539	2.06081e-229	Naive CD4	Myo1f
3.57668e-233	-4.19542	0.109	0.63	1.15473e-228	Naive CD4	Rgs1
4.5643e-232	-6.82051	0.008	0.536	1.47358e-227	Naive CD4	Chsy1
2.07235e-228	1.68444	0.799	0.513	6.69059e-224	Naive CD4	Crlf3
8.83966e-228	-6.23975	0.01	0.534	2.85388e-223	Naive CD4	Sytl3
1.24644e-227	-1.04099	0.982	0.967	4.02414e-223	Naive CD4	Pfn1
6.42178e-224	-5.5681	0.014	0.533	2.07327e-219	Naive CD4	Cst7
8.38674e-223	-1.41999	0.574	0.887	2.70766e-218	Naive CD4	Lcp1
3.74009e-222	-2.93511	0.12	0.641	1.20749e-217	Naive CD4	Zyx
2.85848e-220	-2.09706	0.285	0.753	9.22859e-216	Naive CD4	Gimap7
1.35194e-215	1.05276	0.948	0.826	4.36473e-211	Naive CD4	Arhgap15
1.59809e-215	-3.14006	0.101	0.612	5.15943e-211	Naive CD4	Efhd2
1.54973e-214	2.34916	0.463	0.137	5.00331e-210	Naive CD4	Nsg2
2.56873e-212	1.7248	0.731	0.369	8.29314e-208	Naive CD4	Tsc22d3
6.50681e-212	-1.75599	0.372	0.817	2.10072e-207	Naive CD4	Epsti1
2.68427e-211	-1.34563	0.663	0.899	8.66618e-207	Naive CD4	Cyba
7.40259e-211	-1.7058	0.635	0.886	2.38993e-206	Naive CD4	Crip1
6.40651e-210	-6.65869	0.008	0.504	2.06834e-205	Naive CD4	Ccr5
2.08138e-208	-9.0557	0.002	0.493	6.71973e-204	Naive CD4	Tbx21
3.32076e-207	3.40863	0.224	0.03	1.07211e-202	Naive CD4	Tgfbr3
7.29918e-207	3.0339	0.256	0.04	2.35654e-202	Naive CD4	Ifngr2
1.43339e-206	-1.81276	0.327	0.804	4.6277e-202	Naive CD4	H2-Q6
4.68454e-206	-1.34147	0.628	0.887	1.5124e-201	Naive CD4	Ptprcap
1.14821e-204	-7.82243	0.007	0.492	3.70699e-200	Naive CD4	Cxcr6
2.51695e-202	-6.64986	0.031	0.509	8.12598e-198	Naive CD4	Ly6c2
1.15355e-200	-1.24872	0.899	0.943	3.72423e-196	Naive CD4	Gapdh
3.58919e-199	-1.80041	0.37	0.783	1.15877e-194	Naive CD4	Itgb2
1.05437e-198	-4.42756	0.05	0.529	3.40404e-194	Naive CD4	Klrd1
8.41043e-198	-3.41459	0.066	0.556	2.71531e-193	Naive CD4	Gng2
8.51581e-197	-6.93069	0.005	0.48	2.74933e-192	Naive CD4	Bhlhe40
8.51778e-197	-5.93323	0.01	0.485	2.74997e-192	Naive CD4	Cd8a
5.01912e-192	1.4102	0.722	0.311	1.62042e-187	Naive CD4	Sell
7.0881e-191	2.9799	0.297	0.061	2.28839e-186	Naive CD4	Trib2
3.31452e-190	-2.45739	0.159	0.636	1.07009e-185	Naive CD4	Prr13
1.39415e-189	-8.39276	0.009	0.471	4.50103e-185	Naive CD4	Ccl4
1.8083e-189	-1.04532	0.817	0.953	5.8381e-185	Naive CD4	H2-Q7
9.08121e-189	-5.46846	0.021	0.483	2.93187e-184	Naive CD4	Plac8
8.62657e-188	-8.53504	0.003	0.461	2.78509e-183	Naive CD4	Cd160
1.92132e-187	-3.75296	0.049	0.519	6.20297e-183	Naive CD4	Pglyrp1
8.77642e-187	-1.33195	0.584	0.852	2.83347e-182	Naive CD4	Capzb
5.3468e-181	-4.24105	0.03	0.488	1.72621e-176	Naive CD4	Fasl
8.80365e-180	1.14235	0.881	0.722	2.84226e-175	Naive CD4	Cytip
2.2193e-179	-5.64251	0.011	0.459	7.16502e-175	Naive CD4	Coro2a
1.05743e-175	-1.90966	0.253	0.713	3.41393e-171	Naive CD4	Ikzf3
7.4537e-175	1.00727	0.917	0.79	2.40643e-170	Naive CD4	Cnot6
4.36038e-172	1.01496	0.849	0.538	1.40775e-167	Naive CD4	Inpp4b
4.58456e-170	2.11703	0.544	0.242	1.48013e-165	Naive CD4	Dusp10
2.39183e-169	-1.94021	0.277	0.695	7.72202e-165	Naive CD4	Cd48
2.67132e-167	-8.79462	0.001	0.424	8.62435e-163	Naive CD4	Cxcr3
1.70358e-166	-1.92882	0.253	0.696	5.50002e-162	Naive CD4	Itgal
4.67716e-166	-3.52448	0.065	0.505	1.51002e-161	Naive CD4	Itgb1
9.2337e-165	-2.82125	0.133	0.569	2.9811e-160	Naive CD4	Cd226
2.34824e-164	-7.15641	0.003	0.422	7.58129e-160	Naive CD4	Osbpl3
1.94268e-163	1.06527	0.884	0.725	6.27195e-159	Naive CD4	Npc2
7.70952e-163	-7.92483	0.005	0.42	2.48902e-158	Naive CD4	S100a4
1.22883e-161	1.60065	0.665	0.366	3.96729e-157	Naive CD4	Scml4
9.53164e-160	-5.807	0.012	0.425	3.07729e-155	Naive CD4	Gem
2.45657e-159	-7.36026	0.007	0.417	7.93104e-155	Naive CD4	Ifng
1.08107e-158	-1.13102	0.652	0.865	3.49023e-154	Naive CD4	Clic1
1.22687e-158	-5.82129	0.008	0.419	3.96095e-154	Naive CD4	Hip1
8.08902e-155	-6.65812	0.006	0.408	2.61154e-150	Naive CD4	Fgl2
1.70341e-154	-2.9943	0.102	0.528	5.49947e-150	Naive CD4	Atxn1
2.72675e-154	1.45858	0.672	0.355	8.80332e-150	Naive CD4	Slfn1
2.36783e-153	-1.5845	0.393	0.781	7.64453e-149	Naive CD4	Ppp1r12a
6.95383e-152	-4.36963	0.073	0.46	2.24505e-147	Naive CD4	Cd8b1
2.7857e-150	-1.49043	0.35	0.738	8.99363e-146	Naive CD4	Anxa6
3.74512e-150	-1.09017	0.616	0.864	1.20911e-145	Naive CD4	Gnas
5.67137e-150	-1.75665	0.327	0.694	1.831e-145	Naive CD4	Txn1
7.57625e-148	-7.2074	0.003	0.391	2.44599e-143	Naive CD4	Klrk1
2.60953e-147	1.70463	0.515	0.217	8.42486e-143	Naive CD4	Aff3
6.17028e-146	1.22454	0.793	0.578	1.99208e-141	Naive CD4	Atp1b3
4.11555e-144	1.74421	0.486	0.192	1.32871e-139	Naive CD4	Cmah
1.38015e-143	-2.32345	0.119	0.538	4.45581e-139	Naive CD4	Runx3
9.34481e-143	1.31545	0.688	0.37	3.01697e-138	Naive CD4	Emb
2.56043e-142	1.87231	0.471	0.188	8.26634e-138	Naive CD4	Slamf6
2.94431e-141	2.09007	0.415	0.153	9.50572e-137	Naive CD4	Pecam1
5.2686e-141	1.31279	0.737	0.457	1.70097e-136	Naive CD4	Gm8369
9.46801e-137	-1.1508	0.545	0.816	3.05675e-132	Naive CD4	Cox5b
2.57714e-136	1.79694	0.475	0.197	8.3203e-132	Naive CD4	Fam169b
9.64664e-135	-4.96395	0.013	0.382	3.11442e-130	Naive CD4	Acot7
2.65738e-134	1.93239	0.371	0.123	8.57935e-130	Naive CD4	Trat1
1.62257e-133	-8.05727	0.008	0.368	5.23847e-129	Naive CD4	Xcl1
9.69715e-133	-5.64123	0.01	0.372	3.13072e-128	Naive CD4	Serpina3g
2.61329e-132	3.21301	0.145	0.019	8.437e-128	Naive CD4	B630019A10Rik
1.34631e-131	2.23786	0.307	0.089	4.34656e-127	Naive CD4	Pik3ip1
1.16234e-129	2.1637	0.387	0.144	3.75262e-125	Naive CD4	A930005H10Rik
5.14082e-128	1.07535	0.81	0.641	1.65971e-123	Naive CD4	Rapgef6
1.69757e-127	-2.95679	0.054	0.431	5.4806e-123	Naive CD4	Rgs3
1.9704e-127	-4.73471	0.018	0.372	6.36143e-123	Naive CD4	Plek
1.98406e-127	-1.7075	0.221	0.614	6.40555e-123	Naive CD4	Dnajc15
2.71412e-127	-7.55467	0.003	0.35	8.76255e-123	Naive CD4	Klre1
6.52066e-127	-3.42583	0.063	0.43	2.1052e-122	Naive CD4	Chn2
9.1446e-127	-4.31207	0.017	0.372	2.95233e-122	Naive CD4	Tm6sf1
1.69743e-125	-4.60999	0.015	0.366	5.48016e-121	Naive CD4	Ifitm10
3.49184e-124	-1.48529	0.475	0.785	1.12734e-119	Naive CD4	Fyn
3.27458e-122	-2.16382	0.158	0.544	1.0572e-117	Naive CD4	AU020206
1.16414e-121	-1.51233	0.257	0.642	3.75842e-117	Naive CD4	Sec11c
3.30638e-121	-1.80551	0.53	0.771	1.06747e-116	Naive CD4	H2afz
5.86342e-121	-8.39687	0.002	0.335	1.89301e-116	Naive CD4	Setbp1
2.32319e-120	-2.68253	0.075	0.441	7.50043e-116	Naive CD4	Lax1
5.98488e-118	-9.48534	0.013	0.341	1.93222e-113	Naive CD4	Gzma
3.3715e-117	2.21873	0.324	0.108	1.08849e-112	Naive CD4	Pdk1
1.42221e-116	1.52281	0.549	0.285	4.5916e-112	Naive CD4	Thada
3.70286e-116	-1.61037	0.221	0.608	1.19547e-111	Naive CD4	Tpst2
1.12471e-115	-1.16345	0.492	0.762	3.63112e-111	Naive CD4	Cox5a
1.73861e-115	-3.14339	0.063	0.412	5.61309e-111	Naive CD4	Trerf1
2.2697e-115	-3.24866	0.044	0.389	7.32774e-111	Naive CD4	Sept11
1.21051e-114	-1.60562	0.276	0.64	3.90814e-110	Naive CD4	Sh2d2a
4.34764e-114	-1.3913	0.312	0.677	1.40364e-109	Naive CD4	S100a13
8.22842e-114	2.34457	0.247	0.066	2.65655e-109	Naive CD4	Als2cl
9.86495e-114	-3.11161	0.056	0.399	3.1849e-109	Naive CD4	Bcl2a1b
1.21779e-113	3.03392	0.172	0.032	3.93164e-109	Naive CD4	Gm14085
7.06021e-113	-5.17825	0.013	0.336	2.27939e-108	Naive CD4	Ctla2a
7.46703e-113	1.34829	0.641	0.4	2.41073e-108	Naive CD4	Ssh2
3.33489e-112	2.18473	0.314	0.106	1.07667e-107	Naive CD4	Tent5c
4.54888e-112	-1.08819	0.567	0.829	1.4686e-107	Naive CD4	Lsp1
1.52473e-111	-1.34217	0.334	0.685	4.92259e-107	Naive CD4	1810037I17Rik
1.90031e-111	2.94749	0.163	0.03	6.13516e-107	Naive CD4	Mtss1
6.55727e-111	-6.31033	0.004	0.318	2.11701e-106	Naive CD4	Lrrk1
6.98422e-111	-7.50044	0.003	0.316	2.25485e-106	Naive CD4	Klrc1
1.34101e-110	-3.5892	0.042	0.371	4.32944e-106	Naive CD4	Adam19
2.79816e-110	1.76436	0.364	0.135	9.03385e-106	Naive CD4	Tmem64
3.46424e-110	-4.1504	0.019	0.341	1.11843e-105	Naive CD4	Serpinb6b
3.6536e-110	-2.17277	0.115	0.478	1.17957e-105	Naive CD4	Rab8b
4.38872e-108	-9.19343	0.003	0.309	1.4169e-103	Naive CD4	Ccl3
1.01739e-106	-1.50883	0.281	0.626	3.28464e-102	Naive CD4	Reep5
1.72767e-106	1.29108	0.664	0.473	5.57778e-102	Naive CD4	Tgfbr2
3.56965e-106	-2.53929	0.075	0.416	1.15246e-101	Naive CD4	Nsmaf
4.69899e-106	4.51245	0.075	0.005	1.51707e-101	Naive CD4	Gm15708
1.18986e-105	-1.76232	0.212	0.576	3.84146e-101	Naive CD4	Prex1
3.65673e-105	-1.47768	0.291	0.662	1.18058e-100	Naive CD4	Ptpn22
4.36784e-104	-6.04744	0.004	0.304	1.41016e-99	Naive CD4	Il18rap
5.2488e-103	-1.94483	0.338	0.626	1.69457e-98	Naive CD4	Vim
1.76373e-101	-1.97087	0.114	0.462	5.6942e-97	Naive CD4	Cyth4
2.37202e-101	-5.97736	0.007	0.3	7.65806e-97	Naive CD4	Gm44174
2.57246e-101	-1.25828	0.44	0.721	8.3052e-97	Naive CD4	Hsp90b1
9.34369e-101	-3.44486	0.029	0.337	3.01661e-96	Naive CD4	Ybx3
1.07491e-100	1.47621	0.487	0.249	3.47035e-96	Naive CD4	Znrf1
1.3594e-99	-4.06276	0.027	0.328	4.38884e-95	Naive CD4	Irf8
1.89534e-99	-1.51371	0.236	0.592	6.1191e-95	Naive CD4	Cd82
2.22294e-99	1.46083	0.549	0.329	7.17676e-95	Naive CD4	Stat5b
1.48501e-98	1.60533	0.302	0.098	4.79436e-94	Naive CD4	Dapl1
1.66642e-98	2.28452	0.263	0.084	5.38004e-94	Naive CD4	Cd2ap
1.81321e-98	-2.3878	0.096	0.425	5.85394e-94	Naive CD4	Stk39
2.75054e-98	2.18011	0.302	0.109	8.88011e-94	Naive CD4	Itga6
7.29359e-98	-1.17541	0.386	0.724	2.35474e-93	Naive CD4	Rinl
8.2805e-98	-2.74046	0.056	0.371	2.67336e-93	Naive CD4	Tnfrsf1b
4.27777e-97	-2.7562	0.06	0.372	1.38108e-92	Naive CD4	Glrx
6.54715e-97	1.49909	0.445	0.208	2.11375e-92	Naive CD4	Ighm
8.29579e-97	1.48447	0.453	0.217	2.6783e-92	Naive CD4	Tspan32
3.19735e-96	-3.86345	0.036	0.332	1.03227e-91	Naive CD4	Nr4a2
4.64308e-96	-2.08817	0.482	0.73	1.49902e-91	Naive CD4	Hmgb2
7.75876e-96	-1.01789	0.474	0.748	2.50492e-91	Naive CD4	Psmb3
1.23444e-95	-6.50862	0.003	0.282	3.98539e-91	Naive CD4	Tigit
1.64556e-95	-5.93584	0.005	0.285	5.3127e-91	Naive CD4	Tmem163
2.14562e-95	-1.49793	0.303	0.654	6.92712e-91	Naive CD4	Pde7a
2.67829e-95	-1.07583	0.408	0.716	8.64686e-91	Naive CD4	Arpc4
5.04876e-95	-4.9339	0.009	0.291	1.62999e-90	Naive CD4	Il12rb2
1.52304e-94	-4.51349	0.012	0.295	4.91713e-90	Naive CD4	Cd38
1.57266e-94	-4.69881	0.012	0.294	5.07732e-90	Naive CD4	Lilrb4a
2.20516e-94	-5.83926	0.008	0.286	7.11935e-90	Naive CD4	Cd244a
3.81215e-94	-1.1139	0.382	0.701	1.23075e-89	Naive CD4	Cap1
4.79661e-94	-3.53492	0.019	0.308	1.54858e-89	Naive CD4	Unc119
2.5938e-93	-1.34903	0.247	0.596	8.37409e-89	Naive CD4	Apobec3
2.63402e-93	-4.98287	0.01	0.288	8.50392e-89	Naive CD4	Pik3ap1
7.24091e-93	-2.33787	0.07	0.381	2.33773e-88	Naive CD4	Glipr2
2.16459e-92	-5.03362	0.01	0.286	6.98838e-88	Naive CD4	Pdcd1
2.31515e-92	-2.23123	0.104	0.42	7.47446e-88	Naive CD4	Arsb
7.14412e-92	-1.18583	0.332	0.656	2.30648e-87	Naive CD4	Ndufb7
1.05353e-91	-5.0709	0.01	0.284	3.40132e-87	Naive CD4	Entpd1
1.27191e-91	-6.59354	0.004	0.274	4.10638e-87	Naive CD4	Gm36723
4.68812e-91	-7.31841	0.003	0.27	1.51356e-86	Naive CD4	Lilr4b
1.27608e-90	2.05527	0.216	0.06	4.11982e-86	Naive CD4	Tdrp
2.51336e-90	-1.78188	0.142	0.468	8.11439e-86	Naive CD4	Camk2b
2.54702e-90	-6.21357	0.003	0.27	8.22306e-86	Naive CD4	Baiap3
1.87698e-89	1.48397	0.417	0.197	6.05982e-85	Naive CD4	Retreg1
3.23925e-89	2.49752	0.182	0.045	1.04579e-84	Naive CD4	Slc49a4
4.99291e-89	-3.26258	0.028	0.309	1.61196e-84	Naive CD4	Litaf
6.94333e-89	-2.40583	0.075	0.377	2.24166e-84	Naive CD4	Sorl1
1.3906e-88	-3.55736	0.018	0.294	4.48954e-84	Naive CD4	Adora2a
2.093e-88	-1.1455	0.327	0.651	6.75725e-84	Naive CD4	Vasp
3.48064e-88	-5.69174	0.003	0.266	1.12372e-83	Naive CD4	Atp2b4
3.75696e-88	-4.04082	0.021	0.293	1.21293e-83	Naive CD4	Cish
1.12914e-87	-1.72607	0.134	0.459	3.64544e-83	Naive CD4	Pfkp
1.33004e-87	-5.0622	0.01	0.275	4.29403e-83	Naive CD4	Abcb1a
1.4025e-87	-1.67502	0.205	0.533	4.52796e-83	Naive CD4	Aopep
1.57975e-87	-7.84105	0.001	0.259	5.10022e-83	Naive CD4	Samd3
2.94263e-87	-7.17136	0.002	0.26	9.50028e-83	Naive CD4	Eomes
3.60004e-87	-2.11385	0.08	0.386	1.16227e-82	Naive CD4	Icam1
1.44191e-86	-1.90795	0.106	0.419	4.6552e-82	Naive CD4	Dok2
6.50342e-86	-1.9767	0.132	0.443	2.09963e-81	Naive CD4	Dusp5
1.05664e-85	-3.49206	0.031	0.303	3.41135e-81	Naive CD4	Serpinb9
1.12024e-85	-1.23634	0.298	0.618	3.6167e-81	Naive CD4	Ywhaq
1.46405e-85	-3.60535	0.053	0.33	4.7267e-81	Naive CD4	Prf1
2.05054e-85	2.99215	0.13	0.024	6.62017e-81	Naive CD4	Vipr1
2.74864e-85	-9.02242	0.001	0.254	8.87397e-81	Naive CD4	Trgv2
3.34728e-85	-1.0214	0.474	0.727	1.08067e-80	Naive CD4	Abracl
4.04602e-85	4.2656	0.059	0.004	1.30626e-80	Naive CD4	Acvrl1
6.52284e-85	3.51856	0.089	0.011	2.1059e-80	Naive CD4	Nacc2
2.57047e-84	-1.10149	0.294	0.642	8.29878e-80	Naive CD4	Gimap5
3.00164e-84	-7.9844	0.001	0.251	9.6908e-80	Naive CD4	Dapk2
3.70926e-84	-2.8699	0.044	0.321	1.19754e-79	Naive CD4	Padi2
4.45217e-84	-1.77995	0.112	0.425	1.43738e-79	Naive CD4	St3gal4
5.02901e-84	-1.8913	0.096	0.401	1.62362e-79	Naive CD4	Sema4a
9.58594e-84	-1.37731	0.26	0.604	3.09482e-79	Naive CD4	Fnbp1
1.20445e-83	1.84103	0.377	0.179	3.88856e-79	Naive CD4	Rab3ip
2.03567e-83	-6.42078	0.024	0.279	6.57216e-79	Naive CD4	Fcer1g
6.88465e-83	-2.75742	0.035	0.307	2.22271e-78	Naive CD4	Ccdc50
1.07838e-82	-4.64083	0.014	0.269	3.48156e-78	Naive CD4	Ikzf2
1.64441e-82	-1.15127	0.285	0.625	5.30896e-78	Naive CD4	Sept9
5.36166e-82	-1.517	0.152	0.472	1.73101e-77	Naive CD4	Sipa1
6.28809e-82	-1.31849	0.254	0.567	2.03011e-77	Naive CD4	Calm3
8.62229e-82	-1.54725	0.176	0.488	2.78371e-77	Naive CD4	Lgals3bp
8.65288e-82	-1.05306	0.384	0.683	2.79358e-77	Naive CD4	Cox17
1.32143e-81	1.05171	0.745	0.623	4.26625e-77	Naive CD4	Samhd1
1.37142e-81	-1.65742	0.154	0.46	4.42764e-77	Naive CD4	Pgam1
2.75153e-81	-1.54866	0.132	0.446	8.88332e-77	Naive CD4	Agpat3
3.90778e-81	-8.79539	0.002	0.245	1.26163e-76	Naive CD4	Gzmk
8.22918e-81	-2.05944	0.132	0.432	2.65679e-76	Naive CD4	Mctp2
1.16467e-80	-1.47412	0.182	0.502	3.76013e-76	Naive CD4	Sla
2.3623e-80	-5.87579	0.007	0.251	7.62669e-76	Naive CD4	Lgals3
8.4647e-80	-1.79725	0.138	0.436	2.73283e-75	Naive CD4	Slbp
1.3114e-79	-2.56467	0.065	0.338	4.23385e-75	Naive CD4	Il10ra
2.29133e-79	-4.99147	0.006	0.249	7.39755e-75	Naive CD4	Nedd4
9.45008e-79	-2.0736	0.068	0.349	3.05096e-74	Naive CD4	Il10rb
1.00249e-78	-3.24531	0.052	0.319	3.23653e-74	Naive CD4	St6galnac3
5.29925e-78	-1.57692	0.139	0.441	1.71086e-73	Naive CD4	Etfb
5.3159e-78	-2.99033	0.029	0.284	1.71624e-73	Naive CD4	Rab19
8.32966e-78	-1.55187	0.152	0.452	2.68923e-73	Naive CD4	Gm19585
9.2362e-78	-2.0784	0.086	0.371	2.98191e-73	Naive CD4	Ptpn4
1.86798e-77	-1.77548	0.102	0.396	6.03077e-73	Naive CD4	D16Ertd472e
2.64503e-77	-2.04766	0.081	0.36	8.53948e-73	Naive CD4	Ptms
3.31636e-77	-1.45379	0.191	0.491	1.07069e-72	Naive CD4	Rps27l
9.65723e-77	-2.35194	0.059	0.329	3.11784e-72	Naive CD4	Cd44
2.52707e-76	-4.80713	0.008	0.243	8.15864e-72	Naive CD4	Racgap1
3.61922e-76	-3.01434	0.039	0.292	1.16846e-71	Naive CD4	Jaml
3.63539e-76	1.08184	0.621	0.424	1.17369e-71	Naive CD4	Klf3
4.75215e-76	-1.11713	0.297	0.61	1.53423e-71	Naive CD4	Plaat3
5.83122e-76	-6.94898	0.002	0.232	1.88261e-71	Naive CD4	Ccr2
6.3509e-76	2.42188	0.198	0.06	2.05039e-71	Naive CD4	Frat2
8.68078e-76	-2.22504	0.077	0.349	2.80259e-71	Naive CD4	Ubash3b
1.08907e-75	-1.78732	0.101	0.387	3.51605e-71	Naive CD4	Gm4070
3.03408e-75	-1.65591	0.101	0.391	9.79553e-71	Naive CD4	Tmem256
6.75634e-75	4.10414	0.059	0.005	2.18128e-70	Naive CD4	Amigo2
8.9467e-75	-1.4225	0.21	0.522	2.88844e-70	Naive CD4	Inpp5d
1.3499e-74	1.57681	0.26	0.094	4.35815e-70	Naive CD4	Ramp1
2.45416e-74	-7.93326	0.001	0.227	7.92327e-70	Naive CD4	Lag3
2.46055e-74	-3.09521	0.03	0.277	7.9439e-70	Naive CD4	Nbeal2
3.31377e-74	-6.19202	0.027	0.261	1.06985e-69	Naive CD4	Tyrobp
5.76154e-74	-3.78258	0.019	0.257	1.86011e-69	Naive CD4	P2rx7
1.67287e-73	-2.0526	0.093	0.368	5.40085e-69	Naive CD4	Samsn1
6.31296e-73	-4.15349	0.026	0.264	2.03814e-68	Naive CD4	Kcnq5
7.28001e-73	-1.86464	0.078	0.351	2.35035e-68	Naive CD4	Lrmp
9.49991e-73	-2.20951	0.055	0.315	3.06705e-68	Naive CD4	Ptpn7
1.19029e-72	-1.17346	0.251	0.552	3.84284e-68	Naive CD4	Tpm4
2.69575e-72	-2.31934	0.084	0.343	8.70323e-68	Naive CD4	Lmnb1
1.00553e-71	-2.22525	0.059	0.316	3.24635e-67	Naive CD4	Sdf2l1
1.11437e-71	-2.10123	0.065	0.328	3.59773e-67	Naive CD4	St3gal6
1.70674e-71	-1.43661	0.19	0.49	5.51021e-67	Naive CD4	Nfatc1
3.74257e-71	-1.32412	0.164	0.466	1.20829e-66	Naive CD4	Lamtor4
4.69293e-71	-4.70278	0.008	0.23	1.51511e-66	Naive CD4	Bcl2a1d
5.79652e-71	-2.07119	0.14	0.415	1.87141e-66	Naive CD4	Tuba1c
6.61187e-71	-1.08585	0.385	0.688	2.13464e-66	Naive CD4	Celf2
8.59066e-71	-4.6083	0.012	0.236	2.7735e-66	Naive CD4	Tnfrsf9
1.14487e-70	1.31594	0.528	0.353	3.69622e-66	Naive CD4	Stk38
1.48631e-70	-1.5507	0.157	0.448	4.79856e-66	Naive CD4	Ppp3cc
1.52226e-70	2.01889	0.21	0.069	4.91463e-66	Naive CD4	Patj
1.82961e-70	-1.04891	0.526	0.736	5.90689e-66	Naive CD4	Tagln2
1.92576e-70	-4.84218	0.006	0.226	6.21731e-66	Naive CD4	Morrbid
3.49549e-70	-1.78059	0.093	0.364	1.12852e-65	Naive CD4	Nucb1
1.16165e-69	1.60617	0.374	0.186	3.75038e-65	Naive CD4	Tgtp1
1.26919e-69	-2.83406	0.033	0.268	4.09756e-65	Naive CD4	Cdk6
1.48044e-69	-1.95808	0.094	0.358	4.7796e-65	Naive CD4	Lpxn
2.04418e-69	-2.02082	0.088	0.348	6.59963e-65	Naive CD4	Tpi1
2.51084e-69	-4.14845	0.023	0.249	8.10624e-65	Naive CD4	Zeb2
3.67211e-69	4.10557	0.053	0.004	1.18554e-64	Naive CD4	Hotairm1
7.3023e-69	1.22604	0.597	0.434	2.35755e-64	Naive CD4	Txnip
1.18904e-68	-1.00878	0.368	0.665	3.83882e-64	Naive CD4	Iqgap1
2.15779e-68	1.12692	0.559	0.379	6.96643e-64	Naive CD4	Ppp1r15a
2.69709e-68	-4.17357	0.013	0.232	8.70755e-64	Naive CD4	Dock5
5.15866e-68	-2.07179	0.066	0.319	1.66547e-63	Naive CD4	Capn2
5.46987e-68	4.38709	0.049	0.004	1.76595e-63	Naive CD4	A530021J07Rik
5.53575e-68	-1.32771	0.137	0.423	1.78722e-63	Naive CD4	Atpif1
5.65745e-68	-1.82429	0.115	0.378	1.82651e-63	Naive CD4	Mcm6
9.31708e-68	-8.00269	0.001	0.21	3.00802e-63	Naive CD4	Asb2
2.6115e-67	1.08787	0.484	0.282	8.43123e-63	Naive CD4	Ass1
4.99414e-67	1.44821	0.359	0.177	1.61236e-62	Naive CD4	Ssbp2
1.01631e-66	-3.66044	0.018	0.237	3.28115e-62	Naive CD4	Map3k8
1.8422e-66	2.36948	0.134	0.032	5.94755e-62	Naive CD4	A630023P12Rik
2.13047e-66	-3.75671	0.015	0.231	6.87821e-62	Naive CD4	Fam129a
2.43266e-66	-2.68538	0.045	0.279	7.85384e-62	Naive CD4	Sytl2
9.5638e-66	-2.68721	0.042	0.273	3.08767e-61	Naive CD4	Ptger4
1.36123e-65	-1.47569	0.138	0.417	4.39473e-61	Naive CD4	Ttc39b
1.60001e-65	-1.08212	0.274	0.569	5.16564e-61	Naive CD4	Esyt1
3.29203e-65	-3.46556	0.054	0.282	1.06283e-60	Naive CD4	Furin
4.02927e-65	-3.03136	0.029	0.252	1.30085e-60	Naive CD4	Tnfsf10
4.14495e-65	-6.25924	0.003	0.207	1.3382e-60	Naive CD4	Itga1
4.41074e-65	2.65092	0.105	0.02	1.42401e-60	Naive CD4	Arhgef11
6.58618e-65	-5.43345	0.003	0.206	2.12635e-60	Naive CD4	Sulf2
1.66076e-64	-7.73358	0.003	0.203	5.36177e-60	Naive CD4	Klrb1c
3.62e-64	-2.37464	0.07	0.312	1.16872e-59	Naive CD4	Arhgap26
5.1895e-64	-1.7821	0.073	0.322	1.67543e-59	Naive CD4	B3gat3
2.15307e-63	-1.50736	0.096	0.357	6.95117e-59	Naive CD4	Gnptg
3.05214e-63	-1.55706	0.143	0.411	9.85384e-59	Naive CD4	Vmp1
3.63062e-63	1.40213	0.397	0.218	1.17215e-58	Naive CD4	Smad7
4.05046e-63	-1.47488	0.116	0.381	1.30769e-58	Naive CD4	Tapbpl
6.783e-63	-9.74525	0	0.195	2.18989e-58	Naive CD4	Klrc2
8.68414e-63	2.93047	0.081	0.013	2.80368e-58	Naive CD4	Ggt5
1.10187e-62	-6.81086	0.002	0.198	3.55739e-58	Naive CD4	Lat2
1.26833e-62	-1.01712	0.456	0.693	4.09481e-58	Naive CD4	Hsp90aa1
1.53316e-62	-2.99907	0.029	0.245	4.9498e-58	Naive CD4	Gsap
1.53667e-62	1.09598	0.562	0.408	4.96114e-58	Naive CD4	Add3
1.7542e-62	-1.62575	0.085	0.337	5.66344e-58	Naive CD4	Syngr2
1.76514e-62	-5.20188	0.006	0.205	5.69876e-58	Naive CD4	Chst11
2.8925e-62	-7.70094	0.001	0.195	9.33845e-58	Naive CD4	Tcrg-C4
3.82973e-62	-3.56883	0.015	0.221	1.23643e-57	Naive CD4	Runx2
4.21584e-62	-5.31558	0.01	0.21	1.36108e-57	Naive CD4	Mki67
1.5543e-61	-3.58895	0.015	0.219	5.01807e-57	Naive CD4	F2r
1.82399e-61	-1.67022	0.126	0.382	5.88877e-57	Naive CD4	Tnfrsf18
2.16777e-61	-1.8576	0.076	0.318	6.99864e-57	Naive CD4	Mapre2
3.0094e-61	4.18868	0.048	0.004	9.71584e-57	Naive CD4	Adcy6
4.04918e-61	1.14713	0.529	0.374	1.30728e-56	Naive CD4	Pced1b
5.3358e-61	2.94791	0.097	0.019	1.72266e-56	Naive CD4	Bcl9
5.94234e-61	-1.05479	0.331	0.602	1.91848e-56	Naive CD4	Serinc3
1.26301e-60	-4.78893	0.016	0.215	4.07761e-56	Naive CD4	Top2a
1.39454e-60	-2.61702	0.037	0.253	4.50229e-56	Naive CD4	Nsd2
2.08387e-60	-10.1419	0	0.189	6.72778e-56	Naive CD4	Klrg1
4.70483e-60	2.65739	0.11	0.024	1.51896e-55	Naive CD4	Gm37065
7.97388e-60	-1.00427	0.243	0.537	2.57437e-55	Naive CD4	Hcls1
1.16588e-59	-1.85818	0.108	0.355	3.76405e-55	Naive CD4	Gramd1b
1.86815e-59	-1.33712	0.124	0.386	6.03133e-55	Naive CD4	Glmp
4.0401e-59	1.6968	0.297	0.14	1.30434e-54	Naive CD4	Nxpe3
4.36846e-59	-1.02094	0.5	0.702	1.41036e-54	Naive CD4	Ran
5.97303e-59	-1.51179	0.08	0.323	1.92839e-54	Naive CD4	Sla2
1.10667e-58	-1.98994	0.062	0.289	3.57289e-54	Naive CD4	AI506816
1.76066e-58	1.42749	0.311	0.148	5.68429e-54	Naive CD4	Sgms1
2.14395e-58	-1.55727	0.094	0.337	6.92175e-54	Naive CD4	Txnrd1
2.28005e-58	-3.53231	0.015	0.21	7.36115e-54	Naive CD4	Casp1
3.09505e-58	-1.57923	0.095	0.337	9.99238e-54	Naive CD4	Rpa2
3.50201e-58	1.45044	0.412	0.246	1.13062e-53	Naive CD4	Kif1b
5.75197e-58	-1.07547	0.255	0.544	1.85702e-53	Naive CD4	Ptk2b
6.18059e-58	-1.41356	0.107	0.355	1.9954e-53	Naive CD4	Bscl2
7.60462e-58	1.36979	0.44	0.275	2.45515e-53	Naive CD4	Tmem71
1.97904e-57	-1.05559	0.17	0.448	6.38934e-53	Naive CD4	Vps29
2.03331e-57	2.87937	0.085	0.016	6.56456e-53	Naive CD4	Gm32633
2.30751e-57	-5.53374	0.006	0.191	7.44978e-53	Naive CD4	Clnk
4.25981e-57	-5.02164	0.005	0.189	1.37528e-52	Naive CD4	Plcg2
5.1323e-57	-7.77821	0.001	0.181	1.65696e-52	Naive CD4	Itgax
7.16377e-57	1.87041	0.246	0.104	2.31282e-52	Naive CD4	Gm45552
7.37373e-57	-1.0052	0.249	0.532	2.38061e-52	Naive CD4	Ctsb
8.3086e-57	-1.07981	0.302	0.576	2.68243e-52	Naive CD4	Dusp2
1.0222e-56	-6.34965	0.002	0.182	3.30016e-52	Naive CD4	Ifngas1
1.08542e-56	-1.10167	0.19	0.464	3.50427e-52	Naive CD4	Tmed5
1.24829e-56	-1.23244	0.219	0.49	4.03009e-52	Naive CD4	Dnajc1
1.44116e-56	-2.4531	0.046	0.255	4.65278e-52	Naive CD4	Itgav
1.57257e-56	-2.56933	0.03	0.232	5.07704e-52	Naive CD4	Map7d1
1.98872e-56	-3.16568	0.017	0.209	6.4206e-52	Naive CD4	Ehd4
2.15672e-56	1.62562	0.336	0.175	6.96297e-52	Naive CD4	Irgm2
2.25689e-56	-1.77298	0.103	0.342	7.28638e-52	Naive CD4	Ppp1r16b
2.3989e-56	-1.15822	0.177	0.443	7.74486e-52	Naive CD4	Rps6ka1
2.46706e-56	-1.43993	0.109	0.353	7.9649e-52	Naive CD4	Sh2d3c
2.75342e-56	-4.63474	0.007	0.19	8.88942e-52	Naive CD4	Mdfic
3.0793e-56	-2.40296	0.029	0.231	9.94154e-52	Naive CD4	Alad
3.19879e-56	-7.64481	0.001	0.179	1.03273e-51	Naive CD4	Tcrg-C2
6.0535e-56	-2.04411	0.056	0.271	1.95437e-51	Naive CD4	Mical1
6.14248e-56	-1.26369	0.152	0.406	1.9831e-51	Naive CD4	Socs1
6.46428e-56	-9.50337	0.001	0.178	2.08699e-51	Naive CD4	Ncr1
9.47318e-56	-2.54126	0.032	0.232	3.05842e-51	Naive CD4	Sntb2
1.0174e-55	-1.85131	0.074	0.296	3.28468e-51	Naive CD4	Plp2
2.11459e-55	-1.05617	0.33	0.612	6.82694e-51	Naive CD4	Nlrc5
2.27435e-55	4.54815	0.038	0.002	7.34275e-51	Naive CD4	Gm13546
2.57879e-55	-1.24515	0.142	0.398	8.32561e-51	Naive CD4	Elf4
2.74282e-55	-2.21957	0.056	0.267	8.85521e-51	Naive CD4	Gm42031
3.65847e-55	-1.09007	0.209	0.477	1.18114e-50	Naive CD4	Ctsa
4.36047e-55	1.3389	0.41	0.246	1.40778e-50	Naive CD4	Klhl6
4.41558e-55	2.98598	0.081	0.015	1.42557e-50	Naive CD4	Rgmb
4.66041e-55	-1.20245	0.156	0.413	1.50461e-50	Naive CD4	Myo1g
4.87735e-55	-4.46628	0.006	0.185	1.57465e-50	Naive CD4	Il12rb1
5.59697e-55	-4.45515	0.008	0.188	1.80698e-50	Naive CD4	Cysltr2
7.31724e-55	-1.46255	0.106	0.343	2.36237e-50	Naive CD4	Gm12216
7.36931e-55	-3.16101	0.021	0.211	2.37918e-50	Naive CD4	Slc16a6
1.03608e-54	-1.48295	0.09	0.323	3.34499e-50	Naive CD4	Rpn1
2.12061e-54	-1.65025	0.099	0.329	6.84637e-50	Naive CD4	Mxd1
2.19466e-54	-2.27437	0.037	0.237	7.08545e-50	Naive CD4	Fam111a
2.24056e-54	-2.62098	0.025	0.218	7.23364e-50	Naive CD4	Casp3
2.97632e-54	-2.78287	0.031	0.226	9.60905e-50	Naive CD4	B4galt5
6.46869e-54	3.1062	0.069	0.011	2.08842e-49	Naive CD4	Mical3
7.20877e-54	-1.54815	0.089	0.316	2.32735e-49	Naive CD4	Glipr1
8.06669e-54	-3.22679	0.023	0.21	2.60433e-49	Naive CD4	Gadd45g
8.87126e-54	-2.32166	0.039	0.238	2.86409e-49	Naive CD4	Arhgap18
9.92344e-54	-1.13513	0.204	0.47	3.20378e-49	Naive CD4	Diaph1
1.47383e-53	1.75772	0.297	0.146	4.75826e-49	Naive CD4	Iigp1
2.34464e-53	-1.99055	0.078	0.293	7.56966e-49	Naive CD4	Cep85
2.81432e-53	-3.0949	0.025	0.213	9.08603e-49	Naive CD4	Xdh
4.6134e-53	-3.50677	0.013	0.193	1.48944e-48	Naive CD4	Gm14029
6.96649e-53	-1.61895	0.075	0.294	2.24913e-48	Naive CD4	Fkbp2
8.1726e-53	3.0878	0.074	0.013	2.63852e-48	Naive CD4	Gabrr2
1.05861e-52	-2.13686	0.061	0.268	3.41771e-48	Naive CD4	Abr
1.24495e-52	-2.82325	0.025	0.211	4.01931e-48	Naive CD4	Mcm5
1.47609e-52	3.26218	0.063	0.009	4.76557e-48	Naive CD4	BC106179
2.81091e-52	2.61067	0.098	0.022	9.07501e-48	Naive CD4	Gm16083
3.92181e-52	-2.60409	0.042	0.236	1.26616e-47	Naive CD4	Smad3
5.10257e-52	-1.4305	0.116	0.35	1.64737e-47	Naive CD4	Riok1
5.10562e-52	-2.7461	0.039	0.23	1.64835e-47	Naive CD4	Rora
7.18492e-52	-1.16222	0.118	0.36	2.31965e-47	Naive CD4	Tbcb
1.60899e-51	-5.33097	0.003	0.17	5.19463e-47	Naive CD4	Stx11
1.62528e-51	-7.28381	0.001	0.165	5.24721e-47	Naive CD4	Ccdc136
1.98865e-51	-1.14869	0.142	0.389	6.42037e-47	Naive CD4	Gatad2a
2.41675e-51	-1.20235	0.163	0.413	7.80247e-47	Naive CD4	Tnfaip8
6.17991e-51	-1.79222	0.106	0.326	1.99518e-46	Naive CD4	Nabp1
6.33353e-51	-1.2158	0.251	0.504	2.04478e-46	Naive CD4	Atp2b1
7.23718e-51	-7.33579	0.002	0.165	2.33652e-46	Naive CD4	Pclaf
1.74793e-50	-1.0946	0.155	0.4	5.64318e-46	Naive CD4	Cdk2ap1
2.18794e-50	2.87926	0.078	0.015	7.06376e-46	Naive CD4	Igsf23
2.6396e-50	-1.0829	0.189	0.445	8.52195e-46	Naive CD4	Baz1a
3.02479e-50	-7.60531	0.001	0.162	9.76552e-46	Naive CD4	Klrb1f
4.0108e-50	-1.44283	0.085	0.303	1.29489e-45	Naive CD4	Akt1
4.47196e-50	-1.49469	0.092	0.312	1.44377e-45	Naive CD4	Arl5a
8.39177e-50	-1.20247	0.151	0.39	2.70928e-45	Naive CD4	Pglyrp2
9.24775e-50	-1.01999	0.311	0.575	2.98564e-45	Naive CD4	Stat4
1.57403e-49	-1.30861	0.092	0.313	5.08176e-45	Naive CD4	Mtch1
1.64091e-49	-2.54057	0.049	0.238	5.29768e-45	Naive CD4	Gm43305
2.24738e-49	2.35982	0.116	0.031	7.25565e-45	Naive CD4	Trbv31
3.84495e-49	-1.78928	0.08	0.285	1.24134e-44	Naive CD4	Rnf130
5.4314e-49	-1.14033	0.123	0.359	1.75353e-44	Naive CD4	Naa20
5.56983e-49	-2.60885	0.029	0.208	1.79822e-44	Naive CD4	Mmd
6.41607e-49	-2.57129	0.03	0.211	2.07143e-44	Naive CD4	Iqsec1
6.81534e-49	-1.24875	0.146	0.381	2.20033e-44	Naive CD4	Rbl2
7.91222e-49	-1.13357	0.122	0.357	2.55446e-44	Naive CD4	Rnh1
1.04905e-48	7.3956	0.019	0	3.38684e-44	Naive CD4	Gm37126
1.09033e-48	-5.55465	0.003	0.161	3.52014e-44	Naive CD4	Metrnl
1.1111e-48	-2.70716	0.032	0.21	3.58718e-44	Naive CD4	Incenp
1.90896e-48	-3.92902	0.013	0.177	6.16307e-44	Naive CD4	Cks1b
2.16124e-48	-3.22613	0.017	0.185	6.97755e-44	Naive CD4	Eea1
2.55578e-48	2.37223	0.078	0.015	8.25134e-44	Naive CD4	Myo10
3.40938e-48	-1.3745	0.085	0.299	1.10072e-43	Naive CD4	Stard3nl
3.43616e-48	-1.55995	0.072	0.277	1.10936e-43	Naive CD4	Ube2g2
3.79467e-48	-3.96873	0.006	0.166	1.22511e-43	Naive CD4	Plscr1
3.84677e-48	-1.06182	0.158	0.403	1.24193e-43	Naive CD4	Dnajb11
4.9405e-48	-2.21737	0.037	0.219	1.59504e-43	Naive CD4	Scly
7.33908e-48	-1.43367	0.105	0.323	2.36942e-43	Naive CD4	Itpk1
8.33628e-48	-2.50277	0.026	0.201	2.69137e-43	Naive CD4	Ehbp1l1
8.53078e-48	-1.07429	0.172	0.415	2.75416e-43	Naive CD4	Rrbp1
8.61834e-48	-1.48805	0.102	0.316	2.78243e-43	Naive CD4	Odc1
2.09598e-47	-8.96443	0	0.152	6.76686e-43	Naive CD4	2900026A02Rik
2.1123e-47	-3.97303	0.008	0.168	6.81957e-43	Naive CD4	Cd200r4
2.30364e-47	1.3866	0.364	0.217	7.43732e-43	Naive CD4	Fam78a
2.85047e-47	-3.31958	0.018	0.184	9.20275e-43	Naive CD4	Maf
3.33004e-47	-1.53253	0.09	0.299	1.0751e-42	Naive CD4	Aim2
3.82349e-47	-2.29803	0.032	0.209	1.23441e-42	Naive CD4	Nod1
3.83749e-47	-1.30767	0.076	0.284	1.23893e-42	Naive CD4	Bak1
3.9108e-47	-7.75366	0.001	0.153	1.2626e-42	Naive CD4	Rap1gap2
4.09328e-47	-1.05892	0.2	0.447	1.32151e-42	Naive CD4	Ifnar2
5.97837e-47	-1.02475	0.138	0.375	1.93012e-42	Naive CD4	Mvb12a
6.617e-47	1.89813	0.226	0.101	2.1363e-42	Naive CD4	Itm2a
7.44636e-47	-2.45965	0.024	0.195	2.40406e-42	Naive CD4	Ehd1
7.71679e-47	-1.57491	0.066	0.263	2.49137e-42	Naive CD4	Cdc42ep3
1.50834e-46	-1.74434	0.059	0.252	4.86968e-42	Naive CD4	Cep250
1.63042e-46	-1.75599	0.133	0.338	5.26381e-42	Naive CD4	Dut
2.33834e-46	-1.39368	0.162	0.386	7.54934e-42	Naive CD4	Atp8b4
2.92382e-46	-2.81277	0.022	0.188	9.43956e-42	Naive CD4	Cenpw
3.04852e-46	-1.36836	0.275	0.505	9.84216e-42	Naive CD4	Isg15
3.33335e-46	-1.11172	0.23	0.459	1.07617e-41	Naive CD4	Alyref
5.51308e-46	-1.38404	0.084	0.29	1.7799e-41	Naive CD4	Pnp
5.9653e-46	-1.1344	0.124	0.349	1.9259e-41	Naive CD4	Nans
6.16569e-46	-2.76055	0.02	0.185	1.99059e-41	Naive CD4	Plekho2
6.33658e-46	-2.70152	0.023	0.188	2.04577e-41	Naive CD4	Hells
7.82593e-46	-1.02221	0.205	0.445	2.5266e-41	Naive CD4	Hsd11b1
8.92922e-46	-1.02838	0.203	0.449	2.8828e-41	Naive CD4	Lrrc8c
1.14404e-45	2.03822	0.194	0.081	3.69354e-41	Naive CD4	Treml2
1.43305e-45	-5.02981	0.005	0.156	4.6266e-41	Naive CD4	Camk2n1
1.51678e-45	1.68158	0.251	0.121	4.89692e-41	Naive CD4	Klhdc1
1.98939e-45	-1.51211	0.062	0.254	6.42275e-41	Naive CD4	Gyg
2.15998e-45	-2.45278	0.03	0.2	6.9735e-41	Naive CD4	Gmnn
2.23531e-45	-1.29052	0.4	0.604	7.21671e-41	Naive CD4	Tox
3.74142e-45	-1.35843	0.146	0.359	1.20792e-40	Naive CD4	Pcna
8.3159e-45	3.77857	0.038	0.003	2.68479e-40	Naive CD4	Arhgap29
9.17868e-45	-1.16417	0.137	0.36	2.96334e-40	Naive CD4	Atp6v0a2
9.30574e-45	-5.95849	0.002	0.147	3.00436e-40	Naive CD4	Pdgfb
1.02797e-44	-1.0618	0.224	0.452	3.31879e-40	Naive CD4	Ssrp1
1.14028e-44	-1.14935	0.127	0.349	3.68139e-40	Naive CD4	Cdc34
1.33075e-44	-1.04647	0.139	0.366	4.29634e-40	Naive CD4	Ctsc
2.02324e-44	1.4784	0.211	0.089	6.53203e-40	Naive CD4	Slfn5
2.05704e-44	-4.55612	0.004	0.151	6.64116e-40	Naive CD4	Ctla2b
2.2594e-44	-1.00223	0.2	0.439	7.29448e-40	Naive CD4	Rnf166
3.60803e-44	-5.23201	0.003	0.149	1.16485e-39	Naive CD4	Gna15
4.88509e-44	-1.90688	0.045	0.222	1.57715e-39	Naive CD4	Txndc5
5.32885e-44	-6.55084	0.003	0.146	1.72042e-39	Naive CD4	Birc5
6.49896e-44	-1.48049	0.053	0.237	2.09819e-39	Naive CD4	Elovl1
6.50903e-44	-1.50233	0.089	0.287	2.10144e-39	Naive CD4	Ptpre
6.76949e-44	-4.68393	0.003	0.148	2.18553e-39	Naive CD4	Cobll1
8.67593e-44	1.84741	0.157	0.056	2.80103e-39	Naive CD4	Rapgef4
1.04991e-43	-1.57535	0.09	0.286	3.38964e-39	Naive CD4	Armc7
1.07524e-43	3.15773	0.055	0.009	3.47141e-39	Naive CD4	Gm9889
1.15657e-43	-1.64422	0.171	0.379	3.73397e-39	Naive CD4	Tubb4b
1.21667e-43	-1.8519	0.059	0.237	3.92801e-39	Naive CD4	Cks2
2.15207e-43	-4.34276	0.008	0.154	6.94796e-39	Naive CD4	Farp1
3.35942e-43	1.28403	0.321	0.177	1.08459e-38	Naive CD4	Tcp11l2
4.00718e-43	-4.72822	0.005	0.149	1.29372e-38	Naive CD4	Pdcd1lg2
4.45813e-43	2.20654	0.12	0.037	1.43931e-38	Naive CD4	Hspbap1
4.80669e-43	-3.41233	0.014	0.165	1.55184e-38	Naive CD4	Tyms
5.80788e-43	-1.34479	0.068	0.257	1.87507e-38	Naive CD4	Lamb3
6.13825e-43	-1.63653	0.073	0.261	1.98173e-38	Naive CD4	Mfsd10
6.43663e-43	-1.74158	0.049	0.224	2.07807e-38	Naive CD4	Rcn1
8.54063e-43	-1.98311	0.039	0.209	2.75734e-38	Naive CD4	Ddit4
9.46247e-43	-1.60476	0.051	0.229	3.05496e-38	Naive CD4	Mapk3
9.91692e-43	-1.04119	0.136	0.356	3.20168e-38	Naive CD4	Ebp
1.29232e-42	-1.6397	0.052	0.229	4.17226e-38	Naive CD4	Lpin2
1.36882e-42	-1.10432	0.168	0.389	4.41925e-38	Naive CD4	Pdia6
1.62436e-42	-1.72514	0.058	0.237	5.24424e-38	Naive CD4	Rilpl2
1.9831e-42	-1.32177	0.076	0.268	6.40244e-38	Naive CD4	Dtnbp1
2.58678e-42	-3.39641	0.013	0.162	8.35142e-38	Naive CD4	Hip1r
2.60333e-42	-1.39854	0.085	0.277	8.40485e-38	Naive CD4	Lpcat4
2.82806e-42	1.57272	0.277	0.147	9.13041e-38	Naive CD4	Ranbp10
2.85047e-42	-4.61434	0.003	0.142	9.20275e-38	Naive CD4	Adap1
4.54748e-42	-9.15328	0	0.136	1.46815e-37	Naive CD4	Aoah
5.64525e-42	-1.57303	0.057	0.235	1.82257e-37	Naive CD4	Cmc2
5.94037e-42	-8.69615	0.001	0.137	1.91785e-37	Naive CD4	Klra7
6.20523e-42	-4.12404	0.013	0.158	2.00336e-37	Naive CD4	Ern1
6.87882e-42	-1.07029	0.111	0.32	2.22083e-37	Naive CD4	Idh3a
1.18059e-41	-2.20101	0.028	0.187	3.81152e-37	Naive CD4	Cdca7l
1.24691e-41	-1.36361	0.075	0.261	4.02566e-37	Naive CD4	Camk2g
1.25659e-41	-3.09994	0.013	0.16	4.05691e-37	Naive CD4	Atf6
1.31825e-41	-5.09202	0.009	0.151	4.25598e-37	Naive CD4	Atp8a2
1.39691e-41	-1.47544	0.106	0.303	4.50991e-37	Naive CD4	Arhgap10
1.69543e-41	-1.03678	0.156	0.378	5.47371e-37	Naive CD4	Nptn
2.2597e-41	-1.17415	0.08	0.272	7.29543e-37	Naive CD4	Prelid3b
2.29794e-41	-2.20363	0.08	0.256	7.4189e-37	Naive CD4	Hist1h1d
3.23614e-41	-2.16707	0.036	0.197	1.04479e-36	Naive CD4	Rrm1
4.32827e-41	-1.04003	0.139	0.354	1.39738e-36	Naive CD4	Oip5os1
4.46615e-41	2.53177	0.086	0.021	1.4419e-36	Naive CD4	Ecm1
5.40615e-41	-1.95038	0.084	0.261	1.74538e-36	Naive CD4	Il18r1
6.59903e-41	-1.7288	0.056	0.23	2.1305e-36	Naive CD4	Gnptab
7.30408e-41	-3.96866	0.008	0.147	2.35812e-36	Naive CD4	Myo1e
7.54539e-41	-5.37096	0.003	0.139	2.43603e-36	Naive CD4	Gas7
1.01104e-40	-3.24096	0.011	0.153	3.26415e-36	Naive CD4	Fuca2
1.15565e-40	-1.18524	0.106	0.306	3.73101e-36	Naive CD4	Hpf1
1.20193e-40	-1.86228	0.038	0.2	3.88044e-36	Naive CD4	Ak3
1.42075e-40	-1.64955	0.047	0.215	4.5869e-36	Naive CD4	Dctpp1
2.10478e-40	-3.84723	0.008	0.146	6.79529e-36	Naive CD4	Diaph3
2.11892e-40	-1.07157	0.121	0.327	6.84092e-36	Naive CD4	Crlf2
2.29589e-40	-1.04792	0.131	0.344	7.41229e-36	Naive CD4	Ap3s1
2.50562e-40	1.2623	0.266	0.134	8.08939e-36	Naive CD4	Rgcc
3.04136e-40	-3.03941	0.018	0.164	9.81902e-36	Naive CD4	Ptprj
3.25364e-40	1.35937	0.183	0.075	1.05044e-35	Naive CD4	Itgb3
3.49773e-40	-1.04781	0.131	0.341	1.12924e-35	Naive CD4	Plekha2
3.70374e-40	-1.39838	0.095	0.284	1.19575e-35	Naive CD4	Kif13b
4.7213e-40	-2.81551	0.024	0.173	1.52427e-35	Naive CD4	Lig1
4.73631e-40	-5.04532	0.003	0.137	1.52912e-35	Naive CD4	Spc24
5.193e-40	-1.63506	0.054	0.224	1.67656e-35	Naive CD4	Elmo2
5.75913e-40	-1.07685	0.299	0.537	1.85934e-35	Naive CD4	Rabgap1l
6.13295e-40	-6.80869	0.002	0.133	1.98002e-35	Naive CD4	Zfp683
6.63773e-40	-4.26721	0.003	0.136	2.14299e-35	Naive CD4	Tmem37
7.25225e-40	-1.1186	0.098	0.293	2.34139e-35	Naive CD4	Ssr1
8.57166e-40	-3.09795	0.02	0.165	2.76736e-35	Naive CD4	Lyn
9.08371e-40	-4.23056	0.026	0.171	2.93268e-35	Naive CD4	Hist1h1b
9.79236e-40	-5.88764	0.002	0.132	3.16146e-35	Naive CD4	Zcchc18
1.08019e-39	-4.2488	0.004	0.137	3.4874e-35	Naive CD4	Ttc39c
1.12071e-39	-5.09895	0.004	0.137	3.61823e-35	Naive CD4	Cdk1
1.17591e-39	-1.20584	0.341	0.542	3.79644e-35	Naive CD4	Hist1h1e
1.36128e-39	-2.11987	0.031	0.185	4.39488e-35	Naive CD4	Lockd
1.86375e-39	-8.72709	0	0.128	6.01712e-35	Naive CD4	Prc1
2.18055e-39	-1.14799	0.148	0.351	7.03992e-35	Naive CD4	Dnmt1
2.20093e-39	1.37559	0.291	0.161	7.10571e-35	Naive CD4	Ikbke
2.71865e-39	-4.40428	0.005	0.138	8.77717e-35	Naive CD4	Tk1
2.83125e-39	-1.25282	0.076	0.259	9.1407e-35	Naive CD4	Blmh
3.01639e-39	-3.11721	0.012	0.15	9.73843e-35	Naive CD4	1810006J02Rik
3.56363e-39	-7.3967	0.001	0.129	1.15052e-34	Naive CD4	Ccnb2
4.20209e-39	-7.83839	0.001	0.129	1.35664e-34	Naive CD4	Ube2c
4.51078e-39	-3.22527	0.009	0.145	1.45631e-34	Naive CD4	Casp4
4.9998e-39	-4.25518	0.005	0.137	1.61419e-34	Naive CD4	Rhoq
5.63897e-39	-8.39124	0	0.127	1.82054e-34	Naive CD4	Pvrig
7.33123e-39	-1.09732	0.106	0.301	2.36689e-34	Naive CD4	Jak3
7.60536e-39	-1.62906	0.061	0.231	2.45539e-34	Naive CD4	Tbc1d2b
9.8499e-39	-4.28033	0.007	0.139	3.18004e-34	Naive CD4	Gfod1
1.06389e-38	-3.92842	0.007	0.139	3.43476e-34	Naive CD4	Rhoc
1.0924e-38	-3.07257	0.017	0.156	3.5268e-34	Naive CD4	Asf1b
1.21592e-38	-1.4858	0.061	0.232	3.92558e-34	Naive CD4	Lime1
1.95544e-38	-2.92403	0.019	0.16	6.31315e-34	Naive CD4	Tnk2
2.4943e-38	-4.24964	0.008	0.139	8.05286e-34	Naive CD4	Cdca8
2.65013e-38	-1.57688	0.055	0.22	8.55594e-34	Naive CD4	Gpr65
2.70593e-38	3.54319	0.028	0.002	8.7361e-34	Naive CD4	Cd200r3
2.75372e-38	-1.682	0.044	0.203	8.8904e-34	Naive CD4	Slc35b2
3.14585e-38	-1.164	0.108	0.3	1.01564e-33	Naive CD4	Rfc2
4.47254e-38	-1.2638	0.068	0.242	1.44396e-33	Naive CD4	Nde1
5.14108e-38	-1.68616	0.048	0.208	1.6598e-33	Naive CD4	Magohb
5.4126e-38	-5.78818	0.002	0.127	1.74746e-33	Naive CD4	Uhrf1
5.67491e-38	-3.97058	0.004	0.132	1.83215e-33	Naive CD4	Cenpv
6.34949e-38	2.38709	0.096	0.027	2.04993e-33	Naive CD4	Lef1os1
6.41608e-38	-1.59682	0.059	0.226	2.07143e-33	Naive CD4	Ptpn12
7.30416e-38	-1.56217	0.147	0.341	2.35815e-33	Naive CD4	Lyst
7.61293e-38	-4.8971	0.005	0.133	2.45783e-33	Naive CD4	Rrm2
8.86178e-38	-1.8736	0.06	0.22	2.86103e-33	Naive CD4	Smc2
8.94311e-38	2.04718	0.153	0.06	2.88728e-33	Naive CD4	Gm34006
1.15386e-37	-2.08456	0.03	0.178	3.72522e-33	Naive CD4	Prag1
1.5473e-37	-3.05063	0.014	0.149	4.99547e-33	Naive CD4	Bcl2l1
1.63313e-37	-1.0101	0.126	0.325	5.27256e-33	Naive CD4	AI662270
1.67327e-37	-3.27754	0.011	0.143	5.40216e-33	Naive CD4	Cdkn2c
1.8492e-37	-2.25944	0.028	0.171	5.97015e-33	Naive CD4	Slc2a3
1.90816e-37	-5.39633	0.002	0.126	6.16049e-33	Naive CD4	Adgrg5
1.99272e-37	-1.11155	0.101	0.288	6.43351e-33	Naive CD4	Ncf4
2.37214e-37	-6.54919	0.001	0.124	7.65845e-33	Naive CD4	Tpx2
2.88512e-37	2.18993	0.098	0.028	9.3146e-33	Naive CD4	Gm20400
3.22838e-37	-1.76959	0.04	0.193	1.04228e-32	Naive CD4	Mcm2
4.16104e-37	1.36852	0.26	0.138	1.34339e-32	Naive CD4	Sh3bp5
4.31956e-37	-1.20195	0.273	0.491	1.39457e-32	Naive CD4	Slc9a9
4.33619e-37	-1.91532	0.03	0.177	1.39994e-32	Naive CD4	Psat1
4.58866e-37	1.50943	0.246	0.128	1.48145e-32	Naive CD4	Adk
6.45719e-37	-1.20503	0.237	0.452	2.0847e-32	Naive CD4	Nr3c1
8.51343e-37	-1.49329	0.071	0.239	2.74856e-32	Naive CD4	Snx18
8.9589e-37	-8.25988	0	0.12	2.89238e-32	Naive CD4	Gm34794
1.15628e-36	-1.03622	0.085	0.266	3.73304e-32	Naive CD4	Bcl7c
1.24142e-36	-1.03828	0.108	0.297	4.00793e-32	Naive CD4	Dynll2
1.3098e-36	-1.16906	0.073	0.246	4.22869e-32	Naive CD4	Cisd1
1.42486e-36	-1.1035	0.092	0.272	4.60017e-32	Naive CD4	Coro1c
1.4503e-36	-7.31492	0.001	0.121	4.6823e-32	Naive CD4	Srgap3
1.5465e-36	-8.21765	0	0.119	4.99289e-32	Naive CD4	C1qtnf6
1.85408e-36	1.19143	0.303	0.175	5.9859e-32	Naive CD4	Il4ra
2.0906e-36	-2.35062	0.029	0.172	6.74951e-32	Naive CD4	Cdc14a
3.06837e-36	1.05961	0.442	0.324	9.90624e-32	Naive CD4	Ctss
3.39848e-36	-8.10293	0	0.118	1.0972e-31	Naive CD4	Fhl2
4.14363e-36	2.43468	0.08	0.021	1.33777e-31	Naive CD4	G430095P16Rik
5.99443e-36	2.04517	0.129	0.047	1.9353e-31	Naive CD4	Sgk3
6.29063e-36	-1.50829	0.064	0.227	2.03093e-31	Naive CD4	Dennd4c
6.82091e-36	-1.49256	0.062	0.224	2.20213e-31	Naive CD4	Crot
6.87202e-36	-1.23536	0.081	0.254	2.21863e-31	Naive CD4	Arhgef2
7.45333e-36	4.23425	0.028	0.002	2.40631e-31	Naive CD4	Dntt
9.12312e-36	-2.47605	0.023	0.158	2.9454e-31	Naive CD4	Luzp1
9.28021e-36	-1.54833	0.061	0.22	2.99612e-31	Naive CD4	Gm20069
1.05592e-35	-1.5957	0.053	0.208	3.40905e-31	Naive CD4	Zfpm1
1.07568e-35	-3.44454	0.013	0.141	3.47284e-31	Naive CD4	Hist1h2bj
1.39568e-35	-1.37083	0.101	0.273	4.50596e-31	Naive CD4	Oas1a
1.46346e-35	-1.37144	0.07	0.235	4.72477e-31	Naive CD4	Tfdp1
1.50689e-35	-4.23787	0.004	0.125	4.865e-31	Naive CD4	Itga2
1.52644e-35	-3.99413	0.007	0.129	4.92812e-31	Naive CD4	Tacc3
1.71758e-35	-1.39447	0.061	0.222	5.54521e-31	Naive CD4	Sephs2
2.45517e-35	-1.73637	0.045	0.194	7.92653e-31	Naive CD4	Golm1
3.14224e-35	-4.21346	0.004	0.124	1.01447e-30	Naive CD4	Fgr
3.18607e-35	-1.85637	0.061	0.215	1.02862e-30	Naive CD4	Slamf1
3.43799e-35	-3.78546	0.048	0.19	1.10995e-30	Naive CD4	Hist1h2ae
4.04263e-35	-1.62785	0.05	0.203	1.30516e-30	Naive CD4	Fkbp5
4.20195e-35	2.57399	0.157	0.066	1.3566e-30	Naive CD4	Tubb2a
4.2831e-35	-1.84347	0.05	0.2	1.3828e-30	Naive CD4	Mirt1
4.4412e-35	-1.43312	0.083	0.249	1.43384e-30	Naive CD4	Abi3
6.0189e-35	2.03676	0.081	0.021	1.9432e-30	Naive CD4	Trbv2
6.66015e-35	-1.68812	0.054	0.206	2.15023e-30	Naive CD4	Cracr2a
6.81077e-35	-5.24049	0.003	0.121	2.19886e-30	Naive CD4	Ccna2
1.1072e-34	-5.27961	0.003	0.12	3.57459e-30	Naive CD4	Kif11
1.21951e-34	-1.63334	0.062	0.218	3.93718e-30	Naive CD4	Trip4
1.3565e-34	-5.68883	0.001	0.115	4.37944e-30	Naive CD4	Clspn
1.38387e-34	-4.43571	0.006	0.125	4.46783e-30	Naive CD4	Crtam
1.41266e-34	-1.17244	0.131	0.312	4.56078e-30	Naive CD4	Mxd4
1.51821e-34	-1.07848	0.106	0.286	4.90154e-30	Naive CD4	Galnt2
1.64135e-34	-4.61582	0.003	0.118	5.29909e-30	Naive CD4	Cdca3
1.70507e-34	-1.48083	0.075	0.233	5.50482e-30	Naive CD4	Mcm3
1.78166e-34	-1.10761	0.077	0.245	5.75209e-30	Naive CD4	Slc35b1
1.86255e-34	-5.36324	0.002	0.116	6.01325e-30	Naive CD4	Ncald
1.98306e-34	-1.19625	0.067	0.23	6.4023e-30	Naive CD4	Psph
2.17816e-34	-3.98574	0.012	0.134	7.0322e-30	Naive CD4	Cx3cr1
2.68083e-34	-5.83763	0.002	0.116	8.65505e-30	Naive CD4	Prr5l
3.44359e-34	-3.6446	0.008	0.128	1.11176e-29	Naive CD4	Ncf1
3.50594e-34	-1.33518	0.085	0.249	1.13189e-29	Naive CD4	Ezh2
3.57066e-34	-1.58043	0.066	0.222	1.15279e-29	Naive CD4	Irak2
4.50375e-34	-1.82199	0.062	0.213	1.45404e-29	Naive CD4	Rbpj
5.31409e-34	-9.11961	0	0.112	1.71565e-29	Naive CD4	Csf2
5.83874e-34	-1.35688	0.062	0.219	1.88504e-29	Naive CD4	Sh3bgrl
6.16417e-34	-1.09692	0.077	0.244	1.9901e-29	Naive CD4	Ppil1
6.2077e-34	-2.96865	0.012	0.134	2.00416e-29	Naive CD4	Gfi1
8.85776e-34	-5.32164	0.003	0.116	2.85973e-29	Naive CD4	Tcrg-C1
9.03265e-34	-2.74413	0.016	0.141	2.91619e-29	Naive CD4	5830432E09Rik
9.72239e-34	-1.16186	0.061	0.218	3.13887e-29	Naive CD4	Cuedc2
1.00472e-33	-1.142	0.07	0.231	3.24374e-29	Naive CD4	Hras
1.17903e-33	-5.62608	0.002	0.114	3.80651e-29	Naive CD4	Knl1
1.22483e-33	2.25579	0.076	0.02	3.95438e-29	Naive CD4	Lypd6b
1.30889e-33	-1.46778	0.049	0.197	4.22577e-29	Naive CD4	Rnaseh2b
1.37675e-33	-2.35976	0.036	0.173	4.44484e-29	Naive CD4	Kpna2
1.45977e-33	-1.53309	0.042	0.186	4.71287e-29	Naive CD4	Nudt4
1.72826e-33	-1.43296	0.046	0.192	5.57969e-29	Naive CD4	Creld2
1.7458e-33	-1.06994	0.129	0.313	5.63631e-29	Naive CD4	Aplp2
1.84729e-33	-1.21553	0.054	0.206	5.96396e-29	Naive CD4	Map2k3
2.01448e-33	-2.24064	0.03	0.164	6.50376e-29	Naive CD4	Pola1
2.05412e-33	-1.1638	0.072	0.232	6.63172e-29	Naive CD4	Tnfrsf1a
2.98297e-33	-3.04121	0.01	0.128	9.63052e-29	Naive CD4	Slc25a24
3.97415e-33	1.07314	0.404	0.289	1.28305e-28	Naive CD4	Rps27rt
4.39228e-33	-1.03972	0.07	0.23	1.41805e-28	Naive CD4	Polr3k
4.64716e-33	-2.79924	0.016	0.138	1.50034e-28	Naive CD4	Dusp6
4.66022e-33	-1.8799	0.126	0.295	1.50455e-28	Naive CD4	H2afx
4.85559e-33	-1.18939	0.078	0.238	1.56763e-28	Naive CD4	Cers4
5.50036e-33	-5.23283	0.002	0.112	1.77579e-28	Naive CD4	Hist1h2ag
5.68917e-33	-6.62231	0.001	0.11	1.83675e-28	Naive CD4	Nusap1
6.90366e-33	1.69226	0.174	0.079	2.22885e-28	Naive CD4	Kiz
7.19876e-33	-1.9137	0.026	0.156	2.32412e-28	Naive CD4	Rfc5
7.46243e-33	-4.53468	0.003	0.115	2.40925e-28	Naive CD4	Napsa
7.66785e-33	-1.51991	0.047	0.19	2.47556e-28	Naive CD4	Fen1
7.96085e-33	-1.00683	0.085	0.251	2.57016e-28	Naive CD4	Elof1
8.65725e-33	-6.95162	0.001	0.109	2.79499e-28	Naive CD4	Stk32c
8.98691e-33	1.00693	0.417	0.293	2.90142e-28	Naive CD4	Tagap
9.00756e-33	-2.06134	0.043	0.181	2.90809e-28	Naive CD4	Dgkh
9.50025e-33	1.23078	0.352	0.238	3.06716e-28	Naive CD4	Pdlim1
1.19221e-32	-2.00467	0.019	0.144	3.84904e-28	Naive CD4	Ulbp1
1.37407e-32	-1.3271	0.052	0.198	4.43618e-28	Naive CD4	Gbp3
1.49843e-32	-1.69531	0.061	0.208	4.83769e-28	Naive CD4	Zfp512
1.51986e-32	-1.27894	0.115	0.282	4.90686e-28	Naive CD4	Abcb9
1.59828e-32	-4.6339	0.009	0.123	5.16003e-28	Naive CD4	Hist1h2ab
1.65013e-32	-3.7974	0.006	0.118	5.32745e-28	Naive CD4	Endod1
2.22565e-32	-1.31121	0.092	0.256	7.18551e-28	Naive CD4	Rcbtb2
2.79057e-32	1.6718	0.157	0.067	9.00936e-28	Naive CD4	Usp53
2.99311e-32	-3.93234	0.007	0.119	9.66324e-28	Naive CD4	Il2ra
3.28083e-32	-3.34589	0.01	0.125	1.05922e-27	Naive CD4	Asap2
3.60387e-32	-3.17628	0.01	0.125	1.16351e-27	Naive CD4	Zdhhc2
3.74891e-32	-2.10069	0.026	0.153	1.21034e-27	Naive CD4	Zfp52
5.42254e-32	-2.2314	0.023	0.148	1.75067e-27	Naive CD4	Ncapd2
5.49065e-32	-1.01981	0.101	0.27	1.77266e-27	Naive CD4	Tmem126a
5.73542e-32	-5.21568	0.003	0.11	1.85168e-27	Naive CD4	Cenpe
6.77836e-32	2.43405	0.1	0.033	2.18839e-27	Naive CD4	Rcan3
6.78759e-32	-3.58071	0.007	0.118	2.19137e-27	Naive CD4	Gpr68
6.95205e-32	-8.15423	0	0.105	2.24447e-27	Naive CD4	Spry2
7.13873e-32	-1.28234	0.091	0.252	2.30474e-27	Naive CD4	1700025G04Rik
7.42647e-32	-4.88579	0.002	0.108	2.39764e-27	Naive CD4	Cit
7.79591e-32	-2.15226	0.025	0.151	2.51691e-27	Naive CD4	Snx10
7.83715e-32	-5.52068	0.002	0.108	2.53022e-27	Naive CD4	Aurkb
1.23315e-31	-1.56606	0.049	0.19	3.98124e-27	Naive CD4	Wdfy1
1.34749e-31	1.50576	0.188	0.089	4.35038e-27	Naive CD4	Usp28
1.3652e-31	-1.09962	0.08	0.238	4.40756e-27	Naive CD4	Far1
1.48271e-31	-1.81673	0.031	0.16	4.78693e-27	Naive CD4	Trp53i11
1.56525e-31	-4.76417	0.003	0.11	5.0534e-27	Naive CD4	Jdp2
1.63448e-31	-1.9742	0.034	0.163	5.27691e-27	Naive CD4	Tcirg1
1.82004e-31	-1.20623	0.053	0.196	5.87598e-27	Naive CD4	Unc119b
2.06506e-31	-2.36178	0.018	0.138	6.66704e-27	Naive CD4	Mad2l1
2.56045e-31	-7.22096	0.001	0.105	8.26642e-27	Naive CD4	S1pr5
2.70022e-31	-8.07793	0	0.103	8.71765e-27	Naive CD4	Gm26827
2.7908e-31	-1.36488	0.095	0.251	9.0101e-27	Naive CD4	Pde2a
2.79664e-31	-1.34218	0.07	0.219	9.02895e-27	Naive CD4	Elk3
3.45963e-31	-1.83857	0.076	0.223	1.11694e-26	Naive CD4	Gm42047
3.7807e-31	-2.0851	0.041	0.174	1.2206e-26	Naive CD4	Dgat1
4.21737e-31	-3.74218	0.029	0.15	1.36158e-26	Naive CD4	Hist1h2ap
5.34628e-31	-2.69382	0.028	0.15	1.72605e-26	Naive CD4	Car2
5.61818e-31	-1.47388	0.044	0.18	1.81383e-26	Naive CD4	Plekhb2
6.87407e-31	-1.00558	0.229	0.428	2.21929e-26	Naive CD4	Arl15
7.41317e-31	-6.5945	0.002	0.105	2.39334e-26	Naive CD4	Zbtb16
7.56148e-31	-1.33265	0.063	0.207	2.44122e-26	Naive CD4	Tipin
7.61553e-31	-2.59932	0.018	0.134	2.45868e-26	Naive CD4	A330023F24Rik
7.86459e-31	-1.56949	0.053	0.191	2.53908e-26	Naive CD4	Cln3
8.44239e-31	-1.4193	0.047	0.184	2.72562e-26	Naive CD4	Gm29243
8.45436e-31	-1.77297	0.026	0.15	2.72949e-26	Naive CD4	Fam92a
8.50697e-31	1.17227	0.325	0.211	2.74647e-26	Naive CD4	Snhg12
1.1002e-30	-1.02638	0.101	0.264	3.55199e-26	Naive CD4	Atad2
1.10729e-30	-8.81312	0	0.101	3.57487e-26	Naive CD4	Cenpf
1.2997e-30	-4.33588	0.003	0.106	4.19608e-26	Naive CD4	Rad51
1.34716e-30	-2.42625	0.017	0.132	4.3493e-26	Naive CD4	Ggh
1.76085e-30	-2.94027	0.013	0.125	5.6849e-26	Naive CD4	Prdm1
1.78243e-30	-1.0174	0.08	0.235	5.75458e-26	Naive CD4	Ap1s1
1.93282e-30	-1.16055	0.075	0.226	6.24013e-26	Naive CD4	Hat1
2.0448e-30	-4.936	0.003	0.107	6.60164e-26	Naive CD4	F2rl2
2.34779e-30	1.76991	0.17	0.08	7.57985e-26	Naive CD4	Idh2
2.37234e-30	-1.26363	0.056	0.197	7.6591e-26	Naive CD4	Agfg2
2.38804e-30	-2.10971	0.032	0.156	7.70979e-26	Naive CD4	Cd72
2.75979e-30	-2.43781	0.021	0.139	8.90997e-26	Naive CD4	Grk5
2.98859e-30	1.37399	0.285	0.178	9.64866e-26	Naive CD4	Fam3c
3.10625e-30	4.36666	0.022	0.002	1.00285e-25	Naive CD4	Gm13919
3.13406e-30	-1.34018	0.092	0.247	1.01183e-25	Naive CD4	Vps54
3.47757e-30	-3.91425	0.003	0.106	1.12273e-25	Naive CD4	Kif22
3.62082e-30	-2.18454	0.021	0.138	1.16898e-25	Naive CD4	Bid
3.6268e-30	-1.4538	0.04	0.172	1.17091e-25	Naive CD4	Slc39a6
4.20532e-30	-3.82105	0.021	0.134	1.35769e-25	Naive CD4	Hist1h2ao
4.70275e-30	-3.17663	0.007	0.112	1.51828e-25	Naive CD4	Gm4316
5.24022e-30	-1.02962	0.068	0.216	1.6918e-25	Naive CD4	Ccdc25
5.34907e-30	-3.6057	0.006	0.11	1.72695e-25	Naive CD4	Pltp
7.10009e-30	-1.788	0.026	0.147	2.29227e-25	Naive CD4	Pqlc3
7.19366e-30	-5.64311	0.002	0.102	2.32247e-25	Naive CD4	Selenon
7.37729e-30	-2.21785	0.023	0.141	2.38176e-25	Naive CD4	Calhm2
7.42905e-30	3.62116	0.03	0.004	2.39847e-25	Naive CD4	Rnf32
7.51279e-30	-2.31291	0.018	0.131	2.4255e-25	Naive CD4	Unc93b1
8.41245e-30	-2.19157	0.018	0.132	2.71596e-25	Naive CD4	Frmd4b
9.11851e-30	-1.93862	0.026	0.146	2.94391e-25	Naive CD4	Prim2
1.15101e-29	-7.73422	0	0.098	3.71605e-25	Naive CD4	Bspry
1.16308e-29	-5.55711	0.002	0.101	3.75502e-25	Naive CD4	Wdr95
1.32101e-29	-1.43621	0.044	0.175	4.26488e-25	Naive CD4	Ggct
1.42586e-29	-2.61139	0.018	0.13	4.6034e-25	Naive CD4	Wls
1.77991e-29	-2.00032	0.034	0.156	5.74644e-25	Naive CD4	Cdc25b
2.00048e-29	-4.4467	0.003	0.104	6.45855e-25	Naive CD4	Kif15
2.06248e-29	-8.84383	0	0.097	6.65871e-25	Naive CD4	Klrb1a
2.50106e-29	-1.0831	0.067	0.212	8.07466e-25	Naive CD4	Rnpep
2.65235e-29	-2.05342	0.028	0.148	8.56312e-25	Naive CD4	Phf11a
2.66835e-29	-1.11742	0.059	0.199	8.61476e-25	Naive CD4	Nudt5
3.21701e-29	-1.39204	0.038	0.165	1.03861e-24	Naive CD4	Pop4
3.52964e-29	-5.74815	0.002	0.1	1.13954e-24	Naive CD4	Cables1
3.9995e-29	-2.24732	0.017	0.128	1.29124e-24	Naive CD4	Carhsp1
5.07134e-29	-1.27478	0.058	0.195	1.63728e-24	Naive CD4	Trpv2
6.07053e-29	-1.38784	0.085	0.233	1.95987e-24	Naive CD4	Nfatc2
6.52817e-29	-1.32355	0.07	0.213	2.10762e-24	Naive CD4	Ttc7b
6.97542e-29	-1.66114	0.051	0.181	2.25201e-24	Naive CD4	Oas3
7.47295e-29	-1.22691	0.055	0.191	2.41264e-24	Naive CD4	Mmgt2
9.23417e-29	1.09769	0.365	0.259	2.98125e-24	Naive CD4	Gpcpd1
1.07517e-28	-1.51592	0.049	0.18	3.47119e-24	Naive CD4	Hnrnpll
1.10952e-28	-3.61958	0.008	0.109	3.5821e-24	Naive CD4	Fbxo5
1.19734e-28	-3.48613	0.009	0.112	3.8656e-24	Naive CD4	Acsbg1
1.22591e-28	-1.38402	0.054	0.187	3.95784e-24	Naive CD4	Lrrfip2
1.31368e-28	-1.16734	0.046	0.177	4.2412e-24	Naive CD4	Snrnp25
1.42929e-28	-1.4938	0.058	0.191	4.61447e-24	Naive CD4	Trim30d
1.4515e-28	-1.21087	0.074	0.216	4.68617e-24	Naive CD4	Gpd2
1.64019e-28	-1.35618	0.05	0.182	5.29534e-24	Naive CD4	Gfpt1
1.75791e-28	-3.9522	0.005	0.104	5.67541e-24	Naive CD4	Ddx43
1.96375e-28	1.4756	0.193	0.098	6.33997e-24	Naive CD4	Oasl2
2.23476e-28	-7.5714	0	0.094	7.21492e-24	Naive CD4	Cep55
2.36751e-28	-2.5946	0.014	0.121	7.64352e-24	Naive CD4	E2f3
2.59691e-28	-1.17384	0.075	0.217	8.38414e-24	Naive CD4	Ckap5
3.12296e-28	-1.61598	0.04	0.164	1.00825e-23	Naive CD4	Pacsin2
3.45378e-28	-1.21313	0.064	0.201	1.11505e-23	Naive CD4	Chst12
4.05653e-28	-3.36412	0.011	0.113	1.30965e-23	Naive CD4	Gm33104
4.09818e-28	1.32415	0.204	0.106	1.3231e-23	Naive CD4	Izumo1r
4.2253e-28	-8.03958	0	0.093	1.36414e-23	Naive CD4	Plk1
4.60382e-28	3.2224	0.037	0.006	1.48634e-23	Naive CD4	Ampd1
4.81069e-28	-1.1097	0.07	0.211	1.55313e-23	Naive CD4	Siva1
4.82853e-28	-1.8565	0.039	0.159	1.55889e-23	Naive CD4	Ppm1j
5.0387e-28	-1.83928	0.039	0.16	1.62675e-23	Naive CD4	Sos2
5.91168e-28	1.06276	0.207	0.107	1.90859e-23	Naive CD4	Ext1
5.97812e-28	-8.89547	0	0.092	1.93003e-23	Naive CD4	Klri2
5.99483e-28	-3.78313	0.006	0.104	1.93543e-23	Naive CD4	Bend4
6.71076e-28	-8.16851	0	0.092	2.16657e-23	Naive CD4	Ptpn13
7.53295e-28	-8.42799	0	0.092	2.43201e-23	Naive CD4	Tcrg-V1
7.59353e-28	-1.4266	0.039	0.161	2.45157e-23	Naive CD4	Dok1
8.02209e-28	-1.11734	0.058	0.191	2.58993e-23	Naive CD4	Rbbp8
8.67267e-28	-2.02556	0.078	0.207	2.79997e-23	Naive CD4	Stmn1
9.39069e-28	-4.38569	0.006	0.103	3.03178e-23	Naive CD4	Hist1h3b
9.82166e-28	1.81138	0.103	0.037	3.17092e-23	Naive CD4	Tmlhe
1.01364e-27	-5.16839	0.002	0.095	3.27255e-23	Naive CD4	Sept4
1.0283e-27	-5.12484	0.002	0.095	3.31988e-23	Naive CD4	Car5b
1.0693e-27	-2.78797	0.014	0.118	3.45222e-23	Naive CD4	Tcf19
1.19957e-27	-2.08613	0.018	0.125	3.87282e-23	Naive CD4	Katnb1
1.22327e-27	-1.2936	0.054	0.185	3.94932e-23	Naive CD4	Tyk2
1.33051e-27	-1.2443	0.139	0.296	4.29554e-23	Naive CD4	Neurl3
1.39484e-27	-1.06477	0.087	0.232	4.50323e-23	Naive CD4	Rab37
1.42746e-27	-2.72431	0.024	0.134	4.60854e-23	Naive CD4	Lrmda
1.81881e-27	-2.05236	0.032	0.146	5.87202e-23	Naive CD4	Cipc
1.86063e-27	1.40388	0.219	0.12	6.00705e-23	Naive CD4	Cd55
2.06668e-27	-1.92015	0.023	0.133	6.67227e-23	Naive CD4	Mms22l
2.22671e-27	-2.18365	0.019	0.126	7.18895e-23	Naive CD4	Gm45716
2.35468e-27	-5.16767	0.002	0.094	7.60207e-23	Naive CD4	Cdca2
2.39695e-27	1.56453	0.204	0.111	7.73856e-23	Naive CD4	Zfp281
2.70593e-27	-3.87079	0.003	0.095	8.7361e-23	Naive CD4	Rom1
3.20469e-27	-1.64186	0.03	0.145	1.03463e-22	Naive CD4	Rfc4
3.47249e-27	-2.32573	0.015	0.118	1.12109e-22	Naive CD4	Smim24
3.53774e-27	-1.55653	0.031	0.146	1.14216e-22	Naive CD4	Lpgat1
3.67276e-27	1.24507	0.358	0.265	1.18575e-22	Naive CD4	Stt3b
3.72152e-27	2.20612	0.076	0.023	1.20149e-22	Naive CD4	Olfr1033
3.94476e-27	-1.21596	0.07	0.206	1.27356e-22	Naive CD4	Ric1
4.21184e-27	-1.01512	0.087	0.233	1.35979e-22	Naive CD4	Pigs
4.23693e-27	-2.61779	0.025	0.133	1.36789e-22	Naive CD4	Hist1h2ai
5.9376e-27	-1.55978	0.038	0.156	1.91695e-22	Naive CD4	Pou2f2
7.41543e-27	-2.0385	0.02	0.126	2.39407e-22	Naive CD4	Nfil3
7.78891e-27	-4.62487	0.003	0.094	2.51465e-22	Naive CD4	Ncapg
9.22453e-27	-4.71557	0.003	0.094	2.97814e-22	Naive CD4	Il10
9.46532e-27	-5.83955	0.001	0.09	3.05588e-22	Naive CD4	Tnfsf14
9.83738e-27	-1.20534	0.107	0.256	3.176e-22	Naive CD4	Plekha5
1.08994e-26	1.67695	0.16	0.076	3.51888e-22	Naive CD4	Gm48228
1.2136e-26	-1.04546	0.056	0.187	3.91811e-22	Naive CD4	Aars
1.26478e-26	-1.14706	0.055	0.184	4.08335e-22	Naive CD4	Fzr1
1.33205e-26	-2.43048	0.017	0.119	4.30051e-22	Naive CD4	Cd86
1.33672e-26	-1.26112	0.079	0.214	4.3156e-22	Naive CD4	Ppp1r9b
1.61117e-26	-1.22869	0.053	0.18	5.20165e-22	Naive CD4	Gnpda1
1.73442e-26	-1.13671	0.062	0.194	5.59958e-22	Naive CD4	Cbx5
1.96563e-26	-3.08758	0.007	0.101	6.34605e-22	Naive CD4	Pmaip1
2.44515e-26	-1.97862	0.034	0.146	7.89415e-22	Naive CD4	Ptpn9
2.45952e-26	-1.00432	0.061	0.193	7.94057e-22	Naive CD4	Cisd3
2.67119e-26	-5.57865	0.001	0.089	8.62394e-22	Naive CD4	Ckap2l
2.81668e-26	-1.34567	0.047	0.169	9.09366e-22	Naive CD4	Spryd3
2.89747e-26	-6.06879	0.001	0.089	9.35447e-22	Naive CD4	Hmmr
2.94107e-26	-4.06044	0.006	0.098	9.49524e-22	Naive CD4	Podnl1
3.05944e-26	-1.83345	0.069	0.197	9.8774e-22	Naive CD4	Btbd11
3.16487e-26	-3.48289	0.007	0.1	1.02178e-21	Naive CD4	Rbpms
3.24745e-26	-4.76581	0.001	0.088	1.04844e-21	Naive CD4	Cenpm
3.33928e-26	2.34734	0.068	0.02	1.07809e-21	Naive CD4	Cnn3
3.47923e-26	1.41665	0.252	0.154	1.12327e-21	Naive CD4	Dhx40
3.53014e-26	-2.66725	0.01	0.106	1.13971e-21	Naive CD4	Dtl
5.06726e-26	-5.36709	0.001	0.088	1.63597e-21	Naive CD4	Bub1b
5.12828e-26	-2.44375	0.017	0.117	1.65566e-21	Naive CD4	Pear1
5.26826e-26	-1.30635	0.053	0.177	1.70086e-21	Naive CD4	Vopp1
5.62607e-26	-2.85897	0.008	0.101	1.81638e-21	Naive CD4	Ncaph
5.88648e-26	-2.14183	0.018	0.119	1.90045e-21	Naive CD4	E2f2
6.2248e-26	-3.84171	0.007	0.098	2.00968e-21	Naive CD4	Cdc20
7.06239e-26	1.1802	0.276	0.174	2.28009e-21	Naive CD4	Il6st
7.90752e-26	-7.87979	0	0.085	2.55294e-21	Naive CD4	Hic1
1.01078e-25	-2.81919	0.011	0.106	3.26331e-21	Naive CD4	Fbxw8
1.06796e-25	-1.36141	0.043	0.161	3.4479e-21	Naive CD4	Pmf1
1.07328e-25	-4.23733	0.003	0.09	3.46507e-21	Naive CD4	Spc25
1.10135e-25	2.01218	0.085	0.028	3.55572e-21	Naive CD4	App
1.13404e-25	-1.07516	0.085	0.223	3.66124e-21	Naive CD4	Smc5
1.22067e-25	-3.13532	0.008	0.101	3.94094e-21	Naive CD4	Serp2
1.22082e-25	-1.27076	0.113	0.259	3.94141e-21	Naive CD4	Mgat5
1.33797e-25	1.33695	0.255	0.159	4.31963e-21	Naive CD4	Dph5
1.59564e-25	-1.44005	0.037	0.15	5.15153e-21	Naive CD4	Ap1s2
1.62123e-25	-1.05151	0.042	0.159	5.23413e-21	Naive CD4	Metrn
1.64869e-25	-1.07509	0.054	0.178	5.32279e-21	Naive CD4	Haus4
1.87644e-25	-5.46623	0.002	0.088	6.05809e-21	Naive CD4	Kcnk5
1.93366e-25	-4.22317	0.004	0.092	6.24284e-21	Naive CD4	Serpina3f
1.94499e-25	-4.10657	0.004	0.092	6.27941e-21	Naive CD4	Hist1h3c
2.09572e-25	-1.45483	0.039	0.152	6.76604e-21	Naive CD4	Pik3cg
2.19873e-25	1.34398	0.191	0.101	7.09862e-21	Naive CD4	Ifi208
2.25679e-25	-3.17756	0.006	0.096	7.28604e-21	Naive CD4	Ncapg2
2.30339e-25	-1.01206	0.095	0.237	7.43649e-21	Naive CD4	Tbc1d9b
2.42309e-25	-1.12032	0.075	0.208	7.82293e-21	Naive CD4	Eif2ak2
2.55481e-25	-1.76494	0.02	0.122	8.24819e-21	Naive CD4	Rfc3
2.62004e-25	-8.89426	0	0.084	8.4588e-21	Naive CD4	Klrb1b
3.07634e-25	-1.65815	0.023	0.127	9.93196e-21	Naive CD4	Zfp367
3.15026e-25	-1.15127	0.054	0.178	1.01706e-20	Naive CD4	Eml3
4.04823e-25	-1.04008	0.132	0.279	1.30697e-20	Naive CD4	Dtx1
4.44485e-25	-2.55731	0.012	0.105	1.43502e-20	Naive CD4	Gdf11
4.62937e-25	-8.83311	0	0.083	1.49459e-20	Naive CD4	Nrgn
4.91652e-25	-2.26609	0.018	0.115	1.5873e-20	Naive CD4	Sh3bp2
5.26458e-25	-6.01268	0.001	0.084	1.69967e-20	Naive CD4	Plekhf1
5.376e-25	2.04547	0.082	0.028	1.73564e-20	Naive CD4	Kcnmb4
5.48684e-25	3.45018	0.024	0.003	1.77143e-20	Naive CD4	Gprc5b
5.64459e-25	-4.23957	0.003	0.088	1.82236e-20	Naive CD4	Pole
5.6629e-25	-1.17613	0.058	0.181	1.82827e-20	Naive CD4	Tars
5.781e-25	-1.38522	0.049	0.168	1.8664e-20	Naive CD4	Mosmo
6.31573e-25	-5.35076	0.002	0.086	2.03903e-20	Naive CD4	Ccnb1
7.4405e-25	-1.16158	0.048	0.166	2.40217e-20	Naive CD4	Fbxo22
7.75172e-25	-1.08857	0.057	0.181	2.50264e-20	Naive CD4	Ruvbl2
8.17324e-25	-8.11609	0	0.082	2.63873e-20	Naive CD4	Havcr2
8.38064e-25	-1.07016	0.055	0.178	2.70569e-20	Naive CD4	Shkbp1
9.29683e-25	-1.35354	0.039	0.152	3.00148e-20	Naive CD4	Zdhhc21
9.40513e-25	-1.61259	0.024	0.127	3.03645e-20	Naive CD4	Ccdc34
9.84534e-25	-3.78147	0.006	0.093	3.17857e-20	Naive CD4	Gm33782
1.00347e-24	2.33996	0.065	0.019	3.2397e-20	Naive CD4	A630014C17Rik
1.00403e-24	-4.74824	0.002	0.085	3.2415e-20	Naive CD4	Fes
1.14835e-24	-1.24446	0.048	0.164	3.70745e-20	Naive CD4	Tor4a
1.33418e-24	-5.76874	0.001	0.083	4.30741e-20	Naive CD4	Shcbp1
1.47674e-24	-2.87635	0.009	0.099	4.76767e-20	Naive CD4	Lcn4
1.52602e-24	-7.35084	0	0.081	4.92674e-20	Naive CD4	Kif4
1.61328e-24	-3.59255	0.005	0.091	5.20847e-20	Naive CD4	Ect2
1.73783e-24	-3.87156	0.005	0.091	5.61059e-20	Naive CD4	Emid1
1.88034e-24	1.17735	0.276	0.18	6.07066e-20	Naive CD4	Washc4
1.89079e-24	-2.20393	0.014	0.108	6.10442e-20	Naive CD4	Kif20b
1.98555e-24	-1.14457	0.049	0.167	6.41035e-20	Naive CD4	Nelfe
2.02984e-24	-1.07147	0.065	0.191	6.55334e-20	Naive CD4	Commd10
2.05942e-24	1.56518	0.164	0.083	6.64882e-20	Naive CD4	Ldlrap1
2.10211e-24	-5.45054	0.002	0.084	6.78668e-20	Naive CD4	Hist1h2af
2.11901e-24	2.80746	0.034	0.006	6.84124e-20	Naive CD4	Spsb1
2.43236e-24	-2.04614	0.017	0.112	7.85286e-20	Naive CD4	Blm
2.45182e-24	-2.42126	0.013	0.105	7.9157e-20	Naive CD4	Lxn
2.63081e-24	-2.28173	0.013	0.105	8.49358e-20	Naive CD4	Nmb
2.68977e-24	-7.85507	0	0.08	8.68392e-20	Naive CD4	Soat2
2.86907e-24	-1.35186	0.044	0.158	9.26279e-20	Naive CD4	Stk40
3.3738e-24	2.92655	0.031	0.005	1.08923e-19	Naive CD4	Cyp2s1
3.46669e-24	1.3447	0.179	0.094	1.11922e-19	Naive CD4	Btla
3.47444e-24	-1.23957	0.049	0.166	1.12172e-19	Naive CD4	Apaf1
3.71382e-24	-5.83562	0.001	0.082	1.19901e-19	Naive CD4	Tnfsf12
3.77786e-24	-8.43435	0	0.08	1.21968e-19	Naive CD4	Itgad
3.77786e-24	-7.47279	0	0.08	1.21968e-19	Naive CD4	Neil3
3.79361e-24	-1.1224	0.078	0.207	1.22477e-19	Naive CD4	Nlrc3
3.92797e-24	-5.71231	0.001	0.082	1.26814e-19	Naive CD4	Depdc1a
3.93333e-24	-1.98365	0.023	0.123	1.26988e-19	Naive CD4	Rnf216
4.98429e-24	-3.11417	0.013	0.103	1.60918e-19	Naive CD4	Rnf43
5.26382e-24	-6.412	0.001	0.081	1.69942e-19	Naive CD4	Apobec2
5.31255e-24	-1.72282	0.046	0.156	1.71516e-19	Naive CD4	AW011738
5.34873e-24	1.75893	0.142	0.067	1.72684e-19	Naive CD4	Rassf3
5.43145e-24	2.66484	0.051	0.013	1.75354e-19	Naive CD4	Tmie
5.45441e-24	-1.23342	0.049	0.163	1.76096e-19	Naive CD4	Mgat1
5.77801e-24	-1.30517	0.117	0.256	1.86543e-19	Naive CD4	Vav3
5.89505e-24	-5.13432	0.003	0.084	1.90322e-19	Naive CD4	Gm12253
5.93969e-24	-8.15769	0	0.079	1.91763e-19	Naive CD4	Tcrg-V4
5.97639e-24	-2.44157	0.009	0.097	1.92948e-19	Naive CD4	Chaf1a
5.99336e-24	-1.64994	0.031	0.134	1.93496e-19	Naive CD4	Syt11
6.07275e-24	-1.72366	0.03	0.133	1.96059e-19	Naive CD4	Casp7
6.07932e-24	-1.03344	0.165	0.322	1.96271e-19	Naive CD4	Hsph1
6.19478e-24	-3.18813	0.009	0.097	1.99998e-19	Naive CD4	Adamts14
7.27524e-24	-2.04138	0.018	0.112	2.34881e-19	Naive CD4	Plk4
7.29004e-24	-1.49651	0.068	0.186	2.35359e-19	Naive CD4	Ctla4
7.79909e-24	-1.91232	0.034	0.137	2.51794e-19	Naive CD4	Hivep3
8.11448e-24	-2.51168	0.015	0.107	2.61976e-19	Naive CD4	Gprin3
8.41791e-24	-2.01858	0.019	0.114	2.71772e-19	Naive CD4	Snx9
9.56418e-24	-1.0465	0.079	0.207	3.0878e-19	Naive CD4	Gxylt1
9.63713e-24	-1.68684	0.019	0.115	3.11135e-19	Naive CD4	Mns1
1.06444e-23	-1.46039	0.035	0.141	3.43653e-19	Naive CD4	Afmid
1.08471e-23	-2.25488	0.014	0.105	3.50197e-19	Naive CD4	Rap2a
1.11526e-23	-4.25475	0.003	0.085	3.60062e-19	Naive CD4	Snai3
1.19659e-23	-4.77315	0.001	0.08	3.86318e-19	Naive CD4	Fignl1
1.2771e-23	-3.53618	0.005	0.088	4.12311e-19	Naive CD4	Cdkn3
1.32684e-23	1.59524	0.188	0.103	4.28369e-19	Naive CD4	Ift80
1.46606e-23	-7.04257	0	0.078	4.73317e-19	Naive CD4	Ska1
1.48546e-23	-2.49377	0.019	0.113	4.79582e-19	Naive CD4	Sult2b1
1.67431e-23	-1.02106	0.054	0.171	5.40551e-19	Naive CD4	Gskip
1.67717e-23	-4.22679	0.003	0.083	5.41474e-19	Naive CD4	Ccnf
1.94355e-23	-8.67595	0	0.078	6.27474e-19	Naive CD4	Trdv4
2.11794e-23	-1.4646	0.032	0.135	6.83776e-19	Naive CD4	Umad1
2.27733e-23	1.40651	0.158	0.079	7.35237e-19	Naive CD4	Card6
2.33389e-23	-1.34417	0.034	0.138	7.53498e-19	Naive CD4	Tmem120a
2.73204e-23	-2.92751	0.011	0.098	8.82038e-19	Naive CD4	Rad51b
2.89614e-23	-1.51395	0.032	0.134	9.35019e-19	Naive CD4	Man2b2
2.9366e-23	-6.29543	0.001	0.079	9.48081e-19	Naive CD4	Rgs16
3.11444e-23	-3.5049	0.004	0.085	1.0055e-18	Naive CD4	Ccne1
4.04437e-23	-5.60975	0.001	0.078	1.30573e-18	Naive CD4	Hist1h2bk
4.22421e-23	-1.20988	0.075	0.196	1.36379e-18	Naive CD4	Lpin1
4.25494e-23	-3.32986	0.006	0.088	1.37371e-18	Naive CD4	Syne3
4.56236e-23	-4.71246	0.008	0.091	1.47296e-18	Naive CD4	Csf1
4.63364e-23	-1.03244	0.065	0.186	1.49597e-18	Naive CD4	Orc6
5.00825e-23	-1.78001	0.034	0.135	1.61691e-18	Naive CD4	Rnf19b
5.10139e-23	-4.45464	0.002	0.08	1.64698e-18	Naive CD4	Rad51ap1
5.34707e-23	-2.70503	0.008	0.093	1.7263e-18	Naive CD4	Gins2
5.43512e-23	-2.8128	0.008	0.091	1.75473e-18	Naive CD4	Syce2
5.85519e-23	-3.61687	0.004	0.084	1.89035e-18	Naive CD4	Bard1
6.89516e-23	-3.76458	0.006	0.087	2.2261e-18	Naive CD4	Cxxc5
7.18891e-23	-1.16959	0.046	0.155	2.32094e-18	Naive CD4	Dpy19l1
7.59333e-23	-1.57522	0.035	0.137	2.45151e-18	Naive CD4	St6galnac4
8.22864e-23	-1.06185	0.042	0.15	2.65662e-18	Naive CD4	Ykt6
8.75099e-23	-1.65306	0.028	0.125	2.82526e-18	Naive CD4	Chpf
8.89167e-23	-1.12956	0.054	0.167	2.87068e-18	Naive CD4	Flot1
1.09287e-22	-1.07615	0.054	0.168	3.52834e-18	Naive CD4	Notch2
1.09637e-22	-2.58496	0.013	0.1	3.53964e-18	Naive CD4	Apobr
1.24344e-22	-8.77716	0	0.075	4.01446e-18	Naive CD4	Klra3
1.46233e-22	-1.22431	0.059	0.174	4.72115e-18	Naive CD4	Sh2b1
1.60751e-22	-1.1257	0.044	0.152	5.18986e-18	Naive CD4	Impa2
1.69829e-22	-3.14385	0.008	0.089	5.48294e-18	Naive CD4	Pbx3
2.28892e-22	-2.80506	0.006	0.086	7.38978e-18	Naive CD4	Cdc45
2.37034e-22	-2.68615	0.016	0.103	7.65263e-18	Naive CD4	Hist1h2ak
2.38859e-22	-3.33987	0.005	0.084	7.71156e-18	Naive CD4	Cemip2
2.43284e-22	-2.35064	0.059	0.163	7.85444e-18	Naive CD4	Ckb
2.43685e-22	-7.2795	0	0.074	7.86736e-18	Naive CD4	Mxd3
2.57725e-22	-8.2107	0	0.074	8.32066e-18	Naive CD4	Klra6
2.91856e-22	-1.03565	0.064	0.181	9.42256e-18	Naive CD4	A630001G21Rik
2.92788e-22	-1.8955	0.022	0.113	9.45268e-18	Naive CD4	Agpat4
3.42371e-22	-1.68774	0.034	0.134	1.10534e-17	Naive CD4	Ksr1
3.43433e-22	-3.79538	0.003	0.079	1.10877e-17	Naive CD4	Cenps
3.48e-22	-1.93946	0.023	0.115	1.12352e-17	Naive CD4	Hist1h2bg
3.61335e-22	-1.57624	0.016	0.104	1.16657e-17	Naive CD4	Ska2
3.84416e-22	-1.01162	0.062	0.178	1.24109e-17	Naive CD4	Taf1
3.86457e-22	-2.29425	0.016	0.103	1.24768e-17	Naive CD4	Hist1h2an
3.9826e-22	-5.61434	0.001	0.075	1.28578e-17	Naive CD4	Mis18bp1
4.25689e-22	-1.13176	0.055	0.167	1.37434e-17	Naive CD4	Mtmr1
4.35814e-22	-1.22545	0.056	0.167	1.40703e-17	Naive CD4	Fbxw7
4.51088e-22	-7.11714	0	0.073	1.45634e-17	Naive CD4	Pbk
4.77039e-22	-8.99915	0	0.073	1.54012e-17	Naive CD4	Klra9
6.07647e-22	-1.38575	0.024	0.117	1.96179e-17	Naive CD4	Prim1
7.30263e-22	-3.46307	0.008	0.087	2.35765e-17	Naive CD4	Hist1h2bb
7.31348e-22	2.69864	0.033	0.006	2.36116e-17	Naive CD4	Gm12474
7.38782e-22	-3.06738	0.007	0.085	2.38516e-17	Naive CD4	Pdlim7
8.32564e-22	-1.03164	0.044	0.149	2.68793e-17	Naive CD4	Ccdc69
8.63858e-22	1.19553	0.284	0.194	2.78897e-17	Naive CD4	Stambpl1
9.23291e-22	2.6565	0.044	0.011	2.98084e-17	Naive CD4	Sox4
1.08723e-21	3.89512	0.019	0.002	3.51012e-17	Naive CD4	Siah3
1.11751e-21	-5.05672	0.001	0.073	3.60787e-17	Naive CD4	Esco2
1.23004e-21	-2.39104	0.018	0.104	3.97117e-17	Naive CD4	Kctd12
1.24994e-21	-1.09288	0.041	0.144	4.03543e-17	Naive CD4	Ptpmt1
1.2759e-21	-1.01286	0.075	0.194	4.11925e-17	Naive CD4	N4bp1
1.86988e-21	-5.88212	0.001	0.073	6.03691e-17	Naive CD4	Aspm
2.01338e-21	-1.17883	0.048	0.153	6.50021e-17	Naive CD4	Enpp4
2.12741e-21	-2.33319	0.008	0.086	6.86836e-17	Naive CD4	Arhgap11a
2.24363e-21	-1.98299	0.014	0.098	7.24356e-17	Naive CD4	Atad5
2.24661e-21	-1.73507	0.019	0.106	7.25317e-17	Naive CD4	Eml2
2.40767e-21	-6.99809	0	0.071	7.77318e-17	Naive CD4	Spag5
2.42761e-21	-3.2684	0.004	0.079	7.83753e-17	Naive CD4	Tjp2
2.44035e-21	-3.37371	0.008	0.086	7.87866e-17	Naive CD4	Ahr
2.53926e-21	-1.66036	0.018	0.104	8.198e-17	Naive CD4	Knstrn
2.67186e-21	-2.58141	0.012	0.093	8.62609e-17	Naive CD4	Il3ra
2.69503e-21	-1.68277	0.029	0.122	8.70091e-17	Naive CD4	Hist1h3i
2.75289e-21	-3.62954	0.004	0.079	8.88771e-17	Naive CD4	BC035044
2.8738e-21	-2.01659	0.013	0.094	9.27806e-17	Naive CD4	Klf10
2.94145e-21	1.94493	0.074	0.026	9.49646e-17	Naive CD4	Arhgap5
3.10823e-21	-3.24969	0.003	0.075	1.00349e-16	Naive CD4	Cip2a
3.37413e-21	-1.62326	0.023	0.113	1.08934e-16	Naive CD4	Chaf1b
3.43643e-21	-4.6149	0.001	0.072	1.10945e-16	Naive CD4	Ckap2
3.45073e-21	-4.24009	0.001	0.072	1.11407e-16	Naive CD4	Nuf2
3.64422e-21	-6.02507	0.001	0.072	1.17654e-16	Naive CD4	Lamc1
3.82812e-21	-2.51192	0.014	0.097	1.23591e-16	Naive CD4	Phactr2
4.08072e-21	-2.14186	0.014	0.097	1.31746e-16	Naive CD4	Cdca7
4.17933e-21	-3.03442	0.005	0.08	1.3493e-16	Naive CD4	Alcam
4.30485e-21	-4.12098	0.003	0.076	1.38982e-16	Naive CD4	Klf12
4.37538e-21	-2.70471	0.013	0.093	1.41259e-16	Naive CD4	Ccrl2
4.41245e-21	-1.47692	0.024	0.114	1.42456e-16	Naive CD4	Rmi2
4.73794e-21	-1.82778	0.022	0.109	1.52964e-16	Naive CD4	Il15ra
4.75273e-21	-2.85337	0.009	0.087	1.53442e-16	Naive CD4	Tmem106a
4.78893e-21	-1.52634	0.034	0.128	1.54611e-16	Naive CD4	Dus2
4.91946e-21	1.56304	0.174	0.097	1.58825e-16	Naive CD4	Ttyh3
4.98795e-21	-1.21404	0.044	0.144	1.61036e-16	Naive CD4	Abca2
5.19003e-21	-1.28467	0.061	0.17	1.6756e-16	Naive CD4	Gadd45b
5.77821e-21	-2.24146	0.009	0.087	1.86549e-16	Naive CD4	Cenpk
6.10099e-21	-2.8884	0.009	0.087	1.96971e-16	Naive CD4	As3mt
6.54128e-21	-1.81253	0.025	0.114	2.11185e-16	Naive CD4	Nf1
6.68415e-21	-1.42592	0.024	0.114	2.15798e-16	Naive CD4	Ube2t
6.71943e-21	1.475	0.09	0.035	2.16937e-16	Naive CD4	Trbv5
6.81226e-21	-1.11965	0.343	0.497	2.19934e-16	Naive CD4	Dusp1
6.90354e-21	-4.49656	0.002	0.072	2.22881e-16	Naive CD4	Tmem159
7.54915e-21	1.50021	0.154	0.08	2.43724e-16	Naive CD4	Tbxa2r
8.18666e-21	-8.99959	0	0.069	2.64306e-16	Naive CD4	Klra1
9.04248e-21	1.05221	0.279	0.19	2.91936e-16	Naive CD4	Map3k3
1.04741e-20	-6.09436	0.001	0.07	3.38158e-16	Naive CD4	Socs2
1.11908e-20	-1.68619	0.025	0.113	3.61294e-16	Naive CD4	Kif23
1.20752e-20	-7.52494	0	0.068	3.89847e-16	Naive CD4	Gm16341
1.21031e-20	2.84596	0.027	0.004	3.90747e-16	Naive CD4	Card9
1.31931e-20	-1.05694	0.104	0.231	4.25939e-16	Naive CD4	Pvt1
1.40112e-20	-1.13131	0.081	0.197	4.52353e-16	Naive CD4	Trps1
2.13045e-20	-1.50552	0.028	0.118	6.87816e-16	Naive CD4	Ggta1
2.22855e-20	-1.06094	0.071	0.184	7.19486e-16	Naive CD4	Reps1
2.23534e-20	-1.27057	0.036	0.131	7.2168e-16	Naive CD4	Rras
2.26724e-20	-3.99581	0.003	0.072	7.31977e-16	Naive CD4	Hist1h2bm
2.47102e-20	-5.63817	0.001	0.069	7.97767e-16	Naive CD4	Anxa1
2.52526e-20	-1.03501	0.043	0.142	8.15279e-16	Naive CD4	Srf
2.67788e-20	-6.15385	0.001	0.069	8.64555e-16	Naive CD4	Ier5l
2.68789e-20	-3.9528	0.003	0.072	8.67786e-16	Naive CD4	Poc1a
2.74148e-20	-1.12869	0.033	0.126	8.85088e-16	Naive CD4	Pold1
2.89509e-20	-1.92126	0.013	0.093	9.34681e-16	Naive CD4	Itih5
2.99343e-20	-1.06568	0.048	0.149	9.66429e-16	Naive CD4	Naa40
3.19528e-20	-2.21576	0.014	0.094	1.0316e-15	Naive CD4	Slc9a7
3.42811e-20	-1.08239	0.049	0.15	1.10677e-15	Naive CD4	Ergic1
3.4869e-20	4.0597	0.018	0.002	1.12574e-15	Naive CD4	1110032F04Rik
3.50612e-20	-1.83209	0.016	0.097	1.13195e-15	Naive CD4	Dstn
4.02416e-20	-2.45892	0.013	0.09	1.2992e-15	Naive CD4	Hist1h2bn
4.11395e-20	-1.41974	0.04	0.135	1.32819e-15	Naive CD4	Gm5547
4.31016e-20	-1.38666	0.029	0.119	1.39154e-15	Naive CD4	Kcna3
4.33319e-20	1.73392	0.087	0.034	1.39897e-15	Naive CD4	Gm42722
4.9622e-20	-1.05492	0.089	0.206	1.60205e-15	Naive CD4	Gvin1
5.56576e-20	1.8462	0.102	0.044	1.7969e-15	Naive CD4	Ldhb
6.22396e-20	-4.29295	0.003	0.071	2.0094e-15	Naive CD4	Plekhg3
6.48613e-20	-4.69631	0.001	0.068	2.09405e-15	Naive CD4	Kif20a
6.50337e-20	-2.28364	0.012	0.088	2.09961e-15	Naive CD4	Dcxr
6.6255e-20	-1.59303	0.028	0.115	2.13904e-15	Naive CD4	Ctnna1
7.25504e-20	-3.79003	0.003	0.071	2.34229e-15	Naive CD4	Hist1h3d
7.37915e-20	-2.53616	0.006	0.077	2.38236e-15	Naive CD4	Zfp981
8.00209e-20	-2.10752	0.012	0.088	2.58348e-15	Naive CD4	Pogk
8.17749e-20	-1.1804	0.032	0.123	2.6401e-15	Naive CD4	Ppp1r8
8.52243e-20	-4.8542	0.001	0.067	2.75147e-15	Naive CD4	Sgo2a
8.55551e-20	-4.71489	0.001	0.067	2.76215e-15	Naive CD4	Chst2
8.75924e-20	-1.0251	0.038	0.132	2.82792e-15	Naive CD4	Tubg1
8.96356e-20	-1.28135	0.039	0.133	2.89388e-15	Naive CD4	Orai3
9.07936e-20	-1.74307	0.022	0.105	2.93127e-15	Naive CD4	Limk1
9.90155e-20	-1.51997	0.121	0.237	3.19672e-15	Naive CD4	Cenpa
1.06255e-19	-6.74723	0.001	0.067	3.43045e-15	Naive CD4	Tmem273
1.12885e-19	-7.8614	0.001	0.067	3.64451e-15	Naive CD4	Klra8
1.13904e-19	-1.99002	0.023	0.106	3.67738e-15	Naive CD4	Tmem140
1.17632e-19	1.49334	0.136	0.068	3.79776e-15	Naive CD4	Mboat1
1.23396e-19	-6.59535	0	0.065	3.98384e-15	Naive CD4	Cenph
1.25232e-19	-1.45904	0.094	0.206	4.04312e-15	Naive CD4	Hist1h3e
1.36274e-19	-2.25266	0.009	0.083	4.39961e-15	Naive CD4	Kif18a
1.42442e-19	-1.66895	0.018	0.099	4.59872e-15	Naive CD4	Mid1ip1
1.47196e-19	-1.1585	0.032	0.122	4.75222e-15	Naive CD4	Cfap77
1.52402e-19	-1.08271	0.049	0.147	4.92029e-15	Naive CD4	Rexo5
1.54388e-19	-1.84656	0.016	0.094	4.98442e-15	Naive CD4	Chpt1
1.57788e-19	-2.00467	0.016	0.094	5.0942e-15	Naive CD4	Phlda1
1.60556e-19	-4.35703	0.003	0.071	5.18354e-15	Naive CD4	Pdzd2
1.73434e-19	1.46317	0.19	0.114	5.59931e-15	Naive CD4	Cep97
1.86653e-19	-3.78734	0.004	0.072	6.0261e-15	Naive CD4	Ccdc102a
1.88894e-19	-1.02923	0.049	0.148	6.09843e-15	Naive CD4	Stk19
2.05081e-19	-5.0918	0.001	0.066	6.62105e-15	Naive CD4	Adam8
2.08781e-19	-2.12348	0.012	0.087	6.74048e-15	Naive CD4	Foxd2os
2.33527e-19	-3.20035	0.005	0.074	7.53943e-15	Naive CD4	E2f1
2.35377e-19	-1.60189	0.027	0.112	7.59913e-15	Naive CD4	Prkar2a
2.54923e-19	-1.88513	0.013	0.088	8.23018e-15	Naive CD4	Pafah1b3
2.82123e-19	-6.65254	0	0.064	9.10835e-15	Naive CD4	Bub1
2.88088e-19	-3.19439	0.006	0.075	9.30093e-15	Naive CD4	F730043M19Rik
3.00157e-19	-3.67976	0.008	0.078	9.69056e-15	Naive CD4	Trdc
3.07416e-19	-1.36665	0.039	0.131	9.92493e-15	Naive CD4	Piezo1
3.1567e-19	-1.83187	0.014	0.09	1.01914e-14	Naive CD4	Dhfr
3.73525e-19	-2.03778	0.018	0.096	1.20592e-14	Naive CD4	Cyfip1
4.10146e-19	3.29828	0.023	0.004	1.32416e-14	Naive CD4	Brdt
4.12491e-19	-4.11978	0.003	0.068	1.33173e-14	Naive CD4	Cdca5
5.49169e-19	-1.74137	0.018	0.095	1.77299e-14	Naive CD4	Tstd3
5.59929e-19	-1.47533	0.028	0.112	1.80773e-14	Naive CD4	Tor3a
5.97077e-19	-1.588	0.019	0.098	1.92766e-14	Naive CD4	Trim37
6.16018e-19	-1.09738	0.032	0.119	1.98881e-14	Naive CD4	Gmppb
7.05392e-19	-1.89446	0.019	0.097	2.27736e-14	Naive CD4	Kifc1
7.16258e-19	-5.2504	0.001	0.064	2.31244e-14	Naive CD4	Paqr4
7.23671e-19	-4.80162	0.002	0.066	2.33637e-14	Naive CD4	Smpdl3b
7.90193e-19	-2.53985	0.009	0.08	2.55114e-14	Naive CD4	Dubr
8.32652e-19	1.69923	0.079	0.03	2.68822e-14	Naive CD4	Maml3
8.92021e-19	-1.49981	0.026	0.108	2.87989e-14	Naive CD4	Sec24d
9.36211e-19	-1.20588	0.054	0.152	3.02256e-14	Naive CD4	Unc5cl
9.94094e-19	1.79704	0.068	0.024	3.20943e-14	Naive CD4	Lgmn
1.01011e-18	-4.90509	0.001	0.063	3.26113e-14	Naive CD4	E2f8
1.08805e-18	-1.10624	0.043	0.135	3.51278e-14	Naive CD4	Baiap2
1.19223e-18	-1.45696	0.018	0.096	3.84911e-14	Naive CD4	Rcc1
1.25509e-18	-1.49934	0.021	0.1	4.05206e-14	Naive CD4	Vegfb
1.28006e-18	-3.30933	0.005	0.071	4.13267e-14	Naive CD4	Syk
1.2896e-18	-1.40308	0.039	0.129	4.16349e-14	Naive CD4	Camkmt
1.338e-18	-2.34965	0.008	0.076	4.31972e-14	Naive CD4	Brip1
1.33841e-18	-1.2428	0.046	0.139	4.32107e-14	Naive CD4	Hist2h2ac
1.34017e-18	-3.17079	0.003	0.068	4.32675e-14	Naive CD4	2610318N02Rik
1.3649e-18	1.06051	0.265	0.182	4.40657e-14	Naive CD4	Kat2b
1.36646e-18	-1.1168	0.066	0.169	4.41163e-14	Naive CD4	Tspan5
1.38918e-18	-6.69235	0	0.061	4.48497e-14	Naive CD4	Kif18b
1.56124e-18	-1.24803	0.036	0.124	5.04046e-14	Naive CD4	Nxn
1.63028e-18	-5.48649	0.001	0.063	5.26335e-14	Naive CD4	Il2
1.67027e-18	1.4788	0.077	0.029	5.39247e-14	Naive CD4	Igf1r
1.74998e-18	-2.40639	0.008	0.076	5.64981e-14	Naive CD4	Naip2
1.83694e-18	1.27179	0.182	0.106	5.93056e-14	Naive CD4	Ehbp1
1.85002e-18	-2.4579	0.009	0.078	5.9728e-14	Naive CD4	Usp11
1.95734e-18	-1.04222	0.072	0.177	6.31926e-14	Naive CD4	Cdyl
1.96049e-18	-3.87836	0.005	0.07	6.32944e-14	Naive CD4	Nmnat2
2.02578e-18	-1.82467	0.034	0.119	6.54023e-14	Naive CD4	Tnf
2.24325e-18	-4.25883	0.003	0.066	7.24234e-14	Naive CD4	Arl4d
2.28148e-18	-1.49743	0.016	0.091	7.36576e-14	Naive CD4	Hmgb3
2.31617e-18	-3.08196	0.004	0.069	7.47775e-14	Naive CD4	Ctnnbip1
2.42386e-18	-3.99647	0.003	0.066	7.82545e-14	Naive CD4	Aurka
2.59155e-18	-3.5745	0.003	0.065	8.36683e-14	Naive CD4	Wee1
2.60669e-18	-4.60392	0.002	0.064	8.4157e-14	Naive CD4	Foxm1
2.62117e-18	-5.71893	0.001	0.062	8.46245e-14	Naive CD4	Disc1
2.92703e-18	-3.62028	0.003	0.065	9.44993e-14	Naive CD4	Stil
3.08654e-18	-1.09471	0.048	0.14	9.9649e-14	Naive CD4	Slc35c2
3.20179e-18	-1.7381	0.02	0.097	1.0337e-13	Naive CD4	Osbpl5
3.2577e-18	-1.37438	0.031	0.115	1.05175e-13	Naive CD4	Tfeb
3.30433e-18	-2.74393	0.008	0.075	1.0668e-13	Naive CD4	Gabarapl1
3.3389e-18	-7.13618	0	0.06	1.07796e-13	Naive CD4	6330403K07Rik
3.67874e-18	-5.57983	0.001	0.062	1.18768e-13	Naive CD4	Gpr55
3.81915e-18	1.3572	0.26	0.187	1.23301e-13	Naive CD4	Ndrg3
3.97302e-18	-1.33688	0.028	0.109	1.28269e-13	Naive CD4	Fabp5
4.12866e-18	-1.06987	0.039	0.127	1.33294e-13	Naive CD4	Haus6
4.54873e-18	-1.42257	0.022	0.099	1.46856e-13	Naive CD4	4930503L19Rik
4.54997e-18	1.15021	0.214	0.136	1.46896e-13	Naive CD4	Rnf19a
5.19899e-18	-1.53279	0.021	0.098	1.67849e-13	Naive CD4	Apmap
5.25212e-18	-4.7496	0.001	0.061	1.69565e-13	Naive CD4	Parpbp
5.29208e-18	-2.91543	0.006	0.071	1.70855e-13	Naive CD4	Cntln
5.29915e-18	-1.23065	0.057	0.153	1.71083e-13	Naive CD4	Antxr2
5.63555e-18	-2.07821	0.015	0.087	1.81944e-13	Naive CD4	Cuedc1
5.81728e-18	-4.02587	0.002	0.063	1.87811e-13	Naive CD4	Anln
6.3058e-18	-1.71054	0.018	0.093	2.03583e-13	Naive CD4	Tmem238
6.35194e-18	-1.8069	0.016	0.089	2.05072e-13	Naive CD4	Ttf2
6.52732e-18	-1.77732	0.027	0.106	2.10735e-13	Naive CD4	Dnaja4
6.83526e-18	2.22094	0.036	0.009	2.20676e-13	Naive CD4	Trav14n-3
6.95524e-18	-1.1629	0.056	0.151	2.2455e-13	Naive CD4	Srbd1
9.19111e-18	-1.06373	0.034	0.119	2.96735e-13	Naive CD4	Btbd10
9.33542e-18	-1.15218	0.04	0.128	3.01394e-13	Naive CD4	Skap2
1.02512e-17	-1.78477	0.034	0.116	3.30961e-13	Naive CD4	Actn2
1.04286e-17	-2.4453	0.015	0.086	3.36687e-13	Naive CD4	Jazf1
1.09558e-17	1.62741	0.099	0.045	3.53709e-13	Naive CD4	Dag1
1.12562e-17	-1.30259	0.028	0.107	3.63407e-13	Naive CD4	Dlgap5
1.20342e-17	-1.01542	0.039	0.127	3.88523e-13	Naive CD4	Ripk3
1.21385e-17	-1.13374	0.032	0.114	3.91891e-13	Naive CD4	Pip4k2c
1.25014e-17	-2.11203	0.012	0.08	4.03609e-13	Naive CD4	Cenpp
1.28757e-17	-1.95299	0.021	0.096	4.1569e-13	Naive CD4	Hist1h1a
1.34346e-17	1.80167	0.133	0.071	4.33736e-13	Naive CD4	Gpr146
1.4737e-17	-1.21668	0.037	0.121	4.75785e-13	Naive CD4	Borcs7
1.56346e-17	1.26421	0.182	0.109	5.04762e-13	Naive CD4	Ralgps2
1.77456e-17	1.06517	0.285	0.207	5.72918e-13	Naive CD4	Kcnn4
1.78833e-17	-1.06447	0.035	0.119	5.77363e-13	Naive CD4	Bysl
1.81651e-17	-6.92059	0	0.057	5.8646e-13	Naive CD4	Myadm
2.03192e-17	-1.01363	0.039	0.124	6.56007e-13	Naive CD4	Lcmt1
2.17479e-17	-2.15744	0.011	0.078	7.0213e-13	Naive CD4	Raph1
2.47154e-17	-1.28564	0.028	0.108	7.97938e-13	Naive CD4	Ccdc167
2.55822e-17	-2.37334	0.025	0.099	8.25921e-13	Naive CD4	Trbv12-1
2.6017e-17	-1.24059	0.034	0.115	8.39958e-13	Naive CD4	Gna11
2.6635e-17	-1.22379	0.116	0.231	8.59911e-13	Naive CD4	Tex2
2.66737e-17	-5.05495	0.001	0.059	8.61161e-13	Naive CD4	Depdc1b
2.81695e-17	-1.41932	0.023	0.099	9.09451e-13	Naive CD4	Agpat2
2.96659e-17	-6.97794	0	0.057	9.57765e-13	Naive CD4	Cdkn2a
3.03237e-17	-1.13599	0.047	0.135	9.79001e-13	Naive CD4	Nfkbie
3.26458e-17	-2.51227	0.004	0.065	1.05397e-12	Naive CD4	Brca1
3.30798e-17	-6.51562	0	0.057	1.06798e-12	Naive CD4	Kif2c
3.38115e-17	-4.21682	0.001	0.058	1.0916e-12	Naive CD4	Mybl2
3.41659e-17	-4.4909	0.002	0.06	1.10304e-12	Naive CD4	Tbkbp1
3.7052e-17	-1.08855	0.047	0.136	1.19622e-12	Naive CD4	Cenpc1
4.17738e-17	-1.70615	0.017	0.087	1.34867e-12	Naive CD4	Ddx28
4.333e-17	-3.1947	0.003	0.063	1.39891e-12	Naive CD4	N4bp3
4.72415e-17	-1.00252	0.039	0.124	1.52519e-12	Naive CD4	B9d2
4.91187e-17	1.6589	0.102	0.048	1.5858e-12	Naive CD4	Tnfrsf26
5.09304e-17	-3.30149	0.004	0.064	1.64429e-12	Naive CD4	Crmp1
5.39862e-17	-6.49518	0	0.056	1.74295e-12	Naive CD4	Kntc1
5.65624e-17	1.38233	0.096	0.044	1.82612e-12	Naive CD4	Insr
6.71038e-17	-6.65774	0	0.056	2.16645e-12	Naive CD4	Pimreg
7.04728e-17	-5.96463	0.003	0.06	2.27521e-12	Naive CD4	Spp1
7.10235e-17	-5.18305	0.001	0.057	2.29299e-12	Naive CD4	Gm28942
7.26565e-17	-2.15157	0.008	0.07	2.34572e-12	Naive CD4	Nmral1
7.29517e-17	-1.12221	0.028	0.106	2.35525e-12	Naive CD4	Lrrc41
7.64567e-17	-2.51406	0.003	0.06	2.46841e-12	Naive CD4	Cdc6
7.6688e-17	-1.34981	0.032	0.111	2.47587e-12	Naive CD4	Mbnl3
7.70878e-17	-3.45157	0.005	0.065	2.48878e-12	Naive CD4	Ildr1
9.31638e-17	-3.53239	0.003	0.062	3.00779e-12	Naive CD4	Scimp
1.04746e-16	-4.67324	0.002	0.058	3.38174e-12	Naive CD4	Hhex
1.0545e-16	-4.05877	0.003	0.061	3.40447e-12	Naive CD4	Slc22a15
1.06701e-16	-1.60502	0.031	0.108	3.44483e-12	Naive CD4	Sorbs1
1.08555e-16	-2.15765	0.011	0.075	3.50471e-12	Naive CD4	Slc25a53
1.10273e-16	-2.29083	0.008	0.069	3.56017e-12	Naive CD4	Nrarp
1.11323e-16	3.43976	0.018	0.002	3.59406e-12	Naive CD4	Snn
1.13166e-16	-1.62961	0.012	0.077	3.65358e-12	Naive CD4	Tmem97
1.14965e-16	-3.52373	0.006	0.066	3.71165e-12	Naive CD4	Osgin1
1.15812e-16	1.95317	0.039	0.011	3.739e-12	Naive CD4	Trav14d-3-dv8
1.1667e-16	-2.95566	0.004	0.063	3.76668e-12	Naive CD4	Slc43a3
1.2219e-16	-1.48311	0.018	0.089	3.9449e-12	Naive CD4	Hspa13
1.2273e-16	-1.01965	0.135	0.245	3.96233e-12	Naive CD4	Fam241a
1.29998e-16	2.24028	0.044	0.013	4.19697e-12	Naive CD4	Cacna2d4
1.40197e-16	-1.72495	0.017	0.085	4.52626e-12	Naive CD4	Tnks1bp1
1.45851e-16	-2.29158	0.011	0.075	4.7088e-12	Naive CD4	Kremen2
1.55371e-16	-2.94627	0.001	0.056	5.01615e-12	Naive CD4	Trip13
1.73099e-16	-1.29682	0.02	0.091	5.58849e-12	Naive CD4	Tmem29
1.9356e-16	-1.07328	0.036	0.116	6.24908e-12	Naive CD4	Tubgcp2
2.59838e-16	1.10344	0.228	0.153	8.38886e-12	Naive CD4	Arl5c
2.69365e-16	-1.44803	0.034	0.112	8.69644e-12	Naive CD4	Dennd5a
2.87048e-16	-1.76212	0.013	0.077	9.26735e-12	Naive CD4	Dynlt1a
2.87396e-16	-1.57009	0.015	0.082	9.27858e-12	Naive CD4	Cenpl
3.12251e-16	-3.76372	0.002	0.057	1.0081e-11	Naive CD4	Gtse1
3.19378e-16	-2.22092	0.009	0.071	1.03111e-11	Naive CD4	Haao
4.03136e-16	-1.75943	0.015	0.081	1.30152e-11	Naive CD4	Fam110a
4.49339e-16	-1.28337	0.029	0.104	1.45069e-11	Naive CD4	Uxs1
5.17982e-16	-2.54246	0.008	0.068	1.67231e-11	Naive CD4	Fam185a
5.23786e-16	-2.23254	0.008	0.069	1.69104e-11	Naive CD4	Haspin
5.51058e-16	-2.38947	0.01	0.071	1.77909e-11	Naive CD4	Hist2h2bb
6.38922e-16	-2.0743	0.018	0.084	2.06276e-11	Naive CD4	Prrt1
6.40633e-16	-3.17437	0.008	0.067	2.06828e-11	Naive CD4	Cxcl10
6.56852e-16	-1.72738	0.013	0.076	2.12065e-11	Naive CD4	Myo1c
6.94884e-16	-3.94258	0.002	0.055	2.24343e-11	Naive CD4	Melk
7.39368e-16	-2.17066	0.009	0.07	2.38705e-11	Naive CD4	Swap70
7.39981e-16	-1.20586	0.033	0.109	2.38903e-11	Naive CD4	Plin2
7.56604e-16	-1.08075	0.034	0.111	2.4427e-11	Naive CD4	Zbtb45
7.71629e-16	-1.79937	0.013	0.077	2.49121e-11	Naive CD4	Cgas
8.06633e-16	-4.00537	0.002	0.055	2.60422e-11	Naive CD4	Pcgf2
8.28359e-16	1.26737	0.147	0.083	2.67436e-11	Naive CD4	Letm2
9.0419e-16	-3.98476	0.002	0.055	2.91918e-11	Naive CD4	Cenpn
1.02835e-15	3.00497	0.024	0.005	3.32002e-11	Naive CD4	Irf6
1.0401e-15	-1.88826	0.009	0.069	3.35795e-11	Naive CD4	S100a1
1.05077e-15	-1.17104	0.04	0.119	3.39241e-11	Naive CD4	Plk3
1.06411e-15	-7.3476	0	0.051	3.43547e-11	Naive CD4	AA467197
1.06434e-15	1.99468	0.046	0.015	3.43621e-11	Naive CD4	Gstp2
1.10119e-15	-1.25468	0.032	0.106	3.55518e-11	Naive CD4	Abcb1b
1.17399e-15	-4.00871	0.002	0.055	3.79021e-11	Naive CD4	Gm26532
1.22365e-15	-2.93068	0.004	0.059	3.95055e-11	Naive CD4	Arap3
1.23322e-15	-3.93168	0.003	0.056	3.98147e-11	Naive CD4	Gpc1
1.25126e-15	-6.32463	0	0.051	4.0397e-11	Naive CD4	Ttk
1.25126e-15	-6.35974	0	0.051	4.0397e-11	Naive CD4	Nek2
1.26253e-15	-1.32635	0.017	0.082	4.07607e-11	Naive CD4	Polh
1.26643e-15	-4.62116	0.001	0.053	4.08867e-11	Naive CD4	Pkig
1.28396e-15	-1.0456	0.034	0.109	4.14525e-11	Naive CD4	Rbm15
1.42946e-15	-1.14251	0.049	0.132	4.61501e-11	Naive CD4	Hist1h3f
1.47125e-15	-6.5139	0	0.051	4.74993e-11	Naive CD4	E2f7
1.52811e-15	-4.47968	0.003	0.056	4.93351e-11	Naive CD4	Myo3b
1.59151e-15	-4.76137	0.003	0.056	5.1382e-11	Naive CD4	Gcnt2
1.79264e-15	2.40595	0.028	0.006	5.78754e-11	Naive CD4	Afap1
1.80195e-15	2.07489	0.039	0.011	5.81761e-11	Naive CD4	Pgpep1l
1.85624e-15	-1.37811	0.021	0.089	5.99287e-11	Naive CD4	Commd5
1.9269e-15	-6.21852	0	0.05	6.22098e-11	Naive CD4	Mcm10
2.10592e-15	-4.54523	0.003	0.057	6.79897e-11	Naive CD4	Gzmm
2.2653e-15	-9.60332	0	0.05	7.31353e-11	Naive CD4	Klra4
2.7928e-15	1.84815	0.099	0.048	9.01656e-11	Naive CD4	5830468F06Rik
3.1303e-15	-6.58843	0	0.05	1.01062e-10	Naive CD4	Hist1h3g
3.187e-15	-2.05755	0.007	0.063	1.02892e-10	Naive CD4	4930579G24Rik
3.21009e-15	-3.11198	0.007	0.062	1.03638e-10	Naive CD4	Afdn
3.65764e-15	1.57627	0.105	0.052	1.18087e-10	Naive CD4	F2rl1
3.67939e-15	-6.33763	0	0.05	1.18789e-10	Naive CD4	Prr11
3.93911e-15	1.88639	0.053	0.019	1.27174e-10	Naive CD4	H2-Ob
4.37237e-15	-4.65415	0.001	0.051	1.41162e-10	Naive CD4	Chek1
4.46057e-15	-1.46678	0.018	0.083	1.44009e-10	Naive CD4	AI504432
4.51572e-15	-4.8644	0.003	0.054	1.4579e-10	Naive CD4	Itgam
4.56377e-15	-6.87961	0	0.049	1.47341e-10	Naive CD4	Klrc3
5.10656e-15	-2.36178	0.005	0.059	1.64865e-10	Naive CD4	Hist1h2bh
6.05033e-15	-3.55033	0.002	0.052	1.95335e-10	Naive CD4	Arhgap19
6.27147e-15	-3.9719	0.002	0.052	2.02474e-10	Naive CD4	Tedc1
6.42805e-15	-2.62808	0.005	0.059	2.0753e-10	Naive CD4	Nr2f6
6.76188e-15	-4.52241	0.001	0.05	2.18307e-10	Naive CD4	Cbfa2t3
7.1758e-15	1.39779	0.116	0.061	2.31671e-10	Naive CD4	Bmyc
7.26585e-15	-4.16593	0.002	0.052	2.34578e-10	Naive CD4	Gcnt1
7.37972e-15	-1.3482	0.025	0.093	2.38254e-10	Naive CD4	Polk
7.38188e-15	2.01389	0.048	0.016	2.38324e-10	Naive CD4	Frat1
7.40695e-15	-6.10378	0	0.048	2.39133e-10	Naive CD4	Ska3
7.40921e-15	-1.83332	0.023	0.088	2.39206e-10	Naive CD4	Acoxl
7.47489e-15	-4.68455	0.001	0.05	2.41327e-10	Naive CD4	Kif14
7.58034e-15	-1.67097	0.012	0.071	2.44731e-10	Naive CD4	Nqo2
7.91214e-15	-3.07318	0.004	0.057	2.55443e-10	Naive CD4	Gm42743
8.11591e-15	1.55503	0.133	0.075	2.62022e-10	Naive CD4	Ets2
8.12014e-15	-1.39221	0.018	0.081	2.62159e-10	Naive CD4	Mvd
8.57765e-15	-1.30262	0.021	0.086	2.76929e-10	Naive CD4	Nudt22
8.70349e-15	-7.95001	0	0.048	2.80992e-10	Naive CD4	Cd200r2
9.16527e-15	1.0862	0.127	0.069	2.95901e-10	Naive CD4	Hs3st3b1
9.8327e-15	-1.69055	0.017	0.079	3.17449e-10	Naive CD4	Dipk2a
1.02264e-14	-6.46364	0	0.048	3.30159e-10	Naive CD4	Zfand4
1.02957e-14	1.93783	0.049	0.017	3.32398e-10	Naive CD4	Slc25a27
1.03763e-14	-3.53335	0.002	0.051	3.34997e-10	Naive CD4	CAAA01147332.1
1.08661e-14	-2.17589	0.005	0.058	3.50812e-10	Naive CD4	Scpep1
1.13692e-14	-1.71489	0.021	0.085	3.67054e-10	Naive CD4	Dse
1.13866e-14	-6.17635	0	0.048	3.67616e-10	Naive CD4	Sapcd2
1.19825e-14	-5.05265	0.001	0.049	3.86855e-10	Naive CD4	Zbtb32
1.24896e-14	-1.47703	0.034	0.103	4.03226e-10	Naive CD4	Hspa1b
1.29468e-14	-4.34943	0.002	0.051	4.17988e-10	Naive CD4	Ica1
1.38572e-14	-1.34321	0.026	0.093	4.4738e-10	Naive CD4	Kif1c
1.41223e-14	-3.79298	0.003	0.053	4.55937e-10	Naive CD4	Cd79b
1.46428e-14	-4.16915	0.002	0.051	4.72742e-10	Naive CD4	5430427O19Rik
1.46908e-14	-1.5464	0.019	0.082	4.74293e-10	Naive CD4	Uap1l1
1.4733e-14	-2.00239	0.008	0.062	4.75655e-10	Naive CD4	Sgo1
1.48944e-14	-6.79394	0	0.047	4.80867e-10	Naive CD4	Cmklr1
1.51284e-14	-2.56135	0.004	0.056	4.88419e-10	Naive CD4	Anxa4
1.55222e-14	-1.87601	0.014	0.074	5.01136e-10	Naive CD4	Mafg
1.61116e-14	-3.28876	0.003	0.054	5.20162e-10	Naive CD4	Clstn1
1.62808e-14	-1.92507	0.02	0.083	5.25627e-10	Naive CD4	Rasgef1b
1.63183e-14	-1.909	0.013	0.071	5.26836e-10	Naive CD4	Mgat4b
1.65236e-14	1.9771	0.054	0.02	5.33465e-10	Naive CD4	Slc25a23
1.65828e-14	-7.00549	0	0.047	5.35375e-10	Naive CD4	Gm20743
1.7182e-14	-1.2632	0.033	0.103	5.54721e-10	Naive CD4	Smpd1
1.74972e-14	-6.20061	0	0.047	5.64898e-10	Naive CD4	Espl1
1.82869e-14	2.63321	0.017	0.003	5.90391e-10	Naive CD4	Dnajc6
2.28204e-14	-1.09666	0.033	0.103	7.36757e-10	Naive CD4	Cad
2.51499e-14	2.79797	0.018	0.003	8.11965e-10	Naive CD4	Gata1
2.60822e-14	-2.30389	0.008	0.061	8.42063e-10	Naive CD4	Gm20628
2.68828e-14	-1.23801	0.042	0.116	8.67912e-10	Naive CD4	Tspan31
2.73689e-14	-4.35153	0.001	0.048	8.83604e-10	Naive CD4	Olfm1
2.74447e-14	2.11038	0.034	0.01	8.86053e-10	Naive CD4	Ptk2
2.83565e-14	-5.98747	0	0.046	9.15488e-10	Naive CD4	Mtfr2
2.99183e-14	-6.94341	0	0.046	9.65911e-10	Naive CD4	Sh2d1b1
3.0169e-14	-2.48745	0.005	0.056	9.74007e-10	Naive CD4	Aplp1
3.35481e-14	-1.9658	0.023	0.087	1.0831e-09	Naive CD4	Gm15472
3.9049e-14	4.09138	0.01	0.001	1.2607e-09	Naive CD4	Mmp15
4.02237e-14	-1.96784	0.008	0.06	1.29862e-09	Naive CD4	Nefh
4.39703e-14	3.88986	0.013	0.002	1.41958e-09	Naive CD4	Gm33994
4.43087e-14	-1.50944	0.04	0.111	1.43051e-09	Naive CD4	Cd200r1
4.436e-14	-1.56054	0.038	0.108	1.43216e-09	Naive CD4	Eya2
4.55053e-14	-2.97404	0.003	0.052	1.46914e-09	Naive CD4	Tbc1d7
4.56203e-14	-1.01863	0.026	0.092	1.47285e-09	Naive CD4	Zdhhc16
5.11243e-14	-6.8644	0	0.046	1.65055e-09	Naive CD4	Gm44175
5.17055e-14	-1.65083	0.016	0.075	1.66931e-09	Naive CD4	Isoc2b
5.55026e-14	-1.42856	0.021	0.083	1.7919e-09	Naive CD4	Sh3rf1
5.67938e-14	-2.6978	0.003	0.05	1.83359e-09	Naive CD4	Ticrr
6.17507e-14	-1.25625	0.031	0.098	1.99362e-09	Naive CD4	Grn
7.01577e-14	-1.03655	0.031	0.099	2.26504e-09	Naive CD4	Golim4
7.4603e-14	-2.86959	0.006	0.056	2.40856e-09	Naive CD4	Irf5
7.84481e-14	-6.79193	0	0.045	2.5327e-09	Naive CD4	Ryr1
7.95406e-14	-1.22308	0.021	0.083	2.56797e-09	Naive CD4	Lrrc8b
8.08263e-14	-5.28535	0.001	0.047	2.60948e-09	Naive CD4	Smim3
8.23462e-14	-1.31544	0.011	0.066	2.65855e-09	Naive CD4	Coq7
8.32329e-14	-1.03001	0.021	0.083	2.68718e-09	Naive CD4	Dpagt1
9.71974e-14	-2.11599	0.013	0.069	3.13802e-09	Naive CD4	Nrp1
9.74644e-14	1.2663	0.117	0.063	3.14664e-09	Naive CD4	Calcrl
9.78328e-14	-2.74899	0.004	0.053	3.15853e-09	Naive CD4	Lgalsl
1.02351e-13	1.28098	0.096	0.048	3.30441e-09	Naive CD4	Oas2
1.02498e-13	-6.49515	0	0.044	3.30915e-09	Naive CD4	5033430I15Rik
1.09607e-13	2.5703	0.031	0.008	3.53867e-09	Naive CD4	Gm11695
1.14065e-13	-6.34763	0	0.044	3.68257e-09	Naive CD4	Hist1h2ah
1.1904e-13	-1.30833	0.044	0.115	3.84321e-09	Naive CD4	Fosb
1.20327e-13	-6.83736	0	0.044	3.88476e-09	Naive CD4	Fam78b
1.27524e-13	-1.03937	0.034	0.101	4.1171e-09	Naive CD4	G2e3
1.339e-13	-6.73074	0	0.044	4.32298e-09	Naive CD4	Gm17745
1.35722e-13	-1.20126	0.018	0.076	4.38179e-09	Naive CD4	Ada
1.39827e-13	-3.00782	0.004	0.052	4.51431e-09	Naive CD4	Spin2c
1.43621e-13	3.52567	0.013	0.002	4.63681e-09	Naive CD4	Gm47523
1.48604e-13	1.64789	0.051	0.019	4.79768e-09	Naive CD4	Sorcs2
1.51361e-13	3.19213	0.015	0.002	4.8867e-09	Naive CD4	Fam240a
1.59574e-13	-4.29135	0.001	0.046	5.15185e-09	Naive CD4	Rad54l
1.61533e-13	-1.57388	0.014	0.07	5.2151e-09	Naive CD4	Evi2a
1.75813e-13	1.76138	0.085	0.041	5.67611e-09	Naive CD4	Enc1
1.83561e-13	1.91967	0.056	0.022	5.92627e-09	Naive CD4	Ccdc126
2.20504e-13	-1.1786	0.058	0.134	7.11897e-09	Naive CD4	Egr1
2.24988e-13	-2.49788	0.005	0.053	7.26375e-09	Naive CD4	Fanca
2.27835e-13	-5.86195	0.001	0.045	7.35566e-09	Naive CD4	Gm43698
2.39946e-13	-4.9445	0.001	0.045	7.74667e-09	Naive CD4	Ryk
2.52977e-13	-1.46509	0.031	0.095	8.16736e-09	Naive CD4	Cd101
2.55822e-13	-2.59957	0.005	0.053	8.2592e-09	Naive CD4	Themis2
2.67531e-13	-2.58166	0.003	0.05	8.63724e-09	Naive CD4	Brca2
2.73468e-13	-3.80692	0.008	0.058	8.82892e-09	Naive CD4	Tmem176b
2.86357e-13	-2.30602	0.008	0.059	9.24503e-09	Naive CD4	A430088P11Rik
2.88959e-13	-1.04532	0.029	0.094	9.32903e-09	Naive CD4	Selenoi
3.05204e-13	-2.34931	0.009	0.06	9.85351e-09	Naive CD4	Cdk14
3.13177e-13	-1.1499	0.025	0.087	1.01109e-08	Naive CD4	Sirt3
3.16992e-13	-1.0664	0.039	0.107	1.02341e-08	Naive CD4	Snx25
3.31823e-13	-7.20202	0	0.043	1.07129e-08	Naive CD4	Cited4
3.42947e-13	-3.33002	0.003	0.049	1.1072e-08	Naive CD4	Tshz3
3.45677e-13	-1.41414	0.02	0.078	1.11602e-08	Naive CD4	Acsf2
3.49999e-13	-7.4371	0	0.043	1.12997e-08	Naive CD4	Styk1
3.66656e-13	-1.68012	0.013	0.067	1.18375e-08	Naive CD4	Hist1h4k
3.89918e-13	2.03163	0.045	0.016	1.25885e-08	Naive CD4	Nfix
3.96038e-13	-2.32684	0.003	0.049	1.27861e-08	Naive CD4	Dscc1
3.98367e-13	-2.20648	0.014	0.068	1.28613e-08	Naive CD4	Ell2
4.10705e-13	-6.05003	0	0.042	1.32596e-08	Naive CD4	Pcyox1l
4.22831e-13	-5.74647	0.001	0.044	1.36511e-08	Naive CD4	Ier3
4.23126e-13	-1.29174	0.043	0.112	1.36606e-08	Naive CD4	Fosl2
4.81491e-13	-2.75009	0.006	0.053	1.55449e-08	Naive CD4	Cdkn1a
5.08372e-13	-4.8604	0.001	0.044	1.64128e-08	Naive CD4	Ptger2
6.0215e-13	2.38571	0.037	0.012	1.94404e-08	Naive CD4	Chil5
6.46582e-13	2.17526	0.041	0.014	2.08749e-08	Naive CD4	Ephb6
6.84019e-13	-1.07276	0.025	0.086	2.20835e-08	Naive CD4	Cyb561a3
6.94003e-13	-1.48017	0.019	0.076	2.24059e-08	Naive CD4	Gm36975
7.01191e-13	-1.26016	0.045	0.115	2.2638e-08	Naive CD4	Mgat4a
7.32718e-13	-1.46848	0.016	0.07	2.36558e-08	Naive CD4	Dnajc25
7.65861e-13	-1.03073	0.02	0.078	2.47258e-08	Naive CD4	Kctd9
7.86864e-13	1.215	0.198	0.137	2.54039e-08	Naive CD4	Lipa
8.51047e-13	-2.50618	0.003	0.048	2.74761e-08	Naive CD4	Mastl
8.64492e-13	-2.53925	0.006	0.053	2.79101e-08	Naive CD4	Gins3
8.99744e-13	-1.00495	0.039	0.105	2.90482e-08	Naive CD4	Ms4a6d
9.38822e-13	-3.758	0.003	0.046	3.03099e-08	Naive CD4	Slc16a3
1.00978e-12	-1.14823	0.019	0.076	3.26006e-08	Naive CD4	Wdhd1
1.03335e-12	-2.39364	0.007	0.054	3.33616e-08	Naive CD4	Kctd17
1.0528e-12	-1.59914	0.017	0.071	3.39897e-08	Naive CD4	Rsph3a
1.10719e-12	-1.01887	0.024	0.084	3.57456e-08	Naive CD4	Trappc2
1.12847e-12	3.2689	0.014	0.002	3.64327e-08	Naive CD4	Gm15340
1.25813e-12	-1.86188	0.004	0.049	4.06186e-08	Naive CD4	Spdl1
1.2598e-12	-4.52133	0.002	0.044	4.06726e-08	Naive CD4	Il4
1.34022e-12	-1.87884	0.013	0.065	4.3269e-08	Naive CD4	Arid3a
1.38232e-12	-2.57291	0.007	0.053	4.46282e-08	Naive CD4	Capn3
1.43304e-12	-2.27192	0.004	0.049	4.62657e-08	Naive CD4	Gins1
1.5217e-12	-1.28645	0.017	0.071	4.91279e-08	Naive CD4	Fancf
1.81682e-12	-3.15905	0.003	0.047	5.86561e-08	Naive CD4	Nsmf
1.86494e-12	-4.14111	0.002	0.043	6.02096e-08	Naive CD4	Bik
2.00466e-12	-2.03552	0.008	0.054	6.47204e-08	Naive CD4	Epcam
2.2341e-12	1.5484	0.079	0.038	7.21278e-08	Naive CD4	Ntrk3
2.45696e-12	-1.54991	0.011	0.06	7.93229e-08	Naive CD4	Hist1h3h
2.61346e-12	-3.91699	0.002	0.043	8.43756e-08	Naive CD4	Pde4a
2.64376e-12	-7.26254	0	0.04	8.53538e-08	Naive CD4	Kcnj8
2.65825e-12	-3.01177	0.004	0.048	8.58215e-08	Naive CD4	Bmp7
2.75325e-12	-5.15424	0.001	0.041	8.88886e-08	Naive CD4	Smyd1
2.79853e-12	-3.0716	0.003	0.046	9.03505e-08	Naive CD4	Plxdc1
2.91797e-12	-5.05498	0.001	0.041	9.42068e-08	Naive CD4	P2rx3
2.97291e-12	-4.45652	0.002	0.043	9.59804e-08	Naive CD4	Pde5a
2.99305e-12	-2.11694	0.011	0.059	9.66306e-08	Naive CD4	Lmna
3.13814e-12	-2.31472	0.005	0.049	1.01315e-07	Naive CD4	Ncf2
3.26924e-12	-6.62846	0	0.039	1.05547e-07	Naive CD4	Tox2
3.49408e-12	-3.4612	0.003	0.046	1.12806e-07	Naive CD4	Prelid2
3.66192e-12	1.808	0.057	0.024	1.18225e-07	Naive CD4	Gm15441
3.70791e-12	-3.58025	0.001	0.041	1.1971e-07	Naive CD4	Hist1h2ad
3.84806e-12	-2.19297	0.004	0.047	1.24235e-07	Naive CD4	Tmbim1
4.13421e-12	-1.11237	0.022	0.077	1.33473e-07	Naive CD4	Fbxo4
4.26256e-12	-6.56475	0	0.039	1.37617e-07	Naive CD4	Prr5
4.38885e-12	-1.2595	0.014	0.065	1.41694e-07	Naive CD4	Gale
4.3976e-12	1.09685	0.119	0.068	1.41977e-07	Naive CD4	Lrig1
4.40456e-12	-2.8112	0.005	0.049	1.42201e-07	Naive CD4	Nbea
4.41013e-12	-1.02156	0.025	0.083	1.42381e-07	Naive CD4	Mtrf1l
4.41473e-12	-1.56301	0.016	0.067	1.4253e-07	Naive CD4	Grasp
4.91217e-12	-1.20185	0.018	0.072	1.58589e-07	Naive CD4	Sass6
4.98384e-12	-1.68334	0.006	0.05	1.60903e-07	Naive CD4	Trpm4
4.99776e-12	-6.4215	0	0.039	1.61353e-07	Naive CD4	1500009L16Rik
5.19686e-12	1.20259	0.18	0.122	1.67781e-07	Naive CD4	Olfr56
5.41064e-12	-1.6081	0.013	0.063	1.74682e-07	Naive CD4	Abi2
5.55598e-12	1.49929	0.072	0.034	1.79375e-07	Naive CD4	Daam1
5.78634e-12	-2.19069	0.005	0.048	1.86812e-07	Naive CD4	Chek2
5.85947e-12	-5.51398	0	0.038	1.89173e-07	Naive CD4	Aunip
6.79949e-12	-1.84833	0.008	0.054	2.19522e-07	Naive CD4	Asb1
6.99362e-12	-3.68299	0.004	0.046	2.25789e-07	Naive CD4	Tmem176a
7.18515e-12	-2.03597	0.008	0.052	2.31973e-07	Naive CD4	Mdm1
7.20624e-12	-2.82898	0.003	0.045	2.32653e-07	Naive CD4	Gpr160
7.25631e-12	-4.75377	0.001	0.04	2.3427e-07	Naive CD4	Il1rl1
7.68313e-12	-3.29856	0.003	0.044	2.4805e-07	Naive CD4	2010300C02Rik
7.94278e-12	-1.68654	0.023	0.077	2.56433e-07	Naive CD4	March3
8.20021e-12	1.36034	0.108	0.06	2.64744e-07	Naive CD4	Mfhas1
8.42022e-12	-2.11807	0.008	0.052	2.71847e-07	Naive CD4	Dclk2
8.95329e-12	-3.83749	0.003	0.043	2.89057e-07	Naive CD4	Itgae
9.12514e-12	-1.42257	0.018	0.07	2.94605e-07	Naive CD4	Llgl2
9.20839e-12	-2.3919	0.008	0.052	2.97293e-07	Naive CD4	Cd68
9.25894e-12	-1.19356	0.03	0.089	2.98925e-07	Naive CD4	St3gal3
9.46745e-12	2.5558	0.022	0.005	3.05657e-07	Naive CD4	Gm35188
9.78936e-12	-1.03118	0.032	0.091	3.1605e-07	Naive CD4	Rps6ka4
1.00873e-11	2.45388	0.017	0.003	3.25667e-07	Naive CD4	Scg5
1.02996e-11	-1.78698	0.013	0.062	3.32523e-07	Naive CD4	Slc45a4
1.10234e-11	-2.36513	0.007	0.05	3.55892e-07	Naive CD4	Spsb2
1.10655e-11	-5.67188	0	0.037	3.5725e-07	Naive CD4	BC030867
1.20518e-11	-1.82159	0.007	0.05	3.89092e-07	Naive CD4	Zgrf1
1.24364e-11	-4.22321	0.001	0.039	4.01509e-07	Naive CD4	Troap
1.27966e-11	-1.43149	0.013	0.06	4.13138e-07	Naive CD4	Nek6
1.31252e-11	-4.33211	0.001	0.039	4.23748e-07	Naive CD4	Cldnd2
1.3338e-11	-1.04868	0.02	0.073	4.30618e-07	Naive CD4	Bnip1
1.41201e-11	-2.47561	0.006	0.048	4.55867e-07	Naive CD4	Phlpp2
1.45944e-11	1.49877	0.082	0.041	4.71181e-07	Naive CD4	Macrod1
1.47255e-11	-2.0131	0.008	0.051	4.75412e-07	Naive CD4	Zbed3
1.57929e-11	-1.14373	0.023	0.076	5.09875e-07	Naive CD4	Akr1b10
1.69239e-11	2.44659	0.028	0.008	5.46387e-07	Naive CD4	Slc16a5
1.71554e-11	-1.23951	0.013	0.06	5.53862e-07	Naive CD4	Psmc3ip
1.78168e-11	-7.51064	0	0.037	5.75216e-07	Naive CD4	Rln3
1.78168e-11	-5.7737	0	0.037	5.75216e-07	Naive CD4	Cdc25c
1.87985e-11	-1.20256	0.028	0.083	6.0691e-07	Naive CD4	Usp20
1.90525e-11	-1.92164	0.018	0.069	6.1511e-07	Naive CD4	Zfp827
1.91576e-11	-1.25526	0.025	0.08	6.18503e-07	Naive CD4	Plxnc1
1.96101e-11	-2.22397	0.009	0.054	6.33111e-07	Naive CD4	Slfn9
1.96531e-11	-1.03262	0.03	0.087	6.34501e-07	Naive CD4	Jmjd7
1.97482e-11	-1.25664	0.035	0.094	6.37572e-07	Naive CD4	Lclat1
2.01696e-11	-1.49432	0.008	0.052	6.51174e-07	Naive CD4	Tpst1
2.05587e-11	-2.00206	0.008	0.052	6.63737e-07	Naive CD4	Mir155hg
2.07569e-11	-2.00733	0.009	0.054	6.70137e-07	Naive CD4	Dnajb13
2.22437e-11	-1.32126	0.02	0.072	7.18139e-07	Naive CD4	B3gnt5
2.24131e-11	-3.37953	0.001	0.038	7.23607e-07	Naive CD4	Fancd2
2.2722e-11	-1.19764	0.018	0.068	7.33579e-07	Naive CD4	Gnb4
2.37536e-11	-1.65062	0.009	0.054	7.66884e-07	Naive CD4	Alms1
2.37917e-11	-1.98933	0.013	0.059	7.68114e-07	Naive CD4	Dbndd2
2.45159e-11	-3.15356	0.003	0.041	7.91494e-07	Naive CD4	Cep89
2.45677e-11	-4.65613	0.001	0.038	7.93168e-07	Naive CD4	Cela1
2.55695e-11	-1.89793	0.01	0.055	8.25511e-07	Naive CD4	Cchcr1
2.57982e-11	-5.68984	0	0.036	8.32893e-07	Naive CD4	Eldr
2.60687e-11	-2.23234	0.007	0.049	8.41626e-07	Naive CD4	4930486L24Rik
3.05725e-11	-4.15641	0.001	0.038	9.87032e-07	Naive CD4	Exo1
3.07453e-11	-2.51623	0.014	0.061	9.92612e-07	Naive CD4	Slc16a10
3.15803e-11	-1.08543	0.028	0.084	1.01957e-06	Naive CD4	Klhl25
3.18713e-11	-5.35539	0	0.036	1.02896e-06	Naive CD4	Lrr1
3.19641e-11	1.13519	0.145	0.091	1.03196e-06	Naive CD4	Zscan26
3.50554e-11	-4.85628	0.001	0.037	1.13176e-06	Naive CD4	Gm15232
3.66289e-11	-1.7535	0.013	0.058	1.18257e-06	Naive CD4	Enpp5
3.7055e-11	-4.83235	0.001	0.037	1.19632e-06	Naive CD4	Mcoln2
3.87789e-11	-2.47159	0.004	0.044	1.25198e-06	Naive CD4	Polq
3.93708e-11	-5.81716	0	0.035	1.27109e-06	Naive CD4	Pif1
4.094e-11	-1.07584	0.016	0.064	1.32175e-06	Naive CD4	Slc25a33
4.18414e-11	-1.46986	0.075	0.143	1.35085e-06	Naive CD4	Capg
4.22522e-11	-2.53241	0.003	0.042	1.36411e-06	Naive CD4	Naprt
4.65747e-11	-2.3055	0.008	0.049	1.50366e-06	Naive CD4	Rbm47
4.65922e-11	-3.07154	0.003	0.04	1.50423e-06	Naive CD4	Mlkl
4.90094e-11	2.29575	0.026	0.007	1.58227e-06	Naive CD4	Gm10640
4.99982e-11	-1.304	0.023	0.074	1.61419e-06	Naive CD4	Cpped1
5.57364e-11	-1.6656	0.009	0.052	1.79945e-06	Naive CD4	Daglb
5.95957e-11	-1.437	0.02	0.07	1.92405e-06	Naive CD4	Hrh2
6.18082e-11	-2.12649	0.009	0.052	1.99548e-06	Naive CD4	Slc2a8
6.51812e-11	-2.2394	0.003	0.04	2.10438e-06	Naive CD4	Dna2
7.03667e-11	-6.36311	0	0.034	2.27179e-06	Naive CD4	Dab2ip
7.0891e-11	-1.43783	0.012	0.056	2.28872e-06	Naive CD4	Pias3
7.55799e-11	-2.96803	0.001	0.036	2.4401e-06	Naive CD4	St14
7.56854e-11	-1.33317	0.022	0.072	2.4435e-06	Naive CD4	Tmem38b
7.92171e-11	-2.98642	0.003	0.039	2.55752e-06	Naive CD4	Klhl4
7.93481e-11	-3.70259	0.003	0.039	2.56175e-06	Naive CD4	Edaradd
8.45479e-11	-1.32659	0.017	0.064	2.72963e-06	Naive CD4	Socs7
8.58876e-11	-1.63354	0.009	0.052	2.77288e-06	Naive CD4	Tbc1d31
8.61196e-11	1.05739	0.237	0.185	2.78037e-06	Naive CD4	Ccs
8.64629e-11	-1.08067	0.016	0.063	2.79146e-06	Naive CD4	Mtbp
9.7288e-11	-2.92656	0.003	0.039	3.14094e-06	Naive CD4	Gdpd5
1.0109e-10	-1.39158	0.013	0.058	3.2637e-06	Naive CD4	Ctc1
1.08757e-10	-3.88309	0.001	0.036	3.51121e-06	Naive CD4	Eme1
1.19234e-10	-7.34014	0	0.034	3.84948e-06	Naive CD4	Mmp9
1.20538e-10	-1.7296	0.007	0.047	3.89157e-06	Naive CD4	Fbxl2
1.28924e-10	1.15559	0.246	0.199	4.16231e-06	Naive CD4	Mettl9
1.29942e-10	1.81243	0.03	0.01	4.19517e-06	Naive CD4	Tle1
1.41881e-10	-3.55689	0.001	0.035	4.58063e-06	Naive CD4	Cenpi
1.51135e-10	-2.391	0.004	0.042	4.87941e-06	Naive CD4	Chtf18
1.53575e-10	-1.68289	0.012	0.055	4.95817e-06	Naive CD4	6530402F18Rik
1.69134e-10	-1.87835	0.007	0.046	5.46048e-06	Naive CD4	Slc12a4
1.71142e-10	-1.02423	0.02	0.068	5.52533e-06	Naive CD4	Adgrl3
1.72416e-10	1.32359	0.159	0.109	5.56646e-06	Naive CD4	Wdr12
1.73226e-10	-1.22493	0.023	0.073	5.59259e-06	Naive CD4	Als2
1.77131e-10	-1.48456	0.014	0.059	5.71867e-06	Naive CD4	Traf3ip1
1.87565e-10	-2.94164	0.003	0.04	6.05554e-06	Naive CD4	Gm17173
1.91578e-10	-6.28052	0	0.033	6.18511e-06	Naive CD4	Hsf4
1.92642e-10	-1.09425	0.013	0.057	6.21944e-06	Naive CD4	Shmt1
2.02467e-10	2.34224	0.024	0.007	6.53665e-06	Naive CD4	Cyp2d22
2.15782e-10	-1.07823	0.02	0.068	6.96654e-06	Naive CD4	Klhl36
2.16593e-10	-2.70212	0.003	0.038	6.99271e-06	Naive CD4	Ccne2
2.2471e-10	-1.27032	0.012	0.054	7.25475e-06	Naive CD4	Zfp382
2.34714e-10	-2.22324	0.007	0.045	7.57775e-06	Naive CD4	Fndc3b
2.41338e-10	-1.37983	0.021	0.069	7.7916e-06	Naive CD4	Gm16093
2.66951e-10	-3.87475	0.001	0.034	8.6185e-06	Naive CD4	Gm35037
2.6753e-10	-2.88421	0.001	0.034	8.63721e-06	Naive CD4	Rad54b
2.76955e-10	-6.55185	0	0.032	8.94148e-06	Naive CD4	Klri1
2.91553e-10	-2.9714	0.002	0.036	9.41279e-06	Naive CD4	Platr22
2.92077e-10	1.14773	0.076	0.039	9.42971e-06	Naive CD4	Dzip1
3.22615e-10	-3.40231	0.002	0.036	1.04156e-05	Naive CD4	Kif5c
3.29123e-10	-3.47659	0.003	0.037	1.06257e-05	Naive CD4	5031425F14Rik
3.34563e-10	-3.21309	0.003	0.037	1.08014e-05	Naive CD4	Mical2
3.41154e-10	-4.56321	0.001	0.034	1.10142e-05	Naive CD4	Slc52a3
3.45352e-10	-1.13349	0.028	0.079	1.11497e-05	Naive CD4	Zfp120
3.57299e-10	-4.72053	0.001	0.034	1.15354e-05	Naive CD4	Runx2os1
3.76397e-10	1.40596	0.107	0.063	1.2152e-05	Naive CD4	BC051226
3.82372e-10	-1.2148	0.018	0.064	1.23449e-05	Naive CD4	Crtap
3.99128e-10	-3.28425	0.002	0.035	1.28859e-05	Naive CD4	1700020L24Rik
4.16068e-10	-3.42293	0.002	0.035	1.34327e-05	Naive CD4	Dkkl1
4.26403e-10	-1.10133	0.022	0.069	1.37664e-05	Naive CD4	Acap3
4.49663e-10	2.03975	0.031	0.01	1.45174e-05	Naive CD4	Il1rl2
4.59963e-10	-2.02259	0.007	0.044	1.48499e-05	Naive CD4	Slc39a4
4.68699e-10	-5.55202	0	0.032	1.51319e-05	Naive CD4	Ccdc18
4.71248e-10	-4.39446	0.001	0.033	1.52142e-05	Naive CD4	Gm40645
4.83263e-10	-3.39173	0.002	0.035	1.56022e-05	Naive CD4	Ikbip
4.85318e-10	-2.48853	0.005	0.041	1.56685e-05	Naive CD4	Asph
4.93362e-10	1.54058	0.062	0.029	1.59282e-05	Naive CD4	Tnfrsf13b
5.79042e-10	-4.43801	0.001	0.033	1.86944e-05	Naive CD4	Gm12596
5.79722e-10	-2.30008	0.006	0.042	1.87163e-05	Naive CD4	S1pr2
6.09623e-10	-8.16921	0	0.031	1.96817e-05	Naive CD4	Klra5
6.09963e-10	-1.05513	0.026	0.075	1.96926e-05	Naive CD4	Adcy3
6.1288e-10	2.80506	0.014	0.003	1.97868e-05	Naive CD4	Gm42809
6.43956e-10	-1.22139	0.016	0.059	2.07901e-05	Naive CD4	Wscd2
6.45766e-10	2.51038	0.021	0.006	2.08486e-05	Naive CD4	Lrp12
6.70123e-10	-1.2827	0.013	0.055	2.16349e-05	Naive CD4	Fbxl15
7.55942e-10	2.80583	0.013	0.002	2.44056e-05	Naive CD4	Slco1a6
7.57573e-10	-1.30431	0.013	0.055	2.44582e-05	Naive CD4	Zfp808
7.62469e-10	-1.12661	0.039	0.092	2.46163e-05	Naive CD4	H1f0
7.94196e-10	1.85413	0.031	0.011	2.56406e-05	Naive CD4	Gm13842
8.08398e-10	-1.55238	0.021	0.066	2.60991e-05	Naive CD4	Trbv29
8.30343e-10	-1.20957	0.028	0.078	2.68076e-05	Naive CD4	Iffo2
9.28172e-10	-6.357	0	0.031	2.9966e-05	Naive CD4	Eya1
9.36934e-10	-4.03602	0.001	0.032	3.02489e-05	Naive CD4	Tuba8
9.39902e-10	-3.73024	0.001	0.032	3.03447e-05	Naive CD4	Hist1h2bf
9.40569e-10	1.56704	0.071	0.037	3.03663e-05	Naive CD4	Bphl
9.48435e-10	-2.7954	0.003	0.037	3.06202e-05	Naive CD4	Adam9
9.99835e-10	-1.36144	0.01	0.049	3.22797e-05	Naive CD4	Tonsl
1.01178e-09	-1.4696	0.024	0.071	3.26652e-05	Naive CD4	Sdcbp2
1.0151e-09	-2.37652	0.004	0.039	3.27724e-05	Naive CD4	4833407H14Rik
1.03098e-09	-6.13527	0	0.03	3.32852e-05	Naive CD4	Kcnip3
1.08249e-09	2.75674	0.012	0.002	3.49482e-05	Naive CD4	Slfn5os
1.09597e-09	-3.38647	0.003	0.035	3.53833e-05	Naive CD4	Cnrip1
1.16391e-09	-3.70709	0.002	0.034	3.75767e-05	Naive CD4	Gm16033
1.17748e-09	-1.12975	0.014	0.056	3.8015e-05	Naive CD4	Tmem18
1.18276e-09	-1.21115	0.017	0.06	3.81854e-05	Naive CD4	Vhl
1.26456e-09	1.32138	0.074	0.038	4.08262e-05	Naive CD4	E130102H24Rik
1.27196e-09	-6.23555	0	0.03	4.10652e-05	Naive CD4	Ugt1a7c
1.34052e-09	-6.16468	0	0.03	4.32788e-05	Naive CD4	Gm11775
1.3886e-09	-3.32009	0.002	0.033	4.48308e-05	Naive CD4	Tmem107
1.40199e-09	1.80534	0.034	0.013	4.52631e-05	Naive CD4	Prickle1
1.45357e-09	-2.5306	0.01	0.048	4.69284e-05	Naive CD4	Nebl
1.53709e-09	2.02679	0.034	0.013	4.9625e-05	Naive CD4	Gm16158
1.56916e-09	-6.24224	0	0.03	5.06602e-05	Naive CD4	Nhsl2
1.61652e-09	-3.48224	0.002	0.033	5.21892e-05	Naive CD4	Tmprss6
1.65974e-09	-1.7442	0.007	0.042	5.35846e-05	Naive CD4	Inppl1
1.78791e-09	1.35333	0.058	0.027	5.77227e-05	Naive CD4	Mast4
1.89478e-09	-1.16851	0.015	0.056	6.11729e-05	Naive CD4	Samd10
1.89568e-09	-1.49096	0.005	0.039	6.1202e-05	Naive CD4	Traip
1.95282e-09	1.87293	0.038	0.015	6.30469e-05	Naive CD4	Gm15675
2.11265e-09	2.1921	0.028	0.009	6.82069e-05	Naive CD4	2900005J15Rik
2.13478e-09	-3.12898	0.002	0.033	6.89213e-05	Naive CD4	Tspan4
2.1724e-09	-1.55899	0.011	0.049	7.0136e-05	Naive CD4	Reck
2.18798e-09	-1.47611	0.003	0.034	7.06388e-05	Naive CD4	Oip5
2.25888e-09	-2.75589	0.002	0.033	7.29279e-05	Naive CD4	Fam83d
2.57518e-09	-1.1997	0.022	0.066	8.31397e-05	Naive CD4	E130308A19Rik
2.60114e-09	-1.85842	0.011	0.049	8.39779e-05	Naive CD4	Mettl7a1
2.62415e-09	-1.01986	0.022	0.066	8.47207e-05	Naive CD4	Tbc1d13
2.76523e-09	-2.32462	0.004	0.037	8.92754e-05	Naive CD4	Efcab11
2.79446e-09	-6.30994	0	0.029	9.02193e-05	Naive CD4	Adrb1
2.79448e-09	1.93635	0.031	0.011	9.02197e-05	Naive CD4	Plaur
2.84068e-09	-1.63265	0.013	0.051	9.17115e-05	Naive CD4	Tacc2
2.89044e-09	-5.08057	0.001	0.03	9.3318e-05	Naive CD4	Ly6g5b
2.89839e-09	-3.34355	0.002	0.032	9.35745e-05	Naive CD4	Zfp821
3.20583e-09	-3.29606	0.002	0.032	0.0001035	Naive CD4	Adssl1
3.23151e-09	-1.27821	0.018	0.059	0.000104329	Naive CD4	Mon1b
3.27161e-09	-1.01013	0.028	0.074	0.000105624	Naive CD4	Dcun1d3
3.33495e-09	-1.39595	0.004	0.037	0.000107669	Naive CD4	Ercc6l
3.55516e-09	-1.54582	0.011	0.048	0.000114778	Naive CD4	Rab3d
3.59109e-09	-2.07284	0.003	0.035	0.000115938	Naive CD4	Phf19
3.63301e-09	-4.34638	0.001	0.03	0.000117292	Naive CD4	Plod2
3.90964e-09	1.77051	0.049	0.022	0.000126223	Naive CD4	Dapk1
4.02991e-09	-1.30721	0.008	0.043	0.000130106	Naive CD4	Gm10143
4.0817e-09	-1.68727	0.01	0.047	0.000131778	Naive CD4	Tsga10
4.09662e-09	-1.60473	0.004	0.036	0.000132259	Naive CD4	Orc1
4.13304e-09	2.41605	0.018	0.004	0.000133435	Naive CD4	Gm26771
4.16702e-09	-3.3925	0.002	0.032	0.000134532	Naive CD4	Kcnk7
4.24916e-09	-1.84209	0.005	0.038	0.000137184	Naive CD4	BC055324
4.25054e-09	-5.96142	0	0.028	0.000137229	Naive CD4	Ptpn5
4.29577e-09	-3.62243	0.001	0.03	0.000138689	Naive CD4	Gas2l3
4.42401e-09	-1.43443	0.013	0.052	0.000142829	Naive CD4	Slc46a3
4.42732e-09	1.01754	0.082	0.045	0.000142936	Naive CD4	Mob3b
4.57015e-09	-1.05742	0.013	0.051	0.000147547	Naive CD4	Slc25a10
4.59214e-09	-2.40673	0.004	0.036	0.000148257	Naive CD4	Skp2
4.89888e-09	-1.54636	0.009	0.045	0.00015816	Naive CD4	Ppip5k1
4.93539e-09	-4.652	0.001	0.03	0.000159339	Naive CD4	Naip5
4.97418e-09	-6.09203	0	0.028	0.000160591	Naive CD4	Gm31887
5.03245e-09	1.57779	0.027	0.009	0.000162472	Naive CD4	Ramp3
5.22695e-09	-2.02406	0.006	0.039	0.000168752	Naive CD4	G0s2
5.71105e-09	-1.5594	0.011	0.047	0.000184381	Naive CD4	Slc8b1
6.13388e-09	-6.0025	0	0.028	0.000198032	Naive CD4	Mt3
6.13388e-09	-6.64428	0	0.028	0.000198032	Naive CD4	Serpinb1a
6.18195e-09	-1.05545	0.012	0.049	0.000199584	Naive CD4	Cep76
6.23803e-09	-2.1463	0.008	0.042	0.000201395	Naive CD4	Qpct
6.40707e-09	-1.01429	0.017	0.057	0.000206852	Naive CD4	Pop1
6.52196e-09	2.30309	0.018	0.004	0.000210562	Naive CD4	Col11a2
6.53292e-09	-1.19781	0.017	0.057	0.000210915	Naive CD4	Tex9
6.73775e-09	2.10953	0.018	0.004	0.000217528	Naive CD4	Chrm3
6.74056e-09	-4.56603	0.001	0.029	0.000217619	Naive CD4	9630013D21Rik
6.75296e-09	-1.20677	0.028	0.074	0.000218019	Naive CD4	Hid1
6.7846e-09	-1.55538	0.008	0.042	0.000219041	Naive CD4	Tmem237
6.86134e-09	-3.87006	0.001	0.029	0.000221518	Naive CD4	Kif24
7.02999e-09	2.67774	0.014	0.003	0.000226963	Naive CD4	Dnajc28
7.57163e-09	-4.2624	0.001	0.029	0.00024445	Naive CD4	1700001O22Rik
7.61518e-09	-2.17974	0.008	0.041	0.000245856	Naive CD4	Kdm4d
8.03009e-09	-3.96201	0.001	0.029	0.000259251	Naive CD4	Abcb10
8.57182e-09	-1.06334	0.019	0.06	0.000276741	Naive CD4	Dusp22
8.74784e-09	-1.01801	0.148	0.218	0.000282424	Naive CD4	Trbv12-2
8.80736e-09	-1.06705	0.016	0.055	0.000284346	Naive CD4	Lyrm1
8.89358e-09	-4.17382	0.001	0.029	0.000287129	Naive CD4	Cd22
9.82708e-09	-5.70985	0	0.027	0.000317267	Naive CD4	Spaca9
9.90094e-09	-1.41439	0.009	0.044	0.000319652	Naive CD4	Rufy3
9.93838e-09	-3.51234	0.001	0.029	0.000320861	Naive CD4	Ankle1
9.99576e-09	-1.32479	0.017	0.056	0.000322713	Naive CD4	Fbxw17
1.01678e-08	-2.62459	0.004	0.035	0.000328267	Naive CD4	Frmd4a
1.0223e-08	-1.02136	0.023	0.065	0.000330051	Naive CD4	Rell1
1.03286e-08	-1.95852	0.002	0.03	0.000333459	Naive CD4	Nt5dc2
1.03552e-08	-7.51229	0	0.027	0.000334319	Naive CD4	Cma1
1.03552e-08	-5.81325	0	0.027	0.000334319	Naive CD4	Fkbp10
1.04381e-08	-3.11375	0.003	0.032	0.000336993	Naive CD4	Fam71b
1.05479e-08	1.92983	0.027	0.009	0.000340538	Naive CD4	Pifo
1.07662e-08	1.46433	0.046	0.021	0.000347586	Naive CD4	Dip2c
1.09117e-08	-5.89471	0	0.027	0.000352286	Naive CD4	Kif19a
1.09644e-08	-1.55117	0.017	0.056	0.000353987	Naive CD4	Tcn2
1.10876e-08	1.29021	0.12	0.078	0.000357962	Naive CD4	Polg2
1.12458e-08	1.76182	0.028	0.01	0.000363069	Naive CD4	Trav9-1
1.18068e-08	3.18854	0.014	0.003	0.000381182	Naive CD4	Cacnb3
1.2116e-08	-5.60603	0	0.027	0.000391164	Naive CD4	Trgj4
1.25957e-08	2.80904	0.013	0.003	0.000406654	Naive CD4	Ston1
1.33353e-08	-1.68696	0.005	0.036	0.00043053	Naive CD4	Gen1
1.33393e-08	2.02537	0.027	0.009	0.000430659	Naive CD4	Sqor
1.41837e-08	2.16312	0.024	0.008	0.00045792	Naive CD4	Bach2os
1.4276e-08	-1.57911	0.011	0.046	0.000460902	Naive CD4	Crybg3
1.49372e-08	-6.14153	0	0.026	0.000482247	Naive CD4	Cdc20b
1.56911e-08	-1.48518	0.006	0.037	0.000506586	Naive CD4	Ankrd9
1.57396e-08	-5.58583	0	0.026	0.000508152	Naive CD4	Prr36
1.58902e-08	-1.25489	0.014	0.051	0.000513014	Naive CD4	Dhrs11
1.62885e-08	-1.16017	0.007	0.039	0.000525875	Naive CD4	Spata24
1.67732e-08	1.69608	0.041	0.018	0.000541523	Naive CD4	Ypel2
1.84143e-08	-6.62406	0	0.026	0.000594507	Naive CD4	Cpne7
1.84401e-08	1.36127	0.059	0.03	0.00059534	Naive CD4	Trbv4
1.8972e-08	1.28882	0.07	0.037	0.000612511	Naive CD4	Thra
1.91411e-08	2.1292	0.024	0.008	0.000617969	Naive CD4	Wnt5b
2.07687e-08	-2.86494	0.003	0.032	0.000670517	Naive CD4	Icosl
2.15431e-08	-5.74129	0	0.026	0.000695519	Naive CD4	Galnt3
2.16558e-08	1.28301	0.07	0.037	0.000699157	Naive CD4	Vmn2r97
2.17327e-08	-2.15027	0.004	0.034	0.00070164	Naive CD4	Coro2b
2.29365e-08	-3.40049	0.001	0.027	0.000740505	Naive CD4	Nsl1
2.32176e-08	-1.96403	0.004	0.034	0.000749579	Naive CD4	Rnf135
2.33795e-08	1.17759	0.115	0.074	0.000754807	Naive CD4	Ttc27
2.4775e-08	-1.15271	0.029	0.073	0.00079986	Naive CD4	D130040H23Rik
2.50905e-08	-1.44012	0.008	0.04	0.000810047	Naive CD4	Cptp
2.56534e-08	1.37072	0.097	0.059	0.00082822	Naive CD4	Adrb2
2.59752e-08	1.03909	0.186	0.14	0.000838608	Naive CD4	Ddb2
2.88487e-08	-1.40535	0.014	0.05	0.000931379	Naive CD4	Gm49417
2.94543e-08	-1.10991	0.022	0.061	0.000950933	Naive CD4	Hspa1a
3.00672e-08	-1.26973	0.015	0.051	0.000970719	Naive CD4	Hps6
3.03746e-08	-6.21932	0.002	0.028	0.000980643	Naive CD4	Ifitm1
3.04377e-08	-1.87801	0.008	0.041	0.000982682	Naive CD4	Gm16201
3.10658e-08	-5.74541	0	0.025	0.00100296	Naive CD4	Stc2
3.10658e-08	-5.5987	0	0.025	0.00100296	Naive CD4	Gm38979
3.14261e-08	-1.80611	0.012	0.046	0.00101459	Naive CD4	Socs5
3.449e-08	-7.18495	0	0.025	0.00111351	Naive CD4	Tcrg-V3
3.71285e-08	-3.29222	0.002	0.028	0.00119869	Naive CD4	Plpp2
3.73017e-08	-3.27893	0.002	0.028	0.00120428	Naive CD4	Tubb6
3.75888e-08	3.04663	0.013	0.003	0.00121356	Naive CD4	Gm20098
3.82912e-08	-5.77559	0	0.025	0.00123623	Naive CD4	B3gnt7
3.82912e-08	-6.59943	0	0.025	0.00123623	Naive CD4	Ccr4
3.89492e-08	-1.35001	0.008	0.039	0.00125748	Naive CD4	Pidd1
4.00628e-08	-1.64012	0.01	0.043	0.00129343	Naive CD4	Vcl
4.03459e-08	-6.29161	0	0.025	0.00130257	Naive CD4	Cd63
4.03729e-08	1.46196	0.08	0.046	0.00130344	Naive CD4	Inpp5f
4.1283e-08	1.01749	0.17	0.125	0.00133282	Naive CD4	P4ha1
4.17518e-08	-1.51045	0.008	0.039	0.00134796	Naive CD4	Lss
4.22535e-08	-4.49504	0.001	0.026	0.00136415	Naive CD4	Heatr9
4.25108e-08	-5.82707	0	0.025	0.00137246	Naive CD4	Gng3
4.40927e-08	-1.7266	0.011	0.044	0.00142353	Naive CD4	Slc36a1
4.51932e-08	-3.63677	0.001	0.026	0.00145906	Naive CD4	Zfp41
4.55041e-08	1.45552	0.074	0.041	0.0014691	Naive CD4	1700056E22Rik
4.70329e-08	-1.50345	0.011	0.044	0.00151846	Naive CD4	Fam174b
4.71949e-08	-5.88081	0	0.024	0.00152369	Naive CD4	Sema7a
4.71949e-08	-5.56808	0	0.024	0.00152369	Naive CD4	Perp
5.10827e-08	1.04091	0.135	0.092	0.0016492	Naive CD4	Acss2
5.11597e-08	-2.43884	0.005	0.034	0.00165169	Naive CD4	9130019P16Rik
5.18282e-08	1.6906	0.032	0.013	0.00167327	Naive CD4	Sfmbt2
5.22505e-08	1.35592	0.096	0.06	0.00168691	Naive CD4	Magi3
5.24773e-08	-1.41822	0.005	0.034	0.00169423	Naive CD4	Hist1h4j
5.27581e-08	-3.83059	0.001	0.026	0.00170329	Naive CD4	Hopxos
5.30117e-08	-3.21544	0.001	0.026	0.00171148	Naive CD4	Pld2
5.44741e-08	-1.9619	0.007	0.037	0.0017587	Naive CD4	Clip2
5.52053e-08	-5.81156	0	0.024	0.0017823	Naive CD4	Dll1
5.56583e-08	1.53499	0.057	0.029	0.00179693	Naive CD4	Trbv20
5.87042e-08	-2.799	0.003	0.029	0.00189526	Naive CD4	Tmed1
5.87954e-08	-3.29967	0.001	0.026	0.00189821	Naive CD4	Enkd1
5.98692e-08	-2.66167	0.003	0.031	0.00193288	Naive CD4	Etv5
6.01284e-08	1.98316	0.023	0.007	0.00194125	Naive CD4	Galnt9
6.06664e-08	1.84788	0.038	0.016	0.00195862	Naive CD4	Cd200
6.3579e-08	-1.46428	0.005	0.034	0.00205265	Naive CD4	E230029C05Rik
6.38463e-08	-1.08526	0.018	0.055	0.00206128	Naive CD4	Mypopos
6.45738e-08	-5.70212	0	0.024	0.00208477	Naive CD4	Gm44851
6.4884e-08	2.82204	0.011	0.002	0.00209478	Naive CD4	Fbxw10
6.58289e-08	2.42947	0.011	0.002	0.00212529	Naive CD4	Gm5089
6.80372e-08	-6.83184	0	0.024	0.00219658	Naive CD4	Zmat4
6.80372e-08	-5.67993	0	0.024	0.00219658	Naive CD4	P3h4
7.16861e-08	-5.41984	0	0.024	0.00231439	Naive CD4	Cercam
7.18893e-08	1.75076	0.034	0.014	0.00232095	Naive CD4	Gm11944
7.95371e-08	-4.23539	0.001	0.025	0.00256786	Naive CD4	Adgrg1
7.95811e-08	-5.83917	0	0.024	0.00256928	Naive CD4	Gm30275
8.31351e-08	1.40605	0.055	0.028	0.00268402	Naive CD4	Pgap1
8.35153e-08	1.78838	0.046	0.022	0.00269629	Naive CD4	Nme4
8.36168e-08	-4.14525	0.001	0.025	0.00269957	Naive CD4	Selenom
8.38486e-08	-5.99792	0	0.024	0.00270705	Naive CD4	Phactr3
8.65632e-08	-2.19968	0.006	0.034	0.00279469	Naive CD4	Gm36756
8.78089e-08	-1.55904	0.006	0.035	0.00283491	Naive CD4	Csrp2
8.97421e-08	-1.15405	0.007	0.036	0.00289732	Naive CD4	Pxmp2
9.40848e-08	-1.86556	0.008	0.039	0.00303753	Naive CD4	Ccr9
9.47317e-08	1.38912	0.06	0.032	0.00305841	Naive CD4	Prrg1
9.58975e-08	2.05957	0.031	0.012	0.00309605	Naive CD4	Bambi
9.69565e-08	-2.48637	0.004	0.031	0.00313024	Naive CD4	Dipk1b
9.88465e-08	-1.50513	0.011	0.043	0.00319126	Naive CD4	Slc35f2
9.90374e-08	1.22368	0.08	0.046	0.00319742	Naive CD4	Otud1
1.00452e-07	2.10443	0.02	0.006	0.00324308	Naive CD4	Ampd3
1.02085e-07	-2.14724	0.003	0.03	0.00329583	Naive CD4	Rnf227
1.06806e-07	-1.30185	0.007	0.036	0.00344822	Naive CD4	Ptprs
1.06948e-07	-1.06414	0.019	0.056	0.0034528	Naive CD4	Cbx8
1.08871e-07	-6.60999	0	0.023	0.00351489	Naive CD4	Il23r
1.11147e-07	2.16384	0.013	0.003	0.00358838	Naive CD4	Gpr83
1.13914e-07	1.82352	0.036	0.015	0.00367771	Naive CD4	Cnga1
1.14379e-07	-1.05268	0.011	0.043	0.00369271	Naive CD4	Slc36a3os
1.14707e-07	-5.09757	0	0.023	0.00370332	Naive CD4	Cetn4
1.17899e-07	-2.13758	0.005	0.033	0.00380636	Naive CD4	Prnp
1.2081e-07	2.1575	0.033	0.013	0.00390034	Naive CD4	Acsl3
1.20857e-07	-5.44283	0	0.023	0.00390186	Naive CD4	Adgrb2
1.22505e-07	1.15104	0.059	0.031	0.00395506	Naive CD4	Cd81
1.24447e-07	2.57131	0.011	0.002	0.00401778	Naive CD4	Gm49066
1.26989e-07	-1.29249	0.013	0.046	0.00409985	Naive CD4	Arfgap3
1.2959e-07	1.57213	0.04	0.018	0.00418381	Naive CD4	Tnfrsf22
1.34563e-07	-2.3538	0.006	0.034	0.00434437	Naive CD4	Ptpn3
1.52604e-07	-1.2068	0.01	0.041	0.00492681	Naive CD4	Klc3
1.53507e-07	-7.13315	0.001	0.024	0.00495598	Naive CD4	Gzmc
1.56578e-07	-1.17469	0.018	0.053	0.00505511	Naive CD4	Vps18
1.59563e-07	-1.01917	0.02	0.056	0.00515149	Naive CD4	Prmt2
1.59893e-07	-2.47178	0.003	0.029	0.00516215	Naive CD4	Tnfsf9
1.63e-07	-1.15904	0.034	0.076	0.00526245	Naive CD4	Trdv2-2
1.64566e-07	-1.94571	0.005	0.032	0.00531303	Naive CD4	Rmdn2
1.75365e-07	-3.47119	0.002	0.026	0.00566165	Naive CD4	Mir22hg
1.80453e-07	1.59495	0.042	0.019	0.00582591	Naive CD4	Tbc1d30
1.80848e-07	-1.66006	0.007	0.035	0.00583867	Naive CD4	Pbx4
1.93119e-07	-1.23044	0.012	0.043	0.00623484	Naive CD4	Rassf7
1.93271e-07	-1.45473	0.009	0.039	0.00623975	Naive CD4	Pgap3
1.93352e-07	-5.93445	0	0.022	0.00624237	Naive CD4	Cdh17
1.94074e-07	-1.20961	0.014	0.047	0.00626568	Naive CD4	Dhx34
2.02067e-07	-1.72235	0.006	0.033	0.00652374	Naive CD4	Acat3
2.02983e-07	-1.45838	0.013	0.044	0.00655331	Naive CD4	Gab2
2.03714e-07	-5.68289	0	0.022	0.0065769	Naive CD4	Rasl12
2.16166e-07	-1.13516	0.023	0.06	0.00697892	Naive CD4	A930006K02Rik
2.17996e-07	-1.13182	0.015	0.048	0.007038	Naive CD4	Cntrob
2.19671e-07	-2.23794	0.003	0.029	0.00709208	Naive CD4	Creb3l1
2.26132e-07	-5.77697	0	0.022	0.00730067	Naive CD4	Plscr4
2.26875e-07	1.50681	0.028	0.011	0.00732466	Naive CD4	Trav9-4
2.39811e-07	-2.62553	0.003	0.027	0.00774229	Naive CD4	Lmtk3
2.40086e-07	-3.42989	0.001	0.024	0.00775118	Naive CD4	Emp1
2.40765e-07	-2.18454	0.004	0.03	0.00777309	Naive CD4	Ifi211
2.46762e-07	-1.23292	0.008	0.036	0.0079667	Naive CD4	Plpp5
2.52076e-07	-1.09311	0.017	0.05	0.00813829	Naive CD4	Slc25a13
2.61372e-07	-1.17597	0.011	0.041	0.0084384	Naive CD4	Pcbp4
2.74218e-07	-1.20571	0.018	0.051	0.00885312	Naive CD4	Clcn5
2.82118e-07	-1.17227	0.006	0.033	0.00910819	Naive CD4	Mcm8
2.92083e-07	1.53777	0.055	0.029	0.00942991	Naive CD4	5830405F06Rik
2.95306e-07	-1.92613	0.006	0.033	0.00953395	Naive CD4	Sco1
3.02075e-07	1.16256	0.083	0.05	0.00975249	Naive CD4	Gm20139
3.02295e-07	-1.71247	0.008	0.035	0.0097596	Naive CD4	Lrrc75a
3.06038e-07	1.77327	0.031	0.013	0.00988044	Naive CD4	Qser1
3.11304e-07	-1.46225	0.006	0.033	0.0100504	Naive CD4	Wdr90
3.12838e-07	-1.06525	0.021	0.056	0.0101	Naive CD4	Dnmbp
3.25493e-07	2.1819	0.02	0.007	0.0105085	Naive CD4	Gm12592
3.30619e-07	1.67459	0.044	0.021	0.010674	Naive CD4	Krt10
3.45379e-07	-3.46198	0.001	0.023	0.0111506	Naive CD4	Gnasas1
3.46372e-07	-1.43822	0.012	0.042	0.0111826	Naive CD4	Ppp1r16a
3.48557e-07	-2.43214	0.008	0.035	0.0112531	Naive CD4	Fcgr3
3.52878e-07	1.94503	0.033	0.014	0.0113927	Naive CD4	Gm48671
3.57003e-07	1.10824	0.076	0.045	0.0115258	Naive CD4	Inpp5a
3.5988e-07	-1.30285	0.01	0.039	0.0116187	Naive CD4	Fam219a
3.61716e-07	-5.59395	0	0.021	0.011678	Naive CD4	Tmprss13
3.61716e-07	-5.26781	0	0.021	0.011678	Naive CD4	Msh5
3.62693e-07	-1.88438	0.011	0.04	0.0117095	Naive CD4	Ntng2
3.81095e-07	-5.56597	0	0.021	0.0123036	Naive CD4	C430002N11Rik
3.84263e-07	-2.86937	0.001	0.023	0.0124059	Naive CD4	Gm44206
3.91659e-07	2.89005	0.01	0.002	0.0126447	Naive CD4	Xkrx
3.98831e-07	-1.21281	0.007	0.034	0.0128763	Naive CD4	Cenpu
4.01511e-07	-5.77391	0	0.021	0.0129628	Naive CD4	Tmem121
4.10316e-07	-3.21831	0.003	0.026	0.013247	Naive CD4	Gm10874
4.14417e-07	1.32421	0.039	0.017	0.0133795	Naive CD4	Trbv26
4.22828e-07	-3.93514	0.001	0.023	0.013651	Naive CD4	Itpripl2
4.29363e-07	-3.29738	0.002	0.024	0.013862	Naive CD4	Eps8
4.36867e-07	-2.14681	0.002	0.024	0.0141042	Naive CD4	Tnp2
4.3747e-07	-1.0679	0.013	0.044	0.0141237	Naive CD4	Fhl3
4.69748e-07	-1.42415	0.01	0.039	0.0151658	Naive CD4	Med22
5.2516e-07	-1.72327	0.009	0.037	0.0169548	Naive CD4	Tdrd7
5.26995e-07	2.68293	0.013	0.003	0.017014	Naive CD4	Epb41l1
5.66172e-07	-2.93312	0.003	0.025	0.0182789	Naive CD4	Ms4a4a
5.9004e-07	-3.13042	0.003	0.025	0.0190494	Naive CD4	Gm30211
6.31968e-07	-2.86455	0.003	0.025	0.0204031	Naive CD4	Cage1
6.48048e-07	1.41669	0.056	0.03	0.0209222	Naive CD4	Zfp874b
6.4886e-07	2.71051	0.013	0.003	0.0209484	Naive CD4	Ldhd
6.75976e-07	-3.87047	0.001	0.022	0.0218239	Naive CD4	AI847159
6.76755e-07	-2.48118	0.003	0.025	0.021849	Naive CD4	Fam89a
6.96688e-07	1.09432	0.078	0.047	0.0224926	Naive CD4	4930481A15Rik
[truncated: 26,186 more rows]

## Sheet: Tumor
Supplementary data 2: Top markers in tumor T and NK population in mice bearing MC38.OVA LM. p-value calculated by Wilcoxon Rank Sum test. Adjusted p-value is calculated based on bonferroni correction.
p_val	avg_log2FC	pct.1	pct.2	p_val_adj	cluster	gene
0	3.66469	0.654	0.115	0	IFNg CD4	Ckb
3.0021e-281	3.03138	0.795	0.216	9.69228e-277	IFNg CD4	Furin
1.6872e-266	2.65063	0.716	0.156	5.44711e-262	IFNg CD4	Cd4
3.96603e-258	4.45318	0.37	0.035	1.28043e-253	IFNg CD4	Lgals7
1.84893e-249	4.0577	0.407	0.047	5.96926e-245	IFNg CD4	Prnp
8.5925e-234	2.60656	0.448	0.058	2.77409e-229	IFNg CD4	Cd40lg
3.42082e-199	3.69484	0.238	0.016	1.10441e-194	IFNg CD4	Mecom
3.65947e-194	1.9358	0.934	0.539	1.18146e-189	IFNg CD4	Bhlhe40
1.76815e-184	3.01376	0.584	0.152	5.70847e-180	IFNg CD4	Csf1
1.39926e-181	2.01358	0.74	0.241	4.5175e-177	IFNg CD4	Rora
4.17485e-159	3.55144	0.357	0.059	1.34785e-154	IFNg CD4	Tnfsf11
2.14288e-151	3.36444	0.248	0.027	6.9183e-147	IFNg CD4	Synpo2
3.45041e-144	2.22991	0.496	0.121	1.11396e-139	IFNg CD4	P2rx7
3.06826e-142	1.61432	0.885	0.547	9.90588e-138	IFNg CD4	Hif1a
6.29815e-137	1.77867	0.939	0.768	2.03336e-132	IFNg CD4	Junb
8.04699e-135	1.88643	0.711	0.288	2.59797e-130	IFNg CD4	Il18r1
5.16675e-130	2.35306	0.674	0.275	1.66809e-125	IFNg CD4	Ifitm3
1.82346e-128	4.88374	0.136	0.007	5.88704e-124	IFNg CD4	Bace2
1.04212e-124	2.94782	0.37	0.078	3.3645e-120	IFNg CD4	Cpm
9.27472e-121	2.34712	0.489	0.141	2.99434e-116	IFNg CD4	Ifitm2
5.89923e-117	4.46509	0.127	0.007	1.90457e-112	IFNg CD4	Irx3
1.28108e-114	1.7999	0.643	0.253	4.13598e-110	IFNg CD4	Il18rap
2.30702e-113	3.27953	0.368	0.085	7.44822e-109	IFNg CD4	Lta
2.45642e-113	2.75447	0.401	0.101	7.93057e-109	IFNg CD4	Tnf
5.55489e-113	3.24814	0.173	0.017	1.7934e-108	IFNg CD4	Ramp3
8.45535e-112	1.81622	0.776	0.433	2.72981e-107	IFNg CD4	Bcl2a1d
7.77229e-110	1.55614	0.856	0.566	2.50928e-105	IFNg CD4	Cd82
4.76422e-108	1.53041	0.764	0.366	1.53813e-103	IFNg CD4	Emb
1.52117e-105	2.3452	0.492	0.162	4.91111e-101	IFNg CD4	Gm15283
1.44485e-103	-3.58802	0.044	0.546	4.66469e-99	IFNg CD4	Cd8a
1.88313e-103	2.26592	0.706	0.36	6.07967e-99	IFNg CD4	Ifng
7.23521e-103	1.8063	0.598	0.236	2.33589e-98	IFNg CD4	Ttc39c
2.59793e-102	-4.10062	0.065	0.547	8.38741e-98	IFNg CD4	Gzmb
2.43565e-101	-3.62853	0.059	0.545	7.8635e-97	IFNg CD4	Cd8b1
1.60716e-99	1.92984	0.625	0.284	5.18871e-95	IFNg CD4	Il12rb2
6.415e-98	2.47321	0.321	0.073	2.07108e-93	IFNg CD4	Gpm6b
4.31258e-97	5.36373	0.083	0.003	1.39232e-92	IFNg CD4	Dthd1
6.05865e-97	1.93465	0.676	0.34	1.95604e-92	IFNg CD4	Lilr4b
1.92515e-95	1.98994	0.655	0.31	6.21535e-91	IFNg CD4	Dgat1
4.08557e-92	2.25732	0.387	0.111	1.31903e-87	IFNg CD4	Sulf2
5.4832e-92	1.38612	0.83	0.557	1.77025e-87	IFNg CD4	Bcl2a1b
1.98041e-91	1.1131	0.961	0.889	6.39374e-87	IFNg CD4	Jund
3.20069e-91	3.59454	0.098	0.006	1.03334e-86	IFNg CD4	Olfr60
1.03153e-90	3.40943	0.25	0.048	3.3303e-86	IFNg CD4	Tff1
2.63762e-89	1.32827	0.857	0.565	8.51557e-85	IFNg CD4	Cxcr6
6.11199e-89	3.75993	0.156	0.018	1.97326e-84	IFNg CD4	Serpinb1a
7.50707e-89	1.64166	0.827	0.555	2.42366e-84	IFNg CD4	Nfkbia
1.36335e-88	1.23676	0.917	0.716	4.40159e-84	IFNg CD4	Sdf4
3.93959e-87	4.86635	0.088	0.004	1.2719e-82	IFNg CD4	Il21
3.05404e-85	1.39795	0.633	0.291	9.85997e-81	IFNg CD4	Trerf1
4.70743e-85	-3.79643	0.048	0.483	1.51979e-80	IFNg CD4	Cd27
1.29918e-84	1.7124	0.699	0.398	4.19439e-80	IFNg CD4	Pde4b
8.92555e-82	1.70258	0.722	0.437	2.88161e-77	IFNg CD4	Lilrb4a
4.75154e-81	2.47538	0.216	0.039	1.53403e-76	IFNg CD4	Ccn4
4.22865e-77	2.12313	0.311	0.081	1.36522e-72	IFNg CD4	Podnl1
4.34162e-77	1.632	0.808	0.599	1.40169e-72	IFNg CD4	Btg2
1.48155e-75	1.02211	0.771	0.455	4.78319e-71	IFNg CD4	Runx1
1.71462e-75	4.20367	0.076	0.004	5.53567e-71	IFNg CD4	Gm14718
4.63181e-75	2.13391	0.445	0.17	1.49538e-70	IFNg CD4	Lysmd2
7.24992e-74	4.85756	0.054	0.001	2.34064e-69	IFNg CD4	8030451A03Rik
8.67514e-74	1.58151	0.662	0.371	2.80077e-69	IFNg CD4	Orai1
9.62044e-74	2.13075	0.316	0.087	3.10596e-69	IFNg CD4	Rbm47
1.64298e-73	2.15428	0.45	0.174	5.30435e-69	IFNg CD4	Gadd45b
3.52254e-73	1.10148	0.885	0.701	1.13725e-68	IFNg CD4	Ostf1
5.6182e-73	2.90457	0.161	0.024	1.81384e-68	IFNg CD4	Il1rl1
2.45253e-72	2.36223	0.277	0.069	7.91798e-68	IFNg CD4	Trat1
1.02094e-71	3.01421	0.265	0.066	3.2961e-67	IFNg CD4	Il1r2
5.50017e-71	2.77785	0.233	0.052	1.77573e-66	IFNg CD4	Car5b
2.69019e-70	4.18823	0.1	0.009	8.68527e-66	IFNg CD4	Gm31814
5.55279e-70	6.14531	0.059	0.002	1.79272e-65	IFNg CD4	Krt17
4.7869e-69	4.126	0.065	0.003	1.54545e-64	IFNg CD4	Unc5c
1.04933e-67	2.14918	0.62	0.353	3.38776e-63	IFNg CD4	Jun
1.94602e-67	-2.63203	0.484	0.735	6.28271e-63	IFNg CD4	Ccl5
2.64035e-67	-4.56221	0.039	0.408	8.52438e-63	IFNg CD4	Prf1
3.47483e-67	1.65923	0.535	0.243	1.12185e-62	IFNg CD4	Nfkbiz
1.21876e-66	2.22545	0.351	0.115	3.93476e-62	IFNg CD4	Rgcc
2.21391e-66	1.24453	0.769	0.526	7.14762e-62	IFNg CD4	Odc1
8.37054e-65	2.16764	0.209	0.044	2.70243e-60	IFNg CD4	Tnfrsf25
8.39761e-65	2.61447	0.202	0.042	2.71117e-60	IFNg CD4	Sdc4
1.45437e-64	2.59421	0.265	0.069	4.69542e-60	IFNg CD4	Ecm1
6.8223e-64	1.19701	0.818	0.601	2.20258e-59	IFNg CD4	Tnfaip3
3.68065e-61	1.55387	0.703	0.444	1.1883e-56	IFNg CD4	Dusp1
4.3252e-61	1.23955	0.643	0.37	1.39639e-56	IFNg CD4	Arl15
7.83115e-61	1.54628	0.564	0.287	2.52829e-56	IFNg CD4	Susd3
2.50771e-59	3.68321	0.098	0.011	8.09614e-55	IFNg CD4	Dclk1
2.89044e-58	4.01677	0.098	0.011	9.3318e-54	IFNg CD4	Ermn
1.08776e-56	3.3616	0.107	0.013	3.51184e-52	IFNg CD4	Eps8
1.19816e-56	1.43283	0.62	0.36	3.86827e-52	IFNg CD4	Arap2
1.34621e-56	1.31138	0.503	0.22	4.34624e-52	IFNg CD4	Ass1
9.81737e-56	1.05761	0.798	0.6	3.16954e-51	IFNg CD4	Hopx
2.28266e-55	1.15394	0.659	0.377	7.36957e-51	IFNg CD4	Cd6
4.54839e-55	1.07135	0.706	0.429	1.46845e-50	IFNg CD4	Cd5
6.05259e-55	4.28371	0.083	0.008	1.95408e-50	IFNg CD4	Ano7
7.86851e-55	-2.59438	0.075	0.41	2.54035e-50	IFNg CD4	Klrk1
2.12987e-54	2.60219	0.301	0.103	6.87629e-50	IFNg CD4	Igfbp7
2.28457e-54	4.56022	0.046	0.002	7.37574e-50	IFNg CD4	Tnc
2.33198e-54	-2.65291	0.102	0.434	7.52879e-50	IFNg CD4	Ccl4
2.09794e-52	2.19875	0.25	0.073	6.7732e-48	IFNg CD4	Tbc1d4
1.15162e-51	-3.81663	0.034	0.34	3.71799e-47	IFNg CD4	Gm44174
1.77448e-51	-2.24648	0.141	0.465	5.72892e-47	IFNg CD4	Ugcg
2.17186e-51	-1.45773	0.346	0.639	7.01184e-47	IFNg CD4	Cst7
2.51994e-51	6.78893	0.032	0	8.13562e-47	IFNg CD4	Foxs1
3.76024e-51	3.81113	0.092	0.011	1.21399e-46	IFNg CD4	Gm27166
5.8699e-51	2.68615	0.083	0.009	1.8951e-46	IFNg CD4	Il23r
7.9832e-51	-2.66783	0.17	0.485	2.57738e-46	IFNg CD4	Ikzf2
1.1032e-50	4.73301	0.059	0.004	3.56169e-46	IFNg CD4	Scin
3.04251e-50	4.02183	0.173	0.039	9.82274e-46	IFNg CD4	Csf2
4.89837e-50	1.15254	0.552	0.302	1.58144e-45	IFNg CD4	Itpr1
1.4117e-49	1.94344	0.338	0.129	4.55769e-45	IFNg CD4	Phlda1
6.58383e-49	4.64108	0.051	0.003	2.12559e-44	IFNg CD4	4933406J09Rik
8.59859e-49	1.82144	0.317	0.118	2.77605e-44	IFNg CD4	Rnf19b
1.79691e-48	3.32239	0.083	0.009	5.80132e-44	IFNg CD4	Susd2
2.63085e-48	1.38626	0.46	0.222	8.49369e-44	IFNg CD4	Slamf1
7.00458e-48	3.84828	0.095	0.013	2.26143e-43	IFNg CD4	Cd70
8.14703e-48	-1.39616	0.401	0.692	2.63027e-43	IFNg CD4	Vps37b
2.39213e-47	1.29462	0.739	0.601	7.723e-43	IFNg CD4	Atox1
3.82637e-47	2.82866	0.182	0.045	1.23534e-42	IFNg CD4	Fes
6.72683e-47	1.42102	0.553	0.316	2.17176e-42	IFNg CD4	Ier5
8.43419e-47	3.01711	0.107	0.017	2.72298e-42	IFNg CD4	Galnt9
1.53968e-46	6.13021	0.032	0.001	4.97085e-42	IFNg CD4	Lrrn2
1.12567e-45	1.26869	0.598	0.376	3.63422e-41	IFNg CD4	Nabp1
1.829e-45	1.41208	0.569	0.335	5.90492e-41	IFNg CD4	Batf
9.38108e-45	3.65368	0.085	0.011	3.02868e-40	IFNg CD4	Lrrk2
2.33672e-44	1.62171	0.331	0.132	7.54409e-40	IFNg CD4	Map3k8
3.61966e-44	1.27912	0.362	0.146	1.16861e-39	IFNg CD4	Sgms1
3.27091e-43	2.14623	0.141	0.03	1.05601e-38	IFNg CD4	A630023P12Rik
1.14011e-42	1.3075	0.783	0.613	3.68083e-38	IFNg CD4	Rgs1
2.10444e-42	1.16335	0.499	0.263	6.79418e-38	IFNg CD4	Etv6
3.58821e-42	1.63428	0.306	0.117	1.15845e-37	IFNg CD4	Rab11fip1
4.55187e-42	2.81928	0.127	0.026	1.46957e-37	IFNg CD4	Stc2
2.57895e-41	1.42585	0.399	0.187	8.32613e-37	IFNg CD4	AA467197
2.71252e-41	-1.37976	0.287	0.569	8.75738e-37	IFNg CD4	Klrd1
3.99709e-41	1.55568	0.372	0.164	1.29046e-36	IFNg CD4	H1f0
4.731e-41	2.36218	0.209	0.064	1.5274e-36	IFNg CD4	Marcksl1
6.39342e-41	2.50546	0.105	0.018	2.06412e-36	IFNg CD4	Cass4
1.11584e-40	2.25703	0.17	0.044	3.60248e-36	IFNg CD4	Slc15a3
2.42335e-40	1.96128	0.2	0.059	7.82378e-36	IFNg CD4	March3
6.74747e-40	2.78853	0.093	0.015	2.17842e-35	IFNg CD4	Fam124b
5.80395e-39	1.19422	0.535	0.322	1.8738e-34	IFNg CD4	Trps1
1.10094e-38	6.46346	0.029	0.001	3.55437e-34	IFNg CD4	Cx3cl1
2.23971e-38	-2.19846	0.141	0.41	7.23089e-34	IFNg CD4	Atp8b4
3.13155e-38	1.92054	0.216	0.069	1.01102e-33	IFNg CD4	Zbtb7b
3.32878e-38	-1.04715	0.638	0.822	1.0747e-33	IFNg CD4	Prkch
4.52803e-38	1.46552	0.487	0.279	1.46188e-33	IFNg CD4	Gpr183
8.4322e-38	2.04676	0.204	0.064	2.72233e-33	IFNg CD4	Sugct
9.70132e-38	2.69623	0.056	0.005	3.13207e-33	IFNg CD4	5830411N06Rik
1.12582e-37	-1.47296	0.168	0.449	3.63472e-33	IFNg CD4	Fgl2
1.90966e-37	1.69871	0.304	0.128	6.16533e-33	IFNg CD4	Ece1
3.79457e-37	1.30462	0.448	0.238	1.22508e-32	IFNg CD4	Irf2bp2
1.25632e-36	1.8455	0.363	0.181	4.05603e-32	IFNg CD4	Tspan3
1.46183e-36	2.62828	0.105	0.02	4.71953e-32	IFNg CD4	Espn
1.48971e-36	3.33258	0.065	0.008	4.80952e-32	IFNg CD4	Ttbk1
3.22372e-36	1.91382	0.221	0.075	1.04078e-31	IFNg CD4	Slc17a6
4.59239e-36	3.97283	0.07	0.009	1.48265e-31	IFNg CD4	Gpt2
6.9848e-36	1.02949	0.615	0.424	2.25504e-31	IFNg CD4	Tspan13
9.85508e-36	1.7083	0.34	0.157	3.18171e-31	IFNg CD4	Ern1
1.68532e-35	-1.60914	0.136	0.401	5.44106e-31	IFNg CD4	Klre1
3.3479e-35	1.99272	0.144	0.037	1.08087e-30	IFNg CD4	Synj2
3.52596e-35	2.00189	0.182	0.055	1.13836e-30	IFNg CD4	Cdon
5.32529e-35	1.96111	0.183	0.056	1.71927e-30	IFNg CD4	Ebi3
6.38828e-35	1.43877	0.402	0.205	2.06246e-30	IFNg CD4	Ms4a4c
6.83711e-35	5.86219	0.025	0.001	2.20736e-30	IFNg CD4	Cxcr1
7.98916e-35	1.37233	0.39	0.197	2.5793e-30	IFNg CD4	Stx11
8.82906e-35	4.61801	0.041	0.003	2.85046e-30	IFNg CD4	Ffar2
1.20448e-34	-1.73303	0.149	0.415	3.88866e-30	IFNg CD4	Pde3b
4.93639e-34	-5.76422	0.008	0.218	1.59371e-29	IFNg CD4	Sell
5.41222e-34	3.89089	0.049	0.005	1.74734e-29	IFNg CD4	Tmod2
9.92192e-34	2.05786	0.132	0.033	3.20329e-29	IFNg CD4	Kcnmb4
2.09109e-33	1.72182	0.28	0.119	6.75107e-29	IFNg CD4	Gm5547
2.23915e-33	2.72523	0.1	0.02	7.22909e-29	IFNg CD4	Rai14
3.40793e-33	2.66896	0.334	0.164	1.10025e-28	IFNg CD4	Egr1
3.77542e-33	2.45474	0.102	0.021	1.2189e-28	IFNg CD4	Pde5a
3.87863e-33	-1.71704	0.226	0.467	1.25221e-28	IFNg CD4	Ly6c2
5.30187e-33	3.85082	0.037	0.002	1.71171e-28	IFNg CD4	Xcr1
5.55528e-33	-1.31613	0.428	0.655	1.79352e-28	IFNg CD4	Tox
2.08592e-32	-1.35171	0.326	0.589	6.73441e-28	IFNg CD4	Pitpnc1
2.13002e-32	2.30063	0.148	0.041	6.87676e-28	IFNg CD4	6330403K07Rik
2.87603e-32	-2.76133	0.041	0.262	9.28525e-28	IFNg CD4	Tm6sf1
1.46076e-31	1.78279	0.229	0.087	4.71607e-27	IFNg CD4	Tesc
1.5689e-31	1.82236	0.258	0.107	5.06518e-27	IFNg CD4	Ifi211
2.08075e-31	2.62226	0.087	0.016	6.7177e-27	IFNg CD4	Sestd1
2.71126e-31	1.89804	0.217	0.081	8.75329e-27	IFNg CD4	Dkkl1
3.64986e-31	-3.82707	0.02	0.223	1.17836e-26	IFNg CD4	Cd244a
4.76601e-31	4.35785	0.032	0.002	1.53871e-26	IFNg CD4	Irx3os
8.77419e-31	-2.29839	0.054	0.272	2.83275e-26	IFNg CD4	Ccl3
1.06917e-30	1.72267	0.119	0.029	3.45181e-26	IFNg CD4	Tgfbr3
1.33368e-30	2.96731	0.065	0.009	4.30578e-26	IFNg CD4	Gm44851
1.45521e-30	1.41776	0.367	0.194	4.69816e-26	IFNg CD4	Prelid2
2.27238e-30	3.64822	0.053	0.006	7.33638e-26	IFNg CD4	Klk1b9
2.91935e-30	1.45818	0.333	0.162	9.42513e-26	IFNg CD4	Casp4
3.14502e-30	1.34792	0.509	0.328	1.01537e-25	IFNg CD4	Mxd1
3.26149e-30	-2.47762	0.053	0.266	1.05297e-25	IFNg CD4	1700017B05Rik
4.68805e-30	1.06038	0.523	0.347	1.51354e-25	IFNg CD4	Tab2
7.72106e-30	1.08747	0.513	0.325	2.49274e-25	IFNg CD4	Kdm2b
8.1035e-30	2.08034	0.246	0.102	2.61621e-25	IFNg CD4	Smox
1.53268e-29	-2.62651	0.061	0.273	4.94826e-25	IFNg CD4	Scml4
2.00471e-29	4.8599	0.039	0.003	6.47221e-25	IFNg CD4	Mpzl2
3.08016e-29	1.6027	0.277	0.122	9.94429e-25	IFNg CD4	Cdkn1a
3.09264e-29	1.18076	0.467	0.288	9.9846e-25	IFNg CD4	Mapkapk3
4.68345e-29	1.32788	0.404	0.228	1.51205e-24	IFNg CD4	Mink1
6.52158e-29	-2.24522	0.097	0.317	2.10549e-24	IFNg CD4	Kcnq5
7.72658e-29	-2.85351	0.036	0.234	2.49453e-24	IFNg CD4	Lat2
1.55598e-28	4.38517	0.034	0.002	5.02349e-24	IFNg CD4	Gabrr1
1.68916e-28	-3.74879	0.022	0.213	5.45345e-24	IFNg CD4	Srgap3
3.36692e-28	4.02578	0.036	0.003	1.08701e-23	IFNg CD4	Gm5111
4.26702e-28	1.80975	0.392	0.232	1.37761e-23	IFNg CD4	Fdx1
5.30344e-28	3.23527	0.048	0.005	1.71222e-23	IFNg CD4	4833419F23Rik
7.0514e-28	1.60067	0.268	0.12	2.27655e-23	IFNg CD4	Pmaip1
2.46396e-27	4.84191	0.029	0.002	7.95491e-23	IFNg CD4	Serpina12
2.61698e-27	-1.97776	0.141	0.365	8.44891e-23	IFNg CD4	Setbp1
2.91464e-27	1.02153	0.363	0.187	9.40993e-23	IFNg CD4	Gm20275
3.44495e-27	2.48558	0.109	0.028	1.1122e-22	IFNg CD4	Ccdc28b
4.95961e-27	6.44234	0.025	0.001	1.60121e-22	IFNg CD4	Gm6980
1.42512e-26	1.42976	0.321	0.162	4.60101e-22	IFNg CD4	Gprin3
1.4496e-26	4.23032	0.078	0.016	4.68005e-22	IFNg CD4	Ccl1
4.23031e-26	3.52135	0.041	0.004	1.36575e-21	IFNg CD4	Gm49708
4.74944e-26	-1.64763	0.093	0.303	1.53336e-21	IFNg CD4	Phgdh
7.75287e-26	1.25579	0.261	0.115	2.50301e-21	IFNg CD4	Timp2
1.18061e-25	-2.10173	0.066	0.263	3.8116e-21	IFNg CD4	Lrrk1
1.18952e-25	2.68473	0.097	0.023	3.84036e-21	IFNg CD4	Plk2
2.37593e-25	2.39763	0.132	0.041	7.6707e-21	IFNg CD4	E230029C05Rik
3.33711e-25	-1.33602	0.183	0.403	1.07739e-20	IFNg CD4	Plek
4.56049e-25	-1.99683	0.114	0.311	1.47235e-20	IFNg CD4	Klf2
4.80319e-25	1.74896	0.16	0.055	1.55071e-20	IFNg CD4	Tiam1
4.89939e-25	2.5103	0.059	0.01	1.58177e-20	IFNg CD4	Mmp9
5.3576e-25	4.71081	0.031	0.002	1.7297e-20	IFNg CD4	Actbl2
6.009e-25	4.24744	0.031	0.002	1.94e-20	IFNg CD4	Casc1
1.62472e-24	2.98842	0.054	0.008	5.2454e-20	IFNg CD4	Esm1
1.70004e-24	2.38026	0.1	0.026	5.48858e-20	IFNg CD4	Etv5
1.81136e-24	2.20228	0.105	0.028	5.84797e-20	IFNg CD4	Mpzl3
1.92381e-24	3.25779	0.056	0.009	6.21101e-20	IFNg CD4	Pnp2
2.31602e-24	1.85444	0.229	0.101	7.47726e-20	IFNg CD4	Tnfsf8
2.79296e-24	-4.40851	0.01	0.169	9.01708e-20	IFNg CD4	Tmem273
3.95717e-24	1.05581	0.548	0.403	1.27757e-19	IFNg CD4	Syngr2
5.04357e-24	-1.78374	0.097	0.296	1.62832e-19	IFNg CD4	Airn
6.37065e-24	1.35502	0.499	0.343	2.05676e-19	IFNg CD4	Lgals3
1.01788e-23	-1.37459	0.229	0.439	3.28622e-19	IFNg CD4	Chsy1
1.27527e-23	-1.13079	0.214	0.427	4.11721e-19	IFNg CD4	Klrc1
1.47469e-23	-1.11261	0.295	0.513	4.76102e-19	IFNg CD4	Rnf213
1.56075e-23	1.25273	0.355	0.201	5.03888e-19	IFNg CD4	Slc16a3
1.6382e-23	3.07635	0.1	0.027	5.28893e-19	IFNg CD4	Penk
1.70992e-23	-2.04089	0.08	0.267	5.52046e-19	IFNg CD4	Cd160
1.85022e-23	2.54008	0.071	0.015	5.97345e-19	IFNg CD4	Cdh17
2.08461e-23	1.27077	0.236	0.104	6.73016e-19	IFNg CD4	Arntl
2.10871e-23	-2.49888	0.073	0.252	6.80797e-19	IFNg CD4	Gm43305
2.88742e-23	7.10396	0.014	0	9.32202e-19	IFNg CD4	Frmpd4
2.94919e-23	5.60849	0.014	0	9.52145e-19	IFNg CD4	Gm9885
6.21782e-23	-1.26834	0.382	0.578	2.00742e-18	IFNg CD4	Bcl2
6.32391e-23	-1.57711	0.129	0.326	2.04167e-18	IFNg CD4	Abcb9
1.16215e-22	-1.40369	0.171	0.376	3.75201e-18	IFNg CD4	Arsb
1.63809e-22	1.09662	0.285	0.144	5.28857e-18	IFNg CD4	Tspan5
1.64956e-22	-4.49872	0.012	0.161	5.32561e-18	IFNg CD4	Gm156
1.71669e-22	1.90641	0.087	0.021	5.54234e-18	IFNg CD4	Ntrk3
2.17024e-22	-2.10389	0.066	0.239	7.00662e-18	IFNg CD4	Mcm5
3.49073e-22	-1.84478	0.098	0.279	1.12698e-17	IFNg CD4	Mcm3
3.84579e-22	-1.50463	0.141	0.338	1.24161e-17	IFNg CD4	Ipcef1
4.85009e-22	5.91715	0.019	0.001	1.56585e-17	IFNg CD4	Gm14268
5.0324e-22	1.7495	0.177	0.07	1.62471e-17	IFNg CD4	Inf2
5.04695e-22	1.52232	0.182	0.073	1.62941e-17	IFNg CD4	Bcl6
5.50677e-22	3.99344	0.022	0.001	1.77786e-17	IFNg CD4	Gm12349
9.22767e-22	4.23992	0.025	0.002	2.97915e-17	IFNg CD4	Timp3
1.19723e-21	2.06877	0.129	0.043	3.86526e-17	IFNg CD4	Bik
1.29057e-21	1.21271	0.263	0.127	4.16661e-17	IFNg CD4	Asb2
1.41339e-21	6.35054	0.015	0	4.56313e-17	IFNg CD4	Gm34276
1.48571e-21	-2.1514	0.075	0.248	4.7966e-17	IFNg CD4	Pik3ap1
1.7931e-21	1.30845	0.637	0.542	5.78903e-17	IFNg CD4	Dusp2
1.81125e-21	-2.15802	0.039	0.2	5.84762e-17	IFNg CD4	Gbp10
1.84413e-21	1.17001	0.343	0.198	5.95379e-17	IFNg CD4	Tspan31
2.43916e-21	-3.44005	0.051	0.209	7.87484e-17	IFNg CD4	Hist1h2ae
2.63899e-21	1.13013	0.329	0.183	8.51999e-17	IFNg CD4	Syt11
2.83573e-21	-2.2361	0.044	0.205	9.15515e-17	IFNg CD4	Rnf130
3.50826e-21	1.42591	0.143	0.05	1.13264e-16	IFNg CD4	Pde11a
4.49966e-21	-1.11124	0.239	0.432	1.45272e-16	IFNg CD4	Selenoh
4.77426e-21	-3.45557	0.042	0.195	1.54137e-16	IFNg CD4	Pclaf
5.41175e-21	-1.26372	0.17	0.37	1.74718e-16	IFNg CD4	Mef2a
6.11456e-21	-2.51393	0.065	0.226	1.97409e-16	IFNg CD4	Stmn1
8.12398e-21	-2.23419	0.046	0.204	2.62283e-16	IFNg CD4	Ighm
9.03545e-21	1.8482	0.121	0.039	2.91709e-16	IFNg CD4	Gm49180
9.37715e-21	1.01632	0.43	0.282	3.02741e-16	IFNg CD4	Ifrd1
9.74087e-21	-1.42788	0.105	0.289	3.14484e-16	IFNg CD4	Nop56
9.82031e-21	1.11411	0.311	0.171	3.17049e-16	IFNg CD4	Hivep1
1.10488e-20	-3.62111	0.015	0.156	3.5671e-16	IFNg CD4	Zbtb32
1.653e-20	1.09797	0.351	0.203	5.33672e-16	IFNg CD4	Ptpre
2.01391e-20	-1.35385	0.487	0.619	6.5019e-16	IFNg CD4	Tubb5
2.25461e-20	1.30981	0.299	0.164	7.27899e-16	IFNg CD4	Plk3
2.31467e-20	-1.24155	0.158	0.35	7.4729e-16	IFNg CD4	Padi2
3.38207e-20	1.06255	0.443	0.3	1.0919e-15	IFNg CD4	Selenos
4.07308e-20	2.90642	0.054	0.01	1.315e-15	IFNg CD4	Ptprk
4.48112e-20	1.43124	0.25	0.126	1.44673e-15	IFNg CD4	Dusp6
5.15486e-20	1.92827	0.199	0.09	1.66425e-15	IFNg CD4	Nmrk1
5.6327e-20	2.14692	0.1	0.03	1.81852e-15	IFNg CD4	Gm27162
5.72081e-20	-1.15946	0.374	0.535	1.84696e-15	IFNg CD4	Hist1h1e
8.11512e-20	2.56768	0.056	0.011	2.61997e-15	IFNg CD4	Gm16350
9.35673e-20	-1.18124	0.166	0.352	3.02082e-15	IFNg CD4	Impdh2
9.48211e-20	-3.40216	0.022	0.16	3.0613e-15	IFNg CD4	Spc24
1.10212e-19	1.2699	0.593	0.489	3.5582e-15	IFNg CD4	Ier2
1.67056e-19	1.52481	0.192	0.084	5.39342e-15	IFNg CD4	Crmp1
1.7553e-19	-1.11423	0.255	0.451	5.66697e-15	IFNg CD4	Ubash3b
2.17109e-19	-1.67147	0.104	0.273	7.00937e-15	IFNg CD4	Myc
2.52085e-19	-2.61116	0.046	0.192	8.13857e-15	IFNg CD4	Tk1
2.54282e-19	-3.40991	0.046	0.19	8.20951e-15	IFNg CD4	Hist1h1b
2.56291e-19	2.31725	0.058	0.012	8.27436e-15	IFNg CD4	Gm15511
2.68565e-19	-1.16628	0.197	0.382	8.67063e-15	IFNg CD4	Dnajc9
3.19349e-19	-1.74845	0.114	0.285	1.03102e-14	IFNg CD4	Cd7
3.50871e-19	-1.10045	0.229	0.413	1.13279e-14	IFNg CD4	Fbl
5.16867e-19	-1.2342	0.187	0.37	1.6687e-14	IFNg CD4	Txk
5.19807e-19	-1.59252	0.093	0.262	1.6782e-14	IFNg CD4	Gnptab
5.20506e-19	1.19436	0.336	0.203	1.68045e-14	IFNg CD4	Casp1
5.8244e-19	-1.04157	0.217	0.4	1.88041e-14	IFNg CD4	Nhp2
9.13852e-19	1.09702	0.384	0.247	2.95037e-14	IFNg CD4	Camk2n1
1.08079e-18	4.13856	0.025	0.002	3.48934e-14	IFNg CD4	Gm36211
1.24913e-18	4.77496	0.02	0.001	4.03283e-14	IFNg CD4	Syna
1.39895e-18	-1.23502	0.185	0.367	4.51651e-14	IFNg CD4	Prkcb
1.53198e-18	-1.67201	0.08	0.238	4.94599e-14	IFNg CD4	Mcm7
1.62673e-18	3.04737	0.07	0.017	5.2519e-14	IFNg CD4	Gstt1
1.64145e-18	3.39663	0.036	0.005	5.29942e-14	IFNg CD4	Ankrd33b
1.85573e-18	-1.35611	0.143	0.311	5.99121e-14	IFNg CD4	Mcm4
2.05545e-18	1.43204	0.236	0.119	6.63601e-14	IFNg CD4	Gadd45g
2.36675e-18	1.60177	0.149	0.059	7.64106e-14	IFNg CD4	Cxcr4
2.60394e-18	1.65152	0.163	0.068	8.40683e-14	IFNg CD4	Slc39a4
3.04147e-18	2.55426	0.075	0.019	9.81938e-14	IFNg CD4	Trbv2
3.0667e-18	1.77972	0.134	0.051	9.90085e-14	IFNg CD4	Sema7a
3.13957e-18	1.57606	0.109	0.036	1.01361e-13	IFNg CD4	Plcb4
3.918e-18	2.48901	0.039	0.006	1.26493e-13	IFNg CD4	Gm9961
3.9826e-18	3.26399	0.037	0.005	1.28578e-13	IFNg CD4	Gm47957
4.12147e-18	-1.6601	0.092	0.249	1.33062e-13	IFNg CD4	Trgv2
4.85287e-18	1.1516	0.421	0.292	1.56675e-13	IFNg CD4	Yipf4
7.03355e-18	1.14692	0.304	0.177	2.27078e-13	IFNg CD4	Lxn
7.30141e-18	1.41648	0.166	0.071	2.35726e-13	IFNg CD4	Aplp1
8.07294e-18	-1.23681	0.248	0.428	2.60635e-13	IFNg CD4	Nr4a2
9.32115e-18	1.94729	0.163	0.07	3.00933e-13	IFNg CD4	Gldc
9.77508e-18	-1.05634	0.165	0.339	3.15588e-13	IFNg CD4	Nop58
1.15248e-17	2.04954	0.066	0.016	3.72077e-13	IFNg CD4	Gm15417
1.37789e-17	-1.36116	0.129	0.294	4.44852e-13	IFNg CD4	Ier5l
1.51027e-17	1.1899	0.272	0.15	4.87589e-13	IFNg CD4	Cd86
1.74485e-17	-1.30325	0.112	0.278	5.63326e-13	IFNg CD4	Ehd4
1.84149e-17	-1.33915	0.132	0.298	5.94524e-13	IFNg CD4	Igf2r
2.01482e-17	3.79815	0.022	0.002	6.50485e-13	IFNg CD4	Gm830
2.70243e-17	1.06009	0.304	0.177	8.72479e-13	IFNg CD4	Rsu1
3.07636e-17	-2.07566	0.122	0.272	9.93202e-13	IFNg CD4	Top2a
3.62892e-17	-2.73161	0.027	0.154	1.1716e-12	IFNg CD4	Hist1h2bj
4.37485e-17	1.0617	0.36	0.232	1.41242e-12	IFNg CD4	Hnrnpll
5.54398e-17	4.48452	0.014	0	1.78987e-12	IFNg CD4	Mecomos
5.81248e-17	4.9473	0.017	0.001	1.87656e-12	IFNg CD4	Gm50397
6.72496e-17	-1.96071	0.093	0.241	2.17115e-12	IFNg CD4	Hist1h1d
7.36974e-17	2.41413	0.054	0.012	2.37932e-12	IFNg CD4	C430002N11Rik
8.02021e-17	-3.28143	0.012	0.128	2.58932e-12	IFNg CD4	Tmcc3
9.3918e-17	-1.45497	0.287	0.452	3.03214e-12	IFNg CD4	Foxp1
9.58485e-17	-3.98818	0.012	0.127	3.09447e-12	IFNg CD4	Znrf3
9.72673e-17	-2.95477	0.019	0.138	3.14028e-12	IFNg CD4	Clspn
9.90339e-17	2.98418	0.029	0.003	3.19731e-12	IFNg CD4	Fgf2
1.00758e-16	1.88332	0.114	0.041	3.25299e-12	IFNg CD4	Egln3
1.05791e-16	3.63093	0.024	0.002	3.41547e-12	IFNg CD4	Gm35507
1.15018e-16	-1.1417	0.285	0.454	3.71334e-12	IFNg CD4	Irf8
1.46585e-16	-2.95775	0.032	0.157	4.73249e-12	IFNg CD4	Car2
2.34351e-16	4.62235	0.019	0.001	7.56601e-12	IFNg CD4	Platr14
2.55708e-16	-1.97301	0.042	0.174	8.25554e-12	IFNg CD4	2900026A02Rik
2.56516e-16	1.76623	0.087	0.027	8.28162e-12	IFNg CD4	Zfp467
2.89827e-16	1.17835	0.126	0.048	9.35708e-12	IFNg CD4	Lrig1
3.5641e-16	1.59138	0.166	0.075	1.15067e-11	IFNg CD4	Gm47015
4.44882e-16	-1.04458	0.309	0.476	1.4363e-11	IFNg CD4	Cdk6
4.52039e-16	-1.50261	0.065	0.204	1.45941e-11	IFNg CD4	Pold2
4.60799e-16	-1.15355	0.143	0.305	1.48769e-11	IFNg CD4	Ptp4a3
4.60899e-16	1.8658	0.268	0.158	1.48801e-11	IFNg CD4	Dhx40
5.02523e-16	1.21366	0.25	0.138	1.6224e-11	IFNg CD4	Rhoc
5.98991e-16	-3.26978	0.012	0.123	1.93384e-11	IFNg CD4	Smyd1
6.26504e-16	-2.55357	0.037	0.16	2.02267e-11	IFNg CD4	Birc5
6.99407e-16	5.58707	0.012	0	2.25803e-11	IFNg CD4	Pla2g4f
8.25448e-16	-1.4017	0.078	0.223	2.66496e-11	IFNg CD4	Nedd4
1.01426e-15	-1.88188	0.048	0.177	3.27453e-11	IFNg CD4	Hist1h4n
1.03493e-15	-6.13539	0.024	0.137	3.34128e-11	IFNg CD4	Gzma
1.05661e-15	1.61888	0.093	0.031	3.41125e-11	IFNg CD4	Gm40645
1.06924e-15	-2.93392	0.034	0.153	3.45205e-11	IFNg CD4	Rrm2
1.09025e-15	-3.68091	0.015	0.125	3.51989e-11	IFNg CD4	Hist1h2ao
1.18744e-15	-1.43745	0.188	0.347	3.83364e-11	IFNg CD4	Arl5a
1.34969e-15	-1.49448	0.095	0.237	4.35748e-11	IFNg CD4	Rrm1
1.60643e-15	1.23644	0.17	0.078	5.18636e-11	IFNg CD4	Trib2
1.66784e-15	-1.26579	0.1	0.249	5.38462e-11	IFNg CD4	AI506816
1.67024e-15	-1.47725	0.061	0.195	5.39237e-11	IFNg CD4	Psat1
1.68794e-15	1.73524	0.114	0.043	5.44952e-11	IFNg CD4	Fuom
1.69465e-15	1.85673	0.071	0.02	5.47117e-11	IFNg CD4	Ly6g5b
1.76754e-15	1.63789	0.136	0.056	5.7065e-11	IFNg CD4	Ptpn5
2.41894e-15	-4.83542	0.007	0.109	7.80956e-11	IFNg CD4	Foxp3
2.58856e-15	-4.64362	0.007	0.109	8.35717e-11	IFNg CD4	Pde2a
2.69289e-15	-1.20991	0.243	0.415	8.69398e-11	IFNg CD4	Smyd3
3.49715e-15	-1.50974	0.085	0.225	1.12906e-10	IFNg CD4	Abi3
3.63372e-15	-2.66413	0.022	0.133	1.17315e-10	IFNg CD4	Cdca7
4.49594e-15	-1.69096	0.044	0.168	1.45151e-10	IFNg CD4	Cdca7l
4.53652e-15	1.48344	0.127	0.051	1.46462e-10	IFNg CD4	Tbkbp1
4.77951e-15	-2.96288	0.029	0.142	1.54307e-10	IFNg CD4	Kif11
5.02018e-15	-1.17834	0.088	0.23	1.62077e-10	IFNg CD4	Gmnn
5.404e-15	-1.29473	0.076	0.215	1.74468e-10	IFNg CD4	Cenpw
5.7703e-15	1.14104	0.197	0.099	1.86294e-10	IFNg CD4	St3gal3
6.11184e-15	-1.06326	0.119	0.271	1.97321e-10	IFNg CD4	Uchl3
6.66576e-15	-1.8784	0.031	0.147	2.15204e-10	IFNg CD4	Nrm
7.61342e-15	-2.26127	0.037	0.154	2.45799e-10	IFNg CD4	Cdca8
7.61639e-15	-1.50732	0.073	0.207	2.45895e-10	IFNg CD4	Srm
8.86278e-15	-1.06557	0.18	0.337	2.86135e-10	IFNg CD4	Dnmt1
9.24379e-15	1.60379	0.131	0.054	2.98436e-10	IFNg CD4	F2rl2
9.68798e-15	-1.57144	0.105	0.242	3.12776e-10	IFNg CD4	Smc2
1.11056e-14	3.24575	0.02	0.002	3.58543e-10	IFNg CD4	Efnb2
1.17713e-14	1.98938	0.075	0.023	3.80038e-10	IFNg CD4	Egr2
1.44349e-14	-1.25487	0.292	0.44	4.6603e-10	IFNg CD4	Gm2682
1.44663e-14	-1.03091	0.273	0.424	4.67043e-10	IFNg CD4	Hmgn2
1.45634e-14	-1.8161	0.149	0.289	4.70178e-10	IFNg CD4	Bach2
1.46386e-14	-2.83631	0.034	0.147	4.72608e-10	IFNg CD4	Fgf13
1.50585e-14	-1.94952	0.037	0.155	4.86164e-10	IFNg CD4	Pmf1
1.54396e-14	-1.16044	0.1	0.243	4.98467e-10	IFNg CD4	Mybbp1a
1.73701e-14	1.01227	0.272	0.157	5.60794e-10	IFNg CD4	Raet1e
1.86994e-14	-2.803	0.027	0.136	6.0371e-10	IFNg CD4	Ccna2
2.63044e-14	4.94458	0.012	0	8.49237e-10	IFNg CD4	Prm2
2.64896e-14	-2.70765	0.024	0.13	8.55217e-10	IFNg CD4	Rad51
2.67169e-14	-1.01874	0.161	0.315	8.62555e-10	IFNg CD4	Anapc5
2.70747e-14	3.57454	0.014	0.001	8.74106e-10	IFNg CD4	Sostdc1
3.16206e-14	-2.62513	0.022	0.128	1.02087e-09	IFNg CD4	Knl1
3.30654e-14	2.19592	0.049	0.011	1.06752e-09	IFNg CD4	Sox5
3.53587e-14	4.86732	0.017	0.001	1.14156e-09	IFNg CD4	Ms4a8a
3.56354e-14	-3.92435	0.012	0.11	1.15049e-09	IFNg CD4	Bend4
3.58608e-14	-1.52498	0.066	0.194	1.15777e-09	IFNg CD4	Phf11c
3.60243e-14	2.08772	0.053	0.013	1.16305e-09	IFNg CD4	Klk1b27
3.68529e-14	1.01017	0.326	0.21	1.1898e-09	IFNg CD4	Adora2a
3.70041e-14	1.14296	0.244	0.139	1.19468e-09	IFNg CD4	Zc3h12a
3.79391e-14	3.10587	0.039	0.008	1.22486e-09	IFNg CD4	Gm34084
4.16065e-14	1.05067	0.284	0.173	1.34326e-09	IFNg CD4	Slc2a3
4.32917e-14	3.59583	0.02	0.002	1.39767e-09	IFNg CD4	Gm35330
4.38422e-14	-3.31886	0.01	0.107	1.41545e-09	IFNg CD4	Cdca2
4.42932e-14	-1.96818	0.098	0.227	1.43001e-09	IFNg CD4	Mki67
5.37061e-14	-2.54226	0.027	0.134	1.7339e-09	IFNg CD4	Dtl
5.56817e-14	-2.7796	0.153	0.28	1.79769e-09	IFNg CD4	Fcer1g
6.20968e-14	-1.99137	0.037	0.15	2.00479e-09	IFNg CD4	Bspry
6.49935e-14	1.48594	0.109	0.042	2.09832e-09	IFNg CD4	Arhgef10
6.51802e-14	-2.66163	0.022	0.126	2.10434e-09	IFNg CD4	Swap70
6.6911e-14	-2.45115	0.041	0.153	2.16022e-09	IFNg CD4	Sult2b1
6.79963e-14	-1.50928	0.117	0.256	2.19526e-09	IFNg CD4	Sidt1
6.83429e-14	-1.50236	0.066	0.191	2.20645e-09	IFNg CD4	Wls
6.97314e-14	-1.59368	0.058	0.18	2.25128e-09	IFNg CD4	Rara
6.98511e-14	-2.96132	0.015	0.114	2.25514e-09	IFNg CD4	Fbxo5
7.15896e-14	-1.37911	0.093	0.225	2.31127e-09	IFNg CD4	Hmgn1
7.21486e-14	2.63531	0.056	0.015	2.32932e-09	IFNg CD4	Cebpd
8.93392e-14	-1.40482	0.153	0.301	2.88432e-09	IFNg CD4	Chn2
9.42036e-14	1.63195	0.168	0.084	3.04136e-09	IFNg CD4	Dusp14
1.0658e-13	1.91906	0.093	0.034	3.44094e-09	IFNg CD4	Cetn4
1.08578e-13	1.75091	0.063	0.018	3.50545e-09	IFNg CD4	Krt83
1.11477e-13	-1.05411	0.146	0.295	3.59903e-09	IFNg CD4	Gpd2
1.12647e-13	1.1689	0.219	0.118	3.63681e-09	IFNg CD4	Cd9
1.18327e-13	2.44369	0.034	0.006	3.82019e-09	IFNg CD4	Gm13546
1.29246e-13	-3.14838	0.01	0.104	4.17269e-09	IFNg CD4	Adgrg5
1.4133e-13	-4.2535	0.007	0.098	4.56283e-09	IFNg CD4	Hist1h2ap
1.57496e-13	-1.37185	0.129	0.265	5.08476e-09	IFNg CD4	Rasa3
1.59284e-13	-1.48142	0.078	0.207	5.14249e-09	IFNg CD4	Itga1
1.65237e-13	2.44825	0.044	0.01	5.33468e-09	IFNg CD4	Rasd2
1.74861e-13	-1.65259	0.034	0.142	5.64538e-09	IFNg CD4	Trbv12-1
1.7794e-13	-1.44701	0.081	0.208	5.74478e-09	IFNg CD4	Mcm2
1.81562e-13	-1.0675	0.115	0.258	5.86173e-09	IFNg CD4	Nolc1
2.24189e-13	1.0438	0.095	0.035	7.23795e-09	IFNg CD4	Tmem176b
2.81542e-13	-1.31461	0.076	0.202	9.08959e-09	IFNg CD4	Fen1
2.82327e-13	-1.22321	0.061	0.183	9.11492e-09	IFNg CD4	Haus4
2.83585e-13	-1.94944	0.051	0.163	9.15554e-09	IFNg CD4	Asf1b
2.92359e-13	-1.39117	0.068	0.191	9.43881e-09	IFNg CD4	Mgst2
3.13204e-13	-2.85057	0.015	0.11	1.01118e-08	IFNg CD4	Hist1h2an
3.14187e-13	4.79847	0.014	0.001	1.01435e-08	IFNg CD4	Mab21l3
3.46875e-13	-4.32434	0.003	0.09	1.11989e-08	IFNg CD4	Adamts14
3.47738e-13	-3.49499	0.012	0.104	1.12267e-08	IFNg CD4	Hist1h3b
3.52055e-13	-2.18489	0.029	0.132	1.13661e-08	IFNg CD4	Hist1h2ai
4.13464e-13	3.7094	0.01	0	1.33487e-08	IFNg CD4	Fbn2
4.19592e-13	-1.65587	0.048	0.161	1.35465e-08	IFNg CD4	Lyn
4.49863e-13	1.69261	0.078	0.026	1.45238e-08	IFNg CD4	Epas1
4.51274e-13	1.71669	0.071	0.022	1.45694e-08	IFNg CD4	Nlrp1b
4.9225e-13	-1.13175	0.146	0.282	1.58923e-08	IFNg CD4	Ezh2
5.54217e-13	3.06554	0.032	0.006	1.78929e-08	IFNg CD4	Tmem121
5.65686e-13	-2.06637	0.048	0.157	1.82632e-08	IFNg CD4	Ube2c
6.4532e-13	1.62005	0.117	0.049	2.08342e-08	IFNg CD4	Plekhf1
6.63109e-13	1.1572	0.255	0.155	2.14085e-08	IFNg CD4	Mvp
6.99769e-13	-2.02032	0.049	0.158	2.2592e-08	IFNg CD4	Cdk1
7.21476e-13	-3.10794	0.012	0.102	2.32928e-08	IFNg CD4	Cenpm
7.30517e-13	-1.02175	0.185	0.33	2.35847e-08	IFNg CD4	Rif1
7.85718e-13	1.13304	0.205	0.113	2.53669e-08	IFNg CD4	Dennd5a
8.0083e-13	1.11402	0.251	0.151	2.58548e-08	IFNg CD4	Fam110a
8.3511e-13	3.28602	0.015	0.001	2.69615e-08	IFNg CD4	Onecut2
8.94911e-13	-1.72399	0.044	0.153	2.88922e-08	IFNg CD4	Tcrg-C2
9.99532e-13	2.42883	0.022	0.003	3.22699e-08	IFNg CD4	Sgtb
1.1151e-12	-1.47136	0.075	0.195	3.6001e-08	IFNg CD4	Ncapd3
1.11695e-12	1.72335	0.1	0.04	3.60606e-08	IFNg CD4	Kcnk7
1.13262e-12	-1.19539	0.127	0.258	3.65666e-08	IFNg CD4	Lig1
1.14938e-12	1.47395	0.126	0.055	3.71077e-08	IFNg CD4	Plekho1
1.24335e-12	1.25962	0.19	0.101	4.01417e-08	IFNg CD4	2810001G20Rik
1.30485e-12	-1.1653	0.078	0.202	4.21271e-08	IFNg CD4	Ipo5
1.46816e-12	-3.50681	0.008	0.094	4.73996e-08	IFNg CD4	Rad51ap1
1.51983e-12	-2.57085	0.022	0.117	4.90676e-08	IFNg CD4	Hist1h2ag
1.52539e-12	-1.24958	0.129	0.264	4.92472e-08	IFNg CD4	B4galt5
1.68823e-12	1.86932	0.122	0.054	5.45044e-08	IFNg CD4	Tnfsf9
1.75441e-12	-1.06909	0.105	0.236	5.66411e-08	IFNg CD4	Topbp1
1.75977e-12	-1.22583	0.061	0.177	5.6814e-08	IFNg CD4	Timm8a1
1.76638e-12	-4.60954	0.005	0.088	5.70276e-08	IFNg CD4	Clnk
1.86916e-12	-2.34607	0.029	0.126	6.03457e-08	IFNg CD4	Aurkb
2.10474e-12	-2.41037	0.029	0.126	6.79515e-08	IFNg CD4	Ncaph
2.41786e-12	-1.03536	0.109	0.239	7.80607e-08	IFNg CD4	Ppid
2.72231e-12	1.78069	0.107	0.044	8.78897e-08	IFNg CD4	Ccdc136
2.9915e-12	-1.73514	0.031	0.128	9.65805e-08	IFNg CD4	Eomes
3.00515e-12	2.85031	0.036	0.007	9.70214e-08	IFNg CD4	Sgip1
3.3071e-12	-2.78156	0.02	0.111	1.0677e-07	IFNg CD4	Wdr95
3.3525e-12	2.32258	0.036	0.007	1.08236e-07	IFNg CD4	Nlrp1a
3.4077e-12	-4.02856	0.007	0.089	1.10018e-07	IFNg CD4	Hist1h2bk
3.46232e-12	-1.91383	0.054	0.163	1.11781e-07	IFNg CD4	Immp2l
3.51995e-12	-1.12672	0.087	0.208	1.13642e-07	IFNg CD4	Dkc1
3.58301e-12	-2.23131	0.019	0.11	1.15678e-07	IFNg CD4	Hist1h2bg
3.65844e-12	-3.62257	0.008	0.092	1.18113e-07	IFNg CD4	Neil3
3.79499e-12	1.26404	0.175	0.092	1.22521e-07	IFNg CD4	Ptger2
4.31364e-12	-2.88939	0.012	0.098	1.39266e-07	IFNg CD4	Frmd4a
4.54207e-12	3.24493	0.017	0.002	1.46641e-07	IFNg CD4	Twist2
4.75341e-12	1.95563	0.098	0.04	1.53464e-07	IFNg CD4	Trbv20
4.87761e-12	1.66631	0.083	0.03	1.57474e-07	IFNg CD4	Emp1
4.96844e-12	-4.94698	0.005	0.084	1.60406e-07	IFNg CD4	Esco2
5.01605e-12	-4.08519	0.005	0.085	1.61943e-07	IFNg CD4	Atp1b1
5.07101e-12	-2.55534	0.015	0.103	1.63717e-07	IFNg CD4	Pole2
5.89514e-12	-4.55713	0.003	0.081	1.90324e-07	IFNg CD4	Hist1h2af
6.14554e-12	-2.4721	0.034	0.129	1.98409e-07	IFNg CD4	Hist1h2ab
6.25373e-12	1.08432	0.406	0.288	2.01902e-07	IFNg CD4	Fos
6.33082e-12	-2.4492	0.024	0.116	2.04391e-07	IFNg CD4	Cenpf
6.36669e-12	-1.99684	0.02	0.111	2.05549e-07	IFNg CD4	Cd72
6.90281e-12	-1.30392	0.08	0.193	2.22857e-07	IFNg CD4	Racgap1
7.07524e-12	1.64832	0.068	0.022	2.28424e-07	IFNg CD4	Cyp4f16
7.17674e-12	-2.47596	0.022	0.112	2.31701e-07	IFNg CD4	Kif22
7.20377e-12	-3.2645	0.007	0.087	2.32574e-07	IFNg CD4	Hist1h2bn
8.2936e-12	-3.70759	0.01	0.092	2.67759e-07	IFNg CD4	Hist1h2bb
8.48401e-12	-1.26825	0.051	0.158	2.73906e-07	IFNg CD4	Gart
9.02959e-12	1.12264	0.11	0.047	2.9152e-07	IFNg CD4	Rarg
9.86973e-12	-2.41662	0.022	0.111	3.18644e-07	IFNg CD4	Bard1
9.99554e-12	-4.14112	0.005	0.083	3.22706e-07	IFNg CD4	Pbk
1.0173e-11	-1.65659	0.09	0.203	3.28436e-07	IFNg CD4	Hist1h3e
1.06699e-11	4.84719	0.01	0	3.44477e-07	IFNg CD4	Mettl24
1.07809e-11	-1.96114	0.032	0.127	3.48062e-07	IFNg CD4	Cdca3
1.10308e-11	-8.53265	0	0.073	3.5613e-07	IFNg CD4	Frmd5
1.21416e-11	1.251	0.121	0.054	3.9199e-07	IFNg CD4	Galm
1.22445e-11	-2.41883	0.019	0.106	3.95314e-07	IFNg CD4	Hirip3
1.28145e-11	-1.46652	0.041	0.14	4.13715e-07	IFNg CD4	Prim1
1.34613e-11	2.09779	0.031	0.006	4.34597e-07	IFNg CD4	Adamtsl4
1.51689e-11	-1.39165	0.061	0.169	4.89727e-07	IFNg CD4	Rfc4
1.60326e-11	-3.53938	0.007	0.085	5.17613e-07	IFNg CD4	Hist1h1a
1.60869e-11	2.21262	0.054	0.016	5.19364e-07	IFNg CD4	Gm10634
1.61961e-11	1.87308	0.044	0.011	5.22892e-07	IFNg CD4	Scrt1
1.78766e-11	-1.45815	0.092	0.205	5.77146e-07	IFNg CD4	Tyms
1.98778e-11	-1.1474	0.088	0.205	6.41756e-07	IFNg CD4	Hmga1
2.06067e-11	-3.62858	0.007	0.084	6.65287e-07	IFNg CD4	Adgrg1
2.2275e-11	-2.18294	0.029	0.119	7.19148e-07	IFNg CD4	Nusap1
2.34925e-11	-2.43748	0.017	0.101	7.58454e-07	IFNg CD4	Cenpp
2.63056e-11	-3.35707	0.012	0.092	8.49277e-07	IFNg CD4	Spc25
3.4697e-11	1.53329	0.063	0.02	1.12019e-06	IFNg CD4	Ly6i
3.66189e-11	-1.07709	0.132	0.258	1.18224e-06	IFNg CD4	Gm20559
3.71833e-11	1.9713	0.063	0.021	1.20046e-06	IFNg CD4	Hbegf
3.7645e-11	2.38804	0.044	0.012	1.21537e-06	IFNg CD4	Clip3
3.95501e-11	3.59998	0.02	0.003	1.27687e-06	IFNg CD4	Fam20c
3.97553e-11	-1.6446	0.054	0.155	1.2835e-06	IFNg CD4	Uhrf1
4.08862e-11	-1.1908	0.071	0.18	1.32001e-06	IFNg CD4	Rfc5
4.19479e-11	-2.84916	0.01	0.088	1.35429e-06	IFNg CD4	Brca1
4.24552e-11	-2.45175	0.019	0.101	1.37067e-06	IFNg CD4	Cenpk
4.30146e-11	-2.18666	0.02	0.105	1.38872e-06	IFNg CD4	Pole
4.31129e-11	-8.12766	0	0.069	1.3919e-06	IFNg CD4	Ncr1
4.33719e-11	-1.46302	0.087	0.199	1.40026e-06	IFNg CD4	Pola1
4.58786e-11	-1.43943	0.063	0.168	1.48119e-06	IFNg CD4	Diaph3
5.2651e-11	-2.2416	0.024	0.109	1.69984e-06	IFNg CD4	Hist1h3a
5.27199e-11	1.76389	0.068	0.023	1.70206e-06	IFNg CD4	Crybg2
5.46459e-11	-1.55528	0.046	0.143	1.76424e-06	IFNg CD4	Apex1
5.52604e-11	1.19161	0.229	0.139	1.78408e-06	IFNg CD4	Bcl2l1
5.86157e-11	-2.88728	0.012	0.09	1.89241e-06	IFNg CD4	Ska1
5.98669e-11	-1.09135	0.065	0.172	1.9328e-06	IFNg CD4	Shmt2
6.37821e-11	1.42009	0.012	0.001	2.0592e-06	IFNg CD4	Il13
6.4221e-11	-2.49589	0.017	0.098	2.07337e-06	IFNg CD4	Cdc45
6.97741e-11	-1.64924	0.032	0.122	2.25266e-06	IFNg CD4	Timeless
6.99307e-11	-1.15962	0.059	0.163	2.25771e-06	IFNg CD4	Wdr75
7.01929e-11	1.58774	0.217	0.131	2.26618e-06	IFNg CD4	Rrad
7.23415e-11	-1.0095	0.187	0.317	2.33555e-06	IFNg CD4	Gm36723
7.25751e-11	1.447	0.188	0.107	2.34309e-06	IFNg CD4	Serpina3f
7.26472e-11	-2.46151	0.025	0.11	2.34541e-06	IFNg CD4	Hist1h3i
7.93727e-11	-1.33667	0.053	0.152	2.56255e-06	IFNg CD4	Msh2
8.07846e-11	1.902	0.061	0.02	2.60813e-06	IFNg CD4	Gm2479
8.86893e-11	-1.98352	0.024	0.108	2.86334e-06	IFNg CD4	Hist1h3c
1.00204e-10	-2.61705	0.014	0.091	3.23507e-06	IFNg CD4	Kif4
1.04298e-10	1.22648	0.204	0.121	3.36726e-06	IFNg CD4	Trp53i13
1.13497e-10	-1.71695	0.037	0.128	3.66424e-06	IFNg CD4	Bid
1.18349e-10	-5.76328	0.002	0.069	3.82091e-06	IFNg CD4	Emid1
1.29579e-10	-1.51884	0.048	0.143	4.18347e-06	IFNg CD4	Hist1h4i
1.42435e-10	-1.96186	0.019	0.099	4.5985e-06	IFNg CD4	Serp2
1.50243e-10	-1.21906	0.095	0.204	4.8506e-06	IFNg CD4	Cks1b
1.52835e-10	-2.02965	0.014	0.09	4.93426e-06	IFNg CD4	Brip1
1.53346e-10	3.52311	0.01	0.001	4.95078e-06	IFNg CD4	Mylk2
1.70383e-10	-1.44367	0.049	0.146	5.50082e-06	IFNg CD4	Mthfd1
1.84227e-10	3.27004	0.022	0.003	5.94778e-06	IFNg CD4	Chrna1os
1.88116e-10	-1.36889	0.056	0.154	6.07334e-06	IFNg CD4	Utp14a
1.88822e-10	1.27734	0.134	0.067	6.09611e-06	IFNg CD4	Rhbdf2
1.89796e-10	-2.33605	0.029	0.112	6.12756e-06	IFNg CD4	Ms4a4a
1.93411e-10	-2.98214	0.01	0.083	6.24427e-06	IFNg CD4	Cenph
2.18147e-10	-2.28014	0.017	0.095	7.04287e-06	IFNg CD4	Kif18a
2.25365e-10	-1.5313	0.042	0.133	7.2759e-06	IFNg CD4	Chaf1b
2.28047e-10	-2.13506	0.036	0.122	7.3625e-06	IFNg CD4	Cenpe
2.40384e-10	2.89228	0.019	0.003	7.76078e-06	IFNg CD4	Gm41414
2.52521e-10	-1.69467	0.024	0.106	8.15265e-06	IFNg CD4	Smyd2
2.54626e-10	-1.36646	0.058	0.155	8.22058e-06	IFNg CD4	Ube2e3
2.5635e-10	1.15149	0.115	0.053	8.27626e-06	IFNg CD4	Tnks1bp1
2.6733e-10	-2.04475	0.02	0.1	8.63075e-06	IFNg CD4	Ect2
2.83368e-10	-2.0056	0.031	0.115	9.14855e-06	IFNg CD4	Cit
2.85543e-10	-1.72106	0.041	0.13	9.21874e-06	IFNg CD4	Hist1h3f
2.93552e-10	-1.8809	0.042	0.132	9.47732e-06	IFNg CD4	Neb
3.17848e-10	1.12559	0.214	0.13	1.02617e-05	IFNg CD4	Tg
3.24048e-10	-2.44741	0.017	0.093	1.04619e-05	IFNg CD4	Plk1
3.28604e-10	-2.05094	0.029	0.112	1.0609e-05	IFNg CD4	Cerk
3.32149e-10	-3.18373	0.012	0.084	1.07234e-05	IFNg CD4	Shcbp1
3.51781e-10	-1.4637	0.041	0.131	1.13572e-05	IFNg CD4	Heatr1
3.66413e-10	-5.69099	0.003	0.069	1.18296e-05	IFNg CD4	Klrb1c
3.75741e-10	1.58693	0.054	0.017	1.21308e-05	IFNg CD4	Gm31718
3.77947e-10	-1.67129	0.029	0.113	1.2202e-05	IFNg CD4	Kif23
3.95083e-10	2.90294	0.022	0.004	1.27553e-05	IFNg CD4	A430090L17Rik
4.01267e-10	-1.16104	0.114	0.225	1.29549e-05	IFNg CD4	Tle4
4.08989e-10	4.43578	0.012	0.001	1.32042e-05	IFNg CD4	Lpar3
4.26101e-10	-2.28512	0.02	0.098	1.37567e-05	IFNg CD4	Mettl1
4.27302e-10	-1.72098	0.049	0.14	1.37955e-05	IFNg CD4	Pitpnm2
4.33805e-10	-3.91764	0.003	0.069	1.40054e-05	IFNg CD4	Cdca5
4.51361e-10	-1.26279	0.075	0.175	1.45722e-05	IFNg CD4	Atm
4.68916e-10	1.32966	0.121	0.058	1.51389e-05	IFNg CD4	Gdpd5
4.80323e-10	-1.28032	0.058	0.154	1.55072e-05	IFNg CD4	Prmt3
4.94641e-10	-2.8078	0.008	0.078	1.59695e-05	IFNg CD4	Bub1
5.17349e-10	-1.06376	0.136	0.253	1.67026e-05	IFNg CD4	Zfp652
5.40094e-10	-1.63085	0.048	0.137	1.74369e-05	IFNg CD4	Tacc3
5.41524e-10	2.99575	0.017	0.002	1.74831e-05	IFNg CD4	Tdh
5.65681e-10	-1.04848	0.139	0.253	1.8263e-05	IFNg CD4	Hist1h4d
5.89155e-10	-1.79784	0.024	0.103	1.90209e-05	IFNg CD4	Ndc80
5.90051e-10	-1.69397	0.039	0.125	1.90498e-05	IFNg CD4	Rmi2
6.48538e-10	-1.77104	0.029	0.111	2.0938e-05	IFNg CD4	Ncapg2
6.55478e-10	-2.15644	0.019	0.095	2.11621e-05	IFNg CD4	Bub1b
6.55694e-10	1.05346	0.127	0.062	2.11691e-05	IFNg CD4	C1qtnf12
7.23678e-10	-1.44153	0.048	0.137	2.3364e-05	IFNg CD4	Ccnb2
7.68251e-10	-2.21914	0.017	0.091	2.4803e-05	IFNg CD4	Ckap2l
7.75949e-10	-1.54647	0.032	0.116	2.50515e-05	IFNg CD4	Cep128
7.78254e-10	-1.57933	0.036	0.12	2.51259e-05	IFNg CD4	Dhfr
8.73496e-10	-3.47872	0.005	0.07	2.82008e-05	IFNg CD4	Eno3
8.95881e-10	-4.19258	0.007	0.072	2.89235e-05	IFNg CD4	Treml2
9.11104e-10	-1.49329	0.059	0.152	2.9415e-05	IFNg CD4	Crim1
9.22266e-10	1.11928	0.068	0.025	2.97753e-05	IFNg CD4	Tmem176a
9.69956e-10	-3.97456	0.007	0.072	3.1315e-05	IFNg CD4	Kntc1
9.84692e-10	1.27845	0.075	0.029	3.17908e-05	IFNg CD4	Plcl1
9.85954e-10	1.4085	0.088	0.038	3.18315e-05	IFNg CD4	Map6
1.17815e-09	-3.77346	0.003	0.066	3.80366e-05	IFNg CD4	Stil
1.18885e-09	1.37697	0.134	0.069	3.83819e-05	IFNg CD4	Tmem159
1.20169e-09	2.73498	0.034	0.008	3.87967e-05	IFNg CD4	Dgat2
1.31176e-09	-1.94953	0.024	0.101	4.23502e-05	IFNg CD4	Cep55
1.33403e-09	-1.1728	0.046	0.134	4.30692e-05	IFNg CD4	Syce2
1.35634e-09	1.27242	0.246	0.163	4.37895e-05	IFNg CD4	Vamp5
1.37772e-09	-1.72875	0.036	0.116	4.44796e-05	IFNg CD4	Ccr7
1.41777e-09	4.3815	0.01	0.001	4.57727e-05	IFNg CD4	Celf3
1.4618e-09	-1.63497	0.046	0.131	4.71942e-05	IFNg CD4	Prc1
1.47946e-09	-3.71758	0.01	0.077	4.77645e-05	IFNg CD4	Aoah
1.52002e-09	-3.1049	0.008	0.074	4.90738e-05	IFNg CD4	Sgo2a
1.57879e-09	-1.10111	0.078	0.178	5.09711e-05	IFNg CD4	Hsh2d
1.60078e-09	1.93645	0.134	0.071	5.16811e-05	IFNg CD4	Trbv3
1.67065e-09	-3.54043	0.007	0.071	5.39368e-05	IFNg CD4	Spry2
1.71525e-09	-3.46988	0.007	0.071	5.53767e-05	IFNg CD4	Cdk14
1.72863e-09	-2.51144	0.014	0.083	5.58087e-05	IFNg CD4	Cd55
1.74929e-09	-2.01644	0.042	0.126	5.64757e-05	IFNg CD4	Pcyt1a
1.83775e-09	1.81563	0.063	0.023	5.93317e-05	IFNg CD4	B4galnt4
1.97074e-09	-1.79766	0.037	0.119	6.36255e-05	IFNg CD4	Kif20b
1.98579e-09	-2.25373	0.012	0.08	6.41113e-05	IFNg CD4	Gcnt1
2.0216e-09	1.07738	0.158	0.087	6.52673e-05	IFNg CD4	Ankrd37
2.18874e-09	1.98317	0.046	0.014	7.06633e-05	IFNg CD4	Gas2l1
2.37775e-09	-1.45278	0.032	0.112	7.67656e-05	IFNg CD4	Hist1h4h
2.39366e-09	1.07215	0.148	0.08	7.72794e-05	IFNg CD4	Cyth3
2.45208e-09	-2.67093	0.01	0.076	7.91655e-05	IFNg CD4	Trav16
2.51632e-09	-2.53134	0.019	0.089	8.12395e-05	IFNg CD4	Hist1h2ak
2.672e-09	-1.25659	0.059	0.15	8.62656e-05	IFNg CD4	Rfc3
2.73819e-09	-2.09519	0.01	0.076	8.84026e-05	IFNg CD4	Hist1h2bm
2.93436e-09	-1.60401	0.049	0.133	9.47359e-05	IFNg CD4	Gins2
3.05499e-09	-1.23732	0.068	0.161	9.86302e-05	IFNg CD4	Mdn1
3.15319e-09	1.39086	0.07	0.027	0.000101801	IFNg CD4	Tox2
3.304e-09	-1.59321	0.034	0.113	0.00010667	IFNg CD4	Ncapg
3.4415e-09	-2.14479	0.022	0.094	0.000111109	IFNg CD4	Kifc1
3.63341e-09	-1.88867	0.019	0.089	0.000117304	IFNg CD4	Rreb1
3.65913e-09	-4.97419	0.002	0.059	0.000118135	IFNg CD4	Gm12253
3.71321e-09	-1.17633	0.053	0.14	0.000119881	IFNg CD4	Pold1
3.83314e-09	1.92466	0.037	0.01	0.000123753	IFNg CD4	Nhsl2
3.84031e-09	2.26862	0.049	0.016	0.000123985	IFNg CD4	1700030N03Rik
3.90031e-09	-1.53077	0.054	0.14	0.000125921	IFNg CD4	Dock9
4.29915e-09	-2.09374	0.008	0.071	0.000138798	IFNg CD4	Mxd3
4.3507e-09	1.693	0.076	0.031	0.000140462	IFNg CD4	Kit
4.5715e-09	2.95223	0.02	0.003	0.000147591	IFNg CD4	Il20ra
4.7696e-09	-3.15343	0.01	0.073	0.000153987	IFNg CD4	Shmt1
5.00424e-09	-4.38067	0.007	0.067	0.000161562	IFNg CD4	Klra7
5.61651e-09	-1.31851	0.063	0.152	0.000181329	IFNg CD4	Ncapd2
5.69219e-09	-1.2094	0.054	0.14	0.000183772	IFNg CD4	Mad2l1
5.91573e-09	1.15232	0.146	0.08	0.000190989	IFNg CD4	Ryk
5.93571e-09	-1.17472	0.141	0.244	0.000191635	IFNg CD4	Thada
5.97491e-09	1.50196	0.07	0.028	0.0001929	IFNg CD4	Vcl
6.36206e-09	-3.51655	0.002	0.058	0.000205399	IFNg CD4	Mcm10
6.45761e-09	-1.18901	0.066	0.156	0.000208484	IFNg CD4	Rad51b
6.72451e-09	-5.93483	0	0.054	0.000217101	IFNg CD4	Afdn
6.77675e-09	-1.35169	0.037	0.117	0.000218787	IFNg CD4	Vegfb
6.78825e-09	-1.33288	0.054	0.139	0.000219159	IFNg CD4	Gm10282
7.80969e-09	-1.35986	0.037	0.115	0.000252136	IFNg CD4	Cad
7.96152e-09	1.15895	0.114	0.056	0.000257038	IFNg CD4	6530402F18Rik
7.98246e-09	1.79957	0.036	0.01	0.000257714	IFNg CD4	Gm16894
8.14645e-09	-1.62542	0.056	0.14	0.000263008	IFNg CD4	4933406I18Rik
8.17899e-09	-3.40257	0.005	0.063	0.000264059	IFNg CD4	Rad54l
8.90922e-09	1.63767	0.07	0.028	0.000287634	IFNg CD4	Gpc1
9.45798e-09	3.80633	0.01	0.001	0.000305351	IFNg CD4	Tead3
9.77463e-09	-1.64626	0.022	0.091	0.000315574	IFNg CD4	Slc14a1
1.02691e-08	1.51491	0.066	0.026	0.000331538	IFNg CD4	Igf2bp3
1.09265e-08	-2.25721	0.015	0.08	0.000352761	IFNg CD4	Mis18bp1
1.12008e-08	-1.69385	0.034	0.108	0.000361617	IFNg CD4	Knstrn
1.12877e-08	-1.15638	0.124	0.224	0.000364422	IFNg CD4	Arhgef18
1.15164e-08	-1.45338	0.022	0.091	0.000371807	IFNg CD4	Cdkn3
1.15916e-08	-2.5172	0.003	0.059	0.000374235	IFNg CD4	Ndc1
1.1644e-08	-2.0006	0.012	0.075	0.000375926	IFNg CD4	Ccnf
1.16957e-08	-1.15487	0.085	0.177	0.000377595	IFNg CD4	Il4ra
1.1942e-08	-1.35565	0.053	0.134	0.000385548	IFNg CD4	Klf3
1.21864e-08	-1.39204	0.036	0.112	0.000393438	IFNg CD4	Sdad1
1.25052e-08	-3.4977	0.007	0.065	0.000403731	IFNg CD4	Susd1
1.26796e-08	-1.08212	0.073	0.164	0.00040936	IFNg CD4	Pvrig
1.28933e-08	-1.30091	0.049	0.131	0.00041626	IFNg CD4	Tec
1.31415e-08	-1.47827	0.058	0.14	0.000424273	IFNg CD4	Tpx2
1.339e-08	1.62183	0.037	0.011	0.000432296	IFNg CD4	Ccr6
1.39738e-08	-1.13128	0.092	0.186	0.000451145	IFNg CD4	Nrros
1.41358e-08	-1.14889	0.061	0.147	0.000456374	IFNg CD4	Nop16
1.43917e-08	-1.44989	0.051	0.133	0.000464636	IFNg CD4	Samd3
1.44357e-08	-2.93146	0.005	0.061	0.000466056	IFNg CD4	Chek1
1.53284e-08	-3.79631	0.003	0.058	0.000494879	IFNg CD4	1810006J02Rik
1.54005e-08	-3.73484	0.003	0.058	0.000497205	IFNg CD4	Ttk
1.56538e-08	-1.88784	0.015	0.079	0.000505381	IFNg CD4	Hist2h2bb
1.60684e-08	-3.28645	0.007	0.064	0.000518769	IFNg CD4	E2f8
1.69983e-08	-1.14177	0.044	0.124	0.00054879	IFNg CD4	Chaf1a
1.70244e-08	2.84124	0.02	0.004	0.000549633	IFNg CD4	Mgll
1.75002e-08	1.03131	0.467	0.394	0.000564994	IFNg CD4	Gem
1.79082e-08	-2.12847	0.014	0.076	0.000578165	IFNg CD4	Brca2
1.80597e-08	-2.96401	0.005	0.061	0.000583057	IFNg CD4	Eya2
1.80637e-08	-1.06867	0.087	0.18	0.000583188	IFNg CD4	Cracr2a
1.82829e-08	2.01632	0.031	0.008	0.000590265	IFNg CD4	Dgki
1.84493e-08	1.04135	0.195	0.122	0.000595634	IFNg CD4	Ms4a6d
1.85428e-08	-2.54289	0.014	0.075	0.000598655	IFNg CD4	Poc1a
1.88297e-08	-1.42893	0.037	0.112	0.000607917	IFNg CD4	Ube2t
1.9613e-08	2.62956	0.041	0.013	0.000633204	IFNg CD4	B3galt2
2.02105e-08	-1.06558	0.054	0.138	0.000652497	IFNg CD4	Pola2
2.0516e-08	-1.5029	0.048	0.127	0.000662358	IFNg CD4	Mgat4a
2.05683e-08	2.17795	0.037	0.011	0.000664048	IFNg CD4	Tub
2.06609e-08	-4.2739	0.003	0.057	0.000667038	IFNg CD4	Sgo1
2.12243e-08	-1.38142	0.022	0.09	0.000685226	IFNg CD4	Alg8
2.23627e-08	-1.95775	0.022	0.088	0.00072198	IFNg CD4	Rcc1
2.26068e-08	-1.85699	0.012	0.073	0.000729859	IFNg CD4	Nuf2
2.26151e-08	-1.77161	0.019	0.083	0.000730129	IFNg CD4	Crtam
2.28971e-08	-1.9042	0.039	0.112	0.000739234	IFNg CD4	Spp1
2.39669e-08	2.0535	0.104	0.052	0.000773771	IFNg CD4	Hk2
2.47877e-08	-4.23432	0.003	0.057	0.00080027	IFNg CD4	Hist1h3h
2.48506e-08	-1.16671	0.048	0.126	0.000802303	IFNg CD4	Them6
2.50963e-08	-1.12219	0.066	0.151	0.000810233	IFNg CD4	Timm9
2.60653e-08	-1.26434	0.063	0.146	0.000841517	IFNg CD4	AB124611
2.6379e-08	-7.32011	0.002	0.053	0.000851648	IFNg CD4	Igfbp4
2.75574e-08	-1.29523	0.048	0.126	0.00088969	IFNg CD4	Prkcz
3.01902e-08	-2.4286	0.008	0.066	0.000974691	IFNg CD4	Gemin6
3.03121e-08	-1.15583	0.046	0.124	0.000978626	IFNg CD4	Gns
3.11891e-08	-1.27686	0.061	0.143	0.00100694	IFNg CD4	Adk
3.17939e-08	1.66099	0.041	0.013	0.00102647	IFNg CD4	Trav14-1
3.20045e-08	-1.25646	0.076	0.163	0.00103326	IFNg CD4	A330040F15Rik
3.22741e-08	-2.45499	0.008	0.065	0.00104197	IFNg CD4	Mybl2
3.30266e-08	-1.119	0.059	0.142	0.00106626	IFNg CD4	Hist1h4c
3.38713e-08	4.36131	0.012	0.001	0.00109354	IFNg CD4	Dnah2
3.45226e-08	-1.71509	0.027	0.095	0.00111456	IFNg CD4	Hist2h3b
3.46761e-08	-1.13258	0.054	0.136	0.00111952	IFNg CD4	Nmt2
3.47697e-08	-1.08386	0.051	0.13	0.00112254	IFNg CD4	Rrs1
3.52115e-08	2.65099	0.012	0.001	0.0011368	IFNg CD4	Tmprss3
3.54083e-08	-3.17052	0.012	0.07	0.00114316	IFNg CD4	Gas7
3.54865e-08	-1.54072	0.034	0.106	0.00114568	IFNg CD4	Pkmyt1
3.6422e-08	1.46055	0.046	0.015	0.00117589	IFNg CD4	Gm10804
3.66511e-08	-1.86525	0.034	0.104	0.00118328	IFNg CD4	Arl5c
3.67783e-08	1.64693	0.08	0.035	0.00118739	IFNg CD4	Pqlc1
3.68433e-08	-5.3929	0.002	0.052	0.00118949	IFNg CD4	Rapsn
3.68994e-08	-1.90328	0.019	0.082	0.0011913	IFNg CD4	Cenps
3.69226e-08	-1.44459	0.024	0.09	0.00119204	IFNg CD4	Aspm
3.73657e-08	1.04112	0.192	0.119	0.00120635	IFNg CD4	Xlr4a
3.74283e-08	-1.80063	0.022	0.087	0.00120837	IFNg CD4	Fignl1
3.78588e-08	-2.58029	0.02	0.083	0.00122227	IFNg CD4	Slc12a7
3.87978e-08	-2.5039	0.01	0.068	0.00125259	IFNg CD4	Anln
3.92482e-08	-2.14071	0.017	0.079	0.00126713	IFNg CD4	Lmtk3
3.95259e-08	-1.8233	0.025	0.092	0.00127609	IFNg CD4	Hmmr
3.95439e-08	-1.04767	0.065	0.149	0.00127667	IFNg CD4	Prim2
4.28659e-08	-1.54086	0.027	0.095	0.00138393	IFNg CD4	Suv39h1
4.33067e-08	-2.31424	0.012	0.07	0.00139816	IFNg CD4	Platr25
4.40128e-08	1.03123	0.153	0.088	0.00142095	IFNg CD4	A930024E05Rik
4.59402e-08	-1.38198	0.037	0.11	0.00148318	IFNg CD4	Xrcc5
4.67507e-08	-1.90898	0.02	0.083	0.00150935	IFNg CD4	Oasl1
4.67883e-08	-3.49691	0.003	0.055	0.00151056	IFNg CD4	Dscc1
4.79001e-08	-1.2811	0.029	0.097	0.00154645	IFNg CD4	Ctps
4.94898e-08	1.11218	0.102	0.05	0.00159778	IFNg CD4	Ntng2
5.01063e-08	-1.24007	0.177	0.276	0.00161768	IFNg CD4	H2afx
5.06023e-08	-3.67392	0.005	0.058	0.0016337	IFNg CD4	Tmprss6
5.15963e-08	-1.8244	0.015	0.075	0.00166579	IFNg CD4	Hist1h2ac
5.21167e-08	2.37263	0.022	0.005	0.00168259	IFNg CD4	Ccl8
5.21264e-08	3.09097	0.019	0.003	0.0016829	IFNg CD4	Papss2
5.43042e-08	-1.06968	0.059	0.141	0.00175321	IFNg CD4	Wdr36
5.67447e-08	-1.79609	0.031	0.098	0.001832	IFNg CD4	Gm20069
5.80747e-08	-1.66515	0.031	0.098	0.00187494	IFNg CD4	Ccnb1
6.66228e-08	-3.01372	0.01	0.066	0.00215092	IFNg CD4	P2ry14
6.67604e-08	1.1742	0.241	0.166	0.00215536	IFNg CD4	Gm26532
6.82697e-08	-3.16166	0.008	0.063	0.00220409	IFNg CD4	Cdc6
7.41804e-08	-2.7805	0.014	0.071	0.00239491	IFNg CD4	Ephx1
7.45306e-08	1.25746	0.1	0.05	0.00240622	IFNg CD4	Cpd
7.46008e-08	1.22166	0.139	0.079	0.00240849	IFNg CD4	Frmd4b
7.48743e-08	-1.42803	0.02	0.083	0.00241732	IFNg CD4	Gpatch4
7.57184e-08	-1.81583	0.015	0.074	0.00244457	IFNg CD4	Psmc3ip
7.95826e-08	-1.13991	0.031	0.098	0.00256932	IFNg CD4	Cdc20
8.62068e-08	1.7935	0.054	0.021	0.00278319	IFNg CD4	Adam15
8.97762e-08	-4.17741	0.003	0.053	0.00289842	IFNg CD4	Itgax
9.22859e-08	-1.26335	0.049	0.124	0.00297945	IFNg CD4	Osgin1
9.32683e-08	-1.13135	0.076	0.16	0.00301117	IFNg CD4	Sesn1
9.48839e-08	-2.93009	0.008	0.062	0.00306333	IFNg CD4	Csrp2
9.75283e-08	2.15682	0.034	0.01	0.0031487	IFNg CD4	Gm11454
1.02617e-07	-1.14858	0.051	0.127	0.00331298	IFNg CD4	Fhl2
1.03831e-07	-1.49299	0.051	0.125	0.00335218	IFNg CD4	Fry
1.03895e-07	1.04736	0.139	0.079	0.00335423	IFNg CD4	Mt3
1.04008e-07	-4.00379	0.003	0.052	0.00335791	IFNg CD4	Aunip
1.05464e-07	-2.1592	0.015	0.073	0.00340492	IFNg CD4	Ifrd2
1.11684e-07	-1.69344	0.024	0.086	0.00360573	IFNg CD4	Utp20
1.12719e-07	-1.21077	0.053	0.129	0.00363913	IFNg CD4	Cd200r4
1.13422e-07	2.29199	0.027	0.007	0.00366182	IFNg CD4	Pcdhgc3
1.14248e-07	2.59684	0.015	0.002	0.0036885	IFNg CD4	Smim1
1.19734e-07	-1.10361	0.063	0.142	0.00386562	IFNg CD4	Ppcdc
1.20131e-07	-2.65582	0.01	0.064	0.00387844	IFNg CD4	Ppp2r2c
1.21633e-07	-1.13842	0.049	0.123	0.00392691	IFNg CD4	Cep295
1.33887e-07	-2.37518	0.008	0.061	0.00432253	IFNg CD4	Trip13
1.40762e-07	1.06323	0.138	0.079	0.00454449	IFNg CD4	Sec14l1
1.4089e-07	-2.01366	0.017	0.075	0.00454863	IFNg CD4	4930417O13Rik
1.5634e-07	-1.41354	0.048	0.12	0.00504742	IFNg CD4	Prkd3
1.66271e-07	-1.41474	0.065	0.142	0.00536804	IFNg CD4	Scfd2
1.88712e-07	-1.85795	0.005	0.054	0.00609258	IFNg CD4	Fanca
1.89876e-07	-1.4086	0.036	0.102	0.00613016	IFNg CD4	Cenpv
1.95544e-07	-3.0298	0.007	0.057	0.00631313	IFNg CD4	Foxm1
1.95979e-07	-1.16492	0.1	0.187	0.00632717	IFNg CD4	Wwox
1.98932e-07	-1.8649	0.012	0.066	0.00642253	IFNg CD4	Usp11
2.0763e-07	-1.80125	0.019	0.077	0.00670334	IFNg CD4	Cgas
2.09955e-07	-1.42743	0.056	0.129	0.00677839	IFNg CD4	Baiap3
2.21972e-07	1.52127	0.049	0.018	0.00716638	IFNg CD4	Mgarp
2.46503e-07	-1.0443	0.065	0.142	0.00795835	IFNg CD4	Zmynd19
2.53653e-07	2.13366	0.024	0.006	0.00818919	IFNg CD4	Slamf8
2.67945e-07	1.08443	0.117	0.064	0.00865062	IFNg CD4	Actn2
2.69942e-07	-1.07265	0.056	0.13	0.00871507	IFNg CD4	Rrp9
2.83073e-07	-3.10367	0.007	0.056	0.00913902	IFNg CD4	Rcn3
2.85575e-07	-1.99287	0.022	0.08	0.00921978	IFNg CD4	Depdc1a
2.98975e-07	1.128	0.098	0.05	0.0096524	IFNg CD4	L1cam
3.03589e-07	2.58158	0.017	0.003	0.00980138	IFNg CD4	Npas2
3.05169e-07	-1.23756	0.056	0.128	0.00985238	IFNg CD4	Hist2h2ac
3.07128e-07	3.32943	0.014	0.002	0.00991562	IFNg CD4	Kcnmb4os2
3.12144e-07	-2.23035	0.008	0.059	0.0100776	IFNg CD4	Kifc5b
3.26107e-07	-1.05487	0.054	0.127	0.0105284	IFNg CD4	Orc2
3.34904e-07	1.42716	0.058	0.023	0.0108124	IFNg CD4	Flywch2
3.35639e-07	-3.67141	0.005	0.052	0.0108361	IFNg CD4	Kif14
3.44257e-07	-2.02113	0.017	0.072	0.0111143	IFNg CD4	Gm19705
3.5051e-07	-4.53539	0.002	0.046	0.0113162	IFNg CD4	Rln3
3.5679e-07	-2.93378	0.003	0.049	0.011519	IFNg CD4	Chtf18
3.68867e-07	-1.58761	0.024	0.083	0.0119089	IFNg CD4	Plcg2
3.7311e-07	-4.085	0.003	0.049	0.0120458	IFNg CD4	Rbpms
4.14791e-07	1.18006	0.083	0.04	0.0133915	IFNg CD4	Castor1
4.40393e-07	2.23588	0.031	0.009	0.0142181	IFNg CD4	Atp9a
4.44309e-07	-2.7667	0.005	0.051	0.0143445	IFNg CD4	Zbed3
4.46883e-07	-6.92928	0	0.042	0.0144276	IFNg CD4	Trdv4
4.51407e-07	2.31283	0.036	0.011	0.0145737	IFNg CD4	Clec12a
4.61783e-07	-1.06109	0.092	0.173	0.0149087	IFNg CD4	Rere
4.86771e-07	-1.27817	0.061	0.133	0.0157154	IFNg CD4	Ikzf4
5.03239e-07	-1.63505	0.024	0.081	0.0162471	IFNg CD4	Grwd1
5.24046e-07	1.34234	0.071	0.032	0.0169188	IFNg CD4	Mir22hg
5.3645e-07	1.14596	0.138	0.081	0.0173193	IFNg CD4	Selenom
5.38503e-07	-1.2712	0.053	0.122	0.0173856	IFNg CD4	Nxn
5.46152e-07	1.15484	0.112	0.061	0.0176325	IFNg CD4	Aldoc
5.62339e-07	-3.75351	0.005	0.05	0.0181551	IFNg CD4	Dapl1
5.72609e-07	-1.6866	0.015	0.068	0.0184867	IFNg CD4	Tctex1d2
5.96878e-07	-1.49635	0.025	0.084	0.0192702	IFNg CD4	Prr5l
6.09839e-07	-1.04251	0.063	0.137	0.0196886	IFNg CD4	Tex10
6.09966e-07	-2.30299	0.012	0.062	0.0196928	IFNg CD4	Ccdc102a
6.12245e-07	-3.66886	0.002	0.044	0.0197663	IFNg CD4	Oip5
6.24169e-07	-2.35467	0.014	0.065	0.0201513	IFNg CD4	Filip1
6.42597e-07	2.0798	0.032	0.01	0.0207462	IFNg CD4	Slc39a8
6.46413e-07	3.49894	0.01	0.001	0.0208694	IFNg CD4	Hapln1
6.61768e-07	1.41732	0.092	0.047	0.0213652	IFNg CD4	Gm16754
6.72887e-07	-2.90438	0.005	0.05	0.0217242	IFNg CD4	Fanci
6.74059e-07	3.65296	0.014	0.002	0.021762	IFNg CD4	Pdzk1ip1
6.75532e-07	1.59705	0.107	0.059	0.0218096	IFNg CD4	Trbv1
6.95885e-07	1.88938	0.044	0.016	0.0224666	IFNg CD4	Tpmt
7.10842e-07	-1.1497	0.428	0.526	0.0229495	IFNg CD4	Gm26917
7.4173e-07	-4.56309	0.002	0.043	0.0239467	IFNg CD4	Tspan4
7.50054e-07	-2.31251	0.01	0.059	0.0242155	IFNg CD4	Kif18b
7.5082e-07	-1.07695	0.039	0.103	0.0242402	IFNg CD4	Kat2a
7.8133e-07	1.80745	0.029	0.008	0.0252252	IFNg CD4	Abhd15
8.52616e-07	-3.80322	0.003	0.046	0.0275267	IFNg CD4	Espl1
8.52952e-07	-1.95154	0.01	0.059	0.0275376	IFNg CD4	1500009L16Rik
9.15242e-07	1.59459	0.058	0.024	0.0295486	IFNg CD4	Fggy
9.18034e-07	-1.20366	0.022	0.077	0.0296387	IFNg CD4	Tmem107
9.36173e-07	-1.45394	0.036	0.096	0.0302243	IFNg CD4	Matk
1.02704e-06	-1.22749	0.017	0.069	0.0331579	IFNg CD4	Rbm19
1.04306e-06	1.32221	0.049	0.019	0.0336753	IFNg CD4	Gm20400
1.08901e-06	2.03301	0.031	0.009	0.0351588	IFNg CD4	Olfr1033
1.09257e-06	1.08344	0.115	0.065	0.0352738	IFNg CD4	Map1lc3a
1.10924e-06	-1.78082	0.01	0.058	0.0358117	IFNg CD4	Mastl
1.15642e-06	-4.59965	0	0.039	0.037335	IFNg CD4	Lrr1
1.16406e-06	-1.05703	0.032	0.092	0.0375816	IFNg CD4	Nup155
1.18172e-06	-2.97449	0.002	0.042	0.0381518	IFNg CD4	BC030867
1.19033e-06	-1.06849	0.041	0.104	0.0384297	IFNg CD4	Net1
1.19048e-06	-1.07291	0.022	0.077	0.0384348	IFNg CD4	Polh
1.19189e-06	-1.93107	0.014	0.063	0.0384802	IFNg CD4	Hist1h3d
1.20724e-06	-1.37118	0.027	0.084	0.0389758	IFNg CD4	Arhgap11a
1.22534e-06	-2.66488	0.012	0.06	0.0395601	IFNg CD4	Nedd4l
1.23942e-06	-2.04918	0.008	0.054	0.0400145	IFNg CD4	Ung
1.25293e-06	-2.6132	0.005	0.048	0.0404508	IFNg CD4	Mtfr2
1.28285e-06	1.79439	0.042	0.016	0.0414168	IFNg CD4	Ntf5
1.31013e-06	-1.43868	0.015	0.065	0.0422974	IFNg CD4	Zfand4
1.32828e-06	-1.06331	0.124	0.209	0.0428836	IFNg CD4	Mgat5
1.34211e-06	-5.29926	0.002	0.041	0.0433299	IFNg CD4	Lrrc32
1.40437e-06	-2.71177	0.007	0.051	0.0453402	IFNg CD4	E2f7
1.44499e-06	2.54428	0.014	0.002	0.0466514	IFNg CD4	Tns2
1.45829e-06	1.60929	0.039	0.014	0.0470808	IFNg CD4	Ptgfrn
1.47273e-06	-1.98865	0.008	0.054	0.0475472	IFNg CD4	Hist1h4k
1.47478e-06	-2.95375	0.121	0.191	0.0476134	IFNg CD4	Tyrobp
1.51546e-06	-1.03621	0.049	0.115	0.0489265	IFNg CD4	Recql
1.569e-06	-3.98416	0.002	0.041	0.0506552	IFNg CD4	Zcwpw1
1.65135e-06	2.5123	0.017	0.003	0.0533139	IFNg CD4	Crabp2
1.65594e-06	1.6629	0.068	0.032	0.053462	IFNg CD4	Mfsd13a
1.67979e-06	2.57554	0.015	0.003	0.0542319	IFNg CD4	Upb1
1.8685e-06	-1.63878	0.019	0.07	0.0603246	IFNg CD4	Spag5
1.90113e-06	2.9078	0.01	0.001	0.0613779	IFNg CD4	Hsd17b14
1.91321e-06	1.38351	0.068	0.032	0.0617678	IFNg CD4	Fhl3
1.91357e-06	2.86735	0.01	0.001	0.0617797	IFNg CD4	Axdnd1
2.01567e-06	1.0231	0.107	0.059	0.0650761	IFNg CD4	Ica1
2.05157e-06	-3.19759	0.005	0.047	0.0662349	IFNg CD4	Plekhg3
2.05168e-06	-1.02062	0.054	0.121	0.0662385	IFNg CD4	Riok2
2.05421e-06	-1.27457	0.078	0.148	0.0663201	IFNg CD4	Pdlim1
2.0817e-06	-1.1868	0.029	0.085	0.0672077	IFNg CD4	Haus1
2.09187e-06	-1.55789	0.044	0.105	0.0675359	IFNg CD4	Dph6
2.11674e-06	2.64365	0.019	0.004	0.0683389	IFNg CD4	Echdc3
2.14335e-06	-1.76804	0.014	0.061	0.0691982	IFNg CD4	Zwilch
2.19261e-06	1.2816	0.081	0.041	0.0707884	IFNg CD4	Krtcap3
2.20735e-06	-1.61581	0.015	0.063	0.0712644	IFNg CD4	Ticrr
2.20751e-06	-1.52356	0.022	0.074	0.0712694	IFNg CD4	Tcrg-C4
2.27406e-06	-1.38867	0.041	0.101	0.0734179	IFNg CD4	Zfp512
2.33491e-06	1.38984	0.049	0.02	0.0753827	IFNg CD4	Anks1b
2.3393e-06	-1.0071	0.024	0.077	0.0755242	IFNg CD4	Sass6
2.36116e-06	-3.77172	0.002	0.04	0.07623	IFNg CD4	Ugt1a7c
2.43073e-06	1.39141	0.042	0.016	0.0784762	IFNg CD4	Abca1
2.45334e-06	-1.35409	0.039	0.099	0.0792062	IFNg CD4	Cep57l1
2.48239e-06	-3.27912	0.002	0.04	0.0801439	IFNg CD4	Eme1
2.48969e-06	-4.2996	0.002	0.04	0.0803795	IFNg CD4	Mrc2
2.49595e-06	-1.14951	0.049	0.112	0.0805818	IFNg CD4	Gm4316
2.52488e-06	-2.37119	0.005	0.046	0.0815158	IFNg CD4	Calca
2.55151e-06	-3.72358	0.005	0.046	0.0823756	IFNg CD4	Spats2
2.57635e-06	1.52831	0.02	0.005	0.0831774	IFNg CD4	Ablim3
2.59726e-06	-1.36705	0.039	0.098	0.0838527	IFNg CD4	Itga6
2.6378e-06	-1.28219	0.031	0.087	0.0851612	IFNg CD4	Acer3
2.71748e-06	2.23079	0.017	0.004	0.087734	IFNg CD4	Morc1
2.73015e-06	3.29011	0.014	0.002	0.0881428	IFNg CD4	Gm35154
2.83874e-06	-1.33203	0.024	0.076	0.0916487	IFNg CD4	Snhg17
2.97148e-06	1.4807	0.088	0.047	0.0959343	IFNg CD4	Fech
3.05257e-06	-1.032	0.083	0.155	0.0985521	IFNg CD4	Cdyl
3.06108e-06	-2.24588	0.01	0.054	0.0988269	IFNg CD4	Adrb1
3.06787e-06	-2.13274	0.01	0.054	0.0990463	IFNg CD4	Hist1h2bh
3.08135e-06	-1.4842	0.017	0.066	0.0994815	IFNg CD4	Wdr4
3.10143e-06	1.04676	0.056	0.024	0.10013	IFNg CD4	Gm16008
3.12021e-06	-1.89337	0.024	0.075	0.100736	IFNg CD4	Klrc2
3.19096e-06	-1.46621	0.019	0.068	0.10302	IFNg CD4	Parpbp
3.19872e-06	1.47281	0.051	0.021	0.103271	IFNg CD4	1700019D03Rik
3.20697e-06	-1.32196	0.029	0.083	0.103537	IFNg CD4	Champ1
3.45283e-06	-2.03465	0.01	0.054	0.111475	IFNg CD4	Nek2
3.47992e-06	-1.14795	0.053	0.116	0.112349	IFNg CD4	Atp8b2
3.48001e-06	-1.31187	0.019	0.068	0.112352	IFNg CD4	Kif20a
3.52465e-06	2.09021	0.02	0.005	0.113793	IFNg CD4	Pxdc1
3.5386e-06	-2.05457	0.014	0.059	0.114244	IFNg CD4	Pfas
3.58127e-06	-2.02247	0.017	0.064	0.115621	IFNg CD4	Rab20
3.63346e-06	1.95368	0.02	0.005	0.117306	IFNg CD4	Atp6v0d2
3.91028e-06	-3.30182	0.005	0.044	0.126244	IFNg CD4	Polq
4.00678e-06	4.34353	0.012	0.002	0.129359	IFNg CD4	Btbd3
4.05927e-06	-1.82413	0.014	0.059	0.131054	IFNg CD4	Acsf2
4.09265e-06	-4.97068	0	0.035	0.132131	IFNg CD4	Epdr1
4.30167e-06	-1.04754	0.02	0.07	0.13888	IFNg CD4	Gins3
4.54321e-06	-1.88257	0.01	0.053	0.146678	IFNg CD4	Pusl1
4.60279e-06	-2.56021	0.005	0.044	0.148601	IFNg CD4	Depdc1b
4.71063e-06	2.75672	0.022	0.006	0.152083	IFNg CD4	Crppa
4.84347e-06	-1.42044	0.015	0.061	0.156371	IFNg CD4	Pimreg
4.90833e-06	-1.79182	0.014	0.058	0.158466	IFNg CD4	Rtel1
5.06872e-06	-1.07701	0.088	0.16	0.163644	IFNg CD4	Tmem131l
5.19763e-06	1.08244	0.054	0.024	0.167805	IFNg CD4	Trav12-2
5.20648e-06	2.0184	0.015	0.003	0.168091	IFNg CD4	Mid2
5.271e-06	-2.27095	0.003	0.041	0.170174	IFNg CD4	Chchd6
5.35384e-06	2.30775	0.014	0.003	0.172849	IFNg CD4	6030468B19Rik
5.36031e-06	1.64384	0.027	0.008	0.173057	IFNg CD4	Npdc1
5.39818e-06	-3.73626	0.002	0.037	0.17428	IFNg CD4	Haao
5.48605e-06	-2.75129	0.005	0.044	0.177117	IFNg CD4	Specc1
5.59526e-06	-3.79412	0.002	0.037	0.180643	IFNg CD4	Gm44175
5.61152e-06	-2.95915	0.003	0.04	0.181168	IFNg CD4	Rad54b
5.81051e-06	1.18732	0.109	0.063	0.187592	IFNg CD4	Abhd17c
5.84724e-06	-1.62867	0.029	0.081	0.188778	IFNg CD4	Elovl6
5.91016e-06	1.62329	0.039	0.015	0.190809	IFNg CD4	AI854703
5.9889e-06	1.70223	0.031	0.01	0.193352	IFNg CD4	Capsl
6.19723e-06	1.14648	0.088	0.047	0.200078	IFNg CD4	Trbv13-2
6.32354e-06	-1.14816	0.012	0.055	0.204156	IFNg CD4	Kif2c
6.36412e-06	-1.08294	0.051	0.112	0.205466	IFNg CD4	Ulbp1
6.4983e-06	-1.04526	0.037	0.093	0.209798	IFNg CD4	Atad3a
6.83213e-06	1.48364	0.268	0.212	0.220575	IFNg CD4	Nrgn
6.85554e-06	1.36698	0.065	0.031	0.221331	IFNg CD4	Lipo3
6.86254e-06	-1.85967	0.007	0.046	0.221557	IFNg CD4	Polr1b
6.88008e-06	-1.35273	0.037	0.092	0.222123	IFNg CD4	Pip5k1b
6.99194e-06	-2.41392	0.003	0.04	0.225735	IFNg CD4	Fam174b
7.02881e-06	-1.35674	0.024	0.073	0.226925	IFNg CD4	Cip2a
7.12982e-06	-1.21379	0.029	0.08	0.230186	IFNg CD4	Pop1
7.40779e-06	-3.05663	0.007	0.045	0.239161	IFNg CD4	Slc16a11
7.48696e-06	-1.687	0.071	0.132	0.241717	IFNg CD4	S1pr1
7.54271e-06	-1.5052	0.019	0.065	0.243516	IFNg CD4	Gm20324
7.5704e-06	-1.28306	0.022	0.07	0.24441	IFNg CD4	Ckap2
7.6887e-06	-5.27469	0	0.033	0.24823	IFNg CD4	Cited4
7.93946e-06	-1.50683	0.032	0.084	0.256326	IFNg CD4	Cd2ap
8.32806e-06	3.32874	0.012	0.002	0.268872	IFNg CD4	Hsbp1l1
8.43365e-06	-1.14359	0.041	0.096	0.27228	IFNg CD4	Ets2
8.65291e-06	-5.1389	0	0.033	0.279359	IFNg CD4	Eef2k
8.65478e-06	-3.02163	0.007	0.045	0.279419	IFNg CD4	Epcam
8.67175e-06	2.25364	0.012	0.002	0.279967	IFNg CD4	Gm10392
8.6846e-06	-1.27421	0.012	0.054	0.280382	IFNg CD4	Pus7
8.94991e-06	-1.50627	0.003	0.039	0.288948	IFNg CD4	Dctd
9.01824e-06	-1.26239	0.081	0.148	0.291154	IFNg CD4	Ssbp2
9.14998e-06	-2.29883	0.012	0.053	0.295407	IFNg CD4	Sapcd2
9.16159e-06	1.29328	0.046	0.019	0.295782	IFNg CD4	Rab26
9.22972e-06	-3.68157	0.003	0.039	0.297982	IFNg CD4	Dennd3
9.35177e-06	1.24586	0.076	0.039	0.301922	IFNg CD4	Abhd4
9.50037e-06	1.71629	0.036	0.013	0.30672	IFNg CD4	Ccr1
9.59435e-06	-2.52782	0.008	0.048	0.309754	IFNg CD4	Slc16a10
9.89041e-06	1.02581	0.171	0.115	0.319312	IFNg CD4	Irf4
9.89357e-06	-1.08421	0.049	0.108	0.319414	IFNg CD4	Sfxn3
1.03182e-05	2.96378	0.017	0.004	0.333122	IFNg CD4	Phldb1
1.03534e-05	-1.61348	0.015	0.059	0.334259	IFNg CD4	Mlkl
1.05355e-05	-5.98099	0	0.032	0.340138	IFNg CD4	Klra6
1.05712e-05	2.1756	0.017	0.004	0.341292	IFNg CD4	Trp73
1.06905e-05	-4.14357	0.002	0.035	0.345144	IFNg CD4	Sept4
1.09179e-05	-1.91929	0.012	0.053	0.352484	IFNg CD4	Patj
1.09932e-05	-1.48085	0.044	0.099	0.354916	IFNg CD4	A930005H10Rik
1.10613e-05	-1.94074	0.005	0.042	0.357113	IFNg CD4	Gen1
1.10739e-05	-1.5355	0.015	0.059	0.357521	IFNg CD4	B3glct
1.11226e-05	-1.53983	0.027	0.077	0.359094	IFNg CD4	Ttc28
1.14354e-05	-2.48101	0.012	0.053	0.369193	IFNg CD4	Myb
1.14904e-05	-1.30898	0.041	0.095	0.370967	IFNg CD4	Oprm1
1.20542e-05	-2.02072	0.017	0.06	0.38917	IFNg CD4	Scpep1
1.20958e-05	1.32031	0.046	0.019	0.390513	IFNg CD4	Zbtb46
1.22576e-05	-3.75522	0.002	0.035	0.395737	IFNg CD4	Scimp
1.23061e-05	-3.93193	0.002	0.035	0.397302	IFNg CD4	Trdc
1.24362e-05	-3.01613	0.005	0.041	0.401502	IFNg CD4	Efcab11
1.26758e-05	-1.15357	0.031	0.081	0.409238	IFNg CD4	Mtbp
1.2968e-05	-2.19146	0.015	0.057	0.41867	IFNg CD4	Tmem37
1.31268e-05	1.45156	0.044	0.018	0.423798	IFNg CD4	Ptov1
1.31735e-05	-3.43364	0.003	0.038	0.425305	IFNg CD4	Gm28942
1.35789e-05	-1.42786	0.019	0.063	0.438396	IFNg CD4	Adcy3
1.36954e-05	-2.23689	0.024	0.07	0.442157	IFNg CD4	Rflnb
1.39182e-05	2.16261	0.015	0.003	0.44935	IFNg CD4	Cdk5r1
1.46823e-05	-2.36729	0.007	0.044	0.47402	IFNg CD4	Hist1h3g
1.49528e-05	-1.56408	0.034	0.084	0.48275	IFNg CD4	Vamp1
1.50133e-05	-5.31857	0	0.031	0.484704	IFNg CD4	Arap3
1.51406e-05	1.39167	0.039	0.015	0.488815	IFNg CD4	Exph5
1.52532e-05	-1.53179	0.015	0.057	0.492449	IFNg CD4	Chst10
1.60246e-05	3.06795	0.012	0.002	0.517355	IFNg CD4	Chn1
1.63618e-05	-1.61665	0.019	0.062	0.528239	IFNg CD4	Acoxl
1.63677e-05	-1.32034	0.031	0.08	0.528432	IFNg CD4	Klhl5
1.65654e-05	1.20914	0.119	0.074	0.534815	IFNg CD4	Kctd17
1.7036e-05	-3.08218	0.007	0.043	0.550008	IFNg CD4	Fam78b
1.72515e-05	-1.74825	0.019	0.062	0.556965	IFNg CD4	2610318N02Rik
1.78259e-05	-1.15609	0.017	0.06	0.575508	IFNg CD4	Thop1
1.80081e-05	-3.06122	0.005	0.04	0.581391	IFNg CD4	Troap
1.80594e-05	-1.13744	0.046	0.101	0.583046	IFNg CD4	Lpin1
1.8206e-05	-4.63619	0.002	0.034	0.587781	IFNg CD4	Glp1r
1.85645e-05	-2.33056	0.005	0.04	0.599355	IFNg CD4	Olfm1
1.8728e-05	-3.09002	0.005	0.04	0.604634	IFNg CD4	Cep112
1.9042e-05	-1.27658	0.032	0.082	0.614772	IFNg CD4	Nln
1.91498e-05	-2.55636	0.014	0.053	0.618251	IFNg CD4	Il6ra
1.94493e-05	1.62639	0.036	0.014	0.627919	IFNg CD4	Gm28501
1.97726e-05	-6.97245	0	0.03	0.638357	IFNg CD4	Klra8
2.04088e-05	-5.81798	0.002	0.033	0.658899	IFNg CD4	Klra1
2.05402e-05	-1.41624	0.032	0.081	0.663141	IFNg CD4	Gm11707
2.05553e-05	-2.91997	0.007	0.042	0.663627	IFNg CD4	Zranb3
2.1182e-05	-1.93034	0.005	0.04	0.683861	IFNg CD4	BC055324
2.12851e-05	-1.0291	0.053	0.109	0.68719	IFNg CD4	Hist1h2be
2.15009e-05	-2.56708	0.007	0.042	0.694157	IFNg CD4	Cdc25c
2.17815e-05	1.75387	0.027	0.009	0.703216	IFNg CD4	4930431F10Rik
2.22345e-05	2.37012	0.019	0.005	0.717839	IFNg CD4	Gls2
2.2638e-05	1.31372	0.039	0.016	0.730868	IFNg CD4	Rasgef1a
2.28831e-05	-1.77299	0.015	0.056	0.738781	IFNg CD4	Tdrd7
2.35229e-05	1.77752	0.024	0.007	0.759436	IFNg CD4	Hlf
2.37439e-05	1.71594	0.025	0.008	0.766571	IFNg CD4	Gm15764
2.40495e-05	-1.57785	0.008	0.045	0.776437	IFNg CD4	Exo1
2.57918e-05	-2.72139	0.007	0.042	0.832689	IFNg CD4	Tcrg-V1
2.65719e-05	-2.52348	0.007	0.042	0.857874	IFNg CD4	Hist1h2ah
2.66891e-05	2.71411	0.014	0.003	0.861659	IFNg CD4	Sptbn2
2.70184e-05	-1.06916	0.034	0.083	0.87229	IFNg CD4	Trav16n
2.71072e-05	2.95644	0.014	0.003	0.875156	IFNg CD4	9130230L23Rik
2.71259e-05	-2.25612	0.008	0.044	0.87576	IFNg CD4	Gm34086
2.73062e-05	1.09083	0.068	0.035	0.88158	IFNg CD4	Ccdc184
2.77807e-05	1.75136	0.048	0.021	0.896899	IFNg CD4	Prr36
2.77829e-05	-1.31557	0.022	0.066	0.896972	IFNg CD4	Lsm11
2.78658e-05	-2.82441	0.003	0.036	0.899647	IFNg CD4	Gm11714
2.97037e-05	-1.78309	0.005	0.039	0.958983	IFNg CD4	Gm10143
2.9912e-05	-1.08713	0.044	0.096	0.965709	IFNg CD4	4930522L14Rik
3.19918e-05	-1.26532	0.015	0.055	1	IFNg CD4	Gtse1
3.38232e-05	-2.98351	0.003	0.035	1	IFNg CD4	Ctnnd2
3.3844e-05	-1.57371	0.02	0.062	1	IFNg CD4	Nefh
3.4671e-05	-2.68756	0.005	0.038	1	IFNg CD4	Klrb1a
3.47671e-05	-2.4432	0.012	0.049	1	IFNg CD4	Pik3ip1
3.49801e-05	-2.47229	0.003	0.035	1	IFNg CD4	Ercc6l
3.49932e-05	1.45636	0.039	0.016	1	IFNg CD4	Xkr6
3.50691e-05	1.80509	0.017	0.004	1	IFNg CD4	Samd11
3.93746e-05	-2.04804	0.01	0.046	1	IFNg CD4	Ogfrl1
4.43578e-05	2.43871	0.063	0.033	1	IFNg CD4	Trav8-2
4.49522e-05	1.75688	0.042	0.018	1	IFNg CD4	Gstt3
4.52175e-05	1.31658	0.037	0.015	1	IFNg CD4	Klhl3
4.62675e-05	-1.43407	0.008	0.043	1	IFNg CD4	Dna2
4.67191e-05	-1.45959	0.019	0.059	1	IFNg CD4	Casc4
4.67663e-05	-1.17624	0.119	0.181	1	IFNg CD4	Xcl1
4.68818e-05	-3.58611	0.002	0.031	1	IFNg CD4	Cdh1
4.69037e-05	-1.10881	0.059	0.114	1	IFNg CD4	Ppp1r21
4.69578e-05	-5.36881	0	0.027	1	IFNg CD4	Gm16341
4.79957e-05	-1.10328	0.056	0.109	1	IFNg CD4	Dnah8
4.80007e-05	-1.182	0.019	0.059	1	IFNg CD4	Alg6
4.81011e-05	-2.97502	0.005	0.037	1	IFNg CD4	Gm34006
4.84054e-05	-1.39138	0.022	0.064	1	IFNg CD4	Aurka
4.88403e-05	-4.39671	0	0.027	1	IFNg CD4	Hist1h4j
4.96386e-05	1.13441	0.114	0.072	1	IFNg CD4	Klhl36
5.00016e-05	2.63395	0.01	0.002	1	IFNg CD4	Arhgap20
5.05952e-05	1.80036	0.015	0.004	1	IFNg CD4	Kynu
5.14068e-05	2.97106	0.012	0.002	1	IFNg CD4	Gm27007
5.16747e-05	1.75911	0.01	0.002	1	IFNg CD4	Dusp8
5.24001e-05	1.38236	0.02	0.006	1	IFNg CD4	Siah3
5.28346e-05	-7.21864	0	0.027	1	IFNg CD4	Klra4
5.31558e-05	2.01463	0.012	0.002	1	IFNg CD4	Slc13a3
5.41775e-05	1.52945	0.037	0.015	1	IFNg CD4	0610040F04Rik
5.61358e-05	-3.89803	0.002	0.03	1	IFNg CD4	Tmem108
5.72884e-05	1.89918	0.025	0.009	1	IFNg CD4	Gm26759
5.79984e-05	-1.1428	0.017	0.056	1	IFNg CD4	Slc19a1
6.0452e-05	1.88215	0.034	0.013	1	IFNg CD4	Gpr45
6.0573e-05	-2.12618	0.014	0.05	1	IFNg CD4	Ppargc1b
6.12576e-05	1.53366	0.053	0.025	1	IFNg CD4	Pdzd2
6.1598e-05	-1.16956	0.031	0.075	1	IFNg CD4	Xndc1
6.1637e-05	-1.65851	0.014	0.05	1	IFNg CD4	Ercc8
6.36159e-05	-1.68691	0.014	0.05	1	IFNg CD4	Bcat1
6.3633e-05	1.23547	0.071	0.038	1	IFNg CD4	Mib2
6.62937e-05	-1.43535	0.01	0.045	1	IFNg CD4	Spin2c
6.97667e-05	-1.14216	0.037	0.084	1	IFNg CD4	Actr5
7.25022e-05	-1.45491	0.02	0.06	1	IFNg CD4	Gins1
7.35478e-05	-2.65317	0.003	0.033	1	IFNg CD4	Nrarp
7.67725e-05	-1.49533	0.014	0.049	1	IFNg CD4	Tanc2
7.6928e-05	-1.50918	0.019	0.057	1	IFNg CD4	Cep78
7.71704e-05	1.51069	0.049	0.023	1	IFNg CD4	Cacna1s
7.73953e-05	1.27161	0.041	0.018	1	IFNg CD4	Trav13-2
7.99687e-05	-1.49078	0.014	0.049	1	IFNg CD4	Trmt61a
8.00726e-05	-2.02358	0.007	0.038	1	IFNg CD4	Hist1h2ad
8.14974e-05	1.73052	0.039	0.017	1	IFNg CD4	Trav6-2
8.17399e-05	1.45581	0.027	0.01	1	IFNg CD4	Mansc1
8.20759e-05	-1.2874	0.029	0.072	1	IFNg CD4	Gm26827
8.28816e-05	-3.81743	0.003	0.032	1	IFNg CD4	Trdv2-2
8.50405e-05	-3.66607	0.002	0.029	1	IFNg CD4	Ankle1
8.50764e-05	-1.20818	0.059	0.112	1	IFNg CD4	Gramd4
8.54075e-05	-1.48395	0.01	0.044	1	IFNg CD4	Traip
8.59746e-05	2.08941	0.02	0.006	1	IFNg CD4	Gm15336
8.9323e-05	2.09189	0.012	0.003	1	IFNg CD4	Icam4
8.98929e-05	-1.56191	0.071	0.122	1	IFNg CD4	Cmah
9.00497e-05	-4.17073	0.003	0.032	1	IFNg CD4	Sh3pxd2a
9.09088e-05	-1.29807	0.031	0.074	1	IFNg CD4	Zc3h7b
9.3485e-05	-1.31564	0.037	0.083	1	IFNg CD4	Rps6ka5
9.44556e-05	-2.24855	0.01	0.043	1	IFNg CD4	Orc1
9.47179e-05	-1.40309	0.02	0.059	1	IFNg CD4	Tanc1
9.5584e-05	-1.9974	0.01	0.043	1	IFNg CD4	Marveld2
9.57655e-05	-2.68837	0.01	0.043	1	IFNg CD4	Gaa
0.000100865	1.04327	0.075	0.041	1	IFNg CD4	Prxl2a
0.000102923	2.84509	0.014	0.003	1	IFNg CD4	P4ha2
0.000106339	-1.49437	0.027	0.069	1	IFNg CD4	Arnt2
0.000106509	-1.87087	0.008	0.04	1	IFNg CD4	Cenpu
0.000107305	1.7832	0.015	0.004	1	IFNg CD4	Arhgap27os1
0.00010749	1.98646	0.015	0.004	1	IFNg CD4	Trav3-1
0.000109295	-1.34012	0.039	0.084	1	IFNg CD4	Ank
0.000111909	-1.11334	0.01	0.043	1	IFNg CD4	Sco1
0.000115154	1.45359	0.02	0.006	1	IFNg CD4	Igkv4-61
0.00011611	-1.04997	0.019	0.056	1	IFNg CD4	Ydjc
0.000117514	-1.29351	0.042	0.088	1	IFNg CD4	Myo10
0.000124686	-1.62045	0.012	0.045	1	IFNg CD4	Zpbp
0.000125109	-1.71866	0.008	0.04	1	IFNg CD4	Castor2
0.000131496	-1.57081	0.012	0.045	1	IFNg CD4	Skp2
0.000135079	-2.28167	0.012	0.045	1	IFNg CD4	Rap1gap2
0.000136442	-1.1965	0.02	0.058	1	IFNg CD4	Top3a
0.000137205	-2.31566	0.007	0.037	1	IFNg CD4	Tfap4
0.000137309	1.65942	0.042	0.019	1	IFNg CD4	Gm47389
0.000139722	-1.11609	0.015	0.05	1	IFNg CD4	Dnmt3b
0.000140724	-1.2744	0.097	0.152	1	IFNg CD4	Fam241a
0.000141988	-1.44435	0.014	0.048	1	IFNg CD4	Tjp3
0.000143797	1.29871	0.061	0.032	1	IFNg CD4	St6galnac6
0.000144746	-3.29147	0.002	0.027	1	IFNg CD4	Nsl1
0.000146825	-4.44548	0	0.024	1	IFNg CD4	Gga2
0.00014889	-2.06479	0.008	0.039	1	IFNg CD4	Macrod1
0.000151343	1.7826	0.015	0.004	1	IFNg CD4	Arhgap22
0.000152242	-2.15844	0.007	0.036	1	IFNg CD4	Ccdc18
0.000155181	-1.73124	0.005	0.033	1	IFNg CD4	Palb2
0.000156645	-1.72297	0.017	0.052	1	IFNg CD4	Tcn2
0.000156917	-2.38093	0.008	0.039	1	IFNg CD4	Katnal1
0.00015884	-4.32976	0	0.024	1	IFNg CD4	Exoc3l
0.000166136	1.04912	0.051	0.025	1	IFNg CD4	Zc3h12c
0.000166906	-3.51558	0.005	0.033	1	IFNg CD4	Itgae
0.000168756	-2.64781	0.005	0.033	1	IFNg CD4	Trub1
0.000169876	-2.70111	0.005	0.033	1	IFNg CD4	Mt2
0.000171839	-4.17396	0	0.023	1	IFNg CD4	Rpp40
0.000180544	1.4912	0.056	0.029	1	IFNg CD4	Nlrx1
0.000182412	-3.49067	0.002	0.027	1	IFNg CD4	Gm12596
0.000186153	-2.14521	0.007	0.036	1	IFNg CD4	Rpgrip1
0.000186356	1.54727	0.024	0.008	1	IFNg CD4	Bst1
0.000193363	-4.73624	0	0.023	1	IFNg CD4	Gm36551
0.000198927	-1.69603	0.015	0.049	1	IFNg CD4	Pwp2
0.000201314	-2.82373	0.002	0.026	1	IFNg CD4	Hist1h4b
0.000206561	-3.48826	0.002	0.026	1	IFNg CD4	Gm20528
0.000207489	-1.4456	0.017	0.051	1	IFNg CD4	Zfp7
0.000208447	-1.37219	0.012	0.043	1	IFNg CD4	Prr11
0.000210224	-2.49873	0.002	0.026	1	IFNg CD4	Gm44206
0.000210866	1.54748	0.037	0.017	1	IFNg CD4	Gm13708
0.000212782	-1.55923	0.008	0.038	1	IFNg CD4	Kif24
0.000220303	-1.54558	0.017	0.051	1	IFNg CD4	Shq1
0.000227839	-1.6315	0.007	0.035	1	IFNg CD4	Tsga10
0.000233891	-1.45745	0.015	0.048	1	IFNg CD4	Fndc3b
0.000235405	-4.04992	0	0.022	1	IFNg CD4	Hist1h2bf
0.000240582	-1.46287	0.02	0.056	1	IFNg CD4	Smyd5
0.000247331	-3.11989	0.003	0.029	1	IFNg CD4	Rad51c
0.000253077	2.00207	0.022	0.008	1	IFNg CD4	Gm44040
0.000255385	1.30629	0.034	0.015	1	IFNg CD4	Igkv6-15
0.000257672	-4.44662	0.002	0.025	1	IFNg CD4	Klra9
0.000257932	-1.29072	0.066	0.115	1	IFNg CD4	Mt1
0.000266485	-1.13052	0.019	0.053	1	IFNg CD4	Tmem171
0.000274565	-2.26524	0.003	0.028	1	IFNg CD4	Pctp
0.000275264	-2.11658	0.012	0.042	1	IFNg CD4	Chek2
0.000276077	-2.78492	0.005	0.031	1	IFNg CD4	Sgk3
0.000277149	1.28591	0.029	0.012	1	IFNg CD4	4930549P19Rik
0.0002814	-1.90398	0.003	0.028	1	IFNg CD4	Casp9
0.000282171	2.60907	0.01	0.002	1	IFNg CD4	Cfap45
0.000283961	-2.02317	0.01	0.04	1	IFNg CD4	Cenpi
0.000285679	2.10669	0.015	0.004	1	IFNg CD4	Gm14963
0.000286033	2.13181	0.01	0.002	1	IFNg CD4	Gm15918
0.000286756	1.06864	0.075	0.043	1	IFNg CD4	Dpy19l3
0.000289086	-1.47122	0.005	0.031	1	IFNg CD4	Pif1
0.000290434	-1.09416	0.036	0.076	1	IFNg CD4	Sirt3
0.000292472	-1.01299	0.008	0.037	1	IFNg CD4	Ccne2
0.000294508	-2.29919	0.01	0.039	1	IFNg CD4	Cxxc5
0.000297261	-1.33162	0.007	0.034	1	IFNg CD4	Ociad2
0.00029812	-3.9683	0	0.022	1	IFNg CD4	Fbxo48
0.000303037	-1.45559	0.015	0.047	1	IFNg CD4	Piga
0.000303115	-1.9395	0.007	0.034	1	IFNg CD4	Mnd1
0.000314673	-1.03225	0.104	0.159	1	IFNg CD4	Bmyc
0.000319863	1.09277	0.049	0.025	1	IFNg CD4	Tnp2
0.000323978	-1.03241	0.025	0.062	1	IFNg CD4	Pck2
0.000325102	-1.70875	0.002	0.025	1	IFNg CD4	Gsdme
0.000336375	1.13912	0.076	0.045	1	IFNg CD4	Gpr34
0.000336528	-2.7455	0.007	0.034	1	IFNg CD4	As3mt
0.000339111	-1.46278	0.02	0.054	1	IFNg CD4	Zgrf1
0.000339545	-1.02121	0.034	0.074	1	IFNg CD4	Surf6
0.000350175	-1.04441	0.008	0.037	1	IFNg CD4	Mcm8
0.00035441	-1.27375	0.025	0.062	1	IFNg CD4	Als2cl
0.000354765	-1.29058	0.017	0.05	1	IFNg CD4	Tmtc4
0.000355195	-2.0259	0.003	0.028	1	IFNg CD4	Gipc2
0.000358529	-3.78405	0.003	0.028	1	IFNg CD4	Gm10874
0.000363009	-4.83193	0	0.021	1	IFNg CD4	Faxc
0.000365327	-2.68442	0.01	0.039	1	IFNg CD4	Ly6c1
0.000365695	-1.00999	0.078	0.129	1	IFNg CD4	Camkmt
0.000375113	1.07277	0.053	0.027	1	IFNg CD4	Pld2
0.000379818	-1.3855	0.008	0.036	1	IFNg CD4	Tnfsf12
0.000383138	1.36675	0.041	0.019	1	IFNg CD4	Repin1
0.00038771	-1.70065	0.017	0.049	1	IFNg CD4	Itga2
0.000394624	-1.82149	0.015	0.046	1	IFNg CD4	Cenpn
0.000411422	-1.76207	0.015	0.046	1	IFNg CD4	Fut7
0.000413417	-1.15347	0.022	0.056	1	IFNg CD4	Taf1a
0.000418536	-2.05637	0.007	0.033	1	IFNg CD4	Eid2b
0.000420452	1.65251	0.029	0.012	1	IFNg CD4	Bcl2l2
0.000420971	-2.10191	0.005	0.03	1	IFNg CD4	Plxdc1
0.000426954	1.2102	0.042	0.021	1	IFNg CD4	Ghdc
0.000435026	1.41262	0.039	0.018	1	IFNg CD4	Gm44066
0.000438048	1.54944	0.034	0.015	1	IFNg CD4	B3gnt3
0.00044888	-1.43277	0.008	0.036	1	IFNg CD4	Pidd1
0.000450911	-2.40098	0.005	0.03	1	IFNg CD4	Nt5dc2
0.000452182	1.1358	0.083	0.051	1	IFNg CD4	Pcbp4
0.000465661	1.87084	0.014	0.004	1	IFNg CD4	Gm17276
0.000487636	-1.57823	0.003	0.027	1	IFNg CD4	Prr5
0.000489718	-3.26691	0.002	0.024	1	IFNg CD4	Sh2d1b1
0.000491797	-2.12429	0.005	0.03	1	IFNg CD4	Wdr62
0.000498155	1.0013	0.097	0.062	1	IFNg CD4	Lyrm1
0.000511385	1.47899	0.048	0.024	1	IFNg CD4	Rnf128
0.000512587	-1.79675	0.005	0.03	1	IFNg CD4	Tmed1
0.000513701	1.78943	0.027	0.011	1	IFNg CD4	Slc2a6
0.000516497	1.41235	0.029	0.012	1	IFNg CD4	Tbxas1
0.000517595	-4.43108	0	0.02	1	IFNg CD4	Osbpl1a
0.000528928	-1.16889	0.012	0.041	1	IFNg CD4	Bcl7a
0.000536586	-1.00066	0.034	0.072	1	IFNg CD4	Clcn5
0.000539681	-2.17833	0.002	0.023	1	IFNg CD4	Hist1h2bp
0.000545491	-1.1249	0.032	0.069	1	IFNg CD4	Acss2
0.000560086	-4.04928	0	0.02	1	IFNg CD4	Lncbate6
0.000570532	-1.61203	0.007	0.032	1	IFNg CD4	Arhgap19
0.000576964	-1.88703	0.02	0.052	1	IFNg CD4	Dtx1
0.000591452	-1.37296	0.029	0.064	1	IFNg CD4	Chka
0.000605564	2.20577	0.019	0.006	1	IFNg CD4	Rubcnl
0.000605685	-3.06348	0.003	0.026	1	IFNg CD4	Rnf144a
0.000606396	-2.05273	0.003	0.026	1	IFNg CD4	Asph
0.000608317	-1.47412	0.014	0.043	1	IFNg CD4	Cdc14b
0.000610258	-1.16805	0.042	0.082	1	IFNg CD4	Ero1lb
0.000615219	1.13795	0.075	0.045	1	IFNg CD4	Clip2
0.00064646	1.55144	0.014	0.004	1	IFNg CD4	Lif
0.000651877	1.11103	0.053	0.028	1	IFNg CD4	Gm11175
0.000660709	-1.06812	0.034	0.071	1	IFNg CD4	Dse
0.000663962	-1.51641	0.005	0.029	1	IFNg CD4	Gm42743
0.000666323	-1.22967	0.014	0.042	1	IFNg CD4	Tmem41a
0.000673185	1.73489	0.017	0.006	1	IFNg CD4	Ift81
0.000677073	1.98008	0.017	0.006	1	IFNg CD4	Ttyh2
0.000683998	-2.18202	0.01	0.037	1	IFNg CD4	Gm30211
0.000689464	1.95691	0.034	0.016	1	IFNg CD4	Wdr54
0.000700013	1.05495	0.061	0.035	1	IFNg CD4	Bphl
0.000700616	3.07451	0.01	0.002	1	IFNg CD4	Vcam1
0.000709741	2.42613	0.01	0.002	1	IFNg CD4	Trav20
0.000722234	1.54227	0.01	0.002	1	IFNg CD4	Lama5
0.00072453	-1.83625	0.007	0.031	1	IFNg CD4	Cd79b
0.000725491	-1.33788	0.01	0.037	1	IFNg CD4	Rhebl1
0.000732561	-3.24875	0.002	0.022	1	IFNg CD4	Large1
0.000738359	-3.8227	0	0.019	1	IFNg CD4	Iqgap3
0.00075261	-1.23722	0.014	0.042	1	IFNg CD4	5830405F06Rik
0.000753666	-2.07563	0.007	0.031	1	IFNg CD4	Gemin4
0.000765448	-1.07714	0.027	0.061	1	IFNg CD4	Sco2
0.000770102	-1.56202	0.017	0.046	1	IFNg CD4	Tbc1d30
0.000770809	-2.73601	0.003	0.025	1	IFNg CD4	Xrcc2
0.000778104	1.42497	0.019	0.006	1	IFNg CD4	Ryr3
0.000787383	-1.21313	0.022	0.054	1	IFNg CD4	Dhodh
0.000787985	-1.10579	0.024	0.056	1	IFNg CD4	Gm10130
0.000798865	-2.20278	0.005	0.028	1	IFNg CD4	D030028A08Rik
0.00080472	-2.3525	0.003	0.025	1	IFNg CD4	Zfp101
0.000826294	-3.42457	0.003	0.025	1	IFNg CD4	Atp8a2
0.00083128	-3.63987	0	0.019	1	IFNg CD4	Hist1h2bl
0.000838839	-1.80861	0.008	0.034	1	IFNg CD4	Sipa1l2
0.000843663	2.04396	0.02	0.007	1	IFNg CD4	Thsd7b
0.000844862	1.0983	0.041	0.02	1	IFNg CD4	Dhrs3
0.000859714	1.77842	0.014	0.004	1	IFNg CD4	Ppp1r13l
0.000889923	-1.63609	0.008	0.033	1	IFNg CD4	Fbxo30
0.000898702	-2.08433	0.007	0.031	1	IFNg CD4	Zbtb8a
0.000899672	-4.32316	0	0.018	1	IFNg CD4	Rasl12
0.000928619	-1.11274	0.01	0.036	1	IFNg CD4	Tmem186
0.000934132	-1.01761	0.022	0.054	1	IFNg CD4	Prmt6
0.000945561	-1.20184	0.015	0.044	1	IFNg CD4	Abcd3
0.00100148	-1.02746	0.031	0.065	1	IFNg CD4	Sft2d3
0.00102307	1.01319	0.073	0.044	1	IFNg CD4	Slc41a1
0.0010244	-2.56457	0.007	0.03	1	IFNg CD4	Map4k5
0.00104164	1.06703	0.046	0.024	1	IFNg CD4	Kif3a
0.00105057	-2.54329	0.003	0.024	1	IFNg CD4	Pask
0.0010788	2.36995	0.01	0.003	1	IFNg CD4	Apol7b
0.00108024	-2.21974	0.003	0.024	1	IFNg CD4	Zbtb12
0.00112597	-1.41613	0.015	0.043	1	IFNg CD4	Urb1
0.00113717	-2.1725	0.002	0.021	1	IFNg CD4	Kif19a
0.00114715	-1.42873	0.012	0.038	1	IFNg CD4	Fam102b
0.00116401	-1.46007	0.01	0.035	1	IFNg CD4	Qrfp
0.00120256	-1.50853	0.008	0.032	1	IFNg CD4	P2ry10b
0.00124544	-1.44697	0.014	0.04	1	IFNg CD4	Tpst1
0.00124637	-2.07072	0.012	0.037	1	IFNg CD4	Eldr
0.00126449	1.47645	0.027	0.012	1	IFNg CD4	Gm10369
0.00130349	-2.33368	0.01	0.035	1	IFNg CD4	Nbea
0.00131642	1.00123	0.1	0.067	1	IFNg CD4	9830144P21Rik
0.00132376	-1.85043	0.007	0.029	1	IFNg CD4	Syk
0.00132445	1.41427	0.034	0.016	1	IFNg CD4	Inafm2
0.00132617	-1.5263	0.024	0.054	1	IFNg CD4	Klrb1f
0.0013303	-2.56764	0.005	0.026	1	IFNg CD4	Gm28417
0.0013371	-1.1346	0.017	0.045	1	IFNg CD4	Usp28
0.00134489	-1.25002	0.037	0.073	1	IFNg CD4	Dscam
0.00135345	-2.08012	0.005	0.026	1	IFNg CD4	Hist1h4a
0.00137225	1.21196	0.049	0.027	1	IFNg CD4	2210011C24Rik
0.00140617	-1.04237	0.031	0.064	1	IFNg CD4	Tdrd3
0.00143919	1.37858	0.019	0.007	1	IFNg CD4	Trib3
0.00145049	2.16929	0.015	0.005	1	IFNg CD4	Ccdc63
0.00148034	1.17086	0.049	0.027	1	IFNg CD4	Slc27a1
0.00149313	1.55024	0.014	0.004	1	IFNg CD4	Plagl1
0.00150541	-4.26044	0	0.017	1	IFNg CD4	3300005D01Rik
0.00156847	-1.21152	0.025	0.056	1	IFNg CD4	Klra3
0.00157014	2.11787	0.01	0.003	1	IFNg CD4	Gm3512
0.00157536	-1.03772	0.037	0.072	1	IFNg CD4	Rrnad1
0.00158868	1.7566	0.01	0.003	1	IFNg CD4	C030005K06Rik
0.00160491	-2.56474	0.005	0.026	1	IFNg CD4	Ccdc30
0.00160979	1.16951	0.036	0.018	1	IFNg CD4	Gm14636
0.00162917	1.26957	0.036	0.018	1	IFNg CD4	Krba1
0.00162973	-5.27537	0	0.017	1	IFNg CD4	Ltf
0.00164411	-3.63191	0.002	0.02	1	IFNg CD4	Gm31887
0.00165719	-1.65641	0.015	0.041	1	IFNg CD4	Ccnb1ip1
0.00166204	-1.69966	0.015	0.041	1	IFNg CD4	C2cd2
0.00166977	1.29848	0.034	0.016	1	IFNg CD4	Lancl3
0.00167351	1.3868	0.034	0.016	1	IFNg CD4	Gm19391
0.0016749	1.15824	0.078	0.05	1	IFNg CD4	Ptpn3
0.00168503	-2.05176	0.014	0.039	1	IFNg CD4	Gpr55
0.00169572	-3.78842	0	0.016	1	IFNg CD4	Spaca9
0.00178149	-1.39806	0.019	0.046	1	IFNg CD4	Lmo4
0.00182204	-1.40639	0.049	0.084	1	IFNg CD4	Nsg2
0.00183484	1.71924	0.015	0.005	1	IFNg CD4	9530034E10Rik
0.00184704	-1.04711	0.02	0.049	1	IFNg CD4	Mfge8
0.00187165	2.57353	0.012	0.003	1	IFNg CD4	Gm44699
0.00188316	2.16513	0.012	0.003	1	IFNg CD4	Zfp976
0.00189753	-1.0317	0.015	0.041	1	IFNg CD4	Ada
0.00190944	-1.08763	0.012	0.036	1	IFNg CD4	Ddx43
0.00195629	1.25738	0.049	0.027	1	IFNg CD4	Kifap3
0.00196502	-1.27285	0.029	0.06	1	IFNg CD4	Ldlrap1
0.0019873	-1.4561	0.007	0.028	1	IFNg CD4	Gm12319
0.00198774	-4.06696	0	0.016	1	IFNg CD4	Igsf5
0.00198774	-3.47218	0	0.016	1	IFNg CD4	Recql4
0.00206069	-1.71308	0.017	0.043	1	IFNg CD4	Trbv4
0.00207703	-2.02172	0.005	0.025	1	IFNg CD4	Trim13
0.00209027	-2.216	0.008	0.031	1	IFNg CD4	Slc24a3
0.00212308	-1.68327	0.022	0.05	1	IFNg CD4	Id3
0.00213089	-1.73233	0.014	0.038	1	IFNg CD4	Ifngr2
0.00216952	-1.38158	0.003	0.022	1	IFNg CD4	Gm36279
0.00217839	-1.48272	0.007	0.028	1	IFNg CD4	Tdrp
0.00219899	-2.96171	0.002	0.019	1	IFNg CD4	Bambi
0.00223011	-2.11083	0.003	0.022	1	IFNg CD4	Tha1
0.00223962	-4.05205	0	0.016	1	IFNg CD4	Lrrc9
0.00226685	-1.63378	0.003	0.022	1	IFNg CD4	Ugt1a10
0.00231262	-1.00759	0.022	0.05	1	IFNg CD4	Zscan22
0.00234577	-1.53505	0.014	0.038	1	IFNg CD4	Rragb
0.00235192	-2.30382	0.007	0.027	1	IFNg CD4	Ncmap
0.0023683	-1.81521	0.01	0.033	1	IFNg CD4	E130102H24Rik
0.00244098	-1.06581	0.029	0.059	1	IFNg CD4	Rp2
0.00248485	-1.51863	0.007	0.027	1	IFNg CD4	Myo16
0.00250335	-1.25795	0.003	0.022	1	IFNg CD4	Tsacc
0.00250684	-1.07024	0.029	0.059	1	IFNg CD4	Smad1
0.00254623	-1.67119	0.003	0.022	1	IFNg CD4	Fnip2
0.00255819	-1.77924	0.003	0.022	1	IFNg CD4	Gm27017
0.00259542	-2.28621	0.002	0.019	1	IFNg CD4	Ripply3
0.00261191	-1.20587	0.024	0.052	1	IFNg CD4	Trmt61b
0.0026263	-3.9164	0	0.015	1	IFNg CD4	Proser3
0.0026606	-1.56057	0.02	0.047	1	IFNg CD4	Atrnl1
0.00268245	-1.24796	0.022	0.049	1	IFNg CD4	Gm45552
0.00268864	-1.37649	0.007	0.027	1	IFNg CD4	Ppm1l
0.002693	-1.17602	0.041	0.074	1	IFNg CD4	Disp1
0.00269795	1.32016	0.042	0.023	1	IFNg CD4	Mical2
0.00270712	1.45916	0.025	0.011	1	IFNg CD4	Kctd11
0.00274036	-2.12276	0.003	0.021	1	IFNg CD4	Pcsk4
0.00277067	2.06073	0.015	0.005	1	IFNg CD4	Ptafr
0.00278462	1.66484	0.034	0.017	1	IFNg CD4	Igkv5-39
0.00279411	-2.11606	0.005	0.024	1	IFNg CD4	Trav10n
0.00283881	1.81621	0.019	0.007	1	IFNg CD4	3830403N18Rik
0.00284425	-4.50062	0	0.015	1	IFNg CD4	Cnn3
0.00289442	-2.88663	0.002	0.018	1	IFNg CD4	Zfp365
0.00292547	-1.24232	0.015	0.04	1	IFNg CD4	Urb2
0.00298075	-1.29844	0.02	0.047	1	IFNg CD4	Tfcp2
0.00300356	1.33727	0.017	0.006	1	IFNg CD4	1700110K17Rik
0.00303537	-1.23736	0.01	0.032	1	IFNg CD4	Irak1bp1
0.00307487	2.28757	0.014	0.005	1	IFNg CD4	Arc
0.00308048	-3.97892	0	0.015	1	IFNg CD4	Adgrb2
0.00315966	-1.2	0.008	0.029	1	IFNg CD4	Mutyh
0.00319061	-1.15662	0.056	0.092	1	IFNg CD4	Cxcl10
0.00320914	1.17747	0.01	0.003	1	IFNg CD4	Il17re
0.00323868	2.57229	0.012	0.004	1	IFNg CD4	Gm50410
0.00336222	1.43627	0.012	0.004	1	IFNg CD4	5031434O11Rik
0.00340487	1.36979	0.022	0.009	1	IFNg CD4	Dsel
0.00342545	-2.50772	0.01	0.031	1	IFNg CD4	Gm43065
0.00344659	1.32469	0.022	0.009	1	IFNg CD4	Mmp14
0.00345072	-1.33028	0.014	0.037	1	IFNg CD4	Gpr19
0.00347256	-4.08484	0	0.014	1	IFNg CD4	B4galnt2
0.00350045	1.19166	0.022	0.009	1	IFNg CD4	Trim16
0.00355416	-2.39231	0.002	0.018	1	IFNg CD4	Rgl1
0.0035757	-1.20987	0.014	0.037	1	IFNg CD4	Reck
0.00359637	-1.14539	0.007	0.026	1	IFNg CD4	Rgs8
0.00360673	-1.71993	0.005	0.023	1	IFNg CD4	Naip5
0.00368424	-2.65917	0.002	0.017	1	IFNg CD4	Rapgef5
0.00370057	-1.23846	0.01	0.031	1	IFNg CD4	Scarb1
0.00373791	-1.18789	0.007	0.026	1	IFNg CD4	Itsn1
0.00386509	-1.12533	0.029	0.057	1	IFNg CD4	Slc36a3os
0.00388033	-1.80989	0.017	0.041	1	IFNg CD4	Lgmn
0.00391516	-3.27468	0	0.014	1	IFNg CD4	Syngr1
0.00400835	-1.92043	0.008	0.028	1	IFNg CD4	Zfp606
0.00406063	-1.84652	0.007	0.026	1	IFNg CD4	Gm6225
0.00407504	-3.70702	0	0.014	1	IFNg CD4	Pilrb1
0.00413607	-1.17895	0.008	0.028	1	IFNg CD4	Mlf1
0.00414072	-1.60504	0.008	0.028	1	IFNg CD4	Tmem120b
0.0041998	1.06452	0.019	0.008	1	IFNg CD4	Gm50218
0.00424154	-3.78053	0	0.014	1	IFNg CD4	Atcayos
0.00431288	1.08475	0.027	0.013	1	IFNg CD4	Lrrc49
0.00450784	-1.20169	0.014	0.036	1	IFNg CD4	C030006K11Rik
0.00453707	-1.26161	0.007	0.025	1	IFNg CD4	Jam2
0.00463439	1.00804	0.075	0.049	1	IFNg CD4	Rcor3
0.00468366	-2.41286	0.002	0.017	1	IFNg CD4	March8
0.00470375	-1.36871	0.005	0.023	1	IFNg CD4	Lrrc75a
0.00474648	-1.62448	0.008	0.028	1	IFNg CD4	Cfap126
0.00481821	1.05323	0.058	0.035	1	IFNg CD4	Fchsd1
0.00487455	-1.11159	0.138	0.178	1	IFNg CD4	Izumo1r
0.00489119	-2.03057	0.003	0.02	1	IFNg CD4	Itga5
0.00495227	1.61557	0.032	0.017	1	IFNg CD4	Gm43042
0.00496584	1.27841	0.029	0.014	1	IFNg CD4	Plcxd1
0.00499041	1.28811	0.014	0.005	1	IFNg CD4	A630001O12Rik
0.0050014	-1.48452	0.01	0.03	1	IFNg CD4	Gpld1
0.00508011	1.11424	0.049	0.029	1	IFNg CD4	Pak4
0.00510565	1.05437	0.034	0.018	1	IFNg CD4	Hopxos
0.00511407	-1.97533	0.036	0.065	1	IFNg CD4	Gzmc
0.00515008	-1.45619	0.008	0.028	1	IFNg CD4	Tmem69
0.00516435	1.26831	0.025	0.012	1	IFNg CD4	2210417A02Rik
0.00516929	-2.73281	0.003	0.019	1	IFNg CD4	Rnf122
0.0051753	-1.68808	0.02	0.044	1	IFNg CD4	Disc1
0.00518057	-1.08582	0.024	0.049	1	IFNg CD4	Ap5b1
0.00536249	-3.83715	0.002	0.016	1	IFNg CD4	Tiam2
0.00552538	-1.90905	0.003	0.019	1	IFNg CD4	Tmem147os
0.00552606	-1.14859	0.032	0.06	1	IFNg CD4	Dvl2
0.00553566	2.48773	0.01	0.003	1	IFNg CD4	Gm15890
0.00571083	-2.2181	0.005	0.022	1	IFNg CD4	Gm46519
0.00584759	-3.86025	0	0.013	1	IFNg CD4	Gm29266
0.00589715	2.62578	0.014	0.005	1	IFNg CD4	Lad1
0.00592947	-1.392	0.017	0.039	1	IFNg CD4	Fcgr3
0.00593853	-2.35544	0.002	0.016	1	IFNg CD4	Dnajc27
0.00600549	-1.71545	0.007	0.025	1	IFNg CD4	Insrr
0.0060472	-2.63717	0.003	0.019	1	IFNg CD4	BB557941
0.00605513	-1.29469	0.022	0.046	1	IFNg CD4	Calcrl
0.00608768	-3.48049	0	0.013	1	IFNg CD4	Klhl30
0.00618644	1.07464	0.081	0.056	1	IFNg CD4	Gm17767
0.00621857	-1.75795	0.003	0.019	1	IFNg CD4	Acvr1b
0.00632801	1.28454	0.031	0.016	1	IFNg CD4	Crip2
0.00633779	-3.77455	0	0.013	1	IFNg CD4	Adora3
0.00633779	-3.48066	0	0.013	1	IFNg CD4	Gm44752
0.00633779	-3.58477	0	0.013	1	IFNg CD4	Gm15489
0.00633779	-4.00287	0	0.013	1	IFNg CD4	Pard6g
0.00634024	-1.845	0.007	0.024	1	IFNg CD4	Tlr1
0.00634575	-1.51197	0.015	0.037	1	IFNg CD4	Gm15446
0.00639983	-1.1176	0.048	0.078	1	IFNg CD4	Bbs9
0.00659052	-1.70174	0.005	0.022	1	IFNg CD4	Hddc3
0.00659834	-3.27856	0	0.012	1	IFNg CD4	Coprs
0.00659834	-4.2818	0	0.012	1	IFNg CD4	Laptm4b
0.00659834	-3.53094	0	0.012	1	IFNg CD4	Spire1
0.00667247	1.0652	0.037	0.021	1	IFNg CD4	Mthfr
0.00678039	-1.31453	0.007	0.024	1	IFNg CD4	Ctu1
0.00682991	-1.09123	0.014	0.034	1	IFNg CD4	Zfp568
0.00684214	-1.02493	0.012	0.032	1	IFNg CD4	Gm5165
0.00686977	-3.79544	0	0.012	1	IFNg CD4	Afp
0.00686977	-4.12464	0	0.012	1	IFNg CD4	G0s2
0.00695552	-1.27344	0.022	0.046	1	IFNg CD4	Lcmt2
0.00710716	-1.87505	0.008	0.026	1	IFNg CD4	Bag2
0.00715057	-1.01485	0.017	0.039	1	IFNg CD4	Odf2l
0.00715081	1.89518	0.019	0.008	1	IFNg CD4	Ccdc157
0.00715254	-4.3956	0	0.012	1	IFNg CD4	Gm43698
0.00729233	2.02241	0.01	0.003	1	IFNg CD4	Gm10941
0.00744716	-3.69026	0	0.012	1	IFNg CD4	Mcoln3
0.00744716	-3.31357	0	0.012	1	IFNg CD4	Ckm
0.00745142	1.3717	0.037	0.021	1	IFNg CD4	Zfp775
0.0074521	-1.34451	0.012	0.032	1	IFNg CD4	Plscr4
0.00751259	-1.07923	0.022	0.045	1	IFNg CD4	Serpini1
0.00752441	-1.22601	0.014	0.034	1	IFNg CD4	BC035044
0.00775412	-4.80671	0	0.012	1	IFNg CD4	Gm14085
0.00791756	-1.14914	0.007	0.024	1	IFNg CD4	Gm44659
0.00805385	-3.11297	0.002	0.015	1	IFNg CD4	Oit3
0.00807395	-3.98113	0	0.012	1	IFNg CD4	Eya1
0.00807395	-3.98671	0	0.012	1	IFNg CD4	Dock7
0.00810213	-2.25754	0.005	0.021	1	IFNg CD4	Ehhadh
0.00830383	-2.64441	0.005	0.021	1	IFNg CD4	S1pr5
0.00840722	-3.56862	0	0.012	1	IFNg CD4	Amacr
0.00845285	-1.77788	0.003	0.018	1	IFNg CD4	Zfp667
0.00849681	-2.26912	0.002	0.015	1	IFNg CD4	Casz1
0.00855595	-1.01912	0.008	0.026	1	IFNg CD4	9630013D21Rik
0.00858113	1.30602	0.012	0.004	1	IFNg CD4	Kcnq3
0.00870085	2.1441	0.014	0.005	1	IFNg CD4	Il4i1
0.00875449	-3.18627	0	0.012	1	IFNg CD4	Cnih3
0.00875449	-3.8446	0	0.012	1	IFNg CD4	Elovl7
0.00910028	-1.29849	0.003	0.018	1	IFNg CD4	Ccdc14
0.00914409	1.08407	0.051	0.032	1	IFNg CD4	Lsr
0.00921458	-1.375	0.01	0.028	1	IFNg CD4	Crat
0.0093934	2.36618	0.01	0.003	1	IFNg CD4	Gm9895
0.00948175	-2.9	0.002	0.015	1	IFNg CD4	Gm49625
0.00950905	-2.76746	0.002	0.015	1	IFNg CD4	Gm13031
0.00950943	1.14701	0.029	0.015	1	IFNg CD4	Trav9-4
0.00967698	-1.12798	0.02	0.042	1	IFNg CD4	Basp1
0.00970878	-2.05409	0.005	0.02	1	IFNg CD4	Rpusd2
0.00982535	-1.4625	0.005	0.02	1	IFNg CD4	Ddias
0.00988656	-3.25689	0	0.011	1	IFNg CD4	Bend3
0.00993583	-2.50914	0.002	0.014	1	IFNg CD4	Slc11a1
0	3.57075	0.804	0.092	0	CD8 prol	Stmn1
0	4.05102	0.731	0.071	0	CD8 prol	Pclaf
0	2.46292	0.799	0.156	0	CD8 prol	Mcm3
0	2.72997	0.743	0.12	0	CD8 prol	Mcm5
0	3.26401	0.691	0.076	0	CD8 prol	Tk1
0	3.38087	0.703	0.09	0	CD8 prol	Cks1b
0	2.75992	0.734	0.128	0	CD8 prol	Smc2
0	2.41731	0.935	0.334	0	CD8 prol	Dut
0	2.84245	0.755	0.159	0	CD8 prol	Top2a
0	2.32334	0.735	0.14	0	CD8 prol	Hells
0	2.24513	0.747	0.157	0	CD8 prol	Tipin
0	2.4261	0.714	0.125	0	CD8 prol	Mcm7
0	2.49431	0.714	0.126	0	CD8 prol	Rrm1
0	2.59517	0.692	0.12	0	CD8 prol	Mki67
0	3.75539	0.622	0.052	0	CD8 prol	Spc24
0	3.79773	0.622	0.054	0	CD8 prol	Birc5
0	2.4369	0.69	0.123	0	CD8 prol	Gmnn
0	4.18058	0.667	0.101	0	CD8 prol	Hist1h2ae
0	2.1392	0.873	0.319	0	CD8 prol	Hmgn2
0	3.69347	0.639	0.085	0	CD8 prol	Hist1h1b
0	2.61414	0.663	0.11	0	CD8 prol	Cenpw
0	2.03811	0.706	0.153	0	CD8 prol	Lig1
0	1.79825	0.875	0.323	0	CD8 prol	Selenoh
0	3.41831	0.601	0.057	0	CD8 prol	Cdk1
0	1.82414	0.746	0.207	0	CD8 prol	Mcm4
0	2.74734	0.64	0.105	0	CD8 prol	Tyms
0	1.68812	0.81	0.276	0	CD8 prol	Tmpo
0	3.80852	0.585	0.053	0	CD8 prol	Rrm2
0	1.70262	0.751	0.221	0	CD8 prol	Lsm2
0	1.56688	0.859	0.33	0	CD8 prol	Lmnb1
0	1.7755	0.707	0.182	0	CD8 prol	Ezh2
0	1.67062	0.76	0.236	0	CD8 prol	Dnmt1
0	1.90491	0.72	0.196	0	CD8 prol	Siva1
0	1.8165	0.728	0.206	0	CD8 prol	Rpa3
0	1.81605	0.893	0.371	0	CD8 prol	Alyref
0	3.20993	0.585	0.066	0	CD8 prol	Asf1b
0	2.41359	0.621	0.104	0	CD8 prol	Fen1
0	3.32025	0.572	0.058	0	CD8 prol	Cdca8
0	2.24541	0.622	0.112	0	CD8 prol	Orc6
0	3.77416	0.543	0.042	0	CD8 prol	Ccna2
0	1.68284	0.674	0.177	0	CD8 prol	Nasp
0	3.41571	0.539	0.045	0	CD8 prol	Clspn
0	2.64349	0.639	0.146	0	CD8 prol	Hist1h1d
0	2.1553	0.601	0.116	0	CD8 prol	Mcm2
0	2.85382	0.595	0.112	0	CD8 prol	Hist1h3e
0	1.53782	0.907	0.427	0	CD8 prol	Ranbp1
0	3.64739	0.518	0.041	0	CD8 prol	Rad51
0	2.66994	0.661	0.187	0	CD8 prol	H2afx
0	1.6869	0.584	0.11	0	CD8 prol	Pola1
0	2.12629	0.631	0.158	0	CD8 prol	Gm43305
0	3.28134	0.536	0.064	0	CD8 prol	Hist1h2bj
0	3.27499	0.524	0.053	0	CD8 prol	Tpx2
0	2.07761	0.666	0.195	0	CD8 prol	Cks2
0	3.36506	0.52	0.05	0	CD8 prol	Ccnb2
0	1.59361	0.616	0.146	0	CD8 prol	Topbp1
0	2.15684	0.6	0.132	0	CD8 prol	Incenp
0	3.6055	0.535	0.069	0	CD8 prol	Ube2c
0	2.67367	0.93	0.465	0	CD8 prol	Tuba1b
0	2.84688	0.531	0.068	0	CD8 prol	Uhrf1
0	3.04591	0.517	0.054	0	CD8 prol	Kif11
0	2.28852	0.555	0.093	0	CD8 prol	Rfc5
0	4.20905	0.499	0.038	0	CD8 prol	Hist1h2ao
0	2.57153	0.543	0.082	0	CD8 prol	Rfc4
0	3.24075	0.512	0.052	0	CD8 prol	Tacc3
0	1.80618	0.583	0.128	0	CD8 prol	Rnaseh2b
0	3.63406	0.495	0.042	0	CD8 prol	Cdca3
0	3.52829	0.492	0.042	0	CD8 prol	Aurkb
0	3.77716	0.493	0.046	0	CD8 prol	Hist1h2ab
0	1.79282	0.529	0.084	0	CD8 prol	Diaph3
0	2.89031	0.485	0.045	0	CD8 prol	Knl1
0	1.93995	0.559	0.122	0	CD8 prol	Lockd
0	1.44365	0.938	0.502	0	CD8 prol	Nap1l1
0	2.02125	0.543	0.111	0	CD8 prol	Racgap1
0	3.43654	0.466	0.039	0	CD8 prol	Nusap1
0	3.06524	0.474	0.052	0	CD8 prol	Hist1h2ai
0	3.0348	0.476	0.055	0	CD8 prol	Gins2
0	2.35902	0.493	0.073	0	CD8 prol	Ncapd2
0	2.29391	0.5	0.081	0	CD8 prol	Ccdc34
0	3.63592	0.453	0.035	0	CD8 prol	Fbxo5
0	2.53822	0.478	0.063	0	CD8 prol	Mad2l1
0	2.25394	0.49	0.077	0	CD8 prol	Kif15
0	2.40251	0.485	0.076	0	CD8 prol	Pmf1
0	2.7646	0.46	0.056	0	CD8 prol	Prc1
0	2.91074	0.45	0.047	0	CD8 prol	Cenpe
0	3.67874	0.437	0.034	0	CD8 prol	Hist1h2an
0	3.62862	0.444	0.041	0	CD8 prol	Hist1h2ag
0	2.88915	0.449	0.05	0	CD8 prol	Ncaph
0	3.86301	0.428	0.029	0	CD8 prol	Hist1h3b
0	2.43734	0.461	0.065	0	CD8 prol	Prim1
0	2.41538	0.467	0.071	0	CD8 prol	Nrm
0	3.61622	0.428	0.034	0	CD8 prol	Hist1h3c
0	3.23662	0.433	0.042	0	CD8 prol	Cenpf
0	4.23962	0.413	0.025	0	CD8 prol	Hist1h2ap
0	2.2514	0.93	0.543	0	CD8 prol	Tubb5
0	3.14023	0.425	0.04	0	CD8 prol	Kif22
0	3.05561	0.424	0.042	0	CD8 prol	Ncapg
0	2.88243	0.434	0.059	0	CD8 prol	Hist1h3f
0	2.90265	0.424	0.049	0	CD8 prol	Tcf19
0	2.59864	0.417	0.045	0	CD8 prol	Cit
0	2.35406	0.437	0.07	0	CD8 prol	Gm10282
0	2.24788	0.429	0.063	0	CD8 prol	Dtl
0	3.87035	0.389	0.026	0	CD8 prol	Rad51ap1
0	2.70337	0.421	0.062	0	CD8 prol	Hist2h2ac
0	2.53083	0.421	0.065	0	CD8 prol	Cdca7
0	2.49583	0.399	0.044	0	CD8 prol	Ncapg2
0	2.73388	0.408	0.053	0	CD8 prol	Dhfr
0	3.30615	0.388	0.035	0	CD8 prol	Cenpm
0	3.04018	0.396	0.044	0	CD8 prol	Hist1h3i
0	2.90176	0.391	0.04	0	CD8 prol	Cdca2
0	2.25737	0.981	0.63	0	CD8 prol	Hmgb2
0	3.93501	0.374	0.024	0	CD8 prol	Ska1
0	3.32777	0.381	0.032	0	CD8 prol	Cdc45
0	3.15689	0.384	0.035	0	CD8 prol	Cep55
0	2.68412	0.393	0.047	0	CD8 prol	Kif23
0	2.82208	0.385	0.04	0	CD8 prol	Pole
0	3.1244	0.38	0.036	0	CD8 prol	Cenpk
0	2.71313	0.391	0.047	0	CD8 prol	Dlgap5
0	3.60056	0.371	0.029	0	CD8 prol	Plk1
0	2.63479	0.377	0.036	0	CD8 prol	Cenpp
0	3.2964	0.367	0.027	0	CD8 prol	Neil3
0	4.3761	0.358	0.019	0	CD8 prol	Pbk
0	3.32893	0.369	0.031	0	CD8 prol	Bub1b
0	3.3585	0.373	0.035	0	CD8 prol	Cdc20
0	3.89586	0.363	0.025	0	CD8 prol	Hist1h2bk
0	2.85043	0.387	0.05	0	CD8 prol	Gm4316
0	3.51843	0.364	0.028	0	CD8 prol	Spc25
0	3.62039	0.364	0.028	0	CD8 prol	Hist1h2bb
0	4.00891	0.357	0.021	0	CD8 prol	Esco2
0	3.2613	0.363	0.028	0	CD8 prol	Ckap2l
0	3.39294	0.363	0.03	0	CD8 prol	Hmmr
0	2.69096	0.369	0.037	0	CD8 prol	Ect2
0	2.50303	0.371	0.04	0	CD8 prol	Ndc80
0	2.72523	0.376	0.046	0	CD8 prol	Knstrn
0	2.78458	0.374	0.048	0	CD8 prol	Hist1h2bg
0	3.01714	0.362	0.038	0	CD8 prol	Ccnb1
0	1.48614	0.966	0.644	0	CD8 prol	Ran
0	3.71442	0.346	0.024	0	CD8 prol	Hist1h1a
0	3.90891	0.342	0.021	0	CD8 prol	Hist1h2af
0	2.79283	0.348	0.031	0	CD8 prol	Aspm
0	3.02659	0.347	0.031	0	CD8 prol	Kif4
0	3.50539	0.345	0.03	0	CD8 prol	Hist1h2ak
0	3.31604	0.343	0.033	0	CD8 prol	Cdkn3
0	3.44664	0.338	0.028	0	CD8 prol	Hist1h2bn
0	3.3612	0.334	0.026	0	CD8 prol	Shcbp1
0	2.55405	0.337	0.032	0	CD8 prol	Brip1
0	2.97016	0.341	0.037	0	CD8 prol	Kifc1
0	3.35089	0.321	0.028	0	CD8 prol	Cenph
0	3.79605	0.311	0.021	0	CD8 prol	Hist1h2bm
0	3.01604	0.313	0.027	0	CD8 prol	Depdc1a
0	4.0356	0.303	0.018	0	CD8 prol	Mxd3
0	3.25941	0.307	0.024	0	CD8 prol	Bub1
0	3.71985	0.283	0.019	0	CD8 prol	Cdca5
0	1.6047	0.979	0.729	0	CD8 prol	H2afz
0	1.3752	0.989	0.758	0	CD8 prol	Hmgb1
0	1.39825	0.997	0.906	0	CD8 prol	Ptma
3.39751e-306	1.52467	0.829	0.316	1.09689e-301	CD8 prol	Mcm6
1.68905e-305	1.68535	0.754	0.256	5.45309e-301	CD8 prol	Pcna
2.70644e-305	2.4223	0.398	0.057	8.73773e-301	CD8 prol	Timeless
2.74174e-305	1.31947	0.944	0.54	8.85172e-301	CD8 prol	Hnrnpab
6.61199e-304	1.9936	0.376	0.049	2.13468e-299	CD8 prol	Bard1
1.06849e-303	3.3934	0.287	0.023	3.44963e-299	CD8 prol	Nuf2
3.06317e-303	-1.33703	0.995	0.998	9.88945e-299	CD8 prol	Malat1
3.71802e-302	2.96251	0.304	0.028	1.20036e-297	CD8 prol	Mis18bp1
2.6106e-301	2.29339	0.402	0.06	8.42833e-297	CD8 prol	Chaf1a
4.00908e-301	1.99357	0.729	0.248	1.29433e-296	CD8 prol	Cenpa
1.25504e-300	3.37507	0.289	0.024	4.05189e-296	CD8 prol	Sgo2a
5.10344e-299	2.60684	0.32	0.033	1.64765e-294	CD8 prol	Brca1
1.85606e-295	1.67331	0.637	0.169	5.99227e-291	CD8 prol	Tfdp1
2.17454e-294	2.28755	0.416	0.067	7.02051e-290	CD8 prol	Hmgb3
6.36211e-294	2.14985	0.608	0.169	2.05401e-289	CD8 prol	Hist1h4d
4.03881e-292	1.97879	0.45	0.079	1.30393e-287	CD8 prol	Tubg1
1.70918e-291	2.14814	0.408	0.064	5.5181e-287	CD8 prol	Plk4
2.53339e-291	1.70315	0.664	0.192	8.17906e-287	CD8 prol	Dctpp1
1.88543e-289	1.03024	0.973	0.711	6.08713e-285	CD8 prol	Txn1
2.72203e-289	1.39097	0.906	0.412	8.78807e-285	CD8 prol	Dek
5.63537e-288	1.54471	0.696	0.205	1.81938e-283	CD8 prol	Usp1
2.34866e-287	2.98759	0.28	0.023	7.58264e-283	CD8 prol	Kntc1
1.82383e-286	2.1108	0.389	0.058	5.88825e-282	CD8 prol	Atad5
3.05152e-286	2.02231	0.428	0.073	9.85182e-282	CD8 prol	Pold1
4.74744e-284	3.52404	0.26	0.019	1.53271e-279	CD8 prol	E2f8
6.96672e-283	3.00054	0.274	0.023	2.24921e-278	CD8 prol	Spag5
9.1669e-283	2.31753	0.504	0.113	2.95953e-278	CD8 prol	Kpna2
6.12498e-282	2.43825	0.369	0.053	1.97745e-277	CD8 prol	Ube2t
8.38152e-282	1.33748	0.894	0.433	2.70597e-277	CD8 prol	Snrpd1
5.17336e-281	3.71348	0.253	0.018	1.67022e-276	CD8 prol	Pimreg
1.78742e-280	1.48057	0.747	0.242	5.77067e-276	CD8 prol	Rfc2
4.35896e-278	1.44051	0.793	0.282	1.40729e-273	CD8 prol	Dnajc9
9.88666e-276	3.42655	0.26	0.02	3.19191e-271	CD8 prol	Mybl2
1.69329e-273	1.24014	0.916	0.49	5.46678e-269	CD8 prol	Banf1
2.47055e-273	3.00336	0.267	0.022	7.97616e-269	CD8 prol	Parpbp
6.27294e-273	2.40357	0.363	0.053	2.02522e-268	CD8 prol	Hist1h4h
7.99206e-273	2.82995	0.309	0.035	2.58024e-268	CD8 prol	Fignl1
2.57565e-272	3.27424	0.265	0.022	8.3155e-268	CD8 prol	Kif20a
3.98337e-272	2.84071	0.281	0.026	1.28603e-267	CD8 prol	Ccnf
8.33332e-271	2.04562	0.406	0.069	2.69041e-266	CD8 prol	Chaf1b
2.88796e-269	1.51584	0.561	0.144	9.32377e-265	CD8 prol	Nrgn
3.61504e-268	2.13743	0.376	0.058	1.16711e-263	CD8 prol	Kif20b
2.09043e-266	2.97565	0.295	0.032	6.74896e-262	CD8 prol	Cenps
1.28336e-265	1.63869	0.475	0.097	4.14332e-261	CD8 prol	Hjurp
2.40863e-265	1.42107	0.742	0.244	7.77627e-261	CD8 prol	Fkbp2
1.52154e-264	1.44691	0.52	0.117	4.91229e-260	CD8 prol	Ncapd3
3.17439e-264	2.06809	0.722	0.301	1.02485e-259	CD8 prol	Tubb4b
3.82853e-264	1.8027	0.863	0.453	1.23604e-259	CD8 prol	Hist1h1e
3.95829e-264	1.53822	0.674	0.209	1.27793e-259	CD8 prol	Phgdh
3.70004e-263	1.40294	0.815	0.324	1.19456e-258	CD8 prol	Cdk4
9.65775e-263	2.6182	0.3	0.034	3.11801e-258	CD8 prol	Arhgap11a
1.11906e-262	3.51609	0.237	0.016	3.6129e-258	CD8 prol	Ttk
1.82005e-262	2.92478	0.287	0.03	5.87602e-258	CD8 prol	Hist2h2bb
2.81943e-262	2.94038	0.249	0.02	9.10252e-258	CD8 prol	Rad54l
1.063e-261	1.38296	0.761	0.264	3.43189e-257	CD8 prol	Hpf1
1.61322e-261	2.29181	0.356	0.053	5.20829e-257	CD8 prol	Hist1h2be
8.35201e-261	1.5763	0.648	0.199	2.69645e-256	CD8 prol	Gm42031
4.53701e-260	3.19178	0.244	0.019	1.46477e-255	CD8 prol	Trip13
9.50183e-258	3.8567	0.226	0.015	3.06767e-253	CD8 prol	Hist1h2bh
1.52907e-257	3.20205	0.238	0.017	4.93662e-253	CD8 prol	Kif18b
5.48118e-257	3.82907	0.221	0.013	1.7696e-252	CD8 prol	Aunip
4.51003e-256	2.90074	0.276	0.029	1.45606e-251	CD8 prol	Poc1a
9.04224e-256	1.99709	0.382	0.065	2.91929e-251	CD8 prol	Rmi2
1.08987e-254	1.36366	0.826	0.333	3.51865e-250	CD8 prol	Slbp
1.61568e-254	3.3292	0.245	0.02	5.21621e-250	CD8 prol	Cdc6
1.7054e-254	1.126	0.93	0.576	5.5059e-250	CD8 prol	Erh
1.50988e-253	1.88045	0.431	0.084	4.87466e-249	CD8 prol	Rfc3
3.06147e-253	1.45674	0.903	0.49	9.88395e-249	CD8 prol	H2afv
7.0097e-253	2.96961	0.265	0.026	2.26308e-248	CD8 prol	Ckap2
1.8343e-252	1.31859	0.74	0.25	5.92203e-248	CD8 prol	Rpa2
4.88368e-252	1.84952	0.591	0.179	1.5767e-247	CD8 prol	Gm42047
5.68471e-252	3.28225	0.232	0.017	1.83531e-247	CD8 prol	Mcm10
3.07967e-250	1.07788	0.954	0.611	9.9427e-246	CD8 prol	Anp32b
1.82819e-249	2.81037	0.27	0.028	5.90231e-245	CD8 prol	Cip2a
2.80872e-249	1.84414	0.433	0.088	9.06797e-245	CD8 prol	Anapc15
2.85603e-248	1.43402	0.684	0.218	9.22069e-244	CD8 prol	Cisd1
2.33251e-245	1.40861	0.766	0.29	7.53052e-241	CD8 prol	Anp32e
2.82777e-245	1.20976	0.903	0.473	9.12945e-241	CD8 prol	Srsf2
1.11891e-243	2.04984	0.393	0.073	3.6124e-239	CD8 prol	Syce2
2.62246e-243	3.10815	0.247	0.022	8.4666e-239	CD8 prol	Aurka
2.20039e-242	3.3612	0.242	0.021	7.10397e-238	CD8 prol	Hist1h3d
7.97278e-242	3.63538	0.223	0.016	2.57401e-237	CD8 prol	Kif2c
1.37712e-241	1.57418	0.53	0.134	4.44604e-237	CD8 prol	Cmc2
1.68843e-239	1.6129	0.432	0.09	5.45111e-235	CD8 prol	Mms22l
5.13997e-239	1.26456	0.437	0.09	1.65944e-234	CD8 prol	Rad51b
1.08669e-237	2.82459	0.262	0.028	3.50838e-233	CD8 prol	Melk
1.276e-237	1.49687	0.482	0.11	4.11958e-233	CD8 prol	Haus4
2.51878e-237	2.52881	0.252	0.025	8.13188e-233	CD8 prol	Anln
4.14256e-236	2.08192	0.341	0.054	1.33743e-231	CD8 prol	Hist1h3a
1.52379e-235	3.21579	0.225	0.018	4.91954e-231	CD8 prol	Sgo1
2.64489e-234	1.58152	0.5	0.123	8.53902e-230	CD8 prol	Gm49980
8.31988e-234	1.31119	0.694	0.231	2.68607e-229	CD8 prol	Lsm3
3.52564e-233	2.50638	0.269	0.031	1.13825e-228	CD8 prol	Brca2
4.69684e-232	2.20122	0.33	0.052	1.51638e-227	CD8 prol	Hirip3
2.80429e-231	1.50544	0.513	0.128	9.05364e-227	CD8 prol	Pold2
4.12924e-230	1.93297	0.762	0.347	1.33312e-225	CD8 prol	Tuba1c
8.2896e-230	2.7015	0.289	0.039	2.6763e-225	CD8 prol	E2f1
3.29661e-227	3.26864	0.232	0.021	1.06431e-222	CD8 prol	Chek1
1.78896e-226	1.26163	0.685	0.225	5.77565e-222	CD8 prol	Anapc5
5.66917e-225	3.26079	0.218	0.018	1.83029e-220	CD8 prol	Gtse1
7.47403e-225	1.16864	0.859	0.396	2.41299e-220	CD8 prol	Dbi
1.13796e-223	1.33048	0.64	0.202	3.67392e-219	CD8 prol	Dtymk
8.17629e-223	1.62347	0.489	0.123	2.63972e-218	CD8 prol	Psat1
1.07346e-222	3.44415	0.212	0.017	3.46568e-218	CD8 prol	Sapcd2
5.03211e-222	1.80705	0.399	0.082	1.62462e-217	CD8 prol	Hist1h4i
1.11157e-221	1.52061	0.484	0.12	3.58869e-217	CD8 prol	Dbf4
1.95288e-221	3.18065	0.219	0.019	6.30487e-217	CD8 prol	Foxm1
5.59021e-219	2.75662	0.221	0.02	1.8048e-214	CD8 prol	Mastl
2.24379e-217	3.4329	0.212	0.017	7.24408e-213	CD8 prol	Nek2
9.22879e-217	4.27924	0.181	0.01	2.97952e-212	CD8 prol	Hist1h2ah
1.38077e-216	3.41986	0.217	0.019	4.45781e-212	CD8 prol	Hist1h3h
2.22284e-216	1.16707	0.784	0.301	7.17645e-212	CD8 prol	Exosc8
3.77273e-216	3.61767	0.212	0.018	1.21802e-211	CD8 prol	Dscc1
5.83798e-216	1.56545	0.43	0.097	1.88479e-211	CD8 prol	Nup85
6.67793e-215	1.36955	0.475	0.118	2.15597e-210	CD8 prol	Fabp5
7.07781e-215	1.43918	0.465	0.112	2.28507e-210	CD8 prol	Ppih
2.68643e-214	1.45432	0.779	0.368	8.67315e-210	CD8 prol	Ube2s
4.81387e-214	2.41574	0.26	0.032	1.55416e-209	CD8 prol	Hist1h2ac
4.95459e-214	1.21298	0.529	0.144	1.59959e-209	CD8 prol	Cbx5
1.03691e-213	1.42922	0.456	0.108	3.34765e-209	CD8 prol	Mis18a
4.45006e-213	1.24096	0.82	0.367	1.4367e-208	CD8 prol	Nucks1
1.41969e-212	2.45823	0.236	0.025	4.58347e-208	CD8 prol	Stil
1.91518e-212	1.24419	0.715	0.261	6.18316e-208	CD8 prol	Impdh2
1.22808e-210	2.49755	0.256	0.032	3.96485e-206	CD8 prol	Psmc3ip
1.249e-208	1.61647	0.393	0.083	4.0324e-204	CD8 prol	Zfp367
3.48973e-208	1.78673	0.321	0.055	1.12666e-203	CD8 prol	Pkmyt1
7.69518e-208	1.16738	0.821	0.371	2.48439e-203	CD8 prol	Pa2g4
1.13485e-207	1.06841	0.888	0.469	3.66386e-203	CD8 prol	Rps27l
3.55108e-207	1.14482	0.82	0.353	1.14646e-202	CD8 prol	Lsm5
6.32415e-207	3.91322	0.178	0.01	2.04175e-202	CD8 prol	BC030867
6.96212e-207	1.26043	0.607	0.189	2.24772e-202	CD8 prol	Ncaph2
1.21088e-206	1.06584	0.867	0.401	3.90934e-202	CD8 prol	Atpif1
1.18675e-205	2.59628	0.25	0.031	3.83143e-201	CD8 prol	Shmt1
5.34325e-205	1.15316	0.705	0.252	1.72507e-200	CD8 prol	Sdf2l1
4.18111e-204	1.2162	0.402	0.089	1.34987e-199	CD8 prol	Prim2
4.82806e-204	1.17884	0.616	0.198	1.55874e-199	CD8 prol	Atad2
1.12589e-202	2.89978	0.199	0.016	3.63494e-198	CD8 prol	E2f7
6.84703e-202	1.81972	0.358	0.072	2.21056e-197	CD8 prol	Hist1h2bc
7.17151e-202	1.16245	0.572	0.171	2.31532e-197	CD8 prol	Hat1
1.52953e-201	3.40648	0.186	0.013	4.93808e-197	CD8 prol	Espl1
4.71835e-201	3.33855	0.204	0.018	1.52332e-196	CD8 prol	Gm20628
1.39894e-199	1.1783	0.763	0.311	4.51647e-195	CD8 prol	Hdgf
2.20588e-199	1.36983	0.494	0.132	7.12169e-195	CD8 prol	Nelfe
9.15581e-199	1.15155	0.764	0.309	2.95595e-194	CD8 prol	Nhp2
1.63047e-198	1.61874	0.436	0.109	5.26398e-194	CD8 prol	Reep4
2.14146e-198	1.7296	0.329	0.06	6.91372e-194	CD8 prol	Wdr76
5.87236e-198	2.79215	0.199	0.017	1.89589e-193	CD8 prol	Kif14
6.01637e-198	1.20436	0.565	0.169	1.94238e-193	CD8 prol	Aarsd1
9.25581e-198	1.11035	0.782	0.324	2.98824e-193	CD8 prol	Smc1a
1.81725e-197	2.96047	0.197	0.017	5.86698e-193	CD8 prol	Ska3
1.64704e-195	1.12639	0.729	0.279	5.31747e-191	CD8 prol	Dpy30
6.16525e-195	3.32581	0.189	0.015	1.99045e-190	CD8 prol	Mtfr2
7.05814e-195	1.10858	0.812	0.363	2.27872e-190	CD8 prol	Rbbp7
9.88065e-195	1.2794	0.554	0.167	3.18997e-190	CD8 prol	Ppil1
4.17694e-194	1.27636	0.334	0.063	1.34852e-189	CD8 prol	Cep128
3.92864e-193	3.61577	0.178	0.013	1.26836e-188	CD8 prol	Oip5
4.40482e-193	1.28056	0.615	0.214	1.4221e-188	CD8 prol	Cep85
7.51837e-192	1.12179	0.756	0.303	2.42731e-187	CD8 prol	Nutf2
9.00166e-191	2.09128	0.293	0.05	2.90619e-186	CD8 prol	Tmem97
3.40444e-190	1.0479	0.635	0.218	1.09912e-185	CD8 prol	Nsd2
1.65328e-189	2.48211	0.217	0.024	5.3376e-185	CD8 prol	Zwilch
2.11255e-189	2.4651	0.223	0.026	6.82037e-185	CD8 prol	Ticrr
3.19364e-189	2.50796	0.213	0.023	1.03107e-184	CD8 prol	Ndc1
1.03531e-188	2.0385	0.272	0.043	3.34249e-184	CD8 prol	Cdk2
7.64079e-188	1.8946	0.289	0.049	2.46683e-183	CD8 prol	Suv39h1
1.3845e-187	1.14261	0.719	0.284	4.46985e-183	CD8 prol	Ddx39
8.55568e-187	1.40798	0.411	0.1	2.7622e-182	CD8 prol	Hmgn5
6.55258e-185	1.75864	0.298	0.053	2.1155e-180	CD8 prol	Ska2
1.7234e-184	1.71697	0.319	0.061	5.56398e-180	CD8 prol	Mns1
2.33779e-184	3.20482	0.178	0.014	7.54755e-180	CD8 prol	Exo1
7.16195e-184	3.4685	0.171	0.012	2.31224e-179	CD8 prol	Cdc25c
2.82166e-183	1.0931	0.681	0.254	9.10971e-179	CD8 prol	Nop58
1.20058e-182	1.47673	0.434	0.114	3.87607e-178	CD8 prol	Timm8a1
1.41007e-180	1.46885	0.321	0.064	4.55241e-176	CD8 prol	Ulbp1
1.74086e-180	1.25141	0.468	0.129	5.62036e-176	CD8 prol	Nup62
3.08207e-180	1.98209	0.285	0.05	9.95046e-176	CD8 prol	Hist2h3b
3.26813e-180	2.54617	0.212	0.025	1.05512e-175	CD8 prol	Gins1
1.21902e-179	1.10837	0.472	0.132	3.93559e-175	CD8 prol	Rbbp8
1.28046e-178	1.04245	0.769	0.32	4.13397e-174	CD8 prol	Prmt1
1.41863e-178	1.2218	0.515	0.158	4.58005e-174	CD8 prol	Lyar
2.82046e-178	2.82902	0.18	0.016	9.10587e-174	CD8 prol	Fancd2
2.79915e-177	3.1939	0.173	0.014	9.03704e-173	CD8 prol	Prr11
3.59292e-177	1.28233	0.397	0.096	1.15997e-172	CD8 prol	Fxn
4.22054e-177	2.88685	0.184	0.017	1.3626e-172	CD8 prol	Spdl1
1.216e-176	2.31869	0.247	0.037	3.92584e-172	CD8 prol	Tmem107
6.16285e-176	3.80267	0.158	0.011	1.98967e-171	CD8 prol	Lrr1
2.52596e-175	2.50213	0.207	0.024	8.15507e-171	CD8 prol	4930579G24Rik
2.85788e-175	1.71341	0.284	0.05	9.22666e-171	CD8 prol	Wdhd1
5.62242e-174	1.1785	0.547	0.175	1.8152e-169	CD8 prol	Ahcy
1.28452e-173	2.22995	0.206	0.024	4.14707e-169	CD8 prol	Kifc5b
3.28009e-173	1.37485	0.363	0.084	1.05898e-168	CD8 prol	Pola2
2.38114e-172	3.74634	0.17	0.014	7.68751e-168	CD8 prol	Hist1h3g
3.24837e-172	2.48957	0.213	0.027	1.04874e-167	CD8 prol	2610318N02Rik
3.59038e-172	1.11806	0.592	0.203	1.15915e-167	CD8 prol	Pbdc1
3.72655e-172	1.10591	0.578	0.194	1.20312e-167	CD8 prol	Uchl3
1.42795e-171	1.089	0.625	0.223	4.61013e-167	CD8 prol	Prelid3b
2.29276e-171	1.78191	0.293	0.056	7.40217e-167	CD8 prol	Pole2
1.53117e-170	2.91731	0.177	0.016	4.9434e-166	CD8 prol	Cenpn
4.78803e-170	1.09749	0.528	0.166	1.54581e-165	CD8 prol	Mthfd2
5.14655e-170	2.00668	0.265	0.046	1.66157e-165	CD8 prol	Rcc1
5.59608e-169	2.91044	0.161	0.012	1.80669e-164	CD8 prol	Rad54b
1.85546e-168	1.13398	0.541	0.174	5.99035e-164	CD8 prol	Timm50
3.2938e-168	1.63187	0.289	0.055	1.0634e-163	CD8 prol	Nup43
5.80204e-167	1.03833	0.792	0.378	1.87319e-162	CD8 prol	Hspd1
4.26604e-166	2.59409	0.182	0.019	1.37729e-161	CD8 prol	Fanci
4.43681e-166	1.365	0.376	0.092	1.43242e-161	CD8 prol	Metrn
5.19542e-166	1.26618	0.332	0.073	1.67734e-161	CD8 prol	Blm
6.77906e-166	2.61712	0.191	0.021	2.18862e-161	CD8 prol	Hist1h4k
8.65328e-166	1.22478	0.414	0.111	2.79371e-161	CD8 prol	Rfwd3
1.09224e-165	1.12608	0.539	0.178	3.52629e-161	CD8 prol	Rangap1
4.88144e-164	2.22999	0.218	0.03	1.57597e-159	CD8 prol	Cdkn2a
1.6129e-163	1.58848	0.274	0.051	5.20725e-159	CD8 prol	Kif18a
4.97713e-163	2.65077	0.178	0.018	1.60687e-158	CD8 prol	Chtf18
2.0159e-162	2.87319	0.162	0.014	6.50832e-158	CD8 prol	Gen1
2.92759e-162	1.99462	0.25	0.043	9.45173e-158	CD8 prol	Ccne1
6.30008e-162	3.40928	0.152	0.011	2.03398e-157	CD8 prol	Eldr
8.71541e-162	1.44613	0.366	0.092	2.81377e-157	CD8 prol	Mthfd1
1.06735e-161	1.08388	0.563	0.19	3.44595e-157	CD8 prol	Nxt1
1.84442e-161	1.22694	0.406	0.108	5.9547e-157	CD8 prol	Gins4
5.31187e-161	1.03231	0.698	0.283	1.71494e-156	CD8 prol	Mrpl12
6.83042e-161	1.0535	0.593	0.211	2.2052e-156	CD8 prol	Nop56
7.50065e-160	1.06983	0.525	0.171	2.42158e-155	CD8 prol	Creld2
1.78331e-159	2.16582	0.2	0.025	5.7574e-155	CD8 prol	1500009L16Rik
9.99789e-159	1.92009	0.255	0.045	3.22782e-154	CD8 prol	Nmral1
1.77384e-157	1.114	0.583	0.221	5.72683e-153	CD8 prol	Ier5l
2.43114e-157	1.11694	0.419	0.116	7.84892e-153	CD8 prol	Aaas
4.91104e-157	1.00091	0.802	0.426	1.58553e-152	CD8 prol	Smc4
2.14839e-156	1.26233	0.395	0.106	6.93607e-152	CD8 prol	Hmbs
3.26707e-156	3.09247	0.154	0.013	1.05477e-151	CD8 prol	Eme1
5.05599e-156	1.04822	0.708	0.308	1.63233e-151	CD8 prol	Rad21
6.41442e-156	3.18336	0.151	0.012	2.0709e-151	CD8 prol	Hist1h2ad
1.60273e-154	1.01898	0.532	0.177	5.1744e-150	CD8 prol	AI506816
5.12655e-154	1.01567	0.536	0.18	1.65511e-149	CD8 prol	Magohb
6.69973e-153	1.13507	0.454	0.137	2.16301e-148	CD8 prol	Snrnp25
6.89174e-153	1.0507	0.537	0.183	2.225e-148	CD8 prol	Nt5c3b
2.11676e-152	2.75952	0.154	0.013	6.83396e-148	CD8 prol	Cenpi
9.48075e-152	1.20653	0.371	0.097	3.06086e-147	CD8 prol	Pole3
1.40502e-151	1.27189	0.406	0.115	4.53611e-147	CD8 prol	Slc29a1
1.82774e-151	1.95984	0.217	0.033	5.90086e-147	CD8 prol	Ccp110
2.3626e-151	1.28506	0.396	0.111	7.62766e-147	CD8 prol	Cdca7l
3.13123e-151	2.95259	0.153	0.013	1.01092e-146	CD8 prol	Troap
7.66084e-151	1.04552	0.516	0.172	2.4733e-146	CD8 prol	Nudt5
1.78401e-150	1.1105	0.437	0.13	5.75967e-146	CD8 prol	Cdt1
1.08957e-149	1.24648	0.356	0.091	3.51769e-145	CD8 prol	Hist1h4c
5.60909e-149	1.9211	0.238	0.042	1.81089e-144	CD8 prol	Slc43a3
1.62594e-148	1.11487	0.36	0.092	5.24934e-144	CD8 prol	Dck
2.16234e-148	1.08398	0.359	0.092	6.9811e-144	CD8 prol	Nup107
2.12831e-147	2.77654	0.161	0.016	6.87126e-143	CD8 prol	Traip
2.93194e-147	1.55478	0.268	0.054	9.46578e-143	CD8 prol	Dynlt1a
5.71996e-144	1.43899	0.28	0.06	1.84669e-139	CD8 prol	Cdc25a
1.20033e-143	1.53196	0.239	0.043	3.87525e-139	CD8 prol	Nup133
7.25477e-143	1.94216	0.197	0.029	2.3422e-138	CD8 prol	Dsn1
2.28327e-142	1.05239	0.511	0.179	7.37155e-138	CD8 prol	Ckap5
6.30133e-142	1.23765	0.427	0.132	2.03438e-137	CD8 prol	Fdps
4.62166e-140	2.57499	0.16	0.018	1.4921e-135	CD8 prol	Fam83d
4.83122e-140	1.04064	0.407	0.119	1.55976e-135	CD8 prol	Hist1h4n
1.81373e-139	2.36105	0.159	0.017	5.85561e-135	CD8 prol	Polq
1.08586e-138	1.44611	0.32	0.08	3.50569e-134	CD8 prol	Cdc25b
1.65443e-138	1.51832	0.229	0.041	5.34132e-134	CD8 prol	Sass6
5.33193e-138	1.57687	0.224	0.04	1.72141e-133	CD8 prol	Haus5
5.47307e-138	2.24524	0.158	0.017	1.76698e-133	CD8 prol	Depdc1b
1.0244e-137	2.65289	0.147	0.014	3.30728e-133	CD8 prol	Tedc1
1.20312e-137	1.21586	0.32	0.08	3.88427e-133	CD8 prol	Nup205
2.2397e-137	1.04455	0.459	0.149	7.23087e-133	CD8 prol	Fh1
2.6343e-137	3.30629	0.124	0.008	8.50484e-133	CD8 prol	Nt5dc2
5.03512e-137	-1.17056	0.884	0.87	1.62559e-132	CD8 prol	Btg1
2.21347e-136	1.04616	0.36	0.098	7.14618e-132	CD8 prol	Tex30
2.35257e-135	2.08933	0.202	0.033	7.59526e-131	CD8 prol	Gemin6
2.34215e-134	1.74806	0.224	0.041	7.56164e-130	CD8 prol	Cgas
3.65016e-134	1.32446	0.275	0.062	1.17845e-129	CD8 prol	Rbmx2
4.13249e-134	2.066	0.177	0.024	1.33417e-129	CD8 prol	Fanca
1.51686e-133	2.76011	0.145	0.015	4.89719e-129	CD8 prol	2810408I11Rik
3.30819e-133	1.15318	0.367	0.105	1.06805e-128	CD8 prol	Umps
3.52072e-133	1.03515	0.326	0.083	1.13666e-128	CD8 prol	Rpp30
3.78387e-133	1.91387	0.222	0.041	1.22162e-128	CD8 prol	Wee1
7.38386e-133	1.0407	0.408	0.124	2.38388e-128	CD8 prol	Akip1
6.09385e-132	1.07051	0.344	0.093	1.9674e-127	CD8 prol	Agfg2
1.58446e-131	2.61646	0.138	0.013	5.11543e-127	CD8 prol	Ccdc18
6.75546e-131	1.03137	0.47	0.162	2.181e-126	CD8 prol	Gar1
8.84447e-130	1.63884	0.236	0.048	2.85544e-125	CD8 prol	Idi1
[truncated: 20,322 more rows]
