# Supplementary material for: In vivo armed macrophages curb liver metastasis through tumor-reactive T-cell rejuvenation
Source: Nat Commun. 2025 Apr 11;16:3471. doi: 10.1038/s41467-025-58369-2 (PMC11992024; doi:10.1038/s41467-025-58369-2)
Supplement: Supplementary file 5 — Supplementary Dataset 3 [file 41467_2025_58369_MOESM5_ESM.xlsx]

## Sheet: Liver
Supplementary data 3: Top markers in liver APC population in mice bearing AKTPF LM. p-value calculated by Wilcoxon Rank Sum test. Adjusted p-value is calculated based on bonferroni correction.
p_val	avg_log2FC	pct.1	pct.2	p_val_adj	cluster	gene
0	6.2355	0.839	0.02	0	CD8 cDC1	Xcr1
0	3.24201	0.903	0.112	0	CD8 cDC1	Cd24a
0	4.06325	0.967	0.184	0	CD8 cDC1	Clec9a
0	5.90114	0.799	0.021	0	CD8 cDC1	Itgae
0	5.21325	0.801	0.038	0	CD8 cDC1	Gm36723
0	3.76402	0.865	0.124	0	CD8 cDC1	Btla
0	6.42496	0.742	0.011	0	CD8 cDC1	Gcsam
0	3.82529	0.851	0.128	0	CD8 cDC1	Cadm1
0	2.79333	0.86	0.142	0	CD8 cDC1	Flt3
0	5.43018	0.742	0.036	0	CD8 cDC1	Rtl8c
0	4.62392	0.735	0.036	0	CD8 cDC1	Mycl
0	3.32504	0.91	0.215	0	CD8 cDC1	Rab7b
0	4.5755	0.744	0.052	0	CD8 cDC1	Tlr3
0	3.30665	0.777	0.091	0	CD8 cDC1	H2-Ob
0	6.07365	0.694	0.016	0	CD8 cDC1	Snx22
0	3.52151	0.735	0.068	0	CD8 cDC1	Asb2
0	3.96888	0.711	0.06	0	CD8 cDC1	Anpep
0	3.41089	0.73	0.092	0	CD8 cDC1	Zfp366
0	5.49638	0.642	0.018	0	CD8 cDC1	Ccser1
0	5.72122	0.635	0.013	0	CD8 cDC1	Ttc39a
0	3.71147	0.692	0.074	0	CD8 cDC1	Plpp1
0	5.79106	0.614	0.015	0	CD8 cDC1	Sept3
0	6.64317	0.597	0.008	0	CD8 cDC1	Gpr141b
0	3.75761	0.637	0.051	0	CD8 cDC1	Plekha5
0	3.36408	0.64	0.066	0	CD8 cDC1	Zbtb46
0	6.06756	0.581	0.012	0	CD8 cDC1	Pianp
0	3.98199	0.607	0.051	0	CD8 cDC1	Tlr11
0	4.30643	0.578	0.025	0	CD8 cDC1	Rasgrp3
0	3.70052	0.592	0.044	0	CD8 cDC1	Pdia5
0	5.75107	0.55	0.014	0	CD8 cDC1	Clnk
0	3.95497	0.573	0.041	0	CD8 cDC1	Serpinb6b
0	3.33426	0.569	0.04	0	CD8 cDC1	Cystm1
0	4.96205	0.54	0.019	0	CD8 cDC1	Fndc7
0	5.21271	0.521	0.014	0	CD8 cDC1	Dbn1
0	4.25747	0.519	0.036	0	CD8 cDC1	Asap2
0	3.02682	0.528	0.046	0	CD8 cDC1	Cxcr3
0	5.15826	0.488	0.017	0	CD8 cDC1	Gpr33
0	3.24114	0.512	0.044	0	CD8 cDC1	Kit
0	6.36984	0.462	0.007	0	CD8 cDC1	Fndc5
0	5.64844	0.45	0.011	0	CD8 cDC1	Gm3336
0	4.94389	0.441	0.016	0	CD8 cDC1	Fam149a
0	4.85377	0.405	0.014	0	CD8 cDC1	Ffar4
0	6.19714	0.379	0.006	0	CD8 cDC1	Plce1
0	4.18719	0.355	0.016	0	CD8 cDC1	Egr3
0	5.9409	0.334	0.006	0	CD8 cDC1	Proser2
0	4.54616	0.339	0.015	0	CD8 cDC1	Wdr86
0	4.79315	0.332	0.011	0	CD8 cDC1	Notch4
0	6.5504	0.315	0.004	0	CD8 cDC1	P3h2
0	6.84579	0.287	0.004	0	CD8 cDC1	Trabd2b
0	5.93633	0.268	0.005	0	CD8 cDC1	Gramd2
0	5.50224	0.258	0.006	0	CD8 cDC1	Fzd1
0	5.83319	0.251	0.004	0	CD8 cDC1	Cyp8b1
0	8.62	0.187	0.001	0	CD8 cDC1	Esyt3
2.58442e-304	2.80342	0.844	0.148	8.3438e-300	CD8 cDC1	Adam8
5.01099e-303	3.97255	0.351	0.018	1.6178e-298	CD8 cDC1	Gpr4
1.4039e-302	2.96543	0.73	0.106	4.5325e-298	CD8 cDC1	Arsb
2.18477e-301	2.73736	0.716	0.1	7.05354e-297	CD8 cDC1	Cd36
2.28305e-300	6.12453	0.19	0.002	7.37083e-296	CD8 cDC1	Gm11837
2.9014e-296	3.41457	0.879	0.205	9.36717e-292	CD8 cDC1	Olfm1
1.11317e-295	3.101	0.716	0.106	3.59386e-291	CD8 cDC1	Tnni2
1.54295e-293	3.17381	0.427	0.03	4.98141e-289	CD8 cDC1	Plcb4
2.15309e-290	2.80012	0.621	0.073	6.95125e-286	CD8 cDC1	Pmepa1
1.7882e-275	3.70797	0.325	0.017	5.7732e-271	CD8 cDC1	Cacna1s
8.01286e-272	4.13872	0.282	0.012	2.58695e-267	CD8 cDC1	4931406G06Rik
9.29563e-271	2.76492	0.829	0.169	3.00109e-266	CD8 cDC1	Sept6
3.37942e-266	2.78567	0.68	0.098	1.09105e-261	CD8 cDC1	Ap1s3
1.40354e-261	2.60185	0.732	0.118	4.53134e-257	CD8 cDC1	Adam19
1.70088e-255	3.59146	0.964	0.435	5.49128e-251	CD8 cDC1	Wdfy4
3.46658e-254	2.48782	0.765	0.135	1.11919e-249	CD8 cDC1	Nek6
1.11555e-252	5.70344	0.216	0.006	3.60154e-248	CD8 cDC1	Hepacam2
1.80827e-245	4.11021	0.301	0.017	5.838e-241	CD8 cDC1	Cacng8
6.46501e-245	2.7285	0.891	0.254	2.08723e-240	CD8 cDC1	Ece1
6.53753e-245	3.35748	0.329	0.021	2.11064e-240	CD8 cDC1	Lrrc1
6.60268e-244	2.84122	0.697	0.12	2.13167e-239	CD8 cDC1	Tspan33
1.1534e-243	2.96238	0.991	0.613	3.72375e-239	CD8 cDC1	Ppt1
1.99348e-239	4.45739	0.223	0.008	6.43595e-235	CD8 cDC1	9530059O14Rik
6.81258e-238	2.61915	0.5	0.057	2.19944e-233	CD8 cDC1	Ly75
2.89251e-235	3.21902	0.751	0.159	9.33847e-231	CD8 cDC1	Trim35
5.54347e-231	3.42928	0.341	0.025	1.78971e-226	CD8 cDC1	Rab30
2.02599e-229	2.43453	0.583	0.082	6.54092e-225	CD8 cDC1	Ctla2b
4.73394e-229	3.00304	0.434	0.044	1.52835e-224	CD8 cDC1	Bcl2l14
2.08578e-228	-4.5742	0.536	0.964	6.73395e-224	CD8 cDC1	Fcer1g
3.86691e-227	2.81993	0.962	0.496	1.24843e-222	CD8 cDC1	Naaa
2.48032e-223	5.75198	0.156	0.002	8.00772e-219	CD8 cDC1	Gm38410
1.32891e-222	3.50002	1	0.952	4.29038e-218	CD8 cDC1	Cst3
2.60413e-222	2.74242	0.934	0.372	8.40743e-218	CD8 cDC1	Ckb
3.34086e-221	2.65547	0.761	0.159	1.0786e-216	CD8 cDC1	Eefsec
5.53589e-220	5.73264	0.14	0.001	1.78726e-215	CD8 cDC1	Dkk3
5.39184e-217	2.73292	0.533	0.073	1.74076e-212	CD8 cDC1	Strip2
1.39971e-216	2.71691	0.773	0.171	4.51897e-212	CD8 cDC1	Fchsd2
4.78333e-215	2.1559	0.981	0.719	1.5443e-210	CD8 cDC1	Plbd1
3.05981e-212	2.59552	0.919	0.355	9.87859e-208	CD8 cDC1	Naga
2.79528e-210	3.84638	0.251	0.013	9.02457e-206	CD8 cDC1	Itga8
5.99111e-210	4.99421	0.209	0.008	1.93423e-205	CD8 cDC1	Kremen2
1.14029e-201	1.70316	0.704	0.127	3.68143e-197	CD8 cDC1	Spint2
1.81424e-201	2.37456	0.87	0.272	5.85728e-197	CD8 cDC1	Ppm1m
8.85351e-201	2.51366	0.825	0.244	2.85836e-196	CD8 cDC1	Txndc15
2.87224e-198	3.58205	0.339	0.03	9.27301e-194	CD8 cDC1	Ildr1
7.41449e-197	-2.14772	0.929	0.977	2.39377e-192	CD8 cDC1	Tyrobp
2.87177e-191	4.35924	0.171	0.005	9.27151e-187	CD8 cDC1	Tctn2
9.29048e-191	-5.3096	0.156	0.874	2.99943e-186	CD8 cDC1	Cybb
6.43791e-190	4.3929	0.185	0.007	2.07848e-185	CD8 cDC1	Sema4f
6.78652e-189	2.34952	0.972	0.602	2.19103e-184	CD8 cDC1	Id2
6.82358e-189	-5.74646	0.083	0.865	2.20299e-184	CD8 cDC1	Zeb2
5.13201e-188	1.81949	0.645	0.117	1.65687e-183	CD8 cDC1	Srgap3
1.07071e-186	2.79184	0.344	0.033	3.45679e-182	CD8 cDC1	Cenpv
2.08269e-186	3.44925	0.32	0.029	6.72397e-182	CD8 cDC1	Cd34
2.0996e-186	2.1026	0.988	0.687	6.77857e-182	CD8 cDC1	Irf8
7.93821e-184	2.61906	0.31	0.026	2.56285e-179	CD8 cDC1	Gabbr1
1.97102e-183	-3.62013	0.448	0.908	6.36345e-179	CD8 cDC1	Fyb
2.61599e-182	2.74594	0.533	0.086	8.44574e-178	CD8 cDC1	Osbpl3
3.1409e-182	3.09152	0.242	0.015	1.01404e-177	CD8 cDC1	Gm38832
7.62237e-178	2.24148	0.763	0.19	2.46088e-173	CD8 cDC1	Agpat3
1.09614e-177	3.1956	0.294	0.025	3.53888e-173	CD8 cDC1	Clec1a
2.46679e-177	1.02139	0.836	0.211	7.96404e-173	CD8 cDC1	Cd9
6.45502e-176	1.56874	0.713	0.155	2.084e-171	CD8 cDC1	H2-DMb2
1.95616e-175	2.33221	0.557	0.095	6.31547e-171	CD8 cDC1	Arhgap22
7.39828e-174	3.49555	0.249	0.017	2.38853e-169	CD8 cDC1	Mras
1.46164e-173	2.676	0.427	0.057	4.71889e-169	CD8 cDC1	Rnf144b
2.62469e-173	2.64676	0.481	0.073	8.47382e-169	CD8 cDC1	Glce
3.15199e-172	2.3061	0.886	0.354	1.01762e-167	CD8 cDC1	Pkib
7.90965e-172	2.71213	0.441	0.062	2.55363e-167	CD8 cDC1	Rnf150
2.39586e-171	6.16361	0.114	0.001	7.73504e-167	CD8 cDC1	1700009J07Rik
6.89112e-171	3.94257	0.216	0.013	2.2248e-166	CD8 cDC1	Vwf
2.14113e-170	2.42411	0.495	0.077	6.91265e-166	CD8 cDC1	Nck2
3.69199e-170	3.37579	0.315	0.031	1.19196e-165	CD8 cDC1	Gm42962
1.10251e-169	-6.86678	0.024	0.802	3.55947e-165	CD8 cDC1	Sirpa
3.63605e-168	3.15667	0.289	0.025	1.1739e-163	CD8 cDC1	Zbtb8a
5.47125e-168	2.33337	0.69	0.16	1.76639e-163	CD8 cDC1	Arhgap18
2.09822e-167	-4.52499	0.547	0.889	6.77412e-163	CD8 cDC1	Cebpb
2.73908e-167	2.01198	0.863	0.296	8.84313e-163	CD8 cDC1	Batf3
2.28964e-165	2.38692	0.372	0.045	7.3921e-161	CD8 cDC1	Cd8a
7.74418e-165	2.42148	0.602	0.121	2.50021e-160	CD8 cDC1	Strbp
1.76828e-164	2.28641	0.825	0.26	5.70889e-160	CD8 cDC1	Mctp1
2.42708e-163	2.08045	0.912	0.389	7.83584e-159	CD8 cDC1	Fgd2
1.87717e-162	3.16069	0.327	0.035	6.06043e-158	CD8 cDC1	5730522E02Rik
2.12128e-162	-5.83183	0.083	0.802	6.84856e-158	CD8 cDC1	Plaur
1.04886e-160	2.54712	0.701	0.179	3.38625e-156	CD8 cDC1	Gpr171
5.6051e-160	2.6228	0.481	0.079	1.80961e-155	CD8 cDC1	Rtl8b
1.24894e-159	2.39465	0.794	0.244	4.03221e-155	CD8 cDC1	Trerf1
1.87816e-159	1.85025	0.943	0.651	6.06365e-155	CD8 cDC1	Atpif1
4.88723e-159	2.08752	0.858	0.3	1.57784e-154	CD8 cDC1	Cd83
8.73287e-159	1.771	0.974	0.813	2.81941e-154	CD8 cDC1	Gm2a
2.09338e-158	2.08214	0.86	0.297	6.75847e-154	CD8 cDC1	Shtn1
5.46642e-158	-3.14249	0.777	0.923	1.76484e-153	CD8 cDC1	Prdx5
1.46352e-157	-5.28565	0.088	0.792	4.72497e-153	CD8 cDC1	Fgr
3.44532e-157	2.26604	0.936	0.539	1.11232e-152	CD8 cDC1	Fnbp1
2.85548e-156	2.0131	0.334	0.037	9.2189e-152	CD8 cDC1	Ppp1r14a
5.76487e-156	1.71596	0.73	0.175	1.86119e-151	CD8 cDC1	Hmgn1
2.09553e-155	2.26244	0.659	0.157	6.7654e-151	CD8 cDC1	Casp6
3.21649e-154	1.66263	0.931	0.811	1.03844e-149	CD8 cDC1	Eef1b2
7.21674e-154	5.02127	0.126	0.003	2.32992e-149	CD8 cDC1	Grifin
9.26842e-154	2.15735	0.848	0.293	2.99231e-149	CD8 cDC1	Rbpj
1.6626e-153	2.78523	0.31	0.033	5.3677e-149	CD8 cDC1	Gm9530
2.68712e-153	2.78698	0.372	0.048	8.67537e-149	CD8 cDC1	Zdhhc23
8.31466e-153	3.93638	0.182	0.01	2.68439e-148	CD8 cDC1	Morn1
8.70425e-152	-2.2366	0.912	0.929	2.81017e-147	CD8 cDC1	Ctss
1.32066e-151	4.86267	0.13	0.004	4.26374e-147	CD8 cDC1	Chsy3
5.67737e-151	3.7861	0.213	0.015	1.83294e-146	CD8 cDC1	Lrrc18
1.95219e-150	2.17311	0.754	0.221	6.30265e-146	CD8 cDC1	Sdad1
2.00883e-150	1.75699	0.77	0.208	6.48549e-146	CD8 cDC1	Pbx1
5.4889e-150	2.26249	0.429	0.064	1.77209e-145	CD8 cDC1	Unc119b
1.58376e-149	5.7491	0.102	0.001	5.11317e-145	CD8 cDC1	1810020O05Rik
2.19033e-149	2.99939	0.239	0.019	7.07149e-145	CD8 cDC1	Serpinf1
5.04706e-149	-4.24758	0.173	0.8	1.62944e-144	CD8 cDC1	Ncf2
5.11633e-149	-5.74509	0.069	0.765	1.65181e-144	CD8 cDC1	Apobec1
1.33764e-148	3.02346	0.256	0.023	4.31857e-144	CD8 cDC1	Adora3
1.67991e-146	2.02987	0.533	0.101	5.42359e-142	CD8 cDC1	Tlr12
5.08501e-146	2.69908	0.417	0.066	1.64169e-141	CD8 cDC1	Qpct
5.66106e-145	1.0878	0.974	0.949	1.82767e-140	CD8 cDC1	Rps11
8.16804e-145	1.69931	0.699	0.173	2.63705e-140	CD8 cDC1	H2-Oa
4.74523e-143	-4.11984	0.322	0.81	1.532e-138	CD8 cDC1	Lst1
5.65983e-141	-4.45291	0.313	0.799	1.82728e-136	CD8 cDC1	Ms4a6c
6.87007e-141	2.0566	0.889	0.374	2.218e-136	CD8 cDC1	Tbc1d8
1.24907e-140	1.40755	0.652	0.146	4.03263e-136	CD8 cDC1	Actn1
1.38782e-140	2.2035	0.604	0.137	4.48058e-136	CD8 cDC1	1700025G04Rik
2.11016e-139	1.84523	0.763	0.223	6.81265e-135	CD8 cDC1	Tbrg1
2.32109e-139	1.95	0.671	0.17	7.49364e-135	CD8 cDC1	BC035044
3.6021e-139	2.4343	0.789	0.271	1.16294e-134	CD8 cDC1	Pi4k2a
4.49002e-139	-3.08992	0.457	0.865	1.4496e-134	CD8 cDC1	Ifitm2
9.39218e-139	4.05435	0.171	0.009	3.03226e-134	CD8 cDC1	Gm43914
2.58814e-138	2.43427	0.462	0.082	8.35581e-134	CD8 cDC1	Baiap2
4.04394e-138	3.41293	0.235	0.02	1.30559e-133	CD8 cDC1	Trim7
4.04412e-138	6.48798	0.092	0.001	1.30564e-133	CD8 cDC1	Cltrn
2.27697e-137	2.09426	0.592	0.136	7.35119e-133	CD8 cDC1	Lpcat1
5.35721e-137	2.08897	0.533	0.107	1.72957e-132	CD8 cDC1	Polr1a
1.07461e-136	-4.30788	0.299	0.799	3.46937e-132	CD8 cDC1	Gngt2
2.64845e-136	-4.87573	0.123	0.752	8.55051e-132	CD8 cDC1	Lilrb4a
8.98138e-136	3.51537	0.182	0.012	2.89964e-131	CD8 cDC1	Cdon
1.40384e-135	2.04401	0.616	0.149	4.5323e-131	CD8 cDC1	Avpi1
1.43743e-135	2.44654	0.32	0.04	4.64075e-131	CD8 cDC1	Pde1b
5.74845e-135	1.84892	0.87	0.329	1.85589e-130	CD8 cDC1	Fmnl2
8.511e-135	2.20636	0.86	0.367	2.74778e-130	CD8 cDC1	Tbc1d9
4.75081e-134	-4.68507	0.182	0.759	1.5338e-129	CD8 cDC1	Csf1r
9.93192e-134	-2.38724	0.716	0.894	3.20652e-129	CD8 cDC1	Ptpn1
6.73113e-133	2.05048	0.555	0.12	2.17314e-128	CD8 cDC1	Slc46a3
1.2558e-132	-3.80766	0.519	0.833	4.05436e-128	CD8 cDC1	Msrb1
1.37293e-132	1.85184	0.588	0.13	4.4325e-128	CD8 cDC1	Lrba
3.68869e-132	-2.56854	0.855	0.911	1.19089e-127	CD8 cDC1	Ctsb
4.1506e-132	1.40328	0.998	0.749	1.34002e-127	CD8 cDC1	H2-Ab1
8.82826e-132	4.02752	0.164	0.009	2.8502e-127	CD8 cDC1	Col23a1
1.99617e-131	1.16795	0.957	0.881	6.44465e-127	CD8 cDC1	Rpl14
3.29586e-130	-2.09019	0.832	0.911	1.06407e-125	CD8 cDC1	Atp6v0c
1.38891e-129	3.97301	0.145	0.007	4.48409e-125	CD8 cDC1	Atg9b
2.7678e-129	2.32342	0.616	0.154	8.93583e-125	CD8 cDC1	Cdc14a
2.96912e-129	2.1123	0.896	0.416	9.5858e-125	CD8 cDC1	Slc8b1
3.76192e-129	1.27657	0.998	0.99	1.21454e-124	CD8 cDC1	Tmsb4x
9.7401e-129	1.73186	0.889	0.466	3.14459e-124	CD8 cDC1	Ppp1r11
1.922e-128	1.93536	0.533	0.115	6.20517e-124	CD8 cDC1	Immp2l
7.07779e-127	6.8707	0.083	0.001	2.28507e-122	CD8 cDC1	Ptprh
1.03243e-126	5.53086	0.102	0.002	3.33318e-122	CD8 cDC1	Gm14597
4.36071e-126	1.73632	0.82	0.314	1.40785e-121	CD8 cDC1	Unc119
1.01818e-125	-4.52074	0.185	0.74	3.2872e-121	CD8 cDC1	Ms4a6b
2.16137e-125	2.02567	0.538	0.116	6.97797e-121	CD8 cDC1	Trit1
2.41215e-125	-5.15996	0.581	0.831	7.78763e-121	CD8 cDC1	Lyz2
3.06523e-125	1.2766	0.505	0.101	9.89611e-121	CD8 cDC1	Tbc1d4
4.187e-125	5.31384	0.116	0.004	1.35177e-120	CD8 cDC1	Jag2
1.47852e-124	-2.3166	0.803	0.913	4.7734e-120	CD8 cDC1	Sat1
6.55174e-124	4.0116	0.142	0.007	2.11523e-119	CD8 cDC1	Adgra2
1.21152e-123	4.32785	0.135	0.006	3.91138e-119	CD8 cDC1	Synpo
1.36126e-123	-6.78711	0.026	0.675	4.39483e-119	CD8 cDC1	Fcgr3
2.11359e-123	-2.29856	0.886	0.91	6.82373e-119	CD8 cDC1	Ifitm3
1.01852e-122	-4.84917	0.159	0.724	3.28828e-118	CD8 cDC1	Ms4a4c
1.70074e-122	-2.76995	0.557	0.831	5.49083e-118	CD8 cDC1	Lamp1
1.70962e-122	-3.19896	0.604	0.838	5.51952e-118	CD8 cDC1	Ctsc
1.99756e-122	2.52734	0.431	0.081	6.44913e-118	CD8 cDC1	Ppfibp2
2.78341e-121	-5.86838	0.126	0.711	8.98622e-117	CD8 cDC1	Wfdc17
4.70968e-121	2.27733	0.301	0.04	1.52052e-116	CD8 cDC1	Rhobtb1
1.09971e-120	-2.79107	0.488	0.808	3.55043e-116	CD8 cDC1	Ctsa
1.04989e-119	1.25355	1	0.904	3.38957e-115	CD8 cDC1	Cd74
1.28584e-119	-6.38251	0.026	0.666	4.15134e-115	CD8 cDC1	Klra2
1.4187e-119	2.19773	0.438	0.082	4.58028e-115	CD8 cDC1	Zfp367
2.33468e-118	-4.95202	0.161	0.72	7.53753e-114	CD8 cDC1	Ccl6
4.60057e-118	2.77962	0.273	0.034	1.48529e-113	CD8 cDC1	Klri1
1.49216e-117	3.3796	0.166	0.011	4.81745e-113	CD8 cDC1	Cdc42bpg
1.6593e-117	-3.63116	0.147	0.729	5.35705e-113	CD8 cDC1	Cd300a
4.98599e-117	1.30552	1	0.724	1.60973e-112	CD8 cDC1	H2-Eb1
1.49181e-116	3.84874	0.121	0.005	4.81631e-112	CD8 cDC1	Fam178b
9.30832e-116	1.61934	0.818	0.318	3.00519e-111	CD8 cDC1	Pak1
9.55196e-116	2.80018	0.27	0.033	3.08385e-111	CD8 cDC1	Ccnyl1
1.34091e-115	2.10053	0.822	0.362	4.32912e-111	CD8 cDC1	Cdk14
1.85471e-115	2.19288	0.265	0.032	5.98795e-111	CD8 cDC1	Rab11fip4
1.94649e-115	1.28136	0.789	0.254	6.28425e-111	CD8 cDC1	Ccnd1
2.18097e-115	-6.03665	0.038	0.658	7.04125e-111	CD8 cDC1	Capg
6.1029e-115	1.35099	0.479	0.097	1.97032e-110	CD8 cDC1	Net1
7.2518e-115	1.81219	0.782	0.313	2.34124e-110	CD8 cDC1	C1qbp
1.97221e-114	1.96928	0.486	0.105	6.36729e-110	CD8 cDC1	Ppan
3.90594e-114	2.97527	0.197	0.017	1.26103e-109	CD8 cDC1	Dpy19l3
5.27741e-114	2.32146	0.737	0.284	1.70381e-109	CD8 cDC1	Hfe
8.51743e-114	1.93313	0.491	0.105	2.74985e-109	CD8 cDC1	Bex3
9.53897e-114	1.6907	0.927	0.638	3.07966e-109	CD8 cDC1	Rab43
1.10491e-113	-1.59467	0.787	0.922	3.56719e-109	CD8 cDC1	Arhgdib
1.22607e-112	-5.93557	0.04	0.649	3.95837e-108	CD8 cDC1	Rtp4
1.48882e-112	3.94769	0.121	0.005	4.80667e-108	CD8 cDC1	Lrrc3
2.7207e-112	1.70655	0.64	0.178	8.78376e-108	CD8 cDC1	Dynll2
4.92437e-112	-3.62133	0.187	0.722	1.58983e-107	CD8 cDC1	Il2rg
5.38574e-112	1.62412	0.768	0.273	1.73879e-107	CD8 cDC1	Rbbp7
2.38967e-111	1.94478	0.573	0.148	7.71506e-107	CD8 cDC1	Ccdc107
2.44993e-111	-1.91306	0.737	0.877	7.90959e-107	CD8 cDC1	Ptpn6
5.18419e-111	2.302	0.327	0.051	1.67372e-106	CD8 cDC1	Alms1
1.22248e-110	-2.65646	0.422	0.804	3.94678e-106	CD8 cDC1	Syk
4.53853e-110	2.5424	0.23	0.025	1.46526e-105	CD8 cDC1	Kcnip3
8.62982e-110	1.72064	0.585	0.152	2.78614e-105	CD8 cDC1	Arl3
2.84552e-109	1.48574	0.498	0.11	9.18677e-105	CD8 cDC1	Ust
4.01967e-109	4.93753	0.1	0.003	1.29775e-104	CD8 cDC1	Vwa1
1.35394e-108	2.54821	0.344	0.058	4.3712e-104	CD8 cDC1	Pex11a
2.61068e-108	1.88506	0.562	0.147	8.42859e-104	CD8 cDC1	Dynlt1a
6.13982e-108	1.51751	0.886	0.463	1.98224e-103	CD8 cDC1	Cyb5a
1.47845e-107	1.56183	0.863	0.472	4.77318e-103	CD8 cDC1	Rala
1.48813e-107	-3.02555	0.346	0.781	4.80443e-103	CD8 cDC1	Cers6
3.19749e-107	-4.5254	0.199	0.698	1.03231e-102	CD8 cDC1	Ctsd
4.8582e-107	-3.62924	0.237	0.723	1.56847e-102	CD8 cDC1	Oasl2
6.12128e-107	1.65894	0.607	0.164	1.97625e-102	CD8 cDC1	Med12l
6.49715e-107	1.67809	0.787	0.31	2.0976e-102	CD8 cDC1	Myo9a
7.5344e-107	2.05042	0.685	0.225	2.43248e-102	CD8 cDC1	Ahr
9.1222e-107	1.60499	0.63	0.181	2.9451e-102	CD8 cDC1	H2afx
9.71838e-107	3.13341	0.187	0.017	3.13758e-102	CD8 cDC1	Slc22a21
1.05455e-106	3.3585	0.152	0.01	3.4046e-102	CD8 cDC1	Tmem79
1.44786e-106	2.18764	0.358	0.063	4.6744e-102	CD8 cDC1	Rnf180
4.85075e-106	2.68106	0.265	0.035	1.56607e-101	CD8 cDC1	Gdpd5
1.18934e-105	-2.67389	0.464	0.787	3.83979e-101	CD8 cDC1	Pirb
2.25408e-105	1.15746	0.962	0.843	7.2773e-101	CD8 cDC1	Psmb9
3.45338e-105	3.89919	0.14	0.009	1.11492e-100	CD8 cDC1	Stk32c
1.65677e-104	2.03688	0.318	0.051	5.34887e-100	CD8 cDC1	Laptm4b
1.6578e-104	3.15954	0.178	0.015	5.35222e-100	CD8 cDC1	Gpr82
6.84639e-104	1.42779	0.884	0.557	2.21036e-99	CD8 cDC1	Tbca
1.05668e-103	1.3522	0.938	0.572	3.41149e-99	CD8 cDC1	Ptms
1.44762e-103	1.80279	0.68	0.227	4.67365e-99	CD8 cDC1	Gm6377
1.64256e-103	2.30337	0.431	0.095	5.303e-99	CD8 cDC1	Serpinb9
2.53654e-103	4.91372	0.081	0.002	8.18923e-99	CD8 cDC1	Cgref1
4.40174e-103	-5.8757	0.045	0.623	1.4211e-98	CD8 cDC1	Gda
6.39565e-103	-1.88659	0.815	0.933	2.06484e-98	CD8 cDC1	Ifi27l2a
6.79529e-103	-6.77527	0.031	0.611	2.19386e-98	CD8 cDC1	Ms4a6d
8.00822e-103	-4.06279	0.137	0.671	2.58546e-98	CD8 cDC1	Abi3
1.14328e-102	1.74882	0.789	0.31	3.69108e-98	CD8 cDC1	Hdac9
2.76329e-102	3.38766	0.133	0.008	8.92128e-98	CD8 cDC1	Mmp28
4.57079e-102	-5.91996	0.019	0.607	1.47568e-97	CD8 cDC1	Clec4a3
7.44232e-102	3.96024	0.104	0.004	2.40275e-97	CD8 cDC1	Homer2
1.28637e-101	2.01499	0.4	0.08	4.15303e-97	CD8 cDC1	Ndufaf6
1.55844e-101	1.7067	0.597	0.162	5.03143e-97	CD8 cDC1	Arhgap5
2.46301e-101	1.45665	0.836	0.364	7.95184e-97	CD8 cDC1	Bri3bp
3.36471e-101	1.93052	0.744	0.288	1.0863e-96	CD8 cDC1	Dnase1l3
7.81274e-101	-4.62593	0.104	0.641	2.52234e-96	CD8 cDC1	Igsf6
9.39953e-101	1.27558	0.922	0.461	3.03464e-96	CD8 cDC1	Bloc1s2
1.625e-100	1.18474	0.998	0.761	5.24632e-96	CD8 cDC1	H2-Aa
4.81719e-100	-2.23333	0.649	0.837	1.55523e-95	CD8 cDC1	Klf13
1.1163e-99	1.00009	0.453	0.099	3.60399e-95	CD8 cDC1	Syne1
2.74625e-99	-3.52747	0.152	0.679	8.86628e-95	CD8 cDC1	Cd300lf
4.80358e-99	1.6566	0.732	0.266	1.55084e-94	CD8 cDC1	Atp6v0a2
9.99752e-99	1.81973	0.481	0.115	3.2277e-94	CD8 cDC1	Lsr
5.13655e-98	3.54163	0.126	0.007	1.65834e-93	CD8 cDC1	Arhgap42
8.61091e-98	1.8139	0.571	0.16	2.78003e-93	CD8 cDC1	Prkar2a
3.35777e-97	2.15616	0.313	0.052	1.08406e-92	CD8 cDC1	Lrrc28
3.85476e-97	2.42955	0.237	0.03	1.24451e-92	CD8 cDC1	Farp2
4.73982e-97	1.15477	0.934	0.775	1.53025e-92	CD8 cDC1	Heph
6.05457e-97	1.53038	0.749	0.28	1.95472e-92	CD8 cDC1	Acvrl1
6.94832e-97	-2.8312	0.659	0.829	2.24327e-92	CD8 cDC1	S100a6
8.7116e-97	1.66608	0.559	0.15	2.81254e-92	CD8 cDC1	Slc9a7
3.64387e-96	1.25514	0.934	0.521	1.17642e-91	CD8 cDC1	Ifi205
5.35735e-96	2.22543	0.291	0.047	1.72962e-91	CD8 cDC1	Hells
1.29496e-95	-1.8439	0.969	0.988	4.18077e-91	CD8 cDC1	Fth1
2.14821e-95	-5.88474	0.033	0.588	6.93549e-91	CD8 cDC1	Fcgr1
2.3154e-95	3.0226	0.145	0.011	7.47526e-91	CD8 cDC1	F2rl2
3.24887e-95	2.31794	0.325	0.057	1.0489e-90	CD8 cDC1	Dnmbp
8.11623e-95	1.80819	0.486	0.12	2.62032e-90	CD8 cDC1	Mllt3
8.28462e-95	1.57672	0.751	0.283	2.67469e-90	CD8 cDC1	Tubb2a
8.95739e-95	-3.91997	0.171	0.661	2.89189e-90	CD8 cDC1	Trps1
1.63434e-94	2.99075	0.173	0.016	5.27647e-90	CD8 cDC1	Olfr433
2.27972e-94	-1.76081	0.924	0.95	7.36009e-90	CD8 cDC1	Ftl1
3.53057e-94	1.76753	0.509	0.13	1.13985e-89	CD8 cDC1	Dusp10
5.58526e-94	-2.04475	0.713	0.847	1.8032e-89	CD8 cDC1	Tpd52
8.39371e-94	1.42297	0.744	0.275	2.70991e-89	CD8 cDC1	Ivns1abp
9.23246e-94	-4.27756	0.133	0.637	2.9807e-89	CD8 cDC1	Tnfrsf1b
9.97866e-94	1.06496	0.936	0.813	3.22161e-89	CD8 cDC1	Rpl12
1.48549e-93	1.02136	0.943	0.881	4.79591e-89	CD8 cDC1	Taldo1
3.36618e-93	2.01953	0.346	0.065	1.08677e-88	CD8 cDC1	Gm20275
3.66526e-93	1.93108	0.41	0.09	1.18333e-88	CD8 cDC1	Cks1b
4.29151e-93	-3.84732	0.204	0.671	1.38551e-88	CD8 cDC1	Gpr141
4.35357e-93	2.75929	0.216	0.026	1.40555e-88	CD8 cDC1	Tmeff1
1.39933e-92	-4.40764	0.118	0.625	4.51773e-88	CD8 cDC1	Lrp1
1.43325e-92	1.48939	0.815	0.365	4.62723e-88	CD8 cDC1	Phf11a
3.51644e-92	1.76736	0.678	0.231	1.13528e-87	CD8 cDC1	Supt20
5.48588e-92	1.3954	0.855	0.42	1.77112e-87	CD8 cDC1	Mrpl42
6.32837e-92	1.40571	0.761	0.288	2.04312e-87	CD8 cDC1	P2ry14
6.86746e-92	1.52443	0.841	0.379	2.21716e-87	CD8 cDC1	Ciita
1.46338e-91	2.02293	0.405	0.089	4.72453e-87	CD8 cDC1	Ryr1
2.03284e-91	3.07104	0.156	0.014	6.56302e-87	CD8 cDC1	Mical2
3.84157e-91	1.7757	0.45	0.106	1.24025e-86	CD8 cDC1	Fancl
7.5154e-91	1.31452	0.927	0.748	2.42635e-86	CD8 cDC1	Pdia3
1.10554e-90	-1.4532	0.832	0.902	3.56923e-86	CD8 cDC1	Msn
1.8829e-90	1.56908	0.675	0.233	6.07894e-86	CD8 cDC1	Nsun2
2.4667e-90	1.6943	0.569	0.164	7.96374e-86	CD8 cDC1	Prkra
3.93532e-90	1.9532	0.464	0.116	1.27052e-85	CD8 cDC1	Larp1b
4.71919e-90	1.60167	0.502	0.13	1.52359e-85	CD8 cDC1	Sh3pxd2b
9.35229e-90	1.83802	0.445	0.106	3.01939e-85	CD8 cDC1	Txndc16
1.44371e-89	1.87918	0.427	0.098	4.66101e-85	CD8 cDC1	St6gal1
2.17162e-89	1.53743	0.464	0.115	7.01108e-85	CD8 cDC1	Grasp
2.34204e-89	-2.27057	0.495	0.765	7.56127e-85	CD8 cDC1	Lamp2
2.53844e-89	1.51075	0.578	0.171	8.19535e-85	CD8 cDC1	Ctnnbip1
7.99964e-89	1.78353	0.616	0.197	2.58268e-84	CD8 cDC1	Cyp27a1
1.95621e-88	-6.14949	0.033	0.562	6.31563e-84	CD8 cDC1	Pla2g7
5.12133e-88	-1.81535	0.749	0.857	1.65342e-83	CD8 cDC1	Slfn2
5.2891e-88	-5.51489	0.045	0.569	1.70759e-83	CD8 cDC1	Lair1
2.14658e-87	1.24176	0.896	0.444	6.93023e-83	CD8 cDC1	Slamf7
4.17105e-87	1.2361	0.898	0.582	1.34662e-82	CD8 cDC1	Rgs10
5.19082e-87	1.47479	0.635	0.203	1.67586e-82	CD8 cDC1	Slc1a5
7.33835e-87	2.58128	0.204	0.025	2.36919e-82	CD8 cDC1	Gpr68
1.05505e-86	-4.87741	0.073	0.587	3.40624e-82	CD8 cDC1	Pde7b
1.08019e-86	-2.4324	0.493	0.754	3.48739e-82	CD8 cDC1	App
1.11737e-86	1.54833	0.713	0.261	3.60743e-82	CD8 cDC1	Rraga
1.17515e-86	2.58686	0.218	0.029	3.79398e-82	CD8 cDC1	Arl6
1.63143e-86	-3.66013	0.216	0.665	5.26708e-82	CD8 cDC1	Lrmda
1.80384e-86	1.59883	0.791	0.338	5.8237e-82	CD8 cDC1	Dock5
2.03652e-86	1.20913	0.886	0.618	6.57492e-82	CD8 cDC1	Rtraf
2.25497e-86	2.02704	0.256	0.039	7.28018e-82	CD8 cDC1	Smco4
3.21952e-86	-3.76793	0.168	0.634	1.03942e-81	CD8 cDC1	Xdh
8.09623e-86	1.2457	0.879	0.565	2.61387e-81	CD8 cDC1	Rab11a
1.26007e-85	-6.77536	0.033	0.551	4.06813e-81	CD8 cDC1	Cfb
4.74573e-85	3.32674	0.114	0.007	1.53216e-80	CD8 cDC1	6430531B16Rik
5.25632e-85	2.77528	0.182	0.021	1.697e-80	CD8 cDC1	Fcrlb
5.78037e-85	-8.04192	0.005	0.529	1.86619e-80	CD8 cDC1	Clec4a1
1.51784e-84	-6.09215	0.033	0.547	4.90035e-80	CD8 cDC1	Emilin2
1.69912e-84	1.24261	0.886	0.507	5.4856e-80	CD8 cDC1	Sh3bp1
1.9458e-84	1.45774	0.372	0.078	6.28202e-80	CD8 cDC1	Prr5
1.99954e-84	2.64694	0.168	0.017	6.45551e-80	CD8 cDC1	Kif5a
2.7617e-84	-5.17474	0.057	0.567	8.91614e-80	CD8 cDC1	S100a4
2.95732e-84	-4.53389	0.123	0.6	9.5477e-80	CD8 cDC1	C3
3.45594e-84	1.74742	0.412	0.096	1.11575e-79	CD8 cDC1	Mtmr4
4.94847e-84	-1.19921	0.898	0.943	1.59761e-79	CD8 cDC1	Ptprc
5.8674e-84	1.5635	0.398	0.091	1.89429e-79	CD8 cDC1	Lima1
1.18333e-83	2.00137	0.419	0.102	3.82037e-79	CD8 cDC1	Gar1
1.88848e-83	1.37701	0.547	0.156	6.09696e-79	CD8 cDC1	Zeb1
4.86274e-83	-2.70254	0.37	0.717	1.56994e-78	CD8 cDC1	Rnf149
5.19063e-83	1.22863	0.756	0.28	1.67579e-78	CD8 cDC1	Itgax
6.08871e-83	1.85619	0.339	0.069	1.96574e-78	CD8 cDC1	Nrg2
1.15201e-82	1.17938	0.526	0.145	3.71928e-78	CD8 cDC1	Flnb
1.20102e-82	-1.08916	0.936	0.962	3.8775e-78	CD8 cDC1	Itm2b
2.39082e-82	-3.69558	0.315	0.676	7.71875e-78	CD8 cDC1	Gsr
6.07156e-82	-1.89321	0.675	0.815	1.9602e-77	CD8 cDC1	Prkcd
6.13028e-82	-3.23027	0.291	0.678	1.97916e-77	CD8 cDC1	Slfn1
9.84049e-82	1.18595	0.91	0.737	3.177e-77	CD8 cDC1	Cycs
1.08123e-81	1.14243	0.713	0.258	3.49074e-77	CD8 cDC1	Pafah1b3
2.02194e-81	-2.25623	0.457	0.768	6.52782e-77	CD8 cDC1	Emp3
5.96643e-81	-5.75028	0.031	0.534	1.92626e-76	CD8 cDC1	Nupr1
7.8585e-81	2.21495	0.197	0.025	2.53712e-76	CD8 cDC1	Gpr157
2.82058e-80	-5.49185	0.038	0.537	9.10625e-76	CD8 cDC1	Cyp4f18
3.37281e-80	1.6869	0.332	0.067	1.08891e-75	CD8 cDC1	Mast4
8.9211e-80	-3.84139	0.275	0.658	2.88018e-75	CD8 cDC1	Lgmn
9.30323e-80	1.34046	0.803	0.38	3.00355e-75	CD8 cDC1	Arpc5l
1.15687e-79	-1.93147	0.678	0.817	3.73495e-75	CD8 cDC1	Mapkapk2
2.15894e-79	1.76455	0.318	0.062	6.97013e-75	CD8 cDC1	Riox1
2.44725e-79	1.59646	0.573	0.183	7.90095e-75	CD8 cDC1	Dctpp1
3.1423e-79	6.66629	0.052	0.001	1.01449e-74	CD8 cDC1	H2-M5
4.58749e-79	2.28877	0.192	0.024	1.48107e-74	CD8 cDC1	Slc22a18
5.63591e-79	1.27968	0.846	0.474	1.81955e-74	CD8 cDC1	Fbl
8.66379e-79	1.63215	0.28	0.05	2.7971e-74	CD8 cDC1	Igf2r
9.4206e-79	1.33983	0.661	0.236	3.04144e-74	CD8 cDC1	Hacd2
1.008e-78	1.08595	0.637	0.21	3.25432e-74	CD8 cDC1	Gatm
1.20363e-78	1.96486	0.218	0.031	3.88591e-74	CD8 cDC1	Kctd14
1.24024e-78	-4.24926	0.156	0.602	4.00411e-74	CD8 cDC1	Gbp2
2.55049e-78	1.66025	0.517	0.152	8.23425e-74	CD8 cDC1	Slc25a38
2.65187e-78	1.67932	0.725	0.315	8.56155e-74	CD8 cDC1	Ncoa7
3.02741e-78	1.78145	0.358	0.079	9.77401e-74	CD8 cDC1	Dut
3.10678e-78	1.94528	0.275	0.049	1.00302e-73	CD8 cDC1	Rab39
3.22138e-78	-2.56297	0.372	0.695	1.04002e-73	CD8 cDC1	Oas1a
5.91788e-78	2.1812	0.211	0.03	1.91059e-73	CD8 cDC1	Eml5
6.16975e-78	1.44796	0.462	0.122	1.9919e-73	CD8 cDC1	Rnf157
8.99292e-78	1.83404	0.329	0.069	2.90336e-73	CD8 cDC1	Timeless
9.49605e-78	1.64239	0.559	0.185	3.0658e-73	CD8 cDC1	Pmf1
1.01348e-77	1.46922	0.545	0.166	3.272e-73	CD8 cDC1	Ezh2
2.1662e-77	2.09121	0.216	0.031	6.99357e-73	CD8 cDC1	Prr7
2.99603e-77	1.44505	0.223	0.033	9.67268e-73	CD8 cDC1	Adam23
5.10908e-77	1.25821	0.576	0.179	1.64947e-72	CD8 cDC1	Msi2
7.51549e-77	-1.35931	0.882	0.889	2.42638e-72	CD8 cDC1	Eno1
8.95225e-77	1.39185	0.784	0.346	2.89023e-72	CD8 cDC1	Havcr2
1.28442e-76	1.28138	0.576	0.179	4.14676e-72	CD8 cDC1	Chn2
1.51829e-76	1.54974	0.647	0.246	4.90178e-72	CD8 cDC1	Ppa1
4.35335e-76	1.58494	0.445	0.116	1.40548e-71	CD8 cDC1	Nckipsd
5.23412e-76	-4.94819	0.059	0.531	1.68984e-71	CD8 cDC1	Dok3
7.97464e-76	1.34207	0.756	0.324	2.57461e-71	CD8 cDC1	Mpp6
1.34717e-75	-1.53815	0.931	0.916	4.34933e-71	CD8 cDC1	Plac8
1.42045e-75	1.7709	0.273	0.05	4.58594e-71	CD8 cDC1	Erc1
1.64043e-75	-4.47734	0.171	0.598	5.29612e-71	CD8 cDC1	Hp
2.66733e-75	-3.32332	0.204	0.622	8.61147e-71	CD8 cDC1	Fcgr2b
5.6972e-75	1.06677	0.825	0.378	1.83934e-70	CD8 cDC1	Jaml
1.77426e-74	1.22591	0.457	0.121	5.72821e-70	CD8 cDC1	Gna15
2.49196e-74	2.15948	0.315	0.067	8.04529e-70	CD8 cDC1	Sult1a1
2.6731e-74	1.98265	0.268	0.049	8.63011e-70	CD8 cDC1	Sema4c
3.13934e-74	-1.96074	0.533	0.769	1.01354e-69	CD8 cDC1	Gmfg
6.99827e-74	1.5442	0.415	0.108	2.25939e-69	CD8 cDC1	Gnb4
1.32834e-73	1.10237	0.924	0.721	4.28855e-69	CD8 cDC1	Hspe1
1.60955e-73	2.0423	0.185	0.024	5.19643e-69	CD8 cDC1	Sct
1.94555e-73	3.15727	0.126	0.011	6.2812e-69	CD8 cDC1	Aldh1a2
2.9232e-73	-2.78775	0.332	0.661	9.43755e-69	CD8 cDC1	AB124611
5.14038e-73	1.42303	0.59	0.2	1.65957e-68	CD8 cDC1	Ptrhd1
9.12338e-73	1.30244	0.903	0.538	2.94548e-68	CD8 cDC1	Pfkp
1.01355e-72	1.37092	0.581	0.184	3.27223e-68	CD8 cDC1	Nup210
1.25077e-72	2.29681	0.199	0.029	4.03811e-68	CD8 cDC1	Tcf19
1.65929e-72	1.92983	0.346	0.078	5.35703e-68	CD8 cDC1	Elac2
2.02063e-72	-5.42234	0.033	0.501	6.52362e-68	CD8 cDC1	Sirpb1b
2.064e-72	-3.69738	0.182	0.588	6.66362e-68	CD8 cDC1	Emb
3.97292e-72	-1.19177	0.865	0.885	1.28266e-67	CD8 cDC1	Rhog
5.69961e-72	5.05145	0.057	0.001	1.84012e-67	CD8 cDC1	Gm47713
8.53915e-72	-6.00052	0.031	0.494	2.75687e-67	CD8 cDC1	Itgam
1.05727e-71	-6.3262	0.024	0.491	3.4134e-67	CD8 cDC1	Csf3r
1.5981e-71	1.41801	0.863	0.525	5.15946e-67	CD8 cDC1	Acadl
2.12035e-71	1.7141	0.422	0.113	6.84555e-67	CD8 cDC1	2310040G24Rik
2.78928e-71	-6.95335	0.009	0.477	9.00519e-67	CD8 cDC1	Sirpb1c
1.08546e-70	1.47382	0.54	0.176	3.5044e-66	CD8 cDC1	Akr7a5
2.9662e-70	1.64112	0.796	0.441	9.57638e-66	CD8 cDC1	Sdf2l1
5.02444e-70	-5.57197	0.036	0.493	1.62214e-65	CD8 cDC1	Fcgr4
7.30968e-70	-4.43818	0.076	0.52	2.35993e-65	CD8 cDC1	Tent5a
2.01472e-69	-1.834	0.656	0.817	6.50453e-65	CD8 cDC1	Gab2
3.32193e-69	1.82883	0.318	0.069	1.07249e-64	CD8 cDC1	Zfp282
4.33546e-69	3.41238	0.09	0.006	1.3997e-64	CD8 cDC1	4932438H23Rik
4.38951e-69	1.2351	0.841	0.504	1.41715e-64	CD8 cDC1	Gng10
4.51441e-69	-4.8292	0.062	0.507	1.45748e-64	CD8 cDC1	Atrnl1
6.53739e-69	1.05619	0.917	0.579	2.1106e-64	CD8 cDC1	Gng2
7.3177e-69	1.71444	0.308	0.066	2.36252e-64	CD8 cDC1	Sepsecs
1.70663e-68	1.74312	0.315	0.07	5.50985e-64	CD8 cDC1	Sh3rf1
1.93733e-68	1.23321	0.678	0.26	6.25466e-64	CD8 cDC1	Gramd3
3.07637e-68	-1.47287	0.839	0.842	9.93204e-64	CD8 cDC1	Ctsh
4.2276e-68	2.90068	0.102	0.008	1.36488e-63	CD8 cDC1	Arpin
5.73144e-68	1.54609	0.396	0.107	1.8504e-63	CD8 cDC1	E330020D12Rik
6.33911e-68	1.40559	0.621	0.227	2.04658e-63	CD8 cDC1	Ap1b1
9.47733e-68	-4.2876	0.09	0.526	3.05976e-63	CD8 cDC1	Lilr4b
9.58833e-68	2.97574	0.107	0.008	3.09559e-63	CD8 cDC1	Chpf
3.3331e-67	-3.38177	0.137	0.564	1.07609e-62	CD8 cDC1	Samsn1
3.47269e-67	1.31658	0.635	0.232	1.12116e-62	CD8 cDC1	Nsmaf
4.26565e-67	-4.32251	0.076	0.509	1.37717e-62	CD8 cDC1	Slc15a3
4.60843e-67	-4.38077	0.116	0.535	1.48783e-62	CD8 cDC1	Ifitm6
6.92809e-67	2.84076	0.095	0.007	2.23673e-62	CD8 cDC1	Gm13571
7.72139e-67	1.33391	0.536	0.173	2.49285e-62	CD8 cDC1	Sfxn1
7.9122e-67	1.33259	0.614	0.226	2.55445e-62	CD8 cDC1	Hint3
1.38708e-66	1.31285	0.55	0.184	4.47819e-62	CD8 cDC1	Nop58
1.86423e-66	-5.23803	0.036	0.479	6.01866e-62	CD8 cDC1	Ifit3
1.96769e-66	1.7532	0.299	0.064	6.3527e-62	CD8 cDC1	Rtl8a
3.42015e-66	1.24319	0.773	0.39	1.10419e-61	CD8 cDC1	Eif2s1
4.11132e-66	5.42926	0.045	0.001	1.32734e-61	CD8 cDC1	Sh3gl3
4.22429e-66	-5.93559	0.078	0.503	1.36381e-61	CD8 cDC1	Ly6i
4.36342e-66	1.50096	0.945	0.888	1.40873e-61	CD8 cDC1	Txn1
1.0387e-65	1.07816	0.469	0.136	3.35345e-61	CD8 cDC1	Smagp
1.30624e-65	-1.12622	0.898	0.892	4.21719e-61	CD8 cDC1	Ctsz
1.32699e-65	-3.464	0.175	0.569	4.2842e-61	CD8 cDC1	Svil
1.38825e-65	1.21746	0.718	0.308	4.48196e-61	CD8 cDC1	Mlec
1.55235e-65	-5.85861	0.026	0.464	5.01178e-61	CD8 cDC1	F10
1.60749e-65	1.02335	0.882	0.466	5.18978e-61	CD8 cDC1	Cbfa2t3
1.67333e-65	1.219	0.81	0.4	5.40233e-61	CD8 cDC1	Cct3
2.8859e-65	1.47716	0.389	0.102	9.31713e-61	CD8 cDC1	Map4k5
3.89356e-65	1.36942	0.498	0.157	1.25704e-60	CD8 cDC1	Uchl3
4.48631e-65	-3.91046	0.128	0.532	1.44841e-60	CD8 cDC1	Nfil3
8.59642e-65	1.24509	0.559	0.187	2.77535e-60	CD8 cDC1	Htr7
8.60845e-65	5.64158	0.043	0.001	2.77924e-60	CD8 cDC1	Ush1c
1.00174e-64	1.23829	0.746	0.344	3.23411e-60	CD8 cDC1	Rtcb
1.00865e-64	2.16843	0.206	0.034	3.25641e-60	CD8 cDC1	Cd99l2
1.2028e-64	-2.44852	0.382	0.669	3.88323e-60	CD8 cDC1	Ifi204
1.66847e-64	1.83727	0.291	0.064	5.38666e-60	CD8 cDC1	Chchd6
1.6867e-64	1.12659	0.685	0.268	5.44551e-60	CD8 cDC1	Parvg
2.38997e-64	-1.75045	0.694	0.805	7.71602e-60	CD8 cDC1	Rnf213
4.8016e-64	1.27608	0.751	0.344	1.5502e-59	CD8 cDC1	Slc9a9
5.43622e-64	1.25142	0.37	0.094	1.75508e-59	CD8 cDC1	Lmtk2
6.104e-64	1.22108	0.678	0.271	1.97068e-59	CD8 cDC1	Trpm2
6.34478e-64	1.74595	0.263	0.053	2.04841e-59	CD8 cDC1	Zcchc4
6.86669e-64	4.98583	0.057	0.002	2.21691e-59	CD8 cDC1	Gm28706
8.75741e-64	3.09492	0.09	0.006	2.82733e-59	CD8 cDC1	Abca17
8.89633e-64	1.01937	0.903	0.671	2.87218e-59	CD8 cDC1	Sri
1.0322e-63	1.24746	0.581	0.206	3.33245e-59	CD8 cDC1	Pqlc1
1.06104e-63	-1.84815	0.63	0.802	3.42557e-59	CD8 cDC1	Foxn3
1.45042e-63	3.0968	0.126	0.013	4.68268e-59	CD8 cDC1	Nccrp1
1.95985e-63	-5.68495	0.04	0.468	6.32738e-59	CD8 cDC1	Cd14
2.32315e-63	1.01605	0.896	0.613	7.50028e-59	CD8 cDC1	Ndufb11
2.53765e-63	-3.50932	0.192	0.581	8.1928e-59	CD8 cDC1	Mxd1
3.46157e-63	1.08132	0.751	0.324	1.11757e-58	CD8 cDC1	Dpp4
5.08476e-63	1.53641	0.382	0.101	1.64162e-58	CD8 cDC1	Jpt2
7.51611e-63	1.48322	0.339	0.082	2.42658e-58	CD8 cDC1	Ppm1k
1.11989e-62	1.29321	0.654	0.26	3.61558e-58	CD8 cDC1	Mthfd2
1.37351e-62	1.12732	0.822	0.457	4.43438e-58	CD8 cDC1	Alyref
1.40236e-62	7.50629	0.038	0	4.52751e-58	CD8 cDC1	Ttc39aos1
1.9897e-62	1.45708	0.419	0.119	6.42374e-58	CD8 cDC1	Rusc1
2.27763e-62	-5.60802	0.017	0.444	7.35332e-58	CD8 cDC1	Pilra
2.62949e-62	1.43137	0.453	0.138	8.4893e-58	CD8 cDC1	Ctdp1
2.65812e-62	1.16137	0.851	0.537	8.58173e-58	CD8 cDC1	Fuca1
2.86234e-62	1.40514	0.555	0.192	9.24105e-58	CD8 cDC1	Alkbh1
3.16866e-62	1.59565	0.258	0.053	1.023e-57	CD8 cDC1	Ppfibp1
3.21609e-62	-2.38656	0.555	0.715	1.03832e-57	CD8 cDC1	Tgfbi
4.21896e-62	-7.39954	0.007	0.432	1.36209e-57	CD8 cDC1	Ms4a4a
5.12529e-62	2.46791	0.128	0.014	1.6547e-57	CD8 cDC1	Tulp3
5.8564e-62	1.14704	0.647	0.261	1.89074e-57	CD8 cDC1	Fdps
6.32941e-62	1.17949	0.692	0.283	2.04345e-57	CD8 cDC1	P2ry6
8.7321e-62	1.32011	0.481	0.15	2.81916e-57	CD8 cDC1	Hsdl2
9.16581e-62	-2.35361	0.483	0.718	2.95918e-57	CD8 cDC1	Grina
1.07874e-61	-3.79427	0.118	0.518	3.48272e-57	CD8 cDC1	Tnfaip2
1.34661e-61	1.20024	0.806	0.419	4.34754e-57	CD8 cDC1	Eif3g
1.86684e-61	-1.50132	0.72	0.814	6.02709e-57	CD8 cDC1	Apbb1ip
1.96105e-61	-3.12405	0.249	0.594	6.33124e-57	CD8 cDC1	Sorl1
3.31374e-61	1.41122	0.583	0.213	1.06984e-56	CD8 cDC1	Plcb2
3.42437e-61	-6.76663	0.014	0.433	1.10556e-56	CD8 cDC1	Mcemp1
3.76639e-61	-2.5978	0.258	0.606	1.21598e-56	CD8 cDC1	Sh3kbp1
4.65875e-61	2.42529	0.14	0.017	1.50408e-56	CD8 cDC1	Myo6
4.7814e-61	-7.63052	0.005	0.425	1.54368e-56	CD8 cDC1	Sirpb1a
5.2801e-61	-2.10631	0.457	0.699	1.70468e-56	CD8 cDC1	Nfam1
7.28043e-61	1.24332	0.623	0.242	2.35049e-56	CD8 cDC1	Aph1c
7.54286e-61	-2.81738	0.145	0.563	2.43521e-56	CD8 cDC1	Cdkn1a
1.37321e-60	1.45906	0.315	0.075	4.43339e-56	CD8 cDC1	Plpp6
2.25198e-60	2.03456	0.19	0.031	7.27052e-56	CD8 cDC1	Paqr4
4.41512e-60	3.30843	0.102	0.009	1.42542e-55	CD8 cDC1	Tpm2
5.24597e-60	-1.2859	0.86	0.932	1.69366e-55	CD8 cDC1	Zfp36
6.14499e-60	2.26105	0.13	0.015	1.98391e-55	CD8 cDC1	Arhgef40
8.61745e-60	1.54292	0.306	0.072	2.78214e-55	CD8 cDC1	Phf11c
9.8965e-60	1.733	0.223	0.042	3.19508e-55	CD8 cDC1	Jazf1
3.56455e-59	1.46951	0.299	0.07	1.15082e-54	CD8 cDC1	Sinhcaf
3.84114e-59	5.72712	0.043	0.001	1.24011e-54	CD8 cDC1	Zfp57
4.71488e-59	2.5547	0.14	0.018	1.5222e-54	CD8 cDC1	Ubtd2
4.93013e-59	1.08812	0.784	0.388	1.59169e-54	CD8 cDC1	Got2
5.70424e-59	2.2964	0.159	0.023	1.84161e-54	CD8 cDC1	Nme4
6.12528e-59	3.7543	0.078	0.005	1.97755e-54	CD8 cDC1	F930017D23Rik
6.6776e-59	1.10662	0.704	0.311	2.15586e-54	CD8 cDC1	Oxct1
8.6796e-59	1.04307	0.746	0.327	2.80221e-54	CD8 cDC1	Map4k1
1.09495e-58	1.23654	0.656	0.263	3.53504e-54	CD8 cDC1	Nav1
1.69402e-58	1.34645	0.486	0.157	5.46916e-54	CD8 cDC1	Zfp62
2.04137e-58	-3.09424	0.218	0.574	6.59055e-54	CD8 cDC1	Sell
2.10335e-58	1.91076	0.225	0.043	6.79068e-54	CD8 cDC1	Map2k6
2.15037e-58	-1.0255	0.893	0.891	6.94248e-54	CD8 cDC1	Pitpna
2.24197e-58	1.25427	0.483	0.157	7.2382e-54	CD8 cDC1	Stx17
3.68871e-58	1.16729	0.301	0.072	1.1909e-53	CD8 cDC1	Fcrla
3.82864e-58	-2.98887	0.246	0.581	1.23608e-53	CD8 cDC1	Ifi213
4.20307e-58	1.54449	0.443	0.135	1.35696e-53	CD8 cDC1	Afdn
5.36121e-58	-6.94634	0.012	0.415	1.73087e-53	CD8 cDC1	Fgd4
6.40239e-58	1.29551	0.462	0.148	2.06701e-53	CD8 cDC1	Ruvbl1
8.92921e-58	1.05575	0.818	0.434	2.8828e-53	CD8 cDC1	G3bp1
1.14824e-57	1.43763	0.204	0.036	3.70708e-53	CD8 cDC1	5830428M24Rik
1.37348e-57	-3.0195	0.204	0.557	4.43428e-53	CD8 cDC1	Oas3
2.42944e-57	1.54416	0.239	0.049	7.84345e-53	CD8 cDC1	Cacna1e
2.76757e-57	3.75496	0.057	0.002	8.9351e-53	CD8 cDC1	D630036H23Rik
3.64592e-57	1.1951	0.647	0.261	1.17709e-52	CD8 cDC1	Ptcd2
4.19362e-57	-1.24307	0.839	0.845	1.35391e-52	CD8 cDC1	Hck
5.06511e-57	2.21772	0.199	0.036	1.63527e-52	CD8 cDC1	Prelid2
5.75331e-57	1.31042	0.448	0.143	1.85746e-52	CD8 cDC1	Eef1e1
7.81559e-57	2.84145	0.1	0.009	2.52326e-52	CD8 cDC1	Ppef2
8.47349e-57	-6.06439	0.019	0.418	2.73567e-52	CD8 cDC1	Adgre4
9.09823e-57	6.56104	0.031	0	2.93736e-52	CD8 cDC1	Clnkos
9.47019e-57	-4.01817	0.05	0.452	3.05745e-52	CD8 cDC1	Gbp7
9.71648e-57	1.40109	0.336	0.089	3.13697e-52	CD8 cDC1	AI506816
1.09946e-56	-2.16812	0.491	0.712	3.54961e-52	CD8 cDC1	Cmip
1.29436e-56	1.14252	0.756	0.373	4.17885e-52	CD8 cDC1	Herpud1
1.44037e-56	-2.44178	0.36	0.642	4.65024e-52	CD8 cDC1	Ifi47
1.54207e-56	-1.22696	0.81	0.843	4.97857e-52	CD8 cDC1	Sdcbp
1.66777e-56	1.03756	0.841	0.52	5.38439e-52	CD8 cDC1	Fkbp1a
1.7158e-56	1.00351	0.867	0.541	5.53947e-52	CD8 cDC1	Anxa6
2.60665e-56	1.09591	0.723	0.331	8.41556e-52	CD8 cDC1	Lsm6
3.32593e-56	1.25823	0.761	0.376	1.07378e-51	CD8 cDC1	Ubash3b
4.88421e-56	3.18276	0.111	0.012	1.57687e-51	CD8 cDC1	Stbd1
5.29769e-56	1.67432	0.6	0.256	1.71036e-51	CD8 cDC1	Creld2
7.23033e-56	1.44464	0.318	0.081	2.33431e-51	CD8 cDC1	Mettl1
8.93376e-56	1.23731	0.445	0.139	2.88426e-51	CD8 cDC1	Nop14
1.65269e-55	-1.25504	0.765	0.822	5.33571e-51	CD8 cDC1	Shisa5
1.87526e-55	1.40706	0.303	0.075	6.05427e-51	CD8 cDC1	Fasn
2.718e-55	1.38354	0.28	0.065	8.77508e-51	CD8 cDC1	Dennd2d
4.3758e-55	-3.8181	0.116	0.484	1.41273e-50	CD8 cDC1	Il17ra
5.81295e-55	-4.45919	0.045	0.436	1.87671e-50	CD8 cDC1	Axl
6.08301e-55	2.70245	0.088	0.007	1.9639e-50	CD8 cDC1	Gm16033
6.10125e-55	-4.10664	0.064	0.456	1.96979e-50	CD8 cDC1	Spon1
6.33943e-55	-4.45098	0.059	0.441	2.04668e-50	CD8 cDC1	Pira2
7.81083e-55	-2.32586	0.687	0.777	2.52173e-50	CD8 cDC1	Ly6c2
8.52487e-55	1.27105	0.543	0.204	2.75226e-50	CD8 cDC1	Sigmar1
1.00784e-54	2.5834	0.104	0.01	3.25381e-50	CD8 cDC1	Gm1965
1.08301e-54	3.58748	0.085	0.007	3.49649e-50	CD8 cDC1	Gm17200
1.12575e-54	-1.35551	0.744	0.801	3.63448e-50	CD8 cDC1	Cd68
1.31475e-54	-4.47497	0.036	0.422	4.24468e-50	CD8 cDC1	Hacd4
1.43482e-54	1.65337	0.22	0.044	4.63233e-50	CD8 cDC1	Mcrip2
2.30628e-54	1.04069	0.822	0.46	7.44583e-50	CD8 cDC1	Gusb
2.4438e-54	1.35523	0.505	0.178	7.88981e-50	CD8 cDC1	Rtca
3.76216e-54	1.2683	0.576	0.226	1.21461e-49	CD8 cDC1	Mfsd14a
4.00985e-54	1.34327	0.306	0.077	1.29458e-49	CD8 cDC1	Fgd6
4.37405e-54	-1.9753	0.462	0.684	1.41216e-49	CD8 cDC1	Ifi203
1.15499e-53	-1.13512	0.953	0.938	3.72888e-49	CD8 cDC1	Samhd1
1.28715e-53	1.83363	0.175	0.029	4.15557e-49	CD8 cDC1	Sdr39u1
1.43603e-53	1.61057	0.28	0.068	4.63622e-49	CD8 cDC1	Praf2
1.44587e-53	-3.33382	0.192	0.533	4.66798e-49	CD8 cDC1	Blvrb
2.20412e-53	1.15484	0.701	0.334	7.11601e-49	CD8 cDC1	Commd8
2.28223e-53	-3.52161	0.201	0.531	7.36818e-49	CD8 cDC1	Ninj1
2.42568e-53	1.10816	0.45	0.144	7.83131e-49	CD8 cDC1	Nfatc2
3.07614e-53	1.06347	0.78	0.37	9.93132e-49	CD8 cDC1	Dlgap4
3.69311e-53	-1.50243	0.834	0.879	1.19232e-48	CD8 cDC1	Junb
4.67294e-53	-7.80951	0.007	0.386	1.50866e-48	CD8 cDC1	Gm9733
5.41904e-53	-3.03408	0.495	0.667	1.74954e-48	CD8 cDC1	AW112010
7.79976e-53	-3.4833	0.1	0.465	2.51815e-48	CD8 cDC1	Gbp3
9.34677e-53	-2.48816	0.365	0.619	3.0176e-48	CD8 cDC1	Ypel3
9.72429e-53	5.01507	0.031	0	3.13949e-48	CD8 cDC1	A730020E08Rik
1.18837e-52	-2.68177	0.254	0.569	3.83664e-48	CD8 cDC1	Fam49a
1.35352e-52	1.16386	0.481	0.165	4.36983e-48	CD8 cDC1	Bcap29
1.38778e-52	1.0509	0.59	0.238	4.48044e-48	CD8 cDC1	Mrps28
1.59304e-52	-2.26251	0.417	0.653	5.14313e-48	CD8 cDC1	Parp14
2.9893e-52	7.32536	0.026	0	9.65096e-48	CD8 cDC1	Gm4524
3.23719e-52	-1.44824	0.637	0.751	1.04513e-47	CD8 cDC1	Rnf130
3.29805e-52	1.39806	0.377	0.111	1.06478e-47	CD8 cDC1	Nop2
7.29184e-52	1.37275	0.374	0.112	2.35417e-47	CD8 cDC1	Pigf
8.806e-52	2.39626	0.322	0.094	2.84302e-47	CD8 cDC1	Mospd1
1.01473e-51	-1.58836	0.626	0.761	3.27607e-47	CD8 cDC1	Mndal
1.80491e-51	-3.34555	0.142	0.489	5.82717e-47	CD8 cDC1	Snx18
2.39117e-51	1.0923	0.294	0.075	7.71988e-47	CD8 cDC1	Nedd4
2.40547e-51	-6.099	0.014	0.385	7.76605e-47	CD8 cDC1	Tlr7
2.69626e-51	1.46798	0.391	0.125	8.70486e-47	CD8 cDC1	Snx21
3.98214e-51	-4.3664	0.045	0.416	1.28563e-46	CD8 cDC1	Ddx58
4.72889e-51	1.16466	0.661	0.29	1.52672e-46	CD8 cDC1	Prpf19
5.70055e-51	2.16422	0.164	0.027	1.84042e-46	CD8 cDC1	Smyd2
6.95214e-51	-3.90466	0.156	0.493	2.2445e-46	CD8 cDC1	Calhm6
7.60677e-51	1.21787	0.616	0.264	2.45584e-46	CD8 cDC1	Fnip2
7.90194e-51	-5.1968	0.036	0.406	2.55114e-46	CD8 cDC1	Slfn4
1.2395e-50	1.39675	0.322	0.088	4.00173e-46	CD8 cDC1	Usp10
1.66215e-50	-1.89384	0.592	0.742	5.36624e-46	CD8 cDC1	Cd44
1.84044e-50	1.12517	0.483	0.167	5.94185e-46	CD8 cDC1	Pcyt2
1.881e-50	1.63038	0.261	0.062	6.0728e-46	CD8 cDC1	Plekhn1
2.23758e-50	1.69428	0.23	0.05	7.22403e-46	CD8 cDC1	Smyd5
2.47604e-50	5.19347	0.045	0.001	7.99389e-46	CD8 cDC1	Gm15228
3.4021e-50	1.73618	0.213	0.045	1.09837e-45	CD8 cDC1	Map3k9
4.06287e-50	1.12809	0.64	0.284	1.3117e-45	CD8 cDC1	Isyna1
4.44632e-50	-5.70363	0.019	0.383	1.43549e-45	CD8 cDC1	Msr1
4.46421e-50	-1.49949	0.72	0.779	1.44127e-45	CD8 cDC1	Myo1f
5.88841e-50	-2.3443	0.4	0.624	1.90107e-45	CD8 cDC1	Gm36161
7.85232e-50	1.4295	0.296	0.078	2.53512e-45	CD8 cDC1	Lrrc40
1.20437e-49	-3.71917	0.114	0.459	3.88832e-45	CD8 cDC1	Myof
1.35426e-49	-2.11787	0.493	0.663	4.37222e-45	CD8 cDC1	Ifi209
2.0044e-49	1.17375	0.519	0.193	6.47121e-45	CD8 cDC1	Usp22
2.05064e-49	3.30447	0.057	0.003	6.6205e-45	CD8 cDC1	Klrg2
2.23675e-49	1.48192	0.291	0.076	7.22134e-45	CD8 cDC1	C2cd2l
2.52456e-49	3.61904	0.062	0.004	8.15055e-45	CD8 cDC1	Serpine2
3.05323e-49	6.68325	0.031	0	9.85734e-45	CD8 cDC1	Olfr733
3.13146e-49	1.06119	0.536	0.204	1.01099e-44	CD8 cDC1	Pdlim2
3.41973e-49	-5.107	0.043	0.4	1.10406e-44	CD8 cDC1	Adgre1
6.09026e-49	1.10482	0.479	0.169	1.96624e-44	CD8 cDC1	Ubfd1
1.15996e-48	-3.1588	0.114	0.472	3.74493e-44	CD8 cDC1	Dock4
1.16554e-48	1.34854	0.377	0.117	3.76294e-44	CD8 cDC1	Slc33a1
1.18647e-48	1.04713	0.562	0.214	3.8305e-44	CD8 cDC1	Cltb
1.88494e-48	-5.42383	0.024	0.379	6.08552e-44	CD8 cDC1	Atp1a3
1.91785e-48	1.26502	0.467	0.163	6.19177e-44	CD8 cDC1	Mtln
2.79797e-48	1.5009	0.213	0.046	9.03323e-44	CD8 cDC1	Tspan9
3.02991e-48	6.28197	0.028	0	9.78207e-44	CD8 cDC1	Pgbd5
4.30552e-48	-3.76906	0.088	0.433	1.39004e-43	CD8 cDC1	Adssl1
5.33575e-48	1.45504	0.296	0.08	1.72265e-43	CD8 cDC1	Morc2a
9.48677e-48	1.30287	0.237	0.055	3.0628e-43	CD8 cDC1	Slc4a8
1.09677e-47	-6.0544	0.019	0.371	3.54093e-43	CD8 cDC1	Cd300ld
1.64082e-47	1.0345	0.671	0.307	5.29738e-43	CD8 cDC1	Prmt1
2.12144e-47	1.03709	0.829	0.514	6.84907e-43	CD8 cDC1	Ranbp1
2.32722e-47	1.03894	0.649	0.285	7.51344e-43	CD8 cDC1	Gtpbp4
2.92852e-47	-1.05835	0.91	0.867	9.45473e-43	CD8 cDC1	Ifi30
3.01797e-47	-4.18492	0.055	0.406	9.7435e-43	CD8 cDC1	Pygl
4.38107e-47	1.20671	0.391	0.125	1.41443e-42	CD8 cDC1	Akap11
4.85941e-47	-3.1835	0.168	0.489	1.56886e-42	CD8 cDC1	Ccr5
5.21957e-47	-2.23226	0.386	0.61	1.68514e-42	CD8 cDC1	Gm21188
5.398e-47	1.92627	0.145	0.023	1.74275e-42	CD8 cDC1	Gcat
5.83326e-47	1.54777	0.175	0.033	1.88327e-42	CD8 cDC1	Plk4
1.01117e-46	-4.19213	0.073	0.42	3.26455e-42	CD8 cDC1	Ctsl
1.06724e-46	1.82333	0.114	0.015	3.44558e-42	CD8 cDC1	Slc9a3r2
1.27074e-46	1.03235	0.763	0.397	4.10257e-42	CD8 cDC1	Selenos
1.3411e-46	1.09471	0.514	0.194	4.32973e-42	CD8 cDC1	Nudt14
1.83928e-46	1.27571	0.32	0.092	5.93813e-42	CD8 cDC1	Nudt2
2.24173e-46	1.65059	0.159	0.028	7.23741e-42	CD8 cDC1	Gm16201
2.29457e-46	2.51477	0.107	0.013	7.40803e-42	CD8 cDC1	Akap17b
4.62787e-46	2.00578	0.166	0.03	1.49411e-41	CD8 cDC1	Ydjc
5.15737e-46	2.74669	0.085	0.008	1.66506e-41	CD8 cDC1	Chrm3
7.16136e-46	-4.39822	0.076	0.413	2.31205e-41	CD8 cDC1	Xylt1
9.9321e-46	1.28938	0.235	0.056	3.20658e-41	CD8 cDC1	Fnbp1l
1.02189e-45	1.26573	0.164	0.03	3.29918e-41	CD8 cDC1	Slc22a23
2.03732e-45	1.26006	0.358	0.111	6.57748e-41	CD8 cDC1	Wdr12
2.26623e-45	1.05356	0.675	0.329	7.31653e-41	CD8 cDC1	Cldnd1
3.53041e-45	-4.09897	0.069	0.403	1.13979e-40	CD8 cDC1	Rasgrp2
4.17352e-45	1.1277	0.472	0.175	1.34742e-40	CD8 cDC1	Mrps18b
4.27949e-45	2.39825	0.123	0.018	1.38163e-40	CD8 cDC1	Zdhhc2
4.82877e-45	-4.03197	0.092	0.424	1.55897e-40	CD8 cDC1	Aoah
6.33417e-45	-3.40942	0.092	0.426	2.04499e-40	CD8 cDC1	Arl5c
7.79195e-45	-2.89918	0.204	0.514	2.51563e-40	CD8 cDC1	Nfkbiz
8.385e-45	1.41356	0.232	0.055	2.7071e-40	CD8 cDC1	Fads1
8.69319e-45	-1.73449	0.547	0.699	2.8066e-40	CD8 cDC1	Ssh2
9.82129e-45	2.29855	0.116	0.016	3.1708e-40	CD8 cDC1	Plekhg5
1.05336e-44	1.84627	0.194	0.042	3.40076e-40	CD8 cDC1	Aldoc
1.45806e-44	1.07597	0.718	0.371	4.70736e-40	CD8 cDC1	Pa2g4
1.5003e-44	1.11571	0.436	0.151	4.84373e-40	CD8 cDC1	Mgat4b
1.55664e-44	1.4208	0.235	0.057	5.0256e-40	CD8 cDC1	Tsr1
1.61494e-44	-6.43865	0.012	0.345	5.21382e-40	CD8 cDC1	Arhgef10l
2.35349e-44	1.06072	0.528	0.215	7.59823e-40	CD8 cDC1	A530040E14Rik
2.80522e-44	1.07721	0.848	0.561	9.05664e-40	CD8 cDC1	Itpr1
3.05311e-44	1.01372	0.427	0.145	9.85698e-40	CD8 cDC1	Pqlc2
3.27101e-44	1.69362	0.18	0.036	1.05605e-39	CD8 cDC1	Sgsm3
5.02187e-44	-1.7921	0.45	0.672	1.62131e-39	CD8 cDC1	Foxp1
5.2801e-44	1.45961	0.178	0.035	1.70468e-39	CD8 cDC1	Iqcb1
5.42691e-44	1.29085	0.301	0.086	1.75208e-39	CD8 cDC1	Itpripl1
7.11105e-44	1.13394	0.344	0.105	2.2958e-39	CD8 cDC1	Tusc3
7.5057e-44	1.00248	0.782	0.43	2.42322e-39	CD8 cDC1	Aff1
7.99249e-44	2.06247	0.137	0.023	2.58038e-39	CD8 cDC1	Wdr6
1.82627e-43	2.69056	0.104	0.013	5.89613e-39	CD8 cDC1	Wtip
1.95968e-43	-4.31367	0.038	0.369	6.32684e-39	CD8 cDC1	Gbp6
2.13323e-43	1.19242	0.339	0.105	6.88713e-39	CD8 cDC1	Nectin1
2.35258e-43	1.0186	0.431	0.153	7.59532e-39	CD8 cDC1	Slc25a4
2.44221e-43	2.28727	0.116	0.017	7.88467e-39	CD8 cDC1	Afap1
2.48188e-43	1.34058	0.507	0.207	8.01276e-39	CD8 cDC1	Slc25a20
2.50025e-43	-2.22978	0.287	0.572	8.07204e-39	CD8 cDC1	Pag1
3.65883e-43	1.62883	0.242	0.061	1.18125e-38	CD8 cDC1	Cdc25a
4.28238e-43	3.2846	0.069	0.006	1.38256e-38	CD8 cDC1	Sned1
4.48585e-43	2.27087	0.168	0.033	1.44826e-38	CD8 cDC1	0610043K17Rik
4.62977e-43	-2.7997	0.147	0.468	1.49472e-38	CD8 cDC1	Gm15987
5.05997e-43	1.3081	0.23	0.056	1.63361e-38	CD8 cDC1	Vegfb
5.34824e-43	1.64665	0.161	0.03	1.72668e-38	CD8 cDC1	Hgh1
5.45607e-43	2.20902	0.154	0.028	1.76149e-38	CD8 cDC1	Neurl1b
5.64173e-43	-1.37092	0.673	0.756	1.82143e-38	CD8 cDC1	Gpx4
7.56389e-43	-1.50343	0.742	0.776	2.442e-38	CD8 cDC1	H2-T22
8.24433e-43	2.10374	0.133	0.022	2.66168e-38	CD8 cDC1	Fhad1
8.52171e-43	1.17145	0.37	0.122	2.75123e-38	CD8 cDC1	Ccdc69
9.31556e-43	1.16397	0.318	0.094	3.00753e-38	CD8 cDC1	Mettl16
1.21681e-42	1.82656	0.168	0.033	3.92848e-38	CD8 cDC1	Gpr34
1.32565e-42	1.14998	0.36	0.115	4.27988e-38	CD8 cDC1	Scmh1
1.44297e-42	4.18116	0.038	0.001	4.65864e-38	CD8 cDC1	Rhpn1
1.47498e-42	-1.47671	0.623	0.734	4.76196e-38	CD8 cDC1	Macf1
1.59706e-42	1.36218	0.336	0.106	5.15612e-38	CD8 cDC1	Als2
3.70395e-42	1.16898	0.339	0.105	1.19582e-37	CD8 cDC1	Mettl26
4.66776e-42	-2.68361	0.27	0.546	1.50699e-37	CD8 cDC1	Cd274
5.15728e-42	1.09311	0.481	0.185	1.66503e-37	CD8 cDC1	Eif2ak4
5.1736e-42	1.06512	0.486	0.188	1.6703e-37	CD8 cDC1	Txnl4a
5.61482e-42	-1.96285	0.396	0.61	1.81274e-37	CD8 cDC1	Lcp2
5.992e-42	-5.32381	0.024	0.343	1.93452e-37	CD8 cDC1	Dram1
6.20496e-42	1.10496	0.36	0.116	2.00327e-37	CD8 cDC1	Snhg16
6.97852e-42	-2.96906	0.173	0.471	2.25302e-37	CD8 cDC1	Gbp8
7.09508e-42	-1.36779	0.877	0.868	2.29065e-37	CD8 cDC1	Bst2
7.26526e-42	-1.5555	0.626	0.746	2.34559e-37	CD8 cDC1	Trim25
7.31936e-42	1.00231	0.555	0.23	2.36306e-37	CD8 cDC1	Wdr43
7.40719e-42	-4.33512	0.057	0.373	2.39141e-37	CD8 cDC1	Ptpro
9.39434e-42	2.02771	0.164	0.032	3.03296e-37	CD8 cDC1	1700056E22Rik
1.14923e-41	1.28755	0.353	0.115	3.7103e-37	CD8 cDC1	Nudcd2
1.15182e-41	1.12846	0.391	0.133	3.71866e-37	CD8 cDC1	Metap1
1.27202e-41	-2.54178	0.223	0.501	4.10671e-37	CD8 cDC1	Rras
1.87335e-41	-2.61308	0.199	0.491	6.04812e-37	CD8 cDC1	Oas1g
1.93099e-41	-3.70527	0.076	0.395	6.2342e-37	CD8 cDC1	Ptafr
2.03339e-41	2.13365	0.121	0.019	6.56481e-37	CD8 cDC1	Slc6a13
2.26808e-41	-2.94326	0.133	0.44	7.32251e-37	CD8 cDC1	Hpse
2.67094e-41	-3.27597	0.166	0.459	8.62315e-37	CD8 cDC1	Pou2f2
2.80708e-41	-2.81291	0.175	0.467	9.06265e-37	CD8 cDC1	Plxnb2
3.17478e-41	-5.6381	0.009	0.326	1.02498e-36	CD8 cDC1	Clec4a2
3.21988e-41	-6.8756	0.007	0.323	1.03954e-36	CD8 cDC1	Pltp
3.81172e-41	1.57624	0.244	0.064	1.23061e-36	CD8 cDC1	Tshz1
4.13004e-41	1.63838	0.152	0.028	1.33338e-36	CD8 cDC1	Cmtm8
4.33418e-41	1.91939	0.135	0.023	1.39929e-36	CD8 cDC1	Enho
4.45169e-41	-4.09734	0.04	0.357	1.43723e-36	CD8 cDC1	Oas2
4.72241e-41	1.01427	0.844	0.574	1.52463e-36	CD8 cDC1	Pdia6
6.50078e-41	1.641	0.209	0.05	2.09878e-36	CD8 cDC1	Tex9
7.46848e-41	2.32648	0.081	0.008	2.4112e-36	CD8 cDC1	Cldn1
8.61992e-41	2.34567	0.081	0.008	2.78294e-36	CD8 cDC1	Rragb
1.08602e-40	-6.84086	0.007	0.318	3.5062e-36	CD8 cDC1	Pilrb2
1.1223e-40	-7.35503	0.012	0.324	3.62334e-36	CD8 cDC1	Chil3
1.33308e-40	2.32665	0.095	0.012	4.30386e-36	CD8 cDC1	Adam22
1.5331e-40	-2.61377	0.213	0.488	4.94963e-36	CD8 cDC1	Mpp1
1.93681e-40	-4.81878	0.036	0.346	6.25301e-36	CD8 cDC1	Ifi206
1.98364e-40	1.07741	0.427	0.158	6.40419e-36	CD8 cDC1	Farsb
2.33244e-40	-1.67249	0.507	0.683	7.53028e-36	CD8 cDC1	Nfe2l2
2.3821e-40	-2.17635	0.296	0.553	7.6906e-36	CD8 cDC1	Slc43a2
2.46716e-40	1.17506	0.412	0.147	7.96524e-36	CD8 cDC1	Rcn2
3.77327e-40	-1.54013	0.531	0.682	1.2182e-35	CD8 cDC1	Bin2
3.82087e-40	1.10682	0.28	0.08	1.23357e-35	CD8 cDC1	Tpk1
3.88703e-40	1.12471	0.491	0.195	1.25493e-35	CD8 cDC1	Snhg6
3.98489e-40	-1.64468	0.576	0.674	1.28652e-35	CD8 cDC1	Atp6v1b2
5.26279e-40	1.53436	0.275	0.08	1.69909e-35	CD8 cDC1	Gm20513
5.76475e-40	-6.2192	0.012	0.32	1.86115e-35	CD8 cDC1	Il1rn
1.86707e-39	1.10788	0.403	0.143	6.02783e-35	CD8 cDC1	Gnl3
2.37901e-39	1.57521	0.164	0.033	7.68062e-35	CD8 cDC1	Sigirr
3.46531e-39	-5.0237	0.014	0.318	1.11878e-34	CD8 cDC1	Gm5150
5.03691e-39	-4.30071	0.059	0.361	1.62617e-34	CD8 cDC1	Slc49a4
6.46133e-39	1.15067	0.346	0.115	2.08604e-34	CD8 cDC1	Vhl
6.82125e-39	1.04665	0.367	0.129	2.20224e-34	CD8 cDC1	Gmds
6.82685e-39	-2.99357	0.161	0.444	2.20405e-34	CD8 cDC1	Slfn8
8.28413e-39	1.13883	0.341	0.112	2.67453e-34	CD8 cDC1	Ssbp3
8.65509e-39	-1.49738	0.649	0.732	2.7943e-34	CD8 cDC1	Atp2b1
9.122e-39	1.58779	0.31	0.103	2.94504e-34	CD8 cDC1	Mcm6
9.5006e-39	-5.65753	0.021	0.324	3.06727e-34	CD8 cDC1	Ccl9
1.09135e-38	2.55336	0.097	0.013	3.52342e-34	CD8 cDC1	B630019K06Rik
1.1694e-38	-2.80772	0.171	0.448	3.7754e-34	CD8 cDC1	G6pdx
1.30772e-38	2.35714	0.118	0.019	4.22198e-34	CD8 cDC1	Tnfrsf13c
1.35459e-38	-5.64577	0.043	0.345	4.37329e-34	CD8 cDC1	Il1r2
1.41171e-38	-1.1342	0.711	0.783	4.55769e-34	CD8 cDC1	Nrros
1.82448e-38	1.09561	0.227	0.059	5.89033e-34	CD8 cDC1	Tnfrsf18
2.93533e-38	1.58855	0.182	0.041	9.47672e-34	CD8 cDC1	Zbed3
3.11205e-38	-1.83794	0.427	0.608	1.00473e-33	CD8 cDC1	BC005537
3.19124e-38	-3.03773	0.147	0.438	1.03029e-33	CD8 cDC1	Slc16a3
3.30893e-38	1.24633	0.22	0.056	1.06829e-33	CD8 cDC1	Gm13561
3.98952e-38	3.72108	0.05	0.003	1.28802e-33	CD8 cDC1	Shroom1
4.68579e-38	1.1491	0.287	0.087	1.51281e-33	CD8 cDC1	Inpp1
4.97863e-38	-1.82486	0.552	0.667	1.60735e-33	CD8 cDC1	Cd300c2
5.89885e-38	-4.0213	0.083	0.378	1.90444e-33	CD8 cDC1	Il18bp
8.10064e-38	-4.33718	0.043	0.341	2.61529e-33	CD8 cDC1	Slc2a6
9.01924e-38	-1.68688	0.571	0.681	2.91186e-33	CD8 cDC1	Diaph1
9.05612e-38	-5.45829	0.012	0.307	2.92377e-33	CD8 cDC1	Tnfsf13
9.44685e-38	1.00797	0.353	0.119	3.04991e-33	CD8 cDC1	Iars
1.03334e-37	-3.1177	0.135	0.427	3.33613e-33	CD8 cDC1	Ccrl2
1.09165e-37	1.88928	0.147	0.029	3.52439e-33	CD8 cDC1	Tanc1
1.15856e-37	2.14329	0.114	0.018	3.7404e-33	CD8 cDC1	Dhrs13
1.56967e-37	1.10437	0.251	0.07	5.06769e-33	CD8 cDC1	Tmem238
1.57198e-37	-7.17547	0.005	0.296	5.07513e-33	CD8 cDC1	Arhgef37
1.79728e-37	-2.33011	0.372	0.567	5.80252e-33	CD8 cDC1	Smpdl3a
1.93e-37	2.42625	0.073	0.008	6.23099e-33	CD8 cDC1	Cyb561
2.14145e-37	-1.25858	0.654	0.752	6.91367e-33	CD8 cDC1	Csf2rb
2.79491e-37	-4.02877	0.04	0.338	9.02337e-33	CD8 cDC1	A330040F15Rik
3.77196e-37	1.33814	0.268	0.08	1.21778e-32	CD8 cDC1	Zbtb4
3.7802e-37	-2.55274	0.227	0.48	1.22044e-32	CD8 cDC1	1600014C10Rik
4.38136e-37	-4.22477	0.059	0.352	1.41452e-32	CD8 cDC1	Maml3
4.49984e-37	-1.9275	0.434	0.619	1.45277e-32	CD8 cDC1	Dennd1a
4.94705e-37	-3.0011	0.137	0.418	1.59715e-32	CD8 cDC1	Plod3
5.72574e-37	-5.32474	0.028	0.321	1.84856e-32	CD8 cDC1	Mafb
6.26226e-37	1.15141	0.4	0.149	2.02177e-32	CD8 cDC1	Wbp1
6.31367e-37	1.09652	0.365	0.128	2.03837e-32	CD8 cDC1	Nudt8
6.52425e-37	-4.1016	0.062	0.352	2.10635e-32	CD8 cDC1	Fosl2
6.77855e-37	1.21621	0.514	0.221	2.18846e-32	CD8 cDC1	Hps5
8.62525e-37	-1.30685	0.699	0.746	2.78466e-32	CD8 cDC1	Rbms1
9.53974e-37	1.13873	0.386	0.141	3.0799e-32	CD8 cDC1	Hps4
1.17462e-36	-2.46116	0.291	0.521	3.79227e-32	CD8 cDC1	Slc44a2
1.32217e-36	-2.25858	0.161	0.454	4.26864e-32	CD8 cDC1	Selenop
1.39185e-36	-4.25282	0.026	0.318	4.49358e-32	CD8 cDC1	Slc16a10
1.71956e-36	-2.44446	0.206	0.473	5.55159e-32	CD8 cDC1	Bach1
2.00165e-36	-1.48518	0.645	0.707	6.46233e-32	CD8 cDC1	Lgals3bp
2.05102e-36	-2.6204	0.239	0.5	6.62172e-32	CD8 cDC1	Pot1b
2.25771e-36	-3.82049	0.1	0.386	7.28903e-32	CD8 cDC1	Ripor2
3.18983e-36	-1.02107	0.77	0.812	1.02984e-31	CD8 cDC1	Rsrp1
3.57487e-36	-3.0424	0.142	0.415	1.15415e-31	CD8 cDC1	Cd302
4.09858e-36	-1.91849	0.54	0.661	1.32323e-31	CD8 cDC1	Camk2d
4.56094e-36	-1.12998	0.791	0.83	1.4725e-31	CD8 cDC1	Ccnd3
5.60755e-36	1.91823	0.268	0.085	1.8104e-31	CD8 cDC1	Hspa1a
6.33364e-36	-2.20227	0.31	0.535	2.04481e-31	CD8 cDC1	Neurl3
6.7382e-36	-6.66893	0.012	0.294	2.17543e-31	CD8 cDC1	Clec4n
7.57378e-36	-1.17714	0.765	0.794	2.4452e-31	CD8 cDC1	Litaf
7.7481e-36	1.17911	0.313	0.102	2.50147e-31	CD8 cDC1	Bcl9
7.8062e-36	1.00734	0.178	0.041	2.52023e-31	CD8 cDC1	Tubb2b
7.92918e-36	-1.30387	0.706	0.761	2.55994e-31	CD8 cDC1	Mycbp2
9.247e-36	1.00531	0.647	0.333	2.98539e-31	CD8 cDC1	Slc35b1
9.36857e-36	-2.80792	0.154	0.436	3.02464e-31	CD8 cDC1	Mgst1
1.0826e-35	1.34427	0.258	0.078	3.49518e-31	CD8 cDC1	Rad51b
1.10187e-35	-1.1086	0.735	0.778	3.5574e-31	CD8 cDC1	Bri3
1.53481e-35	-1.0435	0.86	0.869	4.95513e-31	CD8 cDC1	Rac2
1.74689e-35	1.05333	0.386	0.144	5.63982e-31	CD8 cDC1	Yars
2.3019e-35	1.29823	0.254	0.075	7.43167e-31	CD8 cDC1	Fxn
3.1741e-35	-1.56801	0.645	0.71	1.02476e-30	CD8 cDC1	Itgal
3.18787e-35	-5.62143	0.012	0.292	1.0292e-30	CD8 cDC1	Clec4e
4.10002e-35	1.1821	0.273	0.084	1.32369e-30	CD8 cDC1	Wdr75
4.67656e-35	1.06958	0.318	0.105	1.50983e-30	CD8 cDC1	Zfp398
7.22986e-35	1.25492	0.258	0.078	2.33416e-30	CD8 cDC1	Shmt2
7.55954e-35	1.81145	0.13	0.025	2.4406e-30	CD8 cDC1	Gm17089
7.68887e-35	-2.01768	0.275	0.52	2.48235e-30	CD8 cDC1	Ifih1
1.06372e-34	-2.36062	0.216	0.471	3.43422e-30	CD8 cDC1	Tmem164
1.22359e-34	1.20226	0.391	0.152	3.95034e-30	CD8 cDC1	Srm
1.22524e-34	-1.43362	0.55	0.681	3.9557e-30	CD8 cDC1	Ptk2b
1.24006e-34	1.44553	0.182	0.044	4.00354e-30	CD8 cDC1	Ttll4
1.53088e-34	1.29982	0.225	0.063	4.94246e-30	CD8 cDC1	Dph6
1.75942e-34	1.0255	0.336	0.117	5.6803e-30	CD8 cDC1	Nup93
1.79242e-34	-3.04871	0.123	0.4	5.78682e-30	CD8 cDC1	Gbp4
2.23643e-34	1.10688	0.519	0.236	7.22032e-30	CD8 cDC1	Galnt7
2.39851e-34	-3.06134	0.095	0.372	7.74359e-30	CD8 cDC1	Clcn7
2.69823e-34	1.02642	0.483	0.212	8.71124e-30	CD8 cDC1	Apex1
3.1294e-34	2.984	0.047	0.003	1.01033e-29	CD8 cDC1	Mst1
3.36076e-34	-1.68183	0.675	0.776	1.08502e-29	CD8 cDC1	Isg15
3.64576e-34	1.97119	0.227	0.068	1.17703e-29	CD8 cDC1	Hspa1b
3.97088e-34	-4.05541	0.05	0.327	1.282e-29	CD8 cDC1	Ddx60
4.5546e-34	-1.63923	0.438	0.602	1.47045e-29	CD8 cDC1	Cyfip1
4.84231e-34	-1.3717	0.652	0.728	1.56334e-29	CD8 cDC1	Zbp1
5.09948e-34	1.06209	0.213	0.057	1.64637e-29	CD8 cDC1	Galnt12
5.24185e-34	7.65804	0.019	0	1.69233e-29	CD8 cDC1	Olfr734
8.93889e-34	3.07662	0.043	0.003	2.88592e-29	CD8 cDC1	Itga3
9.00687e-34	-2.88676	0.128	0.395	2.90787e-29	CD8 cDC1	Mcub
1.05427e-33	3.03363	0.059	0.006	3.4037e-29	CD8 cDC1	Tmem231
1.06994e-33	1.39211	0.206	0.056	3.45431e-29	CD8 cDC1	Snhg4
1.60108e-33	-2.95415	0.213	0.456	5.16908e-29	CD8 cDC1	Tgm2
1.77817e-33	-3.18198	0.09	0.363	5.74082e-29	CD8 cDC1	Il13ra1
1.98874e-33	-1.27636	0.664	0.723	6.42065e-29	CD8 cDC1	Irf2
2.05367e-33	1.01699	0.351	0.125	6.63029e-29	CD8 cDC1	Ftsj3
2.19139e-33	1.03755	0.754	0.454	7.0749e-29	CD8 cDC1	Sgms1
3.01107e-33	-2.76507	0.13	0.397	9.72125e-29	CD8 cDC1	Tcn2
3.19308e-33	-5.27171	0.019	0.286	1.03089e-28	CD8 cDC1	Pilrb1
3.23409e-33	2.42686	0.076	0.009	1.04412e-28	CD8 cDC1	Marveld2
3.65545e-33	-2.88208	0.284	0.545	1.18016e-28	CD8 cDC1	Il1b
4.39044e-33	4.19393	0.031	0.001	1.41745e-28	CD8 cDC1	Iqch
6.57819e-33	-5.89771	0.009	0.274	2.12377e-28	CD8 cDC1	Lpl
7.46544e-33	3.59746	0.043	0.003	2.41022e-28	CD8 cDC1	A930033H14Rik
8.70109e-33	1.09833	0.308	0.106	2.80915e-28	CD8 cDC1	Kbtbd11
9.5184e-33	4.40689	0.028	0.001	3.07302e-28	CD8 cDC1	Foxj1
9.86478e-33	-4.15099	0.05	0.321	3.18484e-28	CD8 cDC1	Tmem176b
1.08141e-32	1.01746	0.242	0.072	3.49132e-28	CD8 cDC1	Ptpn4
1.17094e-32	-2.22713	0.213	0.457	3.78039e-28	CD8 cDC1	Adap1
1.20928e-32	-1.37032	0.652	0.751	3.90415e-28	CD8 cDC1	Dleu2
1.22602e-32	-1.28693	0.583	0.72	3.95819e-28	CD8 cDC1	Anxa2
1.87192e-32	1.80653	0.123	0.024	6.04348e-28	CD8 cDC1	Icos
2.15184e-32	1.49077	0.171	0.042	6.94722e-28	CD8 cDC1	Nle1
2.19465e-32	-1.26558	0.709	0.785	7.08543e-28	CD8 cDC1	Ptprj
2.32584e-32	-2.33054	0.199	0.443	7.50896e-28	CD8 cDC1	Casp1
2.4436e-32	1.06663	0.526	0.244	7.88915e-28	CD8 cDC1	Nudt9
2.58749e-32	-1.62504	0.536	0.677	8.3537e-28	CD8 cDC1	Irf1
2.72077e-32	-3.13537	0.092	0.358	8.78402e-28	CD8 cDC1	Casp4
2.7208e-32	1.33246	0.147	0.032	8.78409e-28	CD8 cDC1	Snap47
3.32578e-32	-5.6647	0.026	0.289	1.07373e-27	CD8 cDC1	Osm
3.86906e-32	1.3276	0.14	0.03	1.24913e-27	CD8 cDC1	Ctps
4.9795e-32	-4.0634	0.064	0.327	1.60763e-27	CD8 cDC1	Ets2
5.40724e-32	-2.73194	0.206	0.453	1.74573e-27	CD8 cDC1	Ifit2
6.54608e-32	-5.39134	0.019	0.278	2.1134e-27	CD8 cDC1	Nr1h3
7.17e-32	-4.39342	0.031	0.292	2.31483e-27	CD8 cDC1	Mtus1
7.87609e-32	-1.05805	0.706	0.749	2.54279e-27	CD8 cDC1	Tmem50a
8.04987e-32	2.02098	0.097	0.016	2.5989e-27	CD8 cDC1	Tmsb15b1
9.50483e-32	-5.24897	0.012	0.269	3.06863e-27	CD8 cDC1	Ikbke
9.61403e-32	3.06079	0.05	0.004	3.10389e-27	CD8 cDC1	Ppm1j
1.48387e-31	1.7095	0.109	0.02	4.79067e-27	CD8 cDC1	Pcgf6
1.52741e-31	-2.47646	0.114	0.385	4.93123e-27	CD8 cDC1	Mitf
1.67909e-31	-2.04979	0.303	0.51	5.42093e-27	CD8 cDC1	Ap1s2
1.92865e-31	-6.7857	0.009	0.264	6.22665e-27	CD8 cDC1	Thbs1
1.97847e-31	-1.50545	0.754	0.735	6.38749e-27	CD8 cDC1	Cstb
2.016e-31	-2.31959	0.301	0.502	6.50866e-27	CD8 cDC1	Metrnl
2.46116e-31	1.05658	0.36	0.137	7.94584e-27	CD8 cDC1	4931406P16Rik
3.25857e-31	1.0821	0.27	0.088	1.05203e-26	CD8 cDC1	B4galt4
3.52462e-31	2.33626	0.09	0.014	1.13792e-26	CD8 cDC1	Map3k12
3.87633e-31	1.71686	0.121	0.024	1.25147e-26	CD8 cDC1	Gm20429
4.50314e-31	-4.23354	0.055	0.311	1.45384e-26	CD8 cDC1	Fry
4.57251e-31	1.40075	0.168	0.042	1.47624e-26	CD8 cDC1	Cfap298
4.92806e-31	-1.33697	0.573	0.676	1.59102e-26	CD8 cDC1	Tnfrsf1a
5.07871e-31	4.21415	0.028	0.001	1.63966e-26	CD8 cDC1	C1qtnf4
5.3168e-31	2.91624	0.066	0.008	1.71653e-26	CD8 cDC1	Gm19557
5.44002e-31	1.61487	0.102	0.017	1.75631e-26	CD8 cDC1	Gprc5c
5.91473e-31	-5.82045	0.069	0.325	1.90957e-26	CD8 cDC1	C1qb
6.66997e-31	-2.10058	0.348	0.54	2.1534e-26	CD8 cDC1	Stk10
8.42371e-31	1.0951	0.322	0.116	2.71959e-26	CD8 cDC1	Insig2
9.73013e-31	-2.08555	0.242	0.472	3.14137e-26	CD8 cDC1	Slc12a6
1.01709e-30	-1.80756	0.398	0.559	3.28366e-26	CD8 cDC1	Pgd
1.12491e-30	2.62793	0.045	0.003	3.63176e-26	CD8 cDC1	Shroom4
1.19146e-30	1.82937	0.092	0.015	3.84663e-26	CD8 cDC1	Miga1
1.23326e-30	3.00291	0.038	0.002	3.98156e-26	CD8 cDC1	Oosp1
1.35533e-30	-2.61985	0.251	0.471	4.37568e-26	CD8 cDC1	Gm4951
1.38742e-30	-2.76855	0.137	0.383	4.47929e-26	CD8 cDC1	Ggh
1.42834e-30	-2.56668	0.149	0.4	4.61139e-26	CD8 cDC1	Fam111a
1.66125e-30	1.27276	0.178	0.046	5.36333e-26	CD8 cDC1	Pank1
1.95815e-30	-3.80837	0.045	0.299	6.32189e-26	CD8 cDC1	Gm5431
1.99793e-30	5.83707	0.019	0	6.45033e-26	CD8 cDC1	Gm5916
2.135e-30	-2.98518	0.126	0.37	6.89284e-26	CD8 cDC1	Naip2
2.24971e-30	-1.80979	0.358	0.537	7.26319e-26	CD8 cDC1	Tmem106a
3.03359e-30	2.20362	0.066	0.008	9.79394e-26	CD8 cDC1	Hoga1
3.38726e-30	-4.07897	0.038	0.291	1.09358e-25	CD8 cDC1	Zfyve9
3.49571e-30	1.30797	0.161	0.04	1.12859e-25	CD8 cDC1	Gkap1
3.61191e-30	-1.48642	0.493	0.618	1.16611e-25	CD8 cDC1	Ehd4
3.63298e-30	-2.76423	0.159	0.4	1.17291e-25	CD8 cDC1	Rab31
3.96354e-30	1.11376	0.213	0.062	1.27963e-25	CD8 cDC1	Msh6
4.07299e-30	3.0965	0.031	0.001	1.31496e-25	CD8 cDC1	Nme9
4.4895e-30	-1.76068	0.322	0.525	1.44944e-25	CD8 cDC1	Plcl2
5.61831e-30	3.56847	0.04	0.003	1.81387e-25	CD8 cDC1	Cyp2s1
5.82653e-30	-3.32707	0.116	0.368	1.88109e-25	CD8 cDC1	Rsad2
7.08656e-30	-4.90719	0.019	0.267	2.2879e-25	CD8 cDC1	Ifit3b
7.30643e-30	-1.11052	0.555	0.665	2.35888e-25	CD8 cDC1	Tcirg1
7.77605e-30	-1.36716	0.602	0.674	2.5105e-25	CD8 cDC1	Irf2bp2
7.81344e-30	-4.59992	0.014	0.261	2.52257e-25	CD8 cDC1	Sqor
7.85268e-30	1.01416	0.209	0.06	2.53524e-25	CD8 cDC1	Zmynd19
1.04893e-29	-1.30946	0.562	0.7	3.38648e-25	CD8 cDC1	Stk17b
1.42832e-29	1.86822	0.114	0.022	4.61133e-25	CD8 cDC1	Rnf227
1.60474e-29	1.02638	0.277	0.094	5.18091e-25	CD8 cDC1	Aimp2
1.73326e-29	-2.93451	0.1	0.351	5.59582e-25	CD8 cDC1	Cd84
1.86035e-29	1.73715	0.123	0.026	6.00613e-25	CD8 cDC1	Qtrt2
1.93264e-29	2.49958	0.071	0.009	6.23952e-25	CD8 cDC1	Eda
2.22081e-29	1.56884	0.175	0.047	7.16988e-25	CD8 cDC1	Cdca7l
3.64528e-29	1.64402	0.126	0.027	1.17688e-24	CD8 cDC1	Cdca7
3.99336e-29	1.37443	0.216	0.068	1.28926e-24	CD8 cDC1	Nr4a3
4.44562e-29	-1.78986	0.5	0.632	1.43527e-24	CD8 cDC1	Nedd9
4.45424e-29	-2.79349	0.135	0.387	1.43805e-24	CD8 cDC1	Gbp5
4.80361e-29	-1.51639	0.528	0.646	1.55085e-24	CD8 cDC1	Txnip
5.09916e-29	1.02531	0.327	0.125	1.64627e-24	CD8 cDC1	Tg
5.526e-29	1.10952	0.161	0.04	1.78407e-24	CD8 cDC1	Nt5c3b
6.32639e-29	1.47718	0.175	0.048	2.04247e-24	CD8 cDC1	Phgdh
7.93211e-29	2.01246	0.104	0.02	2.56088e-24	CD8 cDC1	Lratd2
8.66477e-29	-2.09741	0.275	0.474	2.79742e-24	CD8 cDC1	Dram2
8.77682e-29	-1.74036	0.382	0.566	2.8336e-24	CD8 cDC1	Arid5b
8.80518e-29	1.22415	0.22	0.068	2.84275e-24	CD8 cDC1	4930503L19Rik
9.51714e-29	-2.07214	0.301	0.499	3.07261e-24	CD8 cDC1	Phf21a
9.86444e-29	-1.54346	0.502	0.622	3.18473e-24	CD8 cDC1	Abr
1.0089e-28	-1.44071	0.602	0.677	3.25725e-24	CD8 cDC1	Smchd1
1.19007e-28	-4.42248	0.043	0.283	3.84214e-24	CD8 cDC1	Hopx
1.19073e-28	-1.43384	0.711	0.733	3.84428e-24	CD8 cDC1	Flna
1.3998e-28	-1.07487	0.841	0.837	4.51925e-24	CD8 cDC1	Adgre5
1.58047e-28	1.02372	0.268	0.092	5.10256e-24	CD8 cDC1	Fam136a
1.69741e-28	-1.76522	0.429	0.592	5.4801e-24	CD8 cDC1	S100a10
1.83764e-28	-1.57444	0.472	0.6	5.93282e-24	CD8 cDC1	Il6ra
2.07389e-28	-3.47024	0.047	0.289	6.69555e-24	CD8 cDC1	Krt80
2.3117e-28	-4.24222	0.036	0.275	7.46331e-24	CD8 cDC1	Rasgrp1
2.61931e-28	-1.53002	0.351	0.538	8.45645e-24	CD8 cDC1	Pkig
3.81942e-28	-4.97404	0.014	0.248	1.2331e-23	CD8 cDC1	Mefv
4.41534e-28	1.42653	0.116	0.024	1.42549e-23	CD8 cDC1	Itga6
4.72533e-28	-3.36169	0.085	0.326	1.52557e-23	CD8 cDC1	Cebpd
4.83119e-28	-3.07905	0.133	0.363	1.55975e-23	CD8 cDC1	Camkk2
5.12178e-28	1.26098	0.171	0.046	1.65357e-23	CD8 cDC1	Spire1
5.40676e-28	-2.45655	0.194	0.427	1.74557e-23	CD8 cDC1	Cxcr4
6.16511e-28	1.06044	0.273	0.095	1.9904e-23	CD8 cDC1	Cstf2
8.00588e-28	1.72616	0.111	0.022	2.5847e-23	CD8 cDC1	Cdkl3
8.40724e-28	1.47979	0.334	0.136	2.71428e-23	CD8 cDC1	Nr4a2
9.48206e-28	-4.65004	0.026	0.26	3.06128e-23	CD8 cDC1	Anxa3
1.07541e-27	-2.87368	0.104	0.342	3.47196e-23	CD8 cDC1	Acp2
1.1647e-27	-2.55292	0.166	0.402	3.76023e-23	CD8 cDC1	Tnfaip3
1.22968e-27	1.7592	0.107	0.021	3.97002e-23	CD8 cDC1	Mgll
1.26655e-27	-4.79254	0.038	0.271	4.08906e-23	CD8 cDC1	Ifit1
1.37149e-27	3.78554	0.031	0.002	4.42786e-23	CD8 cDC1	Gm44448
1.83833e-27	-2.79708	0.076	0.313	5.93506e-23	CD8 cDC1	Lgals8
2.04757e-27	-2.46395	0.14	0.379	6.61058e-23	CD8 cDC1	Glipr2
2.5356e-27	-5.48816	0.014	0.242	8.18617e-23	CD8 cDC1	Smpdl3b
2.82845e-27	1.11698	0.123	0.027	9.13164e-23	CD8 cDC1	Rps6ka2
3.24588e-27	-3.37052	0.102	0.331	1.04793e-22	CD8 cDC1	Tlr2
3.2586e-27	-6.56815	0.005	0.228	1.05204e-22	CD8 cDC1	Cd300lb
3.68106e-27	1.31018	0.154	0.039	1.18843e-22	CD8 cDC1	Tmtc3
3.82826e-27	-2.0542	0.268	0.468	1.23595e-22	CD8 cDC1	Rreb1
4.16995e-27	1.47765	0.168	0.046	1.34627e-22	CD8 cDC1	Urb1
4.57064e-27	1.08576	0.23	0.074	1.47563e-22	CD8 cDC1	Gm10053
5.03473e-27	1.75846	0.104	0.021	1.62546e-22	CD8 cDC1	Micall2
5.20584e-27	-7.85791	0.002	0.224	1.68071e-22	CD8 cDC1	F13a1
5.29853e-27	-6.14536	0.012	0.236	1.71063e-22	CD8 cDC1	Ace
5.311e-27	1.15659	0.147	0.037	1.71466e-22	CD8 cDC1	Adck5
5.64275e-27	4.40929	0.024	0.001	1.82176e-22	CD8 cDC1	D630045J12Rik
6.04077e-27	-2.25279	0.308	0.496	1.95026e-22	CD8 cDC1	Malt1
8.17109e-27	-4.25966	0.047	0.277	2.63804e-22	CD8 cDC1	Ldlrad3
9.25906e-27	-2.13939	0.227	0.438	2.98929e-22	CD8 cDC1	Nin
1.02832e-26	-5.03346	0.021	0.247	3.31993e-22	CD8 cDC1	C4b
1.12342e-26	1.06026	0.156	0.041	3.62698e-22	CD8 cDC1	Egr2
1.17568e-26	-2.29469	0.204	0.426	3.79567e-22	CD8 cDC1	Zswim6
1.22699e-26	-1.45153	0.427	0.581	3.96135e-22	CD8 cDC1	Lpp
1.41108e-26	1.03718	0.777	0.532	4.55567e-22	CD8 cDC1	Txndc17
1.65842e-26	3.54033	0.031	0.002	5.3542e-22	CD8 cDC1	Arhgef9
1.99233e-26	-1.77304	0.405	0.537	6.43225e-22	CD8 cDC1	Cndp2
2.42837e-26	1.1539	0.258	0.092	7.84001e-22	CD8 cDC1	Plpp2
2.68736e-26	-2.6859	0.097	0.326	8.67613e-22	CD8 cDC1	H2-T24
2.73583e-26	-5.03009	0.019	0.242	8.83263e-22	CD8 cDC1	Creb5
3.1697e-26	-4.5587	0.363	0.515	1.02334e-21	CD8 cDC1	Apoe
3.24046e-26	-5.02861	0.021	0.244	1.04618e-21	CD8 cDC1	Ccr1
3.29147e-26	-5.77117	0.009	0.227	1.06265e-21	CD8 cDC1	Nxpe4
3.83909e-26	-2.89677	0.062	0.294	1.23945e-21	CD8 cDC1	Pla2g4a
4.66029e-26	-1.94824	0.27	0.463	1.50458e-21	CD8 cDC1	Mapk3
4.816e-26	-1.38853	0.628	0.669	1.55484e-21	CD8 cDC1	Adipor1
5.71185e-26	-4.81641	0.024	0.244	1.84407e-21	CD8 cDC1	Itgb5
5.87372e-26	-1.15406	0.678	0.714	1.89633e-21	CD8 cDC1	Xbp1
6.85371e-26	-5.12621	0.007	0.224	2.21272e-21	CD8 cDC1	Zeb2os
7.00831e-26	2.22507	0.076	0.012	2.26263e-21	CD8 cDC1	Epop
7.28123e-26	-3.92379	0.05	0.274	2.35075e-21	CD8 cDC1	Rbpms
8.08561e-26	1.16267	0.142	0.036	2.61044e-21	CD8 cDC1	Camsap1
8.11284e-26	-1.38196	0.576	0.667	2.61923e-21	CD8 cDC1	Diaph2
8.85907e-26	-2.71743	0.092	0.322	2.86015e-21	CD8 cDC1	E230029C05Rik
9.98332e-26	-2.18319	0.14	0.367	3.22311e-21	CD8 cDC1	Eif4e3
1.09693e-25	1.35682	0.133	0.032	3.54143e-21	CD8 cDC1	Nme6
1.11596e-25	-2.45851	0.178	0.402	3.60288e-21	CD8 cDC1	Rhob
1.11893e-25	2.62349	0.062	0.008	3.61246e-21	CD8 cDC1	1700048O20Rik
1.16273e-25	-3.98127	0.014	0.232	3.75387e-21	CD8 cDC1	Cmklr1
1.18084e-25	-1.34295	0.533	0.623	3.81235e-21	CD8 cDC1	Rnpep
1.41233e-25	-1.41067	0.476	0.592	4.5597e-21	CD8 cDC1	Ikbkb
1.41418e-25	-2.39933	0.137	0.362	4.56569e-21	CD8 cDC1	Vps37b
1.48841e-25	-1.96857	0.273	0.464	4.80532e-21	CD8 cDC1	Glul
1.53486e-25	1.06029	0.199	0.062	4.9553e-21	CD8 cDC1	Psph
1.54423e-25	-1.20442	0.647	0.692	4.98555e-21	CD8 cDC1	Ifi207
1.56567e-25	-2.44952	0.156	0.375	5.05477e-21	CD8 cDC1	I830077J02Rik
1.76049e-25	-4.44641	0.024	0.241	5.68376e-21	CD8 cDC1	Ceacam1
2.00655e-25	-3.70438	0.064	0.286	6.47814e-21	CD8 cDC1	Spn
2.0133e-25	-1.67003	0.585	0.679	6.49994e-21	CD8 cDC1	Klf2
2.27506e-25	-2.50393	0.204	0.404	7.34502e-21	CD8 cDC1	Nod1
2.3951e-25	4.41276	0.024	0.001	7.73258e-21	CD8 cDC1	Barx2
2.53692e-25	-4.97224	0.026	0.243	8.19045e-21	CD8 cDC1	Apoc2
2.77863e-25	-1.91446	0.308	0.49	8.97082e-21	CD8 cDC1	Rara
3.02196e-25	1.53485	0.173	0.051	9.75639e-21	CD8 cDC1	Mcm2
3.1884e-25	1.76638	0.09	0.017	1.02938e-20	CD8 cDC1	Polr3g
3.19624e-25	-2.73565	0.114	0.335	1.0319e-20	CD8 cDC1	Tmem104
3.59621e-25	-5.91874	0.009	0.22	1.16104e-20	CD8 cDC1	6430548M08Rik
4.15937e-25	-1.39295	0.545	0.639	1.34285e-20	CD8 cDC1	Klf3
4.36542e-25	-2.08052	0.28	0.462	1.40937e-20	CD8 cDC1	Tlr13
4.41726e-25	1.54649	0.133	0.033	1.42611e-20	CD8 cDC1	Ier5l
4.4319e-25	-1.67668	0.502	0.612	1.43084e-20	CD8 cDC1	Ccr2
4.69353e-25	2.7958	0.036	0.003	1.51531e-20	CD8 cDC1	Gm525
4.79656e-25	-5.63349	0.009	0.22	1.54857e-20	CD8 cDC1	Nfe2
5.47318e-25	1.12367	0.235	0.081	1.76702e-20	CD8 cDC1	Aldh18a1
5.54767e-25	1.14119	0.135	0.034	1.79107e-20	CD8 cDC1	Pla2g12a
5.79116e-25	-6.32664	0.007	0.216	1.86967e-20	CD8 cDC1	Trem3
5.92245e-25	6.28339	0.014	0	1.91206e-20	CD8 cDC1	Ebf4
6.26269e-25	-4.86381	0.026	0.24	2.02191e-20	CD8 cDC1	Mmp14
6.47498e-25	3.10368	0.043	0.004	2.09045e-20	CD8 cDC1	Mab21l3
6.84787e-25	-4.07695	0.026	0.242	2.21083e-20	CD8 cDC1	Arhgap24
7.85901e-25	-1.39358	0.635	0.678	2.53728e-20	CD8 cDC1	Ass1
8.32136e-25	1.13401	0.166	0.047	2.68655e-20	CD8 cDC1	Msh2
8.67293e-25	1.26162	0.171	0.05	2.80006e-20	CD8 cDC1	Cep152
1.06082e-24	3.10374	0.033	0.002	3.42484e-20	CD8 cDC1	Gm2237
1.16139e-24	6.70944	0.012	0	3.74956e-20	CD8 cDC1	Gm44210
1.24043e-24	3.57116	0.026	0.001	4.00474e-20	CD8 cDC1	Gm37759
1.44854e-24	-1.32505	0.645	0.682	4.67662e-20	CD8 cDC1	Nadk
1.60461e-24	1.29937	0.14	0.036	5.18049e-20	CD8 cDC1	Thg1l
1.75546e-24	-1.10036	0.659	0.693	5.66749e-20	CD8 cDC1	Lgals9
2.01827e-24	1.34064	0.073	0.012	6.51599e-20	CD8 cDC1	Lgalsl
2.03275e-24	-1.10986	0.666	0.714	6.56272e-20	CD8 cDC1	Pnrc1
2.41739e-24	2.26279	0.057	0.007	7.80455e-20	CD8 cDC1	Gm33524
2.76721e-24	-3.20355	0.076	0.291	8.93393e-20	CD8 cDC1	Idh1
2.78985e-24	-1.05091	0.749	0.733	9.00702e-20	CD8 cDC1	Tgfb1
3.07492e-24	-6.14487	0.024	0.233	9.92737e-20	CD8 cDC1	Slpi
3.2518e-24	1.74778	0.116	0.027	1.04984e-19	CD8 cDC1	Gtf2ird1
3.43758e-24	1.68207	0.109	0.024	1.10982e-19	CD8 cDC1	Cbx6
3.76284e-24	1.36994	0.095	0.019	1.21483e-19	CD8 cDC1	Ptpn3
4.70746e-24	-2.98534	0.116	0.326	1.5198e-19	CD8 cDC1	Lyl1
4.80718e-24	-3.24954	0.057	0.272	1.552e-19	CD8 cDC1	Rhbdf2
4.99713e-24	-4.71682	0.024	0.231	1.61332e-19	CD8 cDC1	Ltb4r1
5.33981e-24	1.10983	0.261	0.097	1.72396e-19	CD8 cDC1	Gm10260
5.70612e-24	1.95066	0.076	0.013	1.84222e-19	CD8 cDC1	Cryz
6.00347e-24	-1.21287	0.623	0.68	1.93822e-19	CD8 cDC1	Fmnl1
6.16729e-24	-1.51034	0.412	0.578	1.99111e-19	CD8 cDC1	Atf3
6.42004e-24	-6.57037	0.005	0.205	2.07271e-19	CD8 cDC1	Siglec1
6.77267e-24	-1.2444	0.633	0.675	2.18656e-19	CD8 cDC1	Sppl2a
6.9909e-24	-3.44492	0.038	0.25	2.25701e-19	CD8 cDC1	F11r
7.01761e-24	4.65531	0.024	0.001	2.26564e-19	CD8 cDC1	Efcc1
7.05085e-24	1.34722	0.405	0.189	2.27637e-19	CD8 cDC1	Hsph1
7.69195e-24	4.00689	0.024	0.001	2.48334e-19	CD8 cDC1	Henmt1
7.97931e-24	-6.0159	0.05	0.26	2.57612e-19	CD8 cDC1	C1qc
1.11135e-23	-4.49553	0.031	0.238	3.58801e-19	CD8 cDC1	Tmem176a
1.48628e-23	1.21658	0.152	0.042	4.79847e-19	CD8 cDC1	Trmt61a
1.61078e-23	1.19683	0.135	0.035	5.20042e-19	CD8 cDC1	Pus3
1.97707e-23	1.11529	0.185	0.058	6.38298e-19	CD8 cDC1	Prmt6
2.33693e-23	1.89351	0.081	0.015	7.54477e-19	CD8 cDC1	1810021B22Rik
2.63106e-23	1.07088	0.218	0.075	8.49438e-19	CD8 cDC1	Orc6
2.82182e-23	1.01692	0.227	0.08	9.11026e-19	CD8 cDC1	Gatb
2.8407e-23	4.34001	0.021	0.001	9.17122e-19	CD8 cDC1	Gm44618
2.85711e-23	1.12715	0.159	0.046	9.22417e-19	CD8 cDC1	Grwd1
3.36857e-23	1.76422	0.102	0.022	1.08754e-18	CD8 cDC1	Gm9856
3.98666e-23	1.15385	0.128	0.033	1.28709e-18	CD8 cDC1	A630072M18Rik
4.02426e-23	1.09541	0.164	0.048	1.29923e-18	CD8 cDC1	Mier2
4.6939e-23	1.01338	0.244	0.089	1.51542e-18	CD8 cDC1	Pold2
4.79181e-23	-1.05546	0.666	0.709	1.54704e-18	CD8 cDC1	Grk2
4.79927e-23	1.84876	0.059	0.008	1.54944e-18	CD8 cDC1	Rell2
5.34488e-23	4.91	0.019	0.001	1.72559e-18	CD8 cDC1	Cdh15
7.13721e-23	1.16129	0.147	0.041	2.30425e-18	CD8 cDC1	Cd226
7.79218e-23	-1.90387	0.36	0.498	2.5157e-18	CD8 cDC1	N4bp1
1.07593e-22	-2.95605	0.14	0.344	3.47364e-18	CD8 cDC1	Tmcc3
1.10682e-22	-1.62529	0.448	0.589	3.57335e-18	CD8 cDC1	Ddit4
1.11011e-22	-1.67739	0.367	0.508	3.58399e-18	CD8 cDC1	Cept1
1.24844e-22	-2.07385	0.204	0.401	4.03059e-18	CD8 cDC1	Crtc3
1.27838e-22	-1.56832	0.429	0.545	4.12724e-18	CD8 cDC1	Fcho2
1.73824e-22	-2.7647	0.111	0.313	5.6119e-18	CD8 cDC1	Arid5a
2.09611e-22	-1.29898	0.569	0.627	6.76728e-18	CD8 cDC1	Vsir
2.49718e-22	2.70288	0.059	0.009	8.06214e-18	CD8 cDC1	BC051142
2.56713e-22	-7.2286	0	0.186	8.28799e-18	CD8 cDC1	Abcd2
2.57487e-22	3.34337	0.026	0.001	8.31297e-18	CD8 cDC1	Gm15270
2.64764e-22	1.62435	0.076	0.014	8.54792e-18	CD8 cDC1	Patj
2.8067e-22	2.55892	0.038	0.003	9.06143e-18	CD8 cDC1	Sh2d5
2.85584e-22	1.50901	0.137	0.038	9.22009e-18	CD8 cDC1	Eogt
3.97245e-22	1.02159	0.154	0.045	1.28251e-17	CD8 cDC1	Selenoi
4.21216e-22	2.02364	0.045	0.005	1.3599e-17	CD8 cDC1	Lpar3
5.93761e-22	-5.487	0.009	0.197	1.91696e-17	CD8 cDC1	Pram1
6.13449e-22	-4.48027	0.038	0.233	1.98052e-17	CD8 cDC1	Maf
6.2113e-22	-1.17755	0.552	0.605	2.00532e-17	CD8 cDC1	Atp6ap1
6.39648e-22	1.23698	0.171	0.054	2.0651e-17	CD8 cDC1	Gpatch4
7.1322e-22	-2.01638	0.23	0.411	2.30263e-17	CD8 cDC1	B4galt5
7.13811e-22	-4.49967	0.019	0.209	2.30454e-17	CD8 cDC1	Mlkl
7.56032e-22	1.85219	0.052	0.007	2.44085e-17	CD8 cDC1	Gm43728
7.60074e-22	-2.27186	0.211	0.396	2.4539e-17	CD8 cDC1	Hmox1
7.96736e-22	1.36483	0.133	0.036	2.57226e-17	CD8 cDC1	Twsg1
8.49022e-22	-1.84929	0.273	0.454	2.74107e-17	CD8 cDC1	Dclre1c
8.52973e-22	-3.07694	0.05	0.25	2.75382e-17	CD8 cDC1	Frrs1
1.02009e-21	6.35992	0.014	0	3.29338e-17	CD8 cDC1	Gm29040
1.0277e-21	-1.20034	0.664	0.728	3.31792e-17	CD8 cDC1	Slc8a1
1.041e-21	-2.64411	0.133	0.338	3.36088e-17	CD8 cDC1	Socs3
1.05186e-21	-1.07402	0.6	0.65	3.39594e-17	CD8 cDC1	Fes
1.16528e-21	1.26602	0.081	0.016	3.76209e-17	CD8 cDC1	Fam135a
1.18387e-21	1.23219	0.156	0.047	3.82213e-17	CD8 cDC1	Polr1e
1.37379e-21	-1.4311	0.486	0.575	4.43529e-17	CD8 cDC1	Vmp1
1.47114e-21	2.4376	0.071	0.013	4.74959e-17	CD8 cDC1	Gm26531
1.51373e-21	-3.78123	0.052	0.248	4.88709e-17	CD8 cDC1	Smox
1.71655e-21	1.17222	0.156	0.047	5.54187e-17	CD8 cDC1	Hic1
1.80988e-21	1.0628	0.092	0.02	5.8432e-17	CD8 cDC1	Fbxo10
1.92337e-21	-2.63714	0.109	0.319	6.20959e-17	CD8 cDC1	Gadd45b
1.97586e-21	-2.59553	0.111	0.315	6.37906e-17	CD8 cDC1	Plec
2.58083e-21	-1.02381	0.855	0.875	8.3322e-17	CD8 cDC1	Nfkbia
2.63012e-21	-1.12717	0.64	0.684	8.49135e-17	CD8 cDC1	Zfand5
3.3147e-21	-4.54738	0.014	0.199	1.07015e-16	CD8 cDC1	Irak3
3.61682e-21	-1.02669	0.666	0.713	1.16769e-16	CD8 cDC1	Birc3
3.67247e-21	1.47834	0.121	0.032	1.18566e-16	CD8 cDC1	Fam131a
3.82459e-21	1.0081	0.235	0.088	1.23477e-16	CD8 cDC1	E130102H24Rik
3.90987e-21	-5.14952	0.017	0.2	1.2623e-16	CD8 cDC1	Abcc5
3.98932e-21	-5.46442	0.009	0.191	1.28795e-16	CD8 cDC1	Cd93
4.05879e-21	1.23877	0.104	0.025	1.31038e-16	CD8 cDC1	Fam185a
4.12249e-21	-1.41043	0.829	0.746	1.33095e-16	CD8 cDC1	Ly6a
4.3216e-21	-2.20811	0.123	0.325	1.39523e-16	CD8 cDC1	Cebpa
4.45834e-21	2.75419	0.036	0.003	1.43937e-16	CD8 cDC1	Nlgn2
4.57441e-21	-5.21364	0.007	0.188	1.47685e-16	CD8 cDC1	Vcan
4.62573e-21	5.06457	0.017	0	1.49342e-16	CD8 cDC1	Scd3
4.65329e-21	4.96831	0.017	0	1.50231e-16	CD8 cDC1	Gm42745
4.82206e-21	3.09351	0.017	0	1.5568e-16	CD8 cDC1	Grm1
4.86519e-21	4.15007	0.017	0	1.57073e-16	CD8 cDC1	Ano7
4.94475e-21	1.54285	0.09	0.019	1.59641e-16	CD8 cDC1	Gm35188
5.0014e-21	-1.52282	0.512	0.589	1.6147e-16	CD8 cDC1	Ncoa1
5.11222e-21	2.74839	0.033	0.003	1.65048e-16	CD8 cDC1	Gm20496
5.60026e-21	2.43184	0.052	0.007	1.80805e-16	CD8 cDC1	2610318N02Rik
6.029e-21	-3.67224	0.031	0.221	1.94646e-16	CD8 cDC1	Gm35154
6.16694e-21	1.3134	0.14	0.04	1.991e-16	CD8 cDC1	2700097O09Rik
7.07693e-21	-2.21454	0.116	0.316	2.28479e-16	CD8 cDC1	Pik3r6
7.27527e-21	2.80994	0.043	0.005	2.34882e-16	CD8 cDC1	1700001G11Rik
8.15575e-21	1.33463	0.116	0.03	2.63308e-16	CD8 cDC1	E2f5
9.64507e-21	-2.07342	0.258	0.412	3.11391e-16	CD8 cDC1	Atp13a2
1.2897e-20	-3.74066	0.152	0.332	4.1638e-16	CD8 cDC1	Plcb1
1.44846e-20	-1.21003	0.604	0.646	4.67634e-16	CD8 cDC1	Ppp2r5a
1.45862e-20	-1.0331	0.637	0.683	4.70915e-16	CD8 cDC1	Trf
1.53887e-20	3.1473	0.036	0.003	4.96823e-16	CD8 cDC1	Fgd1
1.6176e-20	1.60067	0.085	0.018	5.22242e-16	CD8 cDC1	Rangrf
1.67032e-20	1.70299	0.047	0.006	5.39264e-16	CD8 cDC1	Nphp1
1.86508e-20	5.76875	0.012	0	6.02141e-16	CD8 cDC1	Slc4a9
1.90375e-20	4.17998	0.021	0.001	6.14627e-16	CD8 cDC1	Sarm1
1.9445e-20	-4.18853	0.017	0.196	6.27782e-16	CD8 cDC1	B3gnt8
1.95477e-20	-1.12129	0.637	0.654	6.31098e-16	CD8 cDC1	Dnm2
2.01155e-20	1.59719	0.116	0.031	6.49428e-16	CD8 cDC1	Wee1
2.20711e-20	-3.69477	0.045	0.232	7.12566e-16	CD8 cDC1	Cd72
2.56026e-20	-5.1286	0.017	0.194	8.26581e-16	CD8 cDC1	Rnasel
2.58113e-20	-2.02718	0.232	0.402	8.33317e-16	CD8 cDC1	Mindy2
2.68493e-20	-2.3443	0.18	0.377	8.6683e-16	CD8 cDC1	Marcksl1
2.83114e-20	-2.51728	0.206	0.382	9.14035e-16	CD8 cDC1	Acp5
2.92143e-20	1.0784	0.377	0.171	9.43185e-16	CD8 cDC1	Mrps6
2.9481e-20	3.34978	0.024	0.001	9.51793e-16	CD8 cDC1	A830005F24Rik
3.01666e-20	1.52828	0.073	0.014	9.7393e-16	CD8 cDC1	Igsf9
3.09618e-20	-2.57173	0.121	0.308	9.99601e-16	CD8 cDC1	Sidt2
3.58534e-20	-2.8203	0.092	0.281	1.15753e-15	CD8 cDC1	Tbc1d2b
3.79541e-20	-3.28624	0.078	0.264	1.22535e-15	CD8 cDC1	Slc28a2
3.97633e-20	1.21245	0.227	0.089	1.28376e-15	CD8 cDC1	Lmna
4.6068e-20	1.23722	0.166	0.055	1.48731e-15	CD8 cDC1	Psat1
4.94857e-20	1.01191	0.147	0.045	1.59764e-15	CD8 cDC1	Mipol1
5.21187e-20	-3.04347	0.059	0.246	1.68265e-15	CD8 cDC1	Adam15
5.54055e-20	-1.17301	0.6	0.643	1.78877e-15	CD8 cDC1	Kmt2e
5.78293e-20	-1.57494	0.339	0.474	1.86702e-15	CD8 cDC1	Map7d1
5.87451e-20	-1.22703	0.512	0.604	1.89658e-15	CD8 cDC1	Xaf1
6.28822e-20	1.22396	0.199	0.074	2.03015e-15	CD8 cDC1	Mcm5
6.67817e-20	-5.44301	0.012	0.185	2.15605e-15	CD8 cDC1	Clec5a
7.10726e-20	-2.2705	0.109	0.299	2.29458e-15	CD8 cDC1	Sertad1
7.30273e-20	-1.61826	0.46	0.562	2.35769e-15	CD8 cDC1	Tmcc1
8.20163e-20	1.05328	0.166	0.054	2.6479e-15	CD8 cDC1	Pabpc4
8.33591e-20	-4.37105	0.031	0.21	2.69125e-15	CD8 cDC1	Mertk
8.52412e-20	1.05683	0.171	0.057	2.75201e-15	CD8 cDC1	Ipo4
1.00536e-19	-1.8623	0.417	0.535	3.24579e-15	CD8 cDC1	Ahnak
1.00916e-19	2.73613	0.038	0.004	3.25808e-15	CD8 cDC1	Vps37d
1.01504e-19	-5.8549	0.012	0.184	3.27705e-15	CD8 cDC1	C5ar1
1.01989e-19	2.42701	0.038	0.004	3.29272e-15	CD8 cDC1	Ddx43
1.02663e-19	1.6101	0.085	0.019	3.31448e-15	CD8 cDC1	Ube2t
1.09366e-19	4.54474	0.019	0.001	3.53089e-15	CD8 cDC1	Kbtbd12
1.11261e-19	3.66257	0.019	0.001	3.59207e-15	CD8 cDC1	Kcnmb4
1.16813e-19	-1.8014	0.334	0.468	3.7713e-15	CD8 cDC1	Cd164
1.31134e-19	1.23464	0.123	0.034	4.23365e-15	CD8 cDC1	Gm20324
1.55256e-19	-1.8855	0.261	0.431	5.01244e-15	CD8 cDC1	Igtp
1.57224e-19	1.12756	0.147	0.046	5.07597e-15	CD8 cDC1	Abi2
1.77479e-19	2.36215	0.066	0.012	5.7299e-15	CD8 cDC1	Arhgef39
1.81197e-19	-2.00377	0.336	0.473	5.84994e-15	CD8 cDC1	Gm20663
1.9458e-19	-2.0536	0.192	0.371	6.28203e-15	CD8 cDC1	Fndc3b
2.08296e-19	1.14967	0.13	0.038	6.72484e-15	CD8 cDC1	Xlr
2.10221e-19	-3.26025	0.057	0.239	6.787e-15	CD8 cDC1	Rffl
2.11768e-19	-1.87682	0.275	0.426	6.83693e-15	CD8 cDC1	Dgkz
2.30989e-19	-2.47986	0.171	0.344	7.45749e-15	CD8 cDC1	Cdkn2d
2.45316e-19	-2.08855	0.23	0.4	7.92004e-15	CD8 cDC1	Pstpip2
2.55353e-19	-1.32306	0.493	0.564	8.24407e-15	CD8 cDC1	Scpep1
2.67622e-19	-6.07753	0.005	0.17	8.64019e-15	CD8 cDC1	Ms4a8a
2.84374e-19	3.85819	0.024	0.001	9.18102e-15	CD8 cDC1	Casr
2.9079e-19	-4.30118	0.019	0.192	9.38817e-15	CD8 cDC1	Plcl1
2.99135e-19	3.81297	0.021	0.001	9.65756e-15	CD8 cDC1	Gm49579
3.30803e-19	5.82897	0.017	0.001	1.068e-14	CD8 cDC1	Olfr735
3.35554e-19	5.99776	0.014	0	1.08334e-14	CD8 cDC1	E030013I19Rik
3.40431e-19	1.58036	0.1	0.025	1.09908e-14	CD8 cDC1	Pus7
3.74238e-19	-1.44379	0.358	0.49	1.20823e-14	CD8 cDC1	Arhgap9
4.34295e-19	-3.38126	0.033	0.209	1.40212e-14	CD8 cDC1	Pla2g15
4.53217e-19	-1.39298	0.45	0.541	1.46321e-14	CD8 cDC1	Atp6v1a
4.80267e-19	-1.47845	0.391	0.516	1.55054e-14	CD8 cDC1	Man2a1
4.84176e-19	-1.26972	0.488	0.579	1.56316e-14	CD8 cDC1	Ogfrl1
4.96567e-19	-2.82656	0.083	0.265	1.60317e-14	CD8 cDC1	Pfkfb4
5.44336e-19	1.30888	0.114	0.031	1.75739e-14	CD8 cDC1	Ift43
6.03729e-19	-1.10666	0.616	0.652	1.94914e-14	CD8 cDC1	Sema4d
6.77812e-19	-3.91144	0.021	0.192	2.18832e-14	CD8 cDC1	Klf9
7.28251e-19	-4.46474	0.031	0.205	2.35116e-14	CD8 cDC1	Acod1
7.66084e-19	-4.84743	0.031	0.206	2.4733e-14	CD8 cDC1	Cxcl10
7.8897e-19	-5.20077	0.017	0.183	2.54719e-14	CD8 cDC1	Siglece
8.74798e-19	-2.63979	0.085	0.265	2.82429e-14	CD8 cDC1	Mocs1
8.90264e-19	-4.31033	0.024	0.192	2.87422e-14	CD8 cDC1	Dock1
9.32929e-19	-5.51543	0.012	0.176	3.01196e-14	CD8 cDC1	Rgl1
9.45561e-19	-5.12174	0.002	0.163	3.05274e-14	CD8 cDC1	Prdm1
9.94061e-19	-3.70461	0.033	0.206	3.20933e-14	CD8 cDC1	Atxn1
1.13422e-18	-2.94405	0.076	0.256	3.66182e-14	CD8 cDC1	Lifr
1.51735e-18	1.41001	0.107	0.028	4.89876e-14	CD8 cDC1	5033406O09Rik
1.54265e-18	2.17189	0.043	0.006	4.98046e-14	CD8 cDC1	Irf6
1.66888e-18	-3.43401	0.05	0.223	5.38799e-14	CD8 cDC1	Nhsl2
1.72986e-18	-2.87937	0.128	0.308	5.58487e-14	CD8 cDC1	Pitpnc1
1.75409e-18	1.9304	0.081	0.018	5.66309e-14	CD8 cDC1	Arhgap28
2.07308e-18	-1.21937	0.526	0.585	6.69295e-14	CD8 cDC1	Lamtor4
2.21714e-18	-5.6587	0.009	0.169	7.15804e-14	CD8 cDC1	Ifit1bl1
2.32722e-18	-2.2743	0.13	0.306	7.51341e-14	CD8 cDC1	Rhoq
2.38245e-18	-2.2541	0.116	0.297	7.69175e-14	CD8 cDC1	Neu1
2.50757e-18	1.02573	0.126	0.037	8.09569e-14	CD8 cDC1	Zfp141
2.85052e-18	-3.23055	0.059	0.233	9.20291e-14	CD8 cDC1	Arhgef18
3.00648e-18	-4.05693	0.05	0.221	9.70641e-14	CD8 cDC1	Sdc4
3.3221e-18	-2.10549	0.13	0.311	1.07254e-13	CD8 cDC1	Milr1
3.4379e-18	3.69739	0.021	0.001	1.10992e-13	CD8 cDC1	Slc2a7
3.55239e-18	1.60463	0.088	0.021	1.14689e-13	CD8 cDC1	B230217C12Rik
3.69573e-18	1.27279	0.064	0.012	1.19317e-13	CD8 cDC1	Armcx2
4.22179e-18	-2.04869	0.211	0.367	1.36301e-13	CD8 cDC1	Slc29a3
4.3833e-18	-4.13083	0.014	0.175	1.41515e-13	CD8 cDC1	Trim30c
4.52151e-18	-3.39924	0.031	0.2	1.45977e-13	CD8 cDC1	Plekhg1
4.59415e-18	-3.75982	0.024	0.188	1.48322e-13	CD8 cDC1	Elk3
4.71743e-18	1.60224	0.104	0.028	1.52302e-13	CD8 cDC1	Taf9
4.84487e-18	-6.06522	0.019	0.18	1.56417e-13	CD8 cDC1	Fn1
5.72552e-18	-2.26192	0.182	0.344	1.84849e-13	CD8 cDC1	Alas1
6.54044e-18	-1.98137	0.18	0.356	2.11158e-13	CD8 cDC1	Ldlr
6.91865e-18	1.92556	0.059	0.011	2.23369e-13	CD8 cDC1	Armcx6
7.74797e-18	-6.68011	0.002	0.155	2.50143e-13	CD8 cDC1	Pi16
8.32696e-18	-2.23099	0.161	0.324	2.68836e-13	CD8 cDC1	Rap2b
8.54498e-18	-3.74957	0.024	0.187	2.75875e-13	CD8 cDC1	Pld3
9.53478e-18	-2.47883	0.114	0.288	3.0783e-13	CD8 cDC1	AU020206
9.64047e-18	-1.40969	0.448	0.539	3.11242e-13	CD8 cDC1	Rasa3
9.84853e-18	-2.08438	0.137	0.317	3.1796e-13	CD8 cDC1	Il21r
1.04814e-17	-2.55558	0.111	0.284	3.38393e-13	CD8 cDC1	Ubtd1
1.1344e-17	1.53484	0.062	0.012	3.66241e-13	CD8 cDC1	Slc12a3
1.13713e-17	2.6734	0.033	0.003	3.67122e-13	CD8 cDC1	Rgs11
1.18342e-17	1.1544	0.116	0.034	3.82066e-13	CD8 cDC1	Knstrn
1.21427e-17	-5.47395	0.005	0.157	3.92026e-13	CD8 cDC1	Ecm1
1.29851e-17	2.62319	0.038	0.005	4.19224e-13	CD8 cDC1	Apol10b
1.40981e-17	-1.94885	0.211	0.369	4.55157e-13	CD8 cDC1	Aplp2
1.4397e-17	-1.82088	0.346	0.49	4.64806e-13	CD8 cDC1	Rgs1
1.50933e-17	2.38558	0.036	0.004	4.87289e-13	CD8 cDC1	Mrvi1
1.9032e-17	5.50517	0.012	0	6.14449e-13	CD8 cDC1	Lmntd2
1.9032e-17	5.06874	0.012	0	6.14449e-13	CD8 cDC1	Cnnm1
2.9411e-17	-1.43493	0.462	0.537	9.49534e-13	CD8 cDC1	Ilrun
2.98423e-17	1.56115	0.066	0.013	9.63457e-13	CD8 cDC1	B9d1
3.2348e-17	3.4238	0.021	0.001	1.04436e-12	CD8 cDC1	Utf1
3.45266e-17	2.78431	0.038	0.005	1.11469e-12	CD8 cDC1	9930014A18Rik
3.51665e-17	-5.35861	0.057	0.221	1.13535e-12	CD8 cDC1	C1qa
3.63808e-17	-1.39645	0.469	0.564	1.17456e-12	CD8 cDC1	Cblb
3.67951e-17	3.77704	0.019	0.001	1.18793e-12	CD8 cDC1	Cdh17
3.94927e-17	1.19787	0.137	0.045	1.27502e-12	CD8 cDC1	Dip2a
4.0087e-17	1.12227	0.111	0.032	1.29421e-12	CD8 cDC1	Trmt10a
4.11317e-17	2.23236	0.059	0.011	1.32794e-12	CD8 cDC1	Krtcap3
4.44134e-17	1.99851	0.059	0.011	1.43389e-12	CD8 cDC1	Cetn4
4.88973e-17	-4.39519	0.024	0.178	1.57865e-12	CD8 cDC1	Il27
5.02223e-17	1.02168	0.175	0.064	1.62143e-12	CD8 cDC1	Mettl2
5.29091e-17	-3.2641	0.135	0.299	1.70817e-12	CD8 cDC1	Runx2
5.74022e-17	-2.11688	0.194	0.344	1.85323e-12	CD8 cDC1	Ethe1
5.93323e-17	-1.68468	0.251	0.4	1.91554e-12	CD8 cDC1	Helz2
5.98699e-17	-1.3527	0.417	0.52	1.9329e-12	CD8 cDC1	Ddi2
6.17859e-17	-3.87071	0.021	0.175	1.99476e-12	CD8 cDC1	Tlr1
8.18338e-17	-1.08114	0.59	0.63	2.642e-12	CD8 cDC1	Wdr26
8.8237e-17	-2.87324	0.085	0.248	2.84873e-12	CD8 cDC1	Pcyt1a
9.61627e-17	1.24702	0.083	0.02	3.10461e-12	CD8 cDC1	5730409E04Rik
9.68239e-17	1.07793	0.147	0.05	3.12596e-12	CD8 cDC1	Rrp12
9.78917e-17	1.95912	0.033	0.004	3.16043e-12	CD8 cDC1	Eva1a
9.86427e-17	1.19099	0.033	0.004	3.18468e-12	CD8 cDC1	Dcstamp
9.94101e-17	2.6082	0.024	0.002	3.20945e-12	CD8 cDC1	Gm50217
9.99696e-17	-1.26979	0.453	0.533	3.22752e-12	CD8 cDC1	Tsc22d4
9.99814e-17	3.22288	0.028	0.003	3.2279e-12	CD8 cDC1	Il33
1.17598e-16	1.2534	0.159	0.057	3.79664e-12	CD8 cDC1	Ofd1
1.20342e-16	1.25333	0.116	0.035	3.88526e-12	CD8 cDC1	Rcn3
1.22006e-16	-1.7603	0.275	0.415	3.93896e-12	CD8 cDC1	Map3k5
1.24796e-16	-3.04215	0.047	0.208	4.02905e-12	CD8 cDC1	Fam129b
1.29286e-16	-1.50021	0.498	0.55	4.174e-12	CD8 cDC1	Ndel1
1.29588e-16	-3.47394	0.024	0.178	4.18373e-12	CD8 cDC1	BE692007
1.49026e-16	1.18123	0.178	0.067	4.81131e-12	CD8 cDC1	6530409C15Rik
1.74797e-16	-3.35814	0.225	0.369	5.64331e-12	CD8 cDC1	Tcf4
1.923e-16	-1.46647	0.256	0.42	6.20841e-12	CD8 cDC1	Gcnt2
2.08085e-16	-3.94077	0.059	0.225	6.71802e-12	CD8 cDC1	Ccl3
2.10506e-16	-3.41978	0.036	0.19	6.79619e-12	CD8 cDC1	Scarf1
2.13326e-16	-1.40677	0.382	0.484	6.88721e-12	CD8 cDC1	Tmem51
2.41342e-16	2.79681	0.033	0.004	7.79171e-12	CD8 cDC1	Tnfrsf10b
2.52183e-16	-2.69177	0.081	0.244	8.14174e-12	CD8 cDC1	Arhgef3
2.66855e-16	-2.01185	0.223	0.366	8.61542e-12	CD8 cDC1	Arl4c
2.66989e-16	2.05734	0.04	0.006	8.61973e-12	CD8 cDC1	Slc16a2
3.03704e-16	-2.57447	0.09	0.256	9.8051e-12	CD8 cDC1	Ckap4
3.16901e-16	-1.01326	0.564	0.651	1.02312e-11	CD8 cDC1	Fkbp5
3.35039e-16	-1.57556	0.443	0.526	1.08167e-11	CD8 cDC1	Ddhd1
3.44423e-16	1.02938	0.104	0.03	1.11197e-11	CD8 cDC1	Rassf7
3.51157e-16	1.34654	0.121	0.037	1.13371e-11	CD8 cDC1	Gm9750
3.81868e-16	1.33602	0.085	0.022	1.23286e-11	CD8 cDC1	Als2cl
4.05487e-16	-2.64414	0.149	0.303	1.30912e-11	CD8 cDC1	Eepd1
4.15815e-16	3.3902	0.019	0.001	1.34246e-11	CD8 cDC1	Ltbp2
4.18405e-16	-1.08399	0.559	0.608	1.35082e-11	CD8 cDC1	Per1
4.49478e-16	1.49994	0.102	0.029	1.45114e-11	CD8 cDC1	Slc14a1
4.49597e-16	-2.04226	0.237	0.384	1.45152e-11	CD8 cDC1	Rap1gap2
4.49822e-16	-5.74719	0.005	0.144	1.45225e-11	CD8 cDC1	Pld1
4.78125e-16	1.47688	0.078	0.019	1.54363e-11	CD8 cDC1	Taf9b
4.89856e-16	2.35318	0.04	0.006	1.5815e-11	CD8 cDC1	Dclk2
5.16426e-16	2.15444	0.04	0.006	1.66728e-11	CD8 cDC1	Dnal1
5.20599e-16	2.61331	0.026	0.002	1.68075e-11	CD8 cDC1	Slc23a4
5.29349e-16	-2.0341	0.133	0.298	1.709e-11	CD8 cDC1	Gbp9
5.41158e-16	-3.04917	0.073	0.232	1.74713e-11	CD8 cDC1	St7
5.54855e-16	1.23141	0.062	0.013	1.79135e-11	CD8 cDC1	Prss57
5.66873e-16	-2.50476	0.102	0.261	1.83015e-11	CD8 cDC1	Irgm2
5.794e-16	1.40672	0.088	0.023	1.87059e-11	CD8 cDC1	9330136K24Rik
5.83002e-16	-1.0695	0.656	0.661	1.88222e-11	CD8 cDC1	Arhgap45
6.04489e-16	-2.38219	0.102	0.264	1.95159e-11	CD8 cDC1	Rin2
6.19477e-16	-1.04829	0.604	0.621	1.99998e-11	CD8 cDC1	Ak2
6.72058e-16	-1.10963	0.526	0.583	2.16974e-11	CD8 cDC1	Fndc3a
7.08e-16	-3.31142	0.047	0.2	2.28578e-11	CD8 cDC1	Gm14548
7.55256e-16	-1.94588	0.22	0.363	2.43835e-11	CD8 cDC1	Tspan14
9.53013e-16	-1.35997	0.448	0.529	3.0768e-11	CD8 cDC1	Herc4
1.03217e-15	-3.14243	0.109	0.263	3.33237e-11	CD8 cDC1	Tppp3
1.13138e-15	-1.39441	0.363	0.476	3.65268e-11	CD8 cDC1	Slc11a1
1.14561e-15	-2.07408	0.178	0.331	3.69859e-11	CD8 cDC1	Acsl1
1.1522e-15	-2.27581	0.111	0.271	3.71987e-11	CD8 cDC1	A630001G21Rik
1.16507e-15	-1.03807	0.626	0.637	3.76142e-11	CD8 cDC1	Zfand3
1.23408e-15	-1.72907	0.436	0.512	3.98424e-11	CD8 cDC1	Fbxl5
1.28202e-15	1.17719	0.1	0.028	4.13899e-11	CD8 cDC1	Nsmf
1.2869e-15	1.06291	0.171	0.065	4.15476e-11	CD8 cDC1	Apoo
1.30584e-15	-4.13749	0.024	0.168	4.2159e-11	CD8 cDC1	Timp2
1.31254e-15	-5.87713	0.002	0.137	4.23752e-11	CD8 cDC1	Sgms2
1.34819e-15	-2.63295	0.064	0.22	4.35262e-11	CD8 cDC1	Pdlim1
1.45195e-15	-1.31294	0.211	0.083	4.68763e-11	CD8 cDC1	Ccr9
1.49635e-15	-1.77424	0.225	0.376	4.83098e-11	CD8 cDC1	Foxo3
1.53789e-15	-5.0418	0.012	0.151	4.96509e-11	CD8 cDC1	Ptgs2
1.55752e-15	1.38126	0.059	0.012	5.02846e-11	CD8 cDC1	Hook1
1.56279e-15	-2.78159	0.073	0.227	5.04547e-11	CD8 cDC1	Camk1
1.56428e-15	-2.21396	0.059	0.214	5.05027e-11	CD8 cDC1	Mfsd7a
1.5865e-15	-3.84081	0.019	0.162	5.12201e-11	CD8 cDC1	Dok2
1.61959e-15	4.33792	0.014	0.001	5.22885e-11	CD8 cDC1	Scx
1.64715e-15	-1.7585	0.175	0.333	5.31781e-11	CD8 cDC1	Tom1
1.66681e-15	2.61047	0.031	0.003	5.38128e-11	CD8 cDC1	Mybphl
1.69739e-15	-2.2449	0.09	0.248	5.48003e-11	CD8 cDC1	Dusp6
1.76061e-15	-3.02089	0.064	0.217	5.68414e-11	CD8 cDC1	Sort1
2.02952e-15	1.52756	0.026	0.002	6.55231e-11	CD8 cDC1	Pebp4
2.09859e-15	-1.83363	0.154	0.309	6.77529e-11	CD8 cDC1	Tpp1
2.14327e-15	-4.09798	0.009	0.147	6.91956e-11	CD8 cDC1	Emilin1
2.18147e-15	-1.52331	0.424	0.503	7.04288e-11	CD8 cDC1	Cyth1
2.3113e-15	-5.48166	0.005	0.138	7.46203e-11	CD8 cDC1	Tmem71
2.32403e-15	1.49705	0.083	0.021	7.50313e-11	CD8 cDC1	Hdac6
2.47532e-15	-1.85668	0.322	0.441	7.99158e-11	CD8 cDC1	Stxbp3
2.62215e-15	-5.15893	0.007	0.142	8.46561e-11	CD8 cDC1	Skint3
2.68246e-15	-2.46491	0.104	0.258	8.66033e-11	CD8 cDC1	Cdk17
2.71262e-15	1.4349	0.073	0.018	8.7577e-11	CD8 cDC1	Paip2b
2.7199e-15	1.06547	0.1	0.029	8.78118e-11	CD8 cDC1	B3galt6
3.03034e-15	2.12457	0.036	0.005	9.78346e-11	CD8 cDC1	Ube2cbp
3.09048e-15	-2.39369	0.133	0.283	9.9776e-11	CD8 cDC1	C130050O18Rik
3.16798e-15	-1.87236	0.182	0.333	1.02278e-10	CD8 cDC1	Il6st
3.45337e-15	4.23461	0.012	0	1.11492e-10	CD8 cDC1	BC016579
3.45605e-15	-1.65921	0.254	0.396	1.11578e-10	CD8 cDC1	Rcsd1
3.47362e-15	3.78166	0.012	0	1.12146e-10	CD8 cDC1	Tafa3
3.87687e-15	-4.05793	0.014	0.152	1.25165e-10	CD8 cDC1	Wls
4.29677e-15	1.54747	0.055	0.011	1.38721e-10	CD8 cDC1	Gm17173
4.57305e-15	3.46859	0.017	0.001	1.47641e-10	CD8 cDC1	Gm34047
4.58279e-15	3.77562	0.017	0.001	1.47955e-10	CD8 cDC1	Chst9
4.59104e-15	1.20181	0.066	0.015	1.48222e-10	CD8 cDC1	Thnsl1
4.76723e-15	-4.69092	0.012	0.147	1.5391e-10	CD8 cDC1	Gab1
4.81245e-15	-1.51302	0.308	0.436	1.5537e-10	CD8 cDC1	Cflar
5.61825e-15	-2.53579	0.083	0.238	1.81385e-10	CD8 cDC1	Bhlhe40
5.99949e-15	1.04225	0.111	0.035	1.93694e-10	CD8 cDC1	Tmtc4
6.34237e-15	-1.2893	0.396	0.481	2.04763e-10	CD8 cDC1	Casp8
6.45616e-15	-6.51977	0	0.127	2.08437e-10	CD8 cDC1	Lilra6
6.51909e-15	-5.36752	0.017	0.152	2.10469e-10	CD8 cDC1	Itga9
6.5654e-15	-3.5783	0.028	0.169	2.11964e-10	CD8 cDC1	Gm32633
6.76354e-15	-4.28456	0.014	0.149	2.18361e-10	CD8 cDC1	Irgc1
7.1388e-15	-4.37996	0.009	0.143	2.30476e-10	CD8 cDC1	Tfec
7.31264e-15	-1.04875	0.538	0.587	2.36089e-10	CD8 cDC1	Crlf3
7.55547e-15	-4.91897	0.014	0.149	2.43928e-10	CD8 cDC1	Cd33
7.84946e-15	-1.09841	0.668	0.711	2.5342e-10	CD8 cDC1	Ier2
7.93232e-15	-4.80395	0.007	0.138	2.56095e-10	CD8 cDC1	AI839979
7.99975e-15	-1.81416	0.28	0.405	2.58272e-10	CD8 cDC1	Lpcat2
9.12602e-15	-2.18632	0.173	0.319	2.94634e-10	CD8 cDC1	Klhl2
9.31019e-15	3.25851	0.024	0.002	3.00579e-10	CD8 cDC1	Gm16225
9.43886e-15	-2.63752	0.102	0.252	3.04733e-10	CD8 cDC1	Rab20
9.84634e-15	2.85993	0.024	0.002	3.17889e-10	CD8 cDC1	Gm16046
1.0361e-14	-3.57338	0.211	0.352	3.34505e-10	CD8 cDC1	Ccl5
1.0399e-14	-4.72139	0.009	0.141	3.35731e-10	CD8 cDC1	P2ry13
1.12645e-14	1.12883	0.059	0.013	3.63673e-10	CD8 cDC1	Cuedc1
1.14987e-14	-2.05928	0.14	0.291	3.71234e-10	CD8 cDC1	Fam234a
1.25149e-14	1.22717	0.076	0.019	4.04043e-10	CD8 cDC1	Ssx2ip
1.28511e-14	-2.90323	0.055	0.201	4.14899e-10	CD8 cDC1	Stambpl1
1.31658e-14	-6.49131	0.002	0.128	4.25058e-10	CD8 cDC1	Fpr2
1.36201e-14	-5.74655	0.005	0.132	4.39726e-10	CD8 cDC1	Tarm1
1.37993e-14	-1.90798	0.216	0.351	4.45512e-10	CD8 cDC1	Tnfrsf21
1.39696e-14	1.33046	0.066	0.015	4.51008e-10	CD8 cDC1	Ung
1.45627e-14	1.86781	0.038	0.006	4.70157e-10	CD8 cDC1	Slc16a14
1.45647e-14	1.61277	0.066	0.015	4.70221e-10	CD8 cDC1	Nup210l
1.47459e-14	1.40879	0.036	0.005	4.76071e-10	CD8 cDC1	Gm43111
1.5015e-14	-1.12809	0.488	0.553	4.84761e-10	CD8 cDC1	Rtn3
1.50709e-14	1.66915	0.066	0.015	4.86563e-10	CD8 cDC1	Ercc6l
1.52572e-14	-2.1263	0.149	0.295	4.92579e-10	CD8 cDC1	Cyp4f16
1.61133e-14	1.1021	0.095	0.028	5.20216e-10	CD8 cDC1	Tgfb3
1.74984e-14	-2.1503	0.13	0.276	5.64936e-10	CD8 cDC1	Srd5a3
1.86666e-14	-5.00032	0.007	0.135	6.0265e-10	CD8 cDC1	Tlr8
1.90986e-14	1.2241	0.052	0.01	6.16597e-10	CD8 cDC1	Gm43727
1.95349e-14	-3.02058	0.071	0.218	6.30684e-10	CD8 cDC1	Flt1
2.1223e-14	-1.11788	0.434	0.52	6.85185e-10	CD8 cDC1	Map3k1
2.59259e-14	-1.76313	0.256	0.385	8.37016e-10	CD8 cDC1	Bcl3
2.69302e-14	-3.2257	0.047	0.19	8.69442e-10	CD8 cDC1	Cfh
2.76986e-14	2.77197	0.028	0.003	8.9425e-10	CD8 cDC1	Dmtn
2.86029e-14	-4.87493	0.021	0.153	9.23446e-10	CD8 cDC1	Cx3cr1
3.48724e-14	1.47964	0.069	0.017	1.12585e-09	CD8 cDC1	Card10
3.80922e-14	2.18883	0.047	0.009	1.22981e-09	CD8 cDC1	Dscc1
3.92137e-14	3.4518	0.014	0.001	1.26601e-09	CD8 cDC1	Rundc3a
4.00356e-14	-1.29783	0.412	0.496	1.29255e-09	CD8 cDC1	Srgap2
4.04666e-14	2.09704	0.045	0.008	1.30646e-09	CD8 cDC1	Dennd2c
4.23267e-14	1.07737	0.081	0.022	1.36652e-09	CD8 cDC1	B230354K17Rik
4.3565e-14	-2.65571	0.078	0.223	1.40649e-09	CD8 cDC1	Vopp1
4.36794e-14	-2.94192	0.055	0.198	1.41019e-09	CD8 cDC1	Sh3bp5
4.52938e-14	-1.91057	0.237	0.364	1.46231e-09	CD8 cDC1	Atg7
4.64337e-14	1.73669	0.047	0.009	1.49911e-09	CD8 cDC1	Gucy2c
4.68413e-14	1.49378	0.071	0.018	1.51227e-09	CD8 cDC1	Gm14305
4.78635e-14	2.10568	0.04	0.007	1.54527e-09	CD8 cDC1	4930512B01Rik
4.84026e-14	1.23633	0.071	0.018	1.56268e-09	CD8 cDC1	4930404I05Rik
5.29839e-14	-4.62141	0.024	0.155	1.71058e-09	CD8 cDC1	Itsn1
6.11641e-14	1.30707	0.076	0.02	1.97468e-09	CD8 cDC1	Gm14636
6.13478e-14	-2.03821	0.166	0.311	1.98061e-09	CD8 cDC1	Ptpn12
6.5772e-14	1.14553	0.114	0.038	2.12345e-09	CD8 cDC1	Chaf1a
6.77682e-14	-1.84774	0.178	0.32	2.1879e-09	CD8 cDC1	Adam9
6.78163e-14	1.4605	0.104	0.034	2.18945e-09	CD8 cDC1	Ccnb2
7.03932e-14	1.04529	0.126	0.044	2.27264e-09	CD8 cDC1	Taf4b
7.08389e-14	1.4928	0.083	0.023	2.28703e-09	CD8 cDC1	Dancr
7.11906e-14	1.58646	0.043	0.007	2.29839e-09	CD8 cDC1	Hdac11
7.15258e-14	-5.75231	0.002	0.122	2.30921e-09	CD8 cDC1	C1rl
7.87624e-14	2.03887	0.052	0.011	2.54285e-09	CD8 cDC1	Gm48236
9.08431e-14	-1.31072	0.488	0.531	2.93287e-09	CD8 cDC1	Znfx1
9.12577e-14	1.13411	0.126	0.044	2.94626e-09	CD8 cDC1	Dis3
9.26975e-14	-1.345	0.374	0.463	2.99274e-09	CD8 cDC1	Ist1
9.41134e-14	-2.39356	0.126	0.267	3.03845e-09	CD8 cDC1	Ripk2
1.02067e-13	-1.39086	0.391	0.501	3.29524e-09	CD8 cDC1	Iigp1
1.05378e-13	-3.35332	0.033	0.165	3.40212e-09	CD8 cDC1	Iqsec2
1.10625e-13	1.14315	0.083	0.023	3.57153e-09	CD8 cDC1	Dtl
1.20906e-13	-4.8116	0.012	0.135	3.90346e-09	CD8 cDC1	Stxbp6
1.21916e-13	-2.61778	0.107	0.245	3.93605e-09	CD8 cDC1	Man1c1
1.22206e-13	-1.41892	0.289	0.411	3.94543e-09	CD8 cDC1	Tank
1.22409e-13	-1.75683	0.27	0.391	3.95197e-09	CD8 cDC1	Rftn1
1.31297e-13	-3.86601	0.019	0.145	4.23893e-09	CD8 cDC1	Tspan5
1.46429e-13	-3.79116	0.012	0.136	4.72746e-09	CD8 cDC1	Cdc42ep2
1.48471e-13	-1.3194	0.197	0.342	4.79338e-09	CD8 cDC1	Nfkb2
1.74733e-13	2.85709	0.021	0.002	5.64126e-09	CD8 cDC1	Klra5
1.76345e-13	-2.29409	0.109	0.253	5.69329e-09	CD8 cDC1	AW011738
1.86063e-13	1.18482	0.071	0.018	6.00705e-09	CD8 cDC1	Cd320
1.86752e-13	-4.4982	0.017	0.14	6.02928e-09	CD8 cDC1	Pgap1
1.8718e-13	-2.28909	0.142	0.278	6.0431e-09	CD8 cDC1	Ugcg
1.89333e-13	2.27831	0.028	0.003	6.11261e-09	CD8 cDC1	4930486L24Rik
1.99486e-13	4.10553	0.012	0	6.44039e-09	CD8 cDC1	Tnnc2
2.26559e-13	1.09744	0.104	0.034	7.31446e-09	CD8 cDC1	Zfp438
2.62313e-13	-1.02877	0.614	0.617	8.46877e-09	CD8 cDC1	Acap2
2.63922e-13	-1.65862	0.249	0.37	8.52072e-09	CD8 cDC1	Tfeb
2.99661e-13	1.33139	0.078	0.022	9.67456e-09	CD8 cDC1	Bdh1
3.09148e-13	-2.21906	0.28	0.378	9.98085e-09	CD8 cDC1	Add3
3.61367e-13	-1.08398	0.467	0.532	1.16667e-08	CD8 cDC1	Edem1
3.61563e-13	1.50316	0.066	0.017	1.16731e-08	CD8 cDC1	Hes7
3.84584e-13	-2.61794	0.076	0.212	1.24163e-08	CD8 cDC1	Ccdc88c
3.92445e-13	-1.91257	0.206	0.332	1.26701e-08	CD8 cDC1	Tnip1
4.04616e-13	3.19225	0.017	0.001	1.3063e-08	CD8 cDC1	Sspo
4.0919e-13	-1.62879	0.389	0.457	1.32107e-08	CD8 cDC1	Phf11d
4.16975e-13	-1.55519	0.223	0.359	1.3462e-08	CD8 cDC1	Heatr5a
4.22832e-13	1.39333	0.05	0.01	1.36511e-08	CD8 cDC1	Gm7580
4.32991e-13	-4.93381	0.014	0.135	1.39791e-08	CD8 cDC1	Cxcl2
4.4166e-13	-2.48645	0.069	0.204	1.4259e-08	CD8 cDC1	Tnfsf12
4.42199e-13	3.24749	0.028	0.004	1.42764e-08	CD8 cDC1	Btnl4
4.64512e-13	-3.41	0.017	0.138	1.49968e-08	CD8 cDC1	Gm5547
4.66794e-13	1.9287	0.028	0.004	1.50704e-08	CD8 cDC1	Mterf2
5.41013e-13	1.14455	0.109	0.037	1.74666e-08	CD8 cDC1	Fbxo21
5.78143e-13	1.07616	0.109	0.037	1.86654e-08	CD8 cDC1	Cenpw
6.28996e-13	-1.02807	0.536	0.561	2.03071e-08	CD8 cDC1	Smap2
6.61903e-13	-1.24812	0.424	0.493	2.13696e-08	CD8 cDC1	Daxx
6.95641e-13	2.2848	0.031	0.004	2.24588e-08	CD8 cDC1	4930412F09Rik
7.36988e-13	-5.92532	0.002	0.113	2.37937e-08	CD8 cDC1	Abca9
7.74316e-13	2.77256	0.019	0.002	2.49988e-08	CD8 cDC1	Gm19569
7.8624e-13	-1.90608	0.168	0.3	2.53838e-08	CD8 cDC1	Znrf1
8.1856e-13	-5.63505	0.005	0.117	2.64272e-08	CD8 cDC1	Prtn3
9.15911e-13	-5.85229	0.005	0.116	2.95702e-08	CD8 cDC1	Padi4
9.44451e-13	-2.90094	0.121	0.256	3.04916e-08	CD8 cDC1	Upp1
9.54173e-13	-1.44414	0.427	0.494	3.08055e-08	CD8 cDC1	Atp11b
9.66118e-13	-5.79497	0.002	0.112	3.11911e-08	CD8 cDC1	Ccdc125
9.74526e-13	1.27514	0.052	0.011	3.14626e-08	CD8 cDC1	Gramd1c
9.85669e-13	1.44776	0.09	0.028	3.18223e-08	CD8 cDC1	Ppip5k1
1.00701e-12	-1.92967	0.126	0.26	3.25113e-08	CD8 cDC1	Evi5
1.00758e-12	-1.65933	0.192	0.32	3.25298e-08	CD8 cDC1	Pxk
1.01268e-12	1.27481	0.078	0.022	3.26944e-08	CD8 cDC1	Ybey
1.03543e-12	-4.77903	0.007	0.12	3.34288e-08	CD8 cDC1	Ticam2
1.08059e-12	-4.9704	0.005	0.116	3.48867e-08	CD8 cDC1	Rhou
1.08664e-12	2.06643	0.043	0.008	3.50822e-08	CD8 cDC1	C030005K06Rik
1.2031e-12	-1.7809	0.258	0.369	3.88421e-08	CD8 cDC1	Slc2a1
1.23239e-12	-1.02278	0.64	0.639	3.97877e-08	CD8 cDC1	Stat2
1.23995e-12	-1.53748	0.417	0.484	4.00319e-08	CD8 cDC1	Ifrd1
1.28139e-12	3.08496	0.026	0.003	4.13698e-08	CD8 cDC1	Gm16350
1.40667e-12	-1.50948	0.251	0.367	4.54144e-08	CD8 cDC1	Lats2
1.42521e-12	-2.45808	0.045	0.175	4.60127e-08	CD8 cDC1	Tcp11l2
1.46872e-12	-2.60679	0.095	0.226	4.74177e-08	CD8 cDC1	Tnfrsf13b
1.54711e-12	-6.75552	0	0.107	4.99484e-08	CD8 cDC1	C3ar1
1.67937e-12	-1.93854	0.154	0.285	5.42183e-08	CD8 cDC1	Hk1
1.68958e-12	-3.48119	0.036	0.159	5.45482e-08	CD8 cDC1	Fas
1.82303e-12	-2.78134	0.033	0.157	5.88566e-08	CD8 cDC1	Eng
1.894e-12	-1.54268	0.341	0.428	6.11478e-08	CD8 cDC1	Ifi44
1.93988e-12	-2.89097	0.059	0.189	6.2629e-08	CD8 cDC1	Abtb2
2.0659e-12	-3.43203	0.031	0.151	6.66975e-08	CD8 cDC1	Rarg
2.13141e-12	1.25069	0.04	0.007	6.88125e-08	CD8 cDC1	Bag2
2.14039e-12	-4.22357	0.028	0.149	6.91025e-08	CD8 cDC1	Abca1
2.23843e-12	1.84686	0.028	0.004	7.22676e-08	CD8 cDC1	Mfsd2a
2.47321e-12	-1.68464	0.209	0.332	7.98475e-08	CD8 cDC1	Gch1
2.55623e-12	-5.36876	0.012	0.124	8.25278e-08	CD8 cDC1	Clec4d
2.5637e-12	-1.24354	0.438	0.496	8.27692e-08	CD8 cDC1	Dtx3l
2.58416e-12	2.91644	0.017	0.001	8.34297e-08	CD8 cDC1	4930512J16Rik
3.03673e-12	-2.21349	0.13	0.26	9.80408e-08	CD8 cDC1	Zc3h12a
3.07804e-12	-2.02502	0.159	0.291	9.93745e-08	CD8 cDC1	Cd80
3.09124e-12	2.7675	0.024	0.003	9.98007e-08	CD8 cDC1	Gm15512
3.27731e-12	-2.84709	0.05	0.175	1.05808e-07	CD8 cDC1	F830016B08Rik
3.35929e-12	-2.82422	0.036	0.157	1.08455e-07	CD8 cDC1	Zfp608
3.39174e-12	-6.38989	0.002	0.108	1.09502e-07	CD8 cDC1	Sema4b
3.4992e-12	-1.69723	0.209	0.332	1.12972e-07	CD8 cDC1	Nfic
3.69823e-12	-2.90129	0.052	0.177	1.19397e-07	CD8 cDC1	Clec2g
3.83571e-12	-3.31619	0.033	0.152	1.23836e-07	CD8 cDC1	Slfn9
4.03675e-12	1.02432	0.085	0.026	1.30326e-07	CD8 cDC1	Pfas
4.23426e-12	2.60303	0.038	0.007	1.36703e-07	CD8 cDC1	P2rx5
4.39702e-12	-2.40542	0.064	0.191	1.41958e-07	CD8 cDC1	Ms4a4b
4.44873e-12	-2.53164	0.1	0.23	1.43627e-07	CD8 cDC1	Ctnnd1
4.56366e-12	-1.80305	0.197	0.316	1.47338e-07	CD8 cDC1	Slc15a4
4.97741e-12	-3.24675	0.031	0.149	1.60696e-07	CD8 cDC1	Selenbp1
5.00312e-12	4.35565	0.012	0.001	1.61526e-07	CD8 cDC1	Gm43577
5.02399e-12	1.16018	0.059	0.015	1.62199e-07	CD8 cDC1	Dennd6b
5.21988e-12	-2.70121	0.064	0.188	1.68524e-07	CD8 cDC1	2310022A10Rik
5.34553e-12	-1.31715	0.377	0.459	1.7258e-07	CD8 cDC1	Mtmr3
5.46184e-12	-5.89231	0.002	0.106	1.76335e-07	CD8 cDC1	Trem2
5.58349e-12	-1.43152	0.355	0.439	1.80263e-07	CD8 cDC1	Map3k3
5.59363e-12	-2.84058	0.069	0.193	1.8059e-07	CD8 cDC1	Tec
5.70412e-12	3.53812	0.014	0.001	1.84157e-07	CD8 cDC1	Pjvk
6.46776e-12	-1.23619	0.389	0.46	2.08812e-07	CD8 cDC1	Rab24
6.61341e-12	-2.0419	0.121	0.252	2.13514e-07	CD8 cDC1	Stard9
6.76239e-12	-1.09632	0.552	0.568	2.18324e-07	CD8 cDC1	Arrb2
6.87341e-12	-1.10264	0.512	0.541	2.21908e-07	CD8 cDC1	Slc9a3r1
6.9257e-12	3.13182	0.026	0.003	2.23596e-07	CD8 cDC1	Bfsp2
7.12686e-12	2.78693	0.021	0.002	2.30091e-07	CD8 cDC1	Pcdh1
7.28765e-12	2.48442	0.026	0.003	2.35282e-07	CD8 cDC1	BC051537
7.30532e-12	-1.57157	0.213	0.329	2.35852e-07	CD8 cDC1	Stk40
7.8605e-12	-1.21473	0.514	0.535	2.53776e-07	CD8 cDC1	Kras
7.91851e-12	1.62414	0.066	0.018	2.55649e-07	CD8 cDC1	Tubb3
7.96711e-12	1.42325	0.052	0.012	2.57218e-07	CD8 cDC1	Fignl1
7.98748e-12	-4.4942	0.026	0.141	2.57876e-07	CD8 cDC1	Mctp2
8.21497e-12	-1.37554	0.372	0.45	2.6522e-07	CD8 cDC1	Lrrc8d
8.52148e-12	1.272	0.076	0.022	2.75116e-07	CD8 cDC1	Dus4l
8.63613e-12	-2.09981	0.121	0.247	2.78818e-07	CD8 cDC1	Acot9
8.65173e-12	2.22428	0.024	0.003	2.79321e-07	CD8 cDC1	Nefh
8.66474e-12	-1.97381	0.265	0.367	2.79741e-07	CD8 cDC1	Stap1
8.78442e-12	-5.35553	0.007	0.112	2.83605e-07	CD8 cDC1	Lilra5
8.8773e-12	-1.11761	0.408	0.491	2.86604e-07	CD8 cDC1	Osbpl8
9.25266e-12	1.03315	0.116	0.043	2.98722e-07	CD8 cDC1	Slc22a5
9.47572e-12	-3.15131	0.081	0.208	3.05924e-07	CD8 cDC1	Cd69
9.79426e-12	-1.34709	0.353	0.434	3.16208e-07	CD8 cDC1	P2rx4
1.00462e-11	1.29224	0.059	0.015	3.24341e-07	CD8 cDC1	2200002D01Rik
1.03912e-11	1.47597	0.066	0.018	3.35481e-07	CD8 cDC1	Zfp629
1.0444e-11	-1.3051	0.263	0.379	3.37185e-07	CD8 cDC1	Rnaseh2c
1.07299e-11	-2.13289	0.1	0.228	3.46415e-07	CD8 cDC1	Notch1
1.0974e-11	-1.26936	0.386	0.457	3.54295e-07	CD8 cDC1	Tmem173
1.09793e-11	1.68986	0.057	0.014	3.54467e-07	CD8 cDC1	Enah
1.11212e-11	-2.25632	0.078	0.206	3.59049e-07	CD8 cDC1	Clec2i
1.14824e-11	1.90561	0.052	0.012	3.70708e-07	CD8 cDC1	Bbs12
1.17953e-11	-1.48163	0.289	0.383	3.80812e-07	CD8 cDC1	Mapkapk3
1.22594e-11	1.75406	0.059	0.015	3.95795e-07	CD8 cDC1	Ank1
1.40158e-11	-5.46518	0.017	0.124	4.525e-07	CD8 cDC1	Prkca
1.40995e-11	2.05	0.043	0.009	4.55201e-07	CD8 cDC1	Asns
1.53965e-11	-4.51942	0.045	0.162	4.97076e-07	CD8 cDC1	Hpgd
1.59456e-11	-1.89538	0.137	0.268	5.14805e-07	CD8 cDC1	Klf4
1.63642e-11	-1.85305	0.164	0.286	5.28317e-07	CD8 cDC1	Rap2c
1.88199e-11	-1.56448	0.223	0.346	6.07601e-07	CD8 cDC1	4930523C07Rik
1.95491e-11	2.06994	0.028	0.004	6.31142e-07	CD8 cDC1	Gm10125
2.00896e-11	1.0986	0.057	0.014	6.48594e-07	CD8 cDC1	Bend3
2.05928e-11	2.46019	0.021	0.002	6.64838e-07	CD8 cDC1	Spire2
2.07547e-11	-2.0723	0.071	0.195	6.70067e-07	CD8 cDC1	Ctps2
2.11432e-11	-4.56445	0.007	0.109	6.82608e-07	CD8 cDC1	Trem1
2.13008e-11	1.21173	0.064	0.017	6.87697e-07	CD8 cDC1	Egfl8
2.1506e-11	2.58719	0.024	0.003	6.94323e-07	CD8 cDC1	Ctrc
2.17372e-11	-2.70334	0.066	0.186	7.01784e-07	CD8 cDC1	D230025D16Rik
2.18749e-11	-1.09831	0.379	0.469	7.06231e-07	CD8 cDC1	Herc6
2.20779e-11	-1.31942	0.291	0.395	7.12786e-07	CD8 cDC1	Aldh3b1
2.38386e-11	-1.52319	0.277	0.381	7.69629e-07	CD8 cDC1	Stat5b
2.4955e-11	1.0421	0.095	0.032	8.05673e-07	CD8 cDC1	Rab13
2.84349e-11	-1.98212	0.154	0.276	9.18022e-07	CD8 cDC1	Stx11
2.86538e-11	-1.0284	0.562	0.581	9.25088e-07	CD8 cDC1	Stk38
3.15465e-11	-1.09001	0.448	0.503	1.01848e-06	CD8 cDC1	Parp9
3.17373e-11	1.33224	0.052	0.013	1.02464e-06	CD8 cDC1	Sccpdh
3.18458e-11	-4.89284	0.055	0.173	1.02814e-06	CD8 cDC1	Hdc
3.22907e-11	-4.61274	0.002	0.1	1.04251e-06	CD8 cDC1	Papss2
3.75742e-11	-1.71698	0.23	0.339	1.21308e-06	CD8 cDC1	Dusp3
3.76602e-11	1.29197	0.055	0.014	1.21586e-06	CD8 cDC1	Ttc8
3.96131e-11	1.03857	0.081	0.025	1.27891e-06	CD8 cDC1	Cacnb2
4.13316e-11	2.83735	0.019	0.002	1.33439e-06	CD8 cDC1	9130015A21Rik
4.45037e-11	-1.12892	0.46	0.5	1.4368e-06	CD8 cDC1	Vamp4
4.84644e-11	-4.03223	0.007	0.106	1.56467e-06	CD8 cDC1	Sh2d1b1
4.88083e-11	-3.50475	0.026	0.133	1.57578e-06	CD8 cDC1	Gapt
4.88767e-11	-4.49327	0.017	0.12	1.57798e-06	CD8 cDC1	Zbtb16
5.03264e-11	-5.37197	0.007	0.105	1.62479e-06	CD8 cDC1	Klra17
5.47402e-11	1.41737	0.097	0.034	1.76729e-06	CD8 cDC1	Tnp2
5.82268e-11	-4.58131	0.012	0.113	1.87985e-06	CD8 cDC1	Vcam1
6.05651e-11	2.93587	0.017	0.001	1.95534e-06	CD8 cDC1	Cyp26b1
6.44622e-11	-1.31346	0.284	0.389	2.08116e-06	CD8 cDC1	Gpr35
6.558e-11	-1.30011	0.4	0.471	2.11725e-06	CD8 cDC1	Atp8b4
6.81326e-11	-2.42746	0.059	0.176	2.19966e-06	CD8 cDC1	Dstyk
6.99088e-11	-2.84551	0.123	0.237	2.257e-06	CD8 cDC1	Slamf9
7.0336e-11	-1.48468	0.275	0.382	2.2708e-06	CD8 cDC1	Gm4070
7.1453e-11	2.85298	0.012	0.001	2.30686e-06	CD8 cDC1	Spag4
7.21604e-11	1.99488	0.038	0.007	2.3297e-06	CD8 cDC1	Kcnk12
7.21994e-11	2.09163	0.012	0.001	2.33096e-06	CD8 cDC1	Fndc1
7.23496e-11	3.26054	0.012	0.001	2.33581e-06	CD8 cDC1	A530083I20Rik
7.25751e-11	2.09452	0.038	0.007	2.34309e-06	CD8 cDC1	Doc2g
7.26509e-11	2.46193	0.012	0.001	2.34554e-06	CD8 cDC1	Gm45238
7.29132e-11	1.29554	0.081	0.026	2.354e-06	CD8 cDC1	Polr1b
7.4401e-11	2.0371	0.033	0.006	2.40204e-06	CD8 cDC1	Mamld1
7.72015e-11	-2.14021	0.149	0.265	2.49245e-06	CD8 cDC1	Rab27a
8.14706e-11	-3.66408	0.009	0.108	2.63028e-06	CD8 cDC1	Myo7a
8.61599e-11	-4.72915	0.007	0.103	2.78167e-06	CD8 cDC1	Slc16a7
8.99499e-11	1.45577	0.076	0.024	2.90403e-06	CD8 cDC1	Palb2
9.91659e-11	-1.08455	0.462	0.503	3.20157e-06	CD8 cDC1	Tmod3
1.05845e-10	-2.27655	0.036	0.145	3.41721e-06	CD8 cDC1	Rnase4
1.21753e-10	-1.72833	0.1	0.221	3.93079e-06	CD8 cDC1	Itga5
1.31058e-10	2.48254	0.019	0.002	4.23122e-06	CD8 cDC1	Slc1a4
1.3915e-10	-1.15269	0.448	0.494	4.49245e-06	CD8 cDC1	Sbno2
1.40494e-10	-4.01132	0.009	0.106	4.53584e-06	CD8 cDC1	F5
1.62157e-10	-2.7189	0.073	0.186	5.23523e-06	CD8 cDC1	Batf2
1.63993e-10	-4.47477	0.012	0.108	5.2945e-06	CD8 cDC1	Adora2b
1.71613e-10	-2.14095	0.111	0.225	5.54053e-06	CD8 cDC1	Insr
1.72611e-10	-5.97543	0	0.089	5.57276e-06	CD8 cDC1	Gpx3
1.72611e-10	-7.38813	0	0.089	5.57276e-06	CD8 cDC1	Smim5
1.79091e-10	-2.17823	0.088	0.204	5.78194e-06	CD8 cDC1	Sulf2
1.80159e-10	1.58958	0.047	0.011	5.81644e-06	CD8 cDC1	Siah1b
1.80971e-10	-3.81685	0.009	0.106	5.84264e-06	CD8 cDC1	Ms4a7
1.81738e-10	-1.48206	0.232	0.34	5.86741e-06	CD8 cDC1	Vps13c
1.82546e-10	-1.2969	0.372	0.435	5.8935e-06	CD8 cDC1	Rnf13
1.83768e-10	2.39467	0.033	0.006	5.93296e-06	CD8 cDC1	Rnd2
1.8569e-10	-1.49441	0.268	0.368	5.99499e-06	CD8 cDC1	Clip1
2.03445e-10	2.08127	0.052	0.013	6.56821e-06	CD8 cDC1	Pkn3
2.13184e-10	1.36895	0.04	0.009	6.88263e-06	CD8 cDC1	Tlcd1
2.14964e-10	-1.38932	0.322	0.412	6.94012e-06	CD8 cDC1	Csf2rb2
2.16123e-10	-2.56185	0.076	0.188	6.97753e-06	CD8 cDC1	Ints6l
2.27304e-10	-4.02931	0.007	0.1	7.3385e-06	CD8 cDC1	Hcar2
2.37428e-10	-1.46125	0.249	0.349	7.66536e-06	CD8 cDC1	Sh3bp2
2.45547e-10	1.42362	0.062	0.018	7.92749e-06	CD8 cDC1	Cenps
2.46041e-10	2.92617	0.014	0.001	7.94344e-06	CD8 cDC1	Nsun7
2.46454e-10	2.71716	0.014	0.001	7.95676e-06	CD8 cDC1	2810029C07Rik
2.50798e-10	-1.36623	0.301	0.389	8.097e-06	CD8 cDC1	Washc2
2.63528e-10	1.15746	0.055	0.014	8.508e-06	CD8 cDC1	Degs2
2.76477e-10	-3.318	0.007	0.099	8.92605e-06	CD8 cDC1	Adora2a
2.8183e-10	1.43373	0.04	0.009	9.09888e-06	CD8 cDC1	L2hgdh
2.82312e-10	1.27653	0.055	0.014	9.11445e-06	CD8 cDC1	Tspoap1
2.89855e-10	1.54394	0.043	0.01	9.35797e-06	CD8 cDC1	AW046200
3.01709e-10	-1.92818	0.18	0.295	9.74066e-06	CD8 cDC1	Nlrp3
3.03799e-10	-5.39429	0.002	0.09	9.80814e-06	CD8 cDC1	Rspo1
3.08919e-10	-1.6549	0.171	0.288	9.97346e-06	CD8 cDC1	Prkce
3.11125e-10	1.37741	0.04	0.009	1.00447e-05	CD8 cDC1	Eps8l2
3.17197e-10	-1.83583	0.135	0.251	1.02407e-05	CD8 cDC1	Arid3a
3.23746e-10	1.25644	0.059	0.017	1.04521e-05	CD8 cDC1	Tbc1d19
3.27789e-10	-1.52387	0.242	0.338	1.05827e-05	CD8 cDC1	Tmem192
3.79775e-10	2.41451	0.019	0.002	1.22611e-05	CD8 cDC1	Ccdc92
3.85984e-10	1.22863	0.073	0.023	1.24615e-05	CD8 cDC1	Zfp956
3.97677e-10	-1.61701	0.211	0.315	1.2839e-05	CD8 cDC1	Agtrap
4.03489e-10	-1.24633	0.46	0.489	1.30267e-05	CD8 cDC1	Phf20l1
4.10681e-10	1.32621	0.055	0.015	1.32588e-05	CD8 cDC1	Tarsl2
4.41624e-10	-1.15446	0.37	0.456	1.42578e-05	CD8 cDC1	Apba1
4.66134e-10	1.23731	0.147	0.066	1.50492e-05	CD8 cDC1	Ube2c
4.75404e-10	-4.06779	0.017	0.112	1.53484e-05	CD8 cDC1	Slc7a11
5.04801e-10	-1.15316	0.393	0.447	1.62975e-05	CD8 cDC1	Mfsd1
5.18807e-10	2.38972	0.026	0.004	1.67497e-05	CD8 cDC1	Gm35572
5.83721e-10	1.39486	0.09	0.032	1.88454e-05	CD8 cDC1	Wdhd1
6.105e-10	-1.86854	0.147	0.257	1.971e-05	CD8 cDC1	Cerk
6.2696e-10	-1.4785	0.265	0.365	2.02414e-05	CD8 cDC1	Pcgf5
6.35219e-10	-1.00865	0.583	0.611	2.05081e-05	CD8 cDC1	Pde4b
6.52022e-10	1.25919	0.104	0.04	2.10505e-05	CD8 cDC1	Tbc1d12
6.62108e-10	2.29093	0.012	0.001	2.13761e-05	CD8 cDC1	Gm14453
6.64375e-10	-3.8427	0.033	0.133	2.14493e-05	CD8 cDC1	Igf1r
6.64382e-10	-4.24889	0.012	0.103	2.14496e-05	CD8 cDC1	Hsd11b1
6.72421e-10	1.46272	0.069	0.022	2.17091e-05	CD8 cDC1	Bvht
6.8112e-10	-1.91234	0.135	0.245	2.199e-05	CD8 cDC1	Nceh1
7.45705e-10	-5.97034	0.007	0.095	2.40751e-05	CD8 cDC1	Mmp8
7.61585e-10	-5.54587	0.045	0.149	2.45878e-05	CD8 cDC1	S100a8
7.7953e-10	-4.96232	0.005	0.091	2.51671e-05	CD8 cDC1	Ldhb
8.05867e-10	2.01906	0.04	0.009	2.60174e-05	CD8 cDC1	Prpf40b
8.08413e-10	2.57069	0.021	0.003	2.60996e-05	CD8 cDC1	Gm10190
8.28406e-10	-1.58208	0.137	0.253	2.67451e-05	CD8 cDC1	Ppard
8.7659e-10	1.34798	0.081	0.028	2.83007e-05	CD8 cDC1	Gcfc2
8.87135e-10	1.15441	0.066	0.021	2.86412e-05	CD8 cDC1	Cdkn3
9.40633e-10	-3.19009	0.024	0.119	3.03683e-05	CD8 cDC1	Gm2245
9.8031e-10	-1.68536	0.14	0.251	3.16493e-05	CD8 cDC1	Abca7
1.00728e-09	-3.18332	0.033	0.132	3.25201e-05	CD8 cDC1	Fam43a
1.01225e-09	-1.24413	0.476	0.506	3.26804e-05	CD8 cDC1	Resf1
1.01338e-09	2.3731	0.024	0.003	3.2717e-05	CD8 cDC1	Gfod2
1.03307e-09	2.06737	0.019	0.002	3.33526e-05	CD8 cDC1	Lrrc73
1.05486e-09	-2.87375	0.036	0.135	3.40562e-05	CD8 cDC1	Nlrx1
1.06927e-09	2.10358	0.024	0.003	3.45212e-05	CD8 cDC1	Gm42067
1.07705e-09	-2.44927	0.083	0.189	3.47726e-05	CD8 cDC1	Atg4c
1.10346e-09	-1.97202	0.123	0.233	3.56251e-05	CD8 cDC1	Npc1
1.19376e-09	-2.13354	0.069	0.176	3.85405e-05	CD8 cDC1	Dennd4c
1.20875e-09	-3.47477	0.031	0.127	3.90245e-05	CD8 cDC1	Selenon
1.25263e-09	-1.1402	0.472	0.498	4.04411e-05	CD8 cDC1	Gm12185
1.26531e-09	1.43977	0.055	0.015	4.08505e-05	CD8 cDC1	Ccdc166
1.27161e-09	-1.78514	0.076	0.186	4.1054e-05	CD8 cDC1	Serpina3f
1.32845e-09	-4.1194	0.009	0.096	4.28891e-05	CD8 cDC1	Sectm1a
1.34442e-09	-2.25178	0.085	0.196	4.34045e-05	CD8 cDC1	Gm26532
1.43196e-09	-4.05829	0.012	0.1	4.62307e-05	CD8 cDC1	Tnfsf13os
1.46723e-09	-1.58056	0.225	0.325	4.73694e-05	CD8 cDC1	Atp13a3
1.47878e-09	-3.32426	0.045	0.145	4.77424e-05	CD8 cDC1	Mirt1
1.55227e-09	1.27959	0.043	0.01	5.01152e-05	CD8 cDC1	Zcchc3
1.56843e-09	1.0331	0.073	0.024	5.06368e-05	CD8 cDC1	Mtrr
1.57139e-09	-5.29028	0.005	0.088	5.07323e-05	CD8 cDC1	Peli2
1.59554e-09	1.88933	0.036	0.007	5.15121e-05	CD8 cDC1	Zfp428
1.60746e-09	-2.9689	0.026	0.121	5.18967e-05	CD8 cDC1	Nos1ap
1.62932e-09	-1.13361	0.4	0.464	5.26025e-05	CD8 cDC1	St3gal1
1.86755e-09	-3.68319	0.014	0.103	6.02939e-05	CD8 cDC1	Tspan32
1.92611e-09	-2.16084	0.104	0.209	6.21844e-05	CD8 cDC1	Rab3d
2.00701e-09	-5.07379	0.045	0.146	6.47964e-05	CD8 cDC1	Ifitm1
2.08012e-09	-1.1114	0.422	0.471	6.71567e-05	CD8 cDC1	Ppp1r9b
2.45606e-09	1.37946	0.062	0.019	7.92938e-05	CD8 cDC1	Gm17749
2.47704e-09	-5.0498	0.036	0.131	7.99711e-05	CD8 cDC1	Slc40a1
2.6647e-09	-1.83058	0.111	0.218	8.603e-05	CD8 cDC1	Hgsnat
2.82009e-09	-2.07377	0.097	0.203	9.10465e-05	CD8 cDC1	E2f2
2.92543e-09	-2.77102	0.038	0.135	9.44476e-05	CD8 cDC1	Galnt6
2.9377e-09	-4.69144	0.017	0.104	9.48438e-05	CD8 cDC1	Ptgs1
2.97439e-09	-3.97951	0.009	0.094	9.60283e-05	CD8 cDC1	Tiam2
3.00757e-09	1.0599	0.043	0.01	9.70994e-05	CD8 cDC1	Usp54
3.05799e-09	-2.50838	0.064	0.166	9.87273e-05	CD8 cDC1	Ldlrap1
3.05916e-09	-1.11775	0.441	0.486	9.87651e-05	CD8 cDC1	Rassf3
3.25622e-09	-2.70174	0.045	0.143	0.000105127	CD8 cDC1	Plxnd1
3.26465e-09	2.48695	0.031	0.006	0.000105399	CD8 cDC1	Gm43599
3.30945e-09	1.33596	0.073	0.025	0.000106845	CD8 cDC1	Prim1
3.33296e-09	-1.48697	0.268	0.347	0.000107605	CD8 cDC1	Auh
3.41519e-09	1.50041	0.078	0.028	0.000110259	CD8 cDC1	Uhrf1
3.44015e-09	1.89089	0.031	0.006	0.000111065	CD8 cDC1	Gemin4
3.53851e-09	-2.37162	0.344	0.42	0.000114241	CD8 cDC1	Apoc1
3.80444e-09	-2.83309	0.045	0.141	0.000122827	CD8 cDC1	Polr3gl
3.83815e-09	-1.42016	0.308	0.373	0.000123915	CD8 cDC1	Ltbr
3.8392e-09	-1.81283	0.064	0.168	0.000123948	CD8 cDC1	Panx1
4.27638e-09	3.24034	0.012	0.001	0.000138063	CD8 cDC1	Hsf5
4.37404e-09	-2.3132	0.036	0.13	0.000141216	CD8 cDC1	Slc36a1
4.38445e-09	-1.96628	0.1	0.203	0.000141552	CD8 cDC1	Tmem38b
4.41626e-09	-1.99843	0.145	0.247	0.000142579	CD8 cDC1	Parp10
4.57436e-09	-3.26941	0.04	0.136	0.000147683	CD8 cDC1	Clec10a
4.60004e-09	-4.49935	0.012	0.095	0.000148512	CD8 cDC1	Cacna1d
4.86821e-09	-2.01415	0.076	0.178	0.00015717	CD8 cDC1	Spred1
5.77821e-09	-1.63821	0.216	0.313	0.00018655	CD8 cDC1	Arl15
5.95933e-09	2.4136	0.019	0.002	0.000192397	CD8 cDC1	Gm16152
6.04756e-09	2.27158	0.019	0.002	0.000195246	CD8 cDC1	Ascl4
6.8219e-09	2.86398	0.017	0.002	0.000220245	CD8 cDC1	Map9
6.97824e-09	2.60922	0.017	0.002	0.000225292	CD8 cDC1	Rpl36a-ps1
7.1183e-09	1.44313	0.036	0.008	0.000229814	CD8 cDC1	BC065397
7.14686e-09	1.79986	0.045	0.012	0.000230736	CD8 cDC1	Cyb5rl
7.60432e-09	-2.46175	0.062	0.161	0.000245506	CD8 cDC1	Map4k3
8.63333e-09	-3.09587	0.159	0.254	0.000278727	CD8 cDC1	Fabp5
8.68163e-09	-1.94303	0.09	0.191	0.000280286	CD8 cDC1	Gucd1
8.96692e-09	1.74819	0.028	0.005	0.000289497	CD8 cDC1	Pcgf2
9.3038e-09	-5.64529	0	0.073	0.000300373	CD8 cDC1	Crybb1
9.56194e-09	-4.47317	0.009	0.089	0.000308707	CD8 cDC1	Tmem37
9.62807e-09	-4.69215	0.005	0.081	0.000310842	CD8 cDC1	Arhgap23
9.80164e-09	-1.61204	0.149	0.251	0.000316446	CD8 cDC1	Sertad3
1.04471e-08	-2.40753	0.1	0.198	0.000337285	CD8 cDC1	Selenom
1.05646e-08	1.04943	0.05	0.014	0.000341078	CD8 cDC1	Zfp324
1.0752e-08	1.14281	0.047	0.013	0.000347128	CD8 cDC1	Cep41
1.12319e-08	-3.63661	0.002	0.077	0.000362622	CD8 cDC1	Cd177
1.16634e-08	2.58336	0.024	0.004	0.000376554	CD8 cDC1	Sox12
1.24551e-08	-4.65022	0.002	0.076	0.000402114	CD8 cDC1	Cd200r4
1.27474e-08	-1.38094	0.296	0.37	0.000411548	CD8 cDC1	Rb1
1.29896e-08	-1.76165	0.126	0.226	0.000419368	CD8 cDC1	Kif13a
1.30349e-08	-6.25663	0	0.072	0.000420831	CD8 cDC1	Abcc3
1.42965e-08	-4.41667	0.007	0.084	0.000461563	CD8 cDC1	Dmxl2
1.43706e-08	-2.35222	0.059	0.154	0.000463954	CD8 cDC1	Cemip2
1.44766e-08	1.2457	0.028	0.006	0.000467378	CD8 cDC1	Hgfac
1.4625e-08	-4.47234	0.019	0.101	0.000472168	CD8 cDC1	Cdh5
1.50124e-08	-1.20728	0.656	0.664	0.000484676	CD8 cDC1	Lgals1
1.52031e-08	1.16706	0.026	0.005	0.000490831	CD8 cDC1	Tet1
1.53509e-08	-3.96989	0.012	0.09	0.000495605	CD8 cDC1	Gm13919
1.54426e-08	2.25401	0.014	0.001	0.000498564	CD8 cDC1	Gm44081
1.5588e-08	-4.36211	0.005	0.079	0.000503257	CD8 cDC1	Tmem273
1.59541e-08	2.12652	0.033	0.007	0.000515077	CD8 cDC1	Chek1
1.65895e-08	-1.36856	0.346	0.408	0.000535592	CD8 cDC1	Epb41
1.67662e-08	-1.02687	0.412	0.451	0.000541296	CD8 cDC1	Dlst
1.69692e-08	-2.09228	0.076	0.174	0.000547852	CD8 cDC1	Gas7
1.72618e-08	-2.96278	0.062	0.158	0.000557298	CD8 cDC1	Cd7
1.73929e-08	-4.674	0.009	0.086	0.00056153	CD8 cDC1	Plxdc2
1.80298e-08	2.04227	0.017	0.002	0.000582091	CD8 cDC1	Fgfrl1
1.84434e-08	-1.54573	0.204	0.298	0.000595445	CD8 cDC1	Fbxl20
1.91557e-08	-4.8846	0.002	0.074	0.00061844	CD8 cDC1	Gm47754
1.94215e-08	-2.49691	0.062	0.158	0.000627023	CD8 cDC1	Ltb
2.03865e-08	-4.27615	0.009	0.086	0.000658179	CD8 cDC1	Hgf
2.06896e-08	-1.00179	0.434	0.471	0.000667963	CD8 cDC1	Stat6
2.07045e-08	2.16322	0.024	0.004	0.000668446	CD8 cDC1	Dctd
2.10708e-08	3.19066	0.012	0.001	0.000680271	CD8 cDC1	Fam83h
2.15998e-08	1.56801	0.047	0.013	0.00069735	CD8 cDC1	Wdr34
2.17744e-08	-2.76754	0.047	0.138	0.000702987	CD8 cDC1	Hvcn1
2.23709e-08	-1.66823	0.152	0.251	0.000722245	CD8 cDC1	Dse
2.25869e-08	1.1049	0.05	0.014	0.000729219	CD8 cDC1	Lekr1
2.26473e-08	-1.42055	0.244	0.325	0.000731167	CD8 cDC1	Card9
2.31536e-08	-4.14698	0.009	0.086	0.000747514	CD8 cDC1	Spic
2.37807e-08	-4.73713	0.005	0.077	0.000767758	CD8 cDC1	Cd300ld3
2.39037e-08	1.24576	0.057	0.018	0.00077173	CD8 cDC1	Ska2
2.40564e-08	-4.27455	0.005	0.077	0.000776662	CD8 cDC1	Cryba4
2.55049e-08	1.16039	0.05	0.015	0.000823425	CD8 cDC1	Cchcr1
2.58177e-08	-4.17869	0.012	0.088	0.000833524	CD8 cDC1	Vdr
2.6817e-08	1.10783	0.047	0.013	0.000865787	CD8 cDC1	Zpbp
2.72937e-08	2.39292	0.019	0.003	0.000881178	CD8 cDC1	Gm49742
2.80033e-08	-3.51164	0.012	0.089	0.000904088	CD8 cDC1	P2ry10b
2.83419e-08	-3.03543	0.036	0.121	0.000915018	CD8 cDC1	Gm13212
2.84054e-08	-1.08152	0.327	0.399	0.000917068	CD8 cDC1	Bcl10
2.8567e-08	1.73331	0.062	0.021	0.000922286	CD8 cDC1	Cdc20
2.85906e-08	-2.05747	0.043	0.132	0.000923048	CD8 cDC1	Mindy1
2.90765e-08	-1.20672	0.462	0.485	0.000938734	CD8 cDC1	Kdm6b
3.19448e-08	-1.36179	0.232	0.318	0.00103134	CD8 cDC1	Rassf2
3.30161e-08	-1.17713	0.367	0.423	0.00106592	CD8 cDC1	Abcg1
3.4829e-08	-3.201	0.031	0.115	0.00112445	CD8 cDC1	Adgb
3.63353e-08	1.89394	0.024	0.004	0.00117309	CD8 cDC1	Gm43623
3.89965e-08	-2.46811	0.021	0.102	0.001259	CD8 cDC1	Zfp992
3.96215e-08	-1.05307	0.377	0.425	0.00127918	CD8 cDC1	Lrch4
4.1563e-08	1.07142	0.083	0.032	0.00134186	CD8 cDC1	Morn2
4.17558e-08	-1.76883	0.159	0.247	0.00134809	CD8 cDC1	Dusp22
4.27379e-08	-1.57099	0.254	0.327	0.00137979	CD8 cDC1	Stom
4.27842e-08	2.13275	0.017	0.002	0.00138129	CD8 cDC1	Pard6b
4.45519e-08	1.04629	0.047	0.014	0.00143836	CD8 cDC1	Nek8
4.51462e-08	4.03083	0.014	0.002	0.00145755	CD8 cDC1	Smim10l2a
4.971e-08	-1.42016	0.225	0.308	0.00160489	CD8 cDC1	Ostm1
5.12959e-08	-4.84717	0.009	0.082	0.00165609	CD8 cDC1	AA467197
5.18161e-08	1.30025	0.038	0.01	0.00167288	CD8 cDC1	Gm4924
5.42462e-08	1.15629	0.05	0.015	0.00175134	CD8 cDC1	Gm13373
5.7713e-08	-2.26733	0.175	0.262	0.00186327	CD8 cDC1	Rell1
5.88906e-08	-1.18218	0.322	0.386	0.00190128	CD8 cDC1	Tbk1
6.40296e-08	-1.92788	0.159	0.249	0.00206719	CD8 cDC1	Slc29a1
6.79673e-08	1.16642	0.043	0.012	0.00219432	CD8 cDC1	2600014E21Rik
7.03511e-08	-1.71997	0.216	0.299	0.00227129	CD8 cDC1	Hcst
7.46e-08	-3.47657	0.009	0.081	0.00240846	CD8 cDC1	Fpr1
7.49184e-08	-1.75986	0.128	0.222	0.00241874	CD8 cDC1	Arl11
7.75397e-08	-2.68854	0.014	0.089	0.00250337	CD8 cDC1	Map3k15
7.81711e-08	-2.03999	0.092	0.185	0.00252375	CD8 cDC1	Ipmk
8.18572e-08	-1.26062	0.391	0.424	0.00264276	CD8 cDC1	Elmo2
8.46037e-08	-5.41932	0	0.064	0.00273143	CD8 cDC1	Tbc1d2
8.5224e-08	3.14078	0.012	0.001	0.00275146	CD8 cDC1	Ak9
8.54763e-08	3.2361	0.012	0.001	0.0027596	CD8 cDC1	Gm26770
8.54996e-08	-1.6609	0.159	0.251	0.00276035	CD8 cDC1	3110082I17Rik
9.16271e-08	-6.99144	0.014	0.087	0.00295818	CD8 cDC1	Vsig4
9.27133e-08	1.41807	0.055	0.018	0.00299325	CD8 cDC1	Rnf113a1
9.5106e-08	-1.76093	0.114	0.213	0.0030705	CD8 cDC1	Ccnd2
9.71066e-08	-2.28741	0.085	0.176	0.00313509	CD8 cDC1	Cmpk2
9.84522e-08	-4.22642	0.007	0.075	0.00317853	CD8 cDC1	Gm15448
9.94679e-08	-2.16391	0.085	0.174	0.00321132	CD8 cDC1	Pcyox1
9.95954e-08	-1.86958	0.097	0.188	0.00321544	CD8 cDC1	Chpt1
9.97803e-08	-4.06201	0.017	0.09	0.00322141	CD8 cDC1	Cd300e
9.9931e-08	-5.98909	0	0.063	0.00322627	CD8 cDC1	Adrb1
1.01491e-07	2.4793	0.019	0.003	0.00327663	CD8 cDC1	Mpzl2
1.01993e-07	-4.11435	0.002	0.068	0.00329285	CD8 cDC1	4930430E12Rik
1.03145e-07	1.67052	0.028	0.006	0.00333004	CD8 cDC1	Gm26597
1.05701e-07	-1.62863	0.251	0.32	0.00341257	CD8 cDC1	Tmem86a
1.05914e-07	-1.89685	0.128	0.219	0.00341943	CD8 cDC1	Mthfr
1.06173e-07	-5.01235	0.002	0.067	0.00342781	CD8 cDC1	E230016K23Rik
1.14696e-07	-1.64294	0.164	0.25	0.00370296	CD8 cDC1	Bmpr2
1.17822e-07	1.13091	0.064	0.023	0.00380388	CD8 cDC1	Nmbr
1.19284e-07	-4.09075	0.005	0.071	0.0038511	CD8 cDC1	Adamtsl4
1.22403e-07	1.06603	0.057	0.019	0.00395178	CD8 cDC1	Cdc45
1.22413e-07	1.75271	0.038	0.01	0.0039521	CD8 cDC1	Gm15503
1.2527e-07	-3.66739	0.017	0.09	0.00404433	CD8 cDC1	Blnk
1.25683e-07	-4.93165	0.002	0.067	0.00405767	CD8 cDC1	Gm10134
1.27253e-07	1.60143	0.04	0.011	0.00410838	CD8 cDC1	2810408I11Rik
1.28847e-07	-1.68821	0.161	0.249	0.00415983	CD8 cDC1	Tctex1d2
1.33469e-07	1.80899	0.033	0.008	0.00430905	CD8 cDC1	Gdf9
1.37019e-07	-1.60063	0.22	0.297	0.00442364	CD8 cDC1	Mapk6
1.37643e-07	1.34425	0.026	0.005	0.00444381	CD8 cDC1	Mybpc3
1.43017e-07	-2.87179	0.064	0.15	0.00461729	CD8 cDC1	Pparg
1.43585e-07	1.32958	0.031	0.007	0.00463563	CD8 cDC1	Slc12a8
1.44238e-07	-4.88936	0.005	0.07	0.00465673	CD8 cDC1	Cd4
1.49699e-07	1.93268	0.021	0.004	0.00483302	CD8 cDC1	Gm47697
[truncated: 29,251 more rows]

## Sheet: Tumor
Supplementary data 3: Top markers in tumor APC population in mice bearing AKTPF LM. p-value calculated by Wilcoxon Rank Sum test. Adjusted p-value is calculated based on bonferroni correction.
p_val	avg_log2FC	pct.1	pct.2	p_val_adj	cluster	gene
0	2.81982	0.655	0.175	0	Macrophages	Mafb
0	4.33206	0.579	0.121	0	Macrophages	C1qb
0	3.05499	0.551	0.1	0	Macrophages	Mmp14
0	2.07635	0.689	0.263	0	Macrophages	Cfb
0	1.70014	0.847	0.425	0	Macrophages	Fcgr2b
0	4.30342	0.498	0.076	0	Macrophages	C1qc
0	1.50834	0.747	0.328	0	Macrophages	Pla2g7
0	1.53752	0.828	0.424	0	Macrophages	Ms4a6d
0	3.50514	0.663	0.265	0	Macrophages	Apoe
0	1.53473	0.751	0.355	0	Macrophages	Tgm2
0	1.56034	0.66	0.267	0	Macrophages	Fcgr4
0	2.02738	0.585	0.194	0	Macrophages	Axl
0	1.53009	0.631	0.245	0	Macrophages	Cxcl16
0	1.1683	0.877	0.491	0	Macrophages	Csf1r
0	1.36866	0.859	0.476	0	Macrophages	Apobec1
0	1.71147	0.691	0.308	0	Macrophages	Ccr5
0	1.55848	0.899	0.524	0	Macrophages	Tgfbi
0	1.37562	0.63	0.257	0	Macrophages	Slc11a1
0	2.64535	0.489	0.123	0	Macrophages	Itgb5
0	1.35399	0.772	0.407	0	Macrophages	Fcgr1
0	4.38413	0.425	0.068	0	Macrophages	C1qa
0	2.06811	0.833	0.478	0	Macrophages	Lgmn
0	1.68837	0.827	0.476	0	Macrophages	Aif1
0	1.60555	0.68	0.332	0	Macrophages	Pde7b
0	2.15402	0.526	0.183	0	Macrophages	Aoah
0	1.7811	0.511	0.171	0	Macrophages	Msr1
0	1.53386	0.618	0.285	0	Macrophages	Spon1
0	1.35554	0.795	0.465	0	Macrophages	Cd86
0	1.57881	0.639	0.31	0	Macrophages	Dock4
0	1.25785	0.647	0.32	0	Macrophages	Slc15a3
0	1.21767	0.802	0.48	0	Macrophages	Lrmda
0	3.73597	0.369	0.047	0	Macrophages	Mertk
0	2.71846	0.39	0.07	0	Macrophages	Cmklr1
0	1.84318	0.526	0.207	0	Macrophages	Adap2
0	-2.80174	0.124	0.435	0	Macrophages	Plp2
0	1.12601	0.734	0.43	0	Macrophages	Arid5b
0	2.07386	0.437	0.135	0	Macrophages	Acp2
0	1.47264	0.703	0.403	0	Macrophages	Dennd1a
0	1.88817	0.47	0.17	0	Macrophages	Apoc2
0	1.50148	0.654	0.357	0	Macrophages	Rgs1
0	3.44391	0.325	0.033	0	Macrophages	C3ar1
0	1.86963	0.481	0.194	0	Macrophages	Frmd4b
0	1.00536	0.939	0.652	0	Macrophages	Zeb2
0	1.59435	0.505	0.224	0	Macrophages	Acp5
0	2.47736	0.335	0.059	0	Macrophages	Abca1
0	2.42903	0.435	0.159	0	Macrophages	Cxcl9
0	1.80334	0.548	0.278	0	Macrophages	Calhm6
0	1.27051	0.926	0.659	0	Macrophages	Ctsc
0	-4.47069	0.019	0.284	0	Macrophages	Flt3
0	4.83637	0.283	0.018	0	Macrophages	Itga9
0	3.92937	0.293	0.036	0	Macrophages	Ms4a7
0	2.75956	0.323	0.071	0	Macrophages	Slc7a8
0	1.34773	0.763	0.513	0	Macrophages	AW112010
0	-4.03326	0.063	0.295	0	Macrophages	Cd24a
0	-3.84388	0.033	0.262	0	Macrophages	Kmo
0	-1.64275	0.62	0.84	0	Macrophages	Lsp1
0	-3.4471	0.037	0.244	0	Macrophages	Spint2
0	-1.21497	0.674	0.814	0	Macrophages	Selplg
0	1.12852	0.98	0.88	0	Macrophages	Ctss
5.93396e-307	-3.7252	0.039	0.243	1.91578e-302	Macrophages	Actn1
2.19218e-303	1.58843	0.496	0.196	7.07745e-299	Macrophages	Thbs1
1.38327e-302	2.12412	0.364	0.099	4.46588e-298	Macrophages	Rasgrp1
1.00833e-299	2.30896	0.325	0.073	3.2554e-295	Macrophages	Nr1h3
1.66951e-297	-4.35437	0.028	0.217	5.39e-293	Macrophages	Klrd1
2.51596e-291	2.91064	0.313	0.072	8.12278e-287	Macrophages	Snx24
6.39939e-290	1.03856	0.611	0.286	2.06604e-285	Macrophages	Ms4a4a
2.11268e-282	1.05893	0.696	0.434	6.82077e-278	Macrophages	Sdc3
2.82278e-280	-1.90494	0.142	0.391	9.11335e-276	Macrophages	Ighm
3.46102e-276	1.65234	0.364	0.103	1.11739e-271	Macrophages	Vegfa
1.03912e-275	1.48057	0.524	0.237	3.35481e-271	Macrophages	Mitf
1.9709e-273	1.55065	0.513	0.237	6.36305e-269	Macrophages	Rasgef1b
2.29905e-270	-1.07246	0.665	0.756	7.42248e-266	Macrophages	Napsa
1.87967e-268	1.32548	0.675	0.4	6.06852e-264	Macrophages	Pid1
5.43457e-265	2.19977	0.42	0.167	1.75455e-260	Macrophages	Gatm
1.03869e-264	-6.45783	0.047	0.232	3.3534e-260	Macrophages	S100a8
3.77084e-260	2.84166	0.239	0.034	1.21741e-255	Macrophages	Stab1
1.00607e-259	-2.9941	0.029	0.206	3.24811e-255	Macrophages	Btla
1.43396e-259	1.29139	0.553	0.296	4.62953e-255	Macrophages	P2rx4
2.57712e-258	1.50727	0.576	0.33	8.32022e-254	Macrophages	Ly6i
4.88166e-258	1.47279	0.523	0.255	1.57604e-253	Macrophages	Tbxas1
3.65625e-256	-3.61539	0.029	0.201	1.18042e-251	Macrophages	Bcl11a
4.92739e-254	-1.51881	0.247	0.49	1.59081e-249	Macrophages	Cbfa2t3
3.78774e-252	-6.23448	0.015	0.168	1.22287e-247	Macrophages	G0s2
6.54636e-246	2.15643	0.4	0.161	2.11349e-241	Macrophages	Sgk1
2.21936e-245	1.2735	0.475	0.216	7.16519e-241	Macrophages	Got1
9.5577e-245	-6.66659	0.044	0.217	3.0857e-240	Macrophages	S100a9
5.35963e-244	1.34505	0.51	0.254	1.73036e-239	Macrophages	Gpr65
1.27795e-243	-6.09177	0.005	0.14	4.12587e-239	Macrophages	Mmp9
1.3866e-241	-1.32859	0.506	0.66	4.47663e-237	Macrophages	Cnn2
1.79541e-236	1.83329	0.321	0.093	5.79647e-232	Macrophages	Prdm1
2.36445e-236	1.55512	0.434	0.186	7.63363e-232	Macrophages	Dram1
7.0955e-236	4.57859	0.206	0.026	2.29078e-231	Macrophages	Arg1
5.88035e-235	1.16712	0.563	0.308	1.89847e-230	Macrophages	Blvrb
8.80256e-234	1.54685	0.419	0.175	2.84191e-229	Macrophages	Lacc1
2.07906e-232	-2.31201	0.048	0.228	6.71223e-228	Macrophages	Nup210
6.16621e-232	2.94236	0.217	0.032	1.99076e-227	Macrophages	Tmem37
6.12364e-228	1.01814	0.653	0.386	1.97702e-223	Macrophages	Ifi213
6.92961e-227	1.04743	0.61	0.373	2.23722e-222	Macrophages	Cndp2
7.75792e-227	1.81171	0.388	0.156	2.50464e-222	Macrophages	Cd38
3.06703e-224	1.14952	0.531	0.264	9.90192e-220	Macrophages	Myof
5.03685e-224	-3.64662	0.012	0.149	1.62615e-219	Macrophages	Zbtb46
1.2423e-223	2.14314	0.326	0.108	4.01075e-219	Macrophages	Ecm1
3.2372e-222	-1.51711	0.211	0.433	1.04513e-217	Macrophages	Bri3bp
7.55207e-222	-1.67198	0.202	0.421	2.43819e-217	Macrophages	Cdkn2d
1.12197e-218	2.14425	0.29	0.083	3.62228e-214	Macrophages	Trem2
5.94871e-217	1.27109	0.545	0.298	1.92054e-212	Macrophages	Man2a1
9.82777e-215	2.0681	0.297	0.089	3.1729e-210	Macrophages	Maf
1.09778e-212	3.01558	0.206	0.032	3.54417e-208	Macrophages	Rai14
7.00671e-212	-4.91018	0.006	0.128	2.26212e-207	Macrophages	Ddr1
1.06445e-206	1.05735	0.619	0.392	3.43659e-202	Macrophages	Runx3
4.05879e-199	1.49096	0.362	0.14	1.31038e-194	Macrophages	Sdc4
1.78636e-197	2.3763	0.244	0.061	5.76725e-193	Macrophages	Myo1e
6.60489e-196	1.58869	0.37	0.156	2.13239e-191	Macrophages	Cttnbp2nl
1.22253e-195	1.56541	0.359	0.143	3.94693e-191	Macrophages	Pla2g4a
1.99922e-193	-4.6739	0.007	0.12	6.45447e-189	Macrophages	Ctnnd2
7.77145e-192	-1.4666	0.376	0.569	2.50901e-187	Macrophages	Klf2
1.14698e-191	2.00376	0.282	0.089	3.70304e-187	Macrophages	Sash1
1.36686e-191	-3.69124	0.036	0.181	4.41289e-187	Macrophages	Tbc1d4
5.34766e-190	-2.01433	0.171	0.37	1.72649e-185	Macrophages	St8sia4
1.57465e-189	2.26201	0.258	0.073	5.08375e-185	Macrophages	Gab1
5.80094e-189	-1.17038	0.363	0.553	1.87283e-184	Macrophages	Itgb7
1.55814e-188	1.18699	0.604	0.412	5.03046e-184	Macrophages	Sod2
3.92272e-187	1.06163	0.39	0.162	1.26645e-182	Macrophages	Ikbke
2.17614e-184	4.97863	0.146	0.011	7.02565e-180	Macrophages	Ccl12
2.66833e-183	-2.76876	0.071	0.231	8.6147e-179	Macrophages	H2-Oa
3.07701e-183	1.19327	0.49	0.257	9.93413e-179	Macrophages	Tcf7l2
6.42092e-183	-2.64031	0.031	0.167	2.07299e-178	Macrophages	P2ry10
1.16685e-182	1.26567	0.429	0.206	3.76719e-178	Macrophages	E230029C05Rik
5.38105e-182	-5.31532	0.005	0.11	1.73727e-177	Macrophages	Mreg
3.1901e-179	1.4474	0.572	0.369	1.02992e-174	Macrophages	Mt1
5.47599e-179	-2.92692	0.034	0.171	1.76792e-174	Macrophages	Zfp366
1.31058e-178	1.45678	0.408	0.198	4.2312e-174	Macrophages	Mdfic
1.8308e-178	1.32431	0.41	0.194	5.91074e-174	Macrophages	Adam9
3.74096e-177	1.65162	0.34	0.137	1.20777e-172	Macrophages	Slc16a10
1.78477e-176	-3.10685	0.034	0.169	5.76212e-172	Macrophages	Net1
6.21598e-176	2.81001	0.222	0.056	2.00683e-171	Macrophages	Cacna1d
6.51464e-175	1.14645	0.425	0.213	2.10325e-170	Macrophages	Il18bp
3.62205e-174	1.04977	0.557	0.342	1.16938e-169	Macrophages	Slamf7
7.98986e-174	1.53554	0.298	0.105	2.57953e-169	Macrophages	Flt1
9.33885e-174	-3.25087	0.015	0.13	3.01505e-169	Macrophages	Siglecg
2.07204e-172	-3.12852	0.027	0.155	6.6896e-168	Macrophages	Srgap3
1.46805e-169	-3.22678	0.021	0.141	4.7396e-165	Macrophages	Aff3
5.24271e-169	1.50277	0.356	0.156	1.69261e-164	Macrophages	Hivep3
2.57207e-168	-1.29733	0.295	0.477	8.30393e-164	Macrophages	Myadm
6.84653e-167	2.64212	0.183	0.037	2.2104e-162	Macrophages	Gbp2b
2.93412e-165	-1.14279	0.698	0.73	9.4728e-161	Macrophages	Tagln2
9.55674e-165	-7.11195	0.002	0.092	3.08539e-160	Macrophages	Gm34680
5.13709e-163	-6.01723	0.007	0.104	1.65851e-158	Macrophages	Cxcr2
7.14278e-163	-2.87081	0.029	0.153	2.30605e-158	Macrophages	Acap1
5.10534e-162	-2.67848	0.111	0.275	1.64826e-157	Macrophages	Rabgap1l
7.6146e-160	-3.55578	0.057	0.195	2.45837e-155	Macrophages	Cd7
1.78266e-159	1.40524	0.431	0.23	5.75532e-155	Macrophages	Rapgef2
1.91849e-158	1.20509	0.425	0.226	6.19384e-154	Macrophages	P2ry6
4.05715e-158	-1.30034	0.344	0.511	1.30985e-153	Macrophages	Ifitm6
6.18026e-158	3.15114	0.134	0.012	1.9953e-153	Macrophages	Abcc3
6.63286e-158	1.0205	0.51	0.3	2.14142e-153	Macrophages	Phf11d
6.54282e-157	1.13448	0.457	0.259	2.11235e-152	Macrophages	Slamf8
2.56139e-154	-7.52651	0.004	0.092	8.26944e-150	Macrophages	Siglech
5.45666e-153	-1.32045	0.169	0.347	1.76168e-148	Macrophages	Add3
1.09227e-152	1.00165	0.534	0.315	3.52638e-148	Macrophages	Rreb1
8.4454e-152	1.0488	0.53	0.324	2.7266e-147	Macrophages	Srgap2
3.8949e-151	1.8239	0.228	0.069	1.25747e-146	Macrophages	Dok2
5.2059e-150	-5.87018	0.003	0.089	1.68073e-145	Macrophages	Cd209a
1.05535e-149	-5.70229	0.004	0.09	3.4072e-145	Macrophages	Smim5
2.56465e-148	1.12783	0.416	0.218	8.27997e-144	Macrophages	F11r
6.18295e-148	-2.52452	0.03	0.146	1.99617e-143	Macrophages	H2-Ob
9.73799e-147	-1.49824	0.314	0.494	3.14391e-142	Macrophages	Lyst
7.72914e-146	-2.49714	0.124	0.282	2.49535e-141	Macrophages	Cyb561a3
4.91067e-145	-2.91838	0.014	0.112	1.58541e-140	Macrophages	Kit
1.25327e-144	1.29678	0.316	0.137	4.04617e-140	Macrophages	Pim3
1.3665e-144	1.16524	0.395	0.2	4.41174e-140	Macrophages	Clcn7
4.08667e-144	1.14186	0.369	0.18	1.31938e-139	Macrophages	Tmem86a
1.44579e-142	3.18251	0.131	0.016	4.66773e-138	Macrophages	Nos2
1.05547e-141	1.39363	0.336	0.156	3.40759e-137	Macrophages	Specc1l
3.26636e-141	-5.8182	0.003	0.083	1.05455e-136	Macrophages	Spib
7.25436e-140	1.63108	0.212	0.064	2.34207e-135	Macrophages	Nab2
3.56841e-139	-1.66773	0.048	0.174	1.15206e-134	Macrophages	Ccdc88c
4.25856e-138	-1.54237	0.932	0.916	1.37488e-133	Macrophages	Cst3
4.61856e-138	-5.12431	0.008	0.095	1.4911e-133	Macrophages	Ccr9
5.53548e-137	1.35694	0.297	0.127	1.78713e-132	Macrophages	Gk
1.1624e-134	-2.92667	0.059	0.185	3.75281e-130	Macrophages	Ltb
4.07137e-134	1.8373	0.211	0.065	1.31444e-129	Macrophages	Siglec1
4.30503e-132	1.66481	0.232	0.082	1.38988e-127	Macrophages	Vdr
1.36682e-131	1.3047	0.32	0.149	4.41278e-127	Macrophages	Luzp1
4.46458e-131	-2.35699	0.053	0.175	1.44139e-126	Macrophages	Adam19
4.59674e-131	1.74412	0.153	0.03	1.48406e-126	Macrophages	Adgb
9.23801e-131	-1.35051	0.216	0.382	2.98249e-126	Macrophages	Mob3a
9.85324e-130	-5.50884	0.006	0.086	3.18112e-125	Macrophages	Cd300c
1.52943e-129	-2.8766	0.016	0.108	4.93776e-125	Macrophages	Rgs18
5.05679e-129	-2.00078	0.113	0.258	1.63259e-124	Macrophages	Rell1
1.02807e-128	-4.28651	0.053	0.169	3.31913e-124	Macrophages	Csf1
2.50994e-128	1.26206	0.33	0.158	8.10335e-124	Macrophages	Lpar6
2.57713e-128	1.41893	0.244	0.09	8.32025e-124	Macrophages	Pla2g15
4.62555e-128	-4.78986	0.009	0.092	1.49336e-123	Macrophages	Ankrd33b
5.52124e-128	1.17306	0.488	0.279	1.78253e-123	Macrophages	Hmox1
6.78256e-128	-1.69883	0.077	0.211	2.18975e-123	Macrophages	Sept6
1.70751e-127	1.35166	0.316	0.149	5.51269e-123	Macrophages	Pde3b
5.66255e-127	-3.66859	0.011	0.096	1.82816e-122	Macrophages	Sema7a
7.27648e-127	-2.47352	0.107	0.25	2.34921e-122	Macrophages	Pglyrp1
1.69901e-126	-4.2517	0.013	0.099	5.48525e-122	Macrophages	Upb1
4.43932e-126	1.16644	0.274	0.112	1.43323e-121	Macrophages	Dab2
1.41634e-125	2.08461	0.173	0.046	4.57267e-121	Macrophages	Rab3il1
8.1089e-125	-1.14397	0.196	0.363	2.61796e-120	Macrophages	Dpp4
1.49407e-122	3.9663	0.1	0.007	4.82361e-118	Macrophages	Slc7a2
9.64736e-122	-4.84941	0.008	0.085	3.11465e-117	Macrophages	Lefty1
1.08626e-121	-1.08648	0.827	0.767	3.50699e-117	Macrophages	Crip1
1.93286e-121	-1.95459	0.047	0.162	6.24025e-117	Macrophages	Tbc1d10c
6.15945e-121	-1.80922	0.077	0.209	1.98858e-116	Macrophages	Zeb1
6.74203e-121	-1.19177	0.406	0.534	2.17667e-116	Macrophages	Ahnak
9.95987e-121	-3.5495	0.014	0.1	3.21554e-116	Macrophages	Ffar2
1.0232e-120	-1.43362	0.158	0.306	3.3034e-116	Macrophages	Rasgrp2
1.51571e-120	-1.82914	0.059	0.18	4.89348e-116	Macrophages	Mfsd6
4.7419e-120	1.85266	0.189	0.059	1.53092e-115	Macrophages	Prxl2b
4.91334e-120	-2.14146	0.042	0.151	1.58627e-115	Macrophages	Stxbp6
5.40263e-120	1.37218	0.307	0.147	1.74424e-115	Macrophages	Fosb
1.59038e-119	1.1278	0.203	0.065	5.13454e-115	Macrophages	Pdlim4
1.10333e-118	1.19398	0.278	0.12	3.56211e-114	Macrophages	Camk1
1.11058e-118	-1.65179	0.173	0.321	3.58551e-114	Macrophages	Cd37
2.10117e-118	1.58098	0.221	0.081	6.78362e-114	Macrophages	Il27
8.75828e-118	-1.03348	0.473	0.577	2.82761e-113	Macrophages	Gng10
1.40597e-117	-1.20736	0.282	0.436	4.53917e-113	Macrophages	Slc44a2
1.93344e-117	-1.44148	0.348	0.49	6.24212e-113	Macrophages	Rnase6
6.79837e-117	-4.78161	0.003	0.069	2.19485e-112	Macrophages	Mycl
7.12053e-117	-2.39779	0.02	0.11	2.29886e-112	Macrophages	Plekha5
7.49616e-117	-1.7288	0.116	0.255	2.42014e-112	Macrophages	Rbm38
8.78079e-117	-6.66011	0.004	0.073	2.83488e-112	Macrophages	Cacnb3
9.6701e-117	1.18559	0.323	0.157	3.12199e-112	Macrophages	Maml2
1.72584e-116	1.41993	0.293	0.137	5.57187e-112	Macrophages	Sestd1
8.64708e-115	-1.36053	0.272	0.422	2.79171e-110	Macrophages	Glipr2
1.06273e-113	-5.00061	0.004	0.071	3.43101e-109	Macrophages	Cd200
1.54779e-113	1.57137	0.263	0.115	4.99704e-109	Macrophages	St7
3.03281e-113	1.00193	0.453	0.27	9.79143e-109	Macrophages	Gm4951
6.56943e-113	-3.57141	0.017	0.101	2.12094e-108	Macrophages	Hsd11b1
2.22483e-112	1.11533	0.342	0.177	7.18285e-108	Macrophages	Tmem104
2.97353e-112	-4.45796	0.019	0.105	9.60004e-108	Macrophages	Serpinb6b
6.28384e-112	-4.32054	0.009	0.082	2.02874e-107	Macrophages	Itgae
6.81168e-112	2.62406	0.122	0.022	2.19915e-107	Macrophages	Sectm1a
9.65501e-112	-1.8304	0.167	0.303	3.11712e-107	Macrophages	Ccnd1
1.81497e-111	-2.69094	0.056	0.166	5.85965e-107	Macrophages	Clec10a
8.79814e-111	-1.55851	0.093	0.221	2.84048e-106	Macrophages	Pkp3
1.03064e-110	-8.15744	0.001	0.063	3.32743e-106	Macrophages	Il1f9
1.35139e-110	1.18278	0.286	0.134	4.36297e-106	Macrophages	Renbp
2.28987e-110	-7.41555	0.001	0.061	7.39286e-106	Macrophages	Paqr5
4.14312e-110	-7.16982	0.005	0.072	1.33761e-105	Macrophages	Cox6a2
3.56953e-109	-1.02692	0.358	0.49	1.15242e-104	Macrophages	Bloc1s2
6.4737e-109	-1.44619	0.064	0.181	2.09004e-104	Macrophages	Arhgef18
7.12608e-109	-1.30516	0.29	0.433	2.30065e-104	Macrophages	Anxa1
2.05943e-108	1.11185	0.245	0.101	6.64888e-104	Macrophages	Ston2
1.28303e-107	-1.56352	0.161	0.299	4.14227e-103	Macrophages	Olfm1
1.4545e-107	-1.43332	0.087	0.213	4.69585e-103	Macrophages	Vcl
7.0795e-107	-8.37612	0.002	0.062	2.28562e-102	Macrophages	Klk1
2.78486e-106	-2.10067	0.035	0.132	8.99091e-102	Macrophages	Atp2a3
6.88444e-106	1.13569	0.445	0.288	2.22264e-101	Macrophages	Slco3a1
5.05968e-105	-4.66044	0.01	0.082	1.63352e-100	Macrophages	Atp1b1
2.16567e-104	-2.14683	0.032	0.126	6.99185e-100	Macrophages	Slc46a3
4.08966e-104	-1.97284	0.035	0.13	1.32035e-99	Macrophages	Ust
8.26742e-104	1.84321	0.179	0.06	2.66914e-99	Macrophages	1700016P03Rik
1.00684e-103	3.89379	0.08	0.004	3.2506e-99	Macrophages	Olfml3
1.24565e-103	-1.36893	0.077	0.198	4.02157e-99	Macrophages	BC035044
5.46646e-103	1.59532	0.2	0.074	1.76485e-98	Macrophages	Scarf1
9.87859e-103	-2.30046	0.204	0.336	3.1893e-98	Macrophages	Ifitm1
3.0856e-102	-1.57162	0.163	0.297	9.96185e-98	Macrophages	Tbrg1
1.32189e-101	-5.62691	0.003	0.063	4.26774e-97	Macrophages	Entpd3
1.44866e-101	-1.0436	0.243	0.389	4.67699e-97	Macrophages	Vrk1
1.88817e-101	1.70443	0.174	0.058	6.09595e-97	Macrophages	Rgl1
1.92779e-101	1.00956	0.409	0.255	6.22387e-97	Macrophages	Cd40
2.28231e-101	3.64986	0.086	0.007	7.36843e-97	Macrophages	Tmem119
5.19349e-101	-1.95872	0.035	0.128	1.67672e-96	Macrophages	Rtn1
8.89348e-101	1.25071	0.347	0.197	2.87126e-96	Macrophages	Alpk1
2.10383e-100	1.30907	0.259	0.122	6.79222e-96	Macrophages	Sh3pxd2b
3.89846e-100	-1.03443	0.212	0.357	1.25862e-95	Macrophages	Map4k1
9.19363e-100	-1.36151	0.451	0.56	2.96816e-95	Macrophages	Samsn1
9.29904e-100	-2.49947	0.1	0.217	3.0022e-95	Macrophages	H2-DMb2
2.67478e-99	-1.77865	0.071	0.183	8.63553e-95	Macrophages	Cdc42ep3
1.04142e-98	-2.52895	0.036	0.127	3.36222e-94	Macrophages	Tnni2
1.11887e-98	-1.58303	0.284	0.423	3.61228e-94	Macrophages	Tuba1a
3.68572e-98	1.57602	0.19	0.07	1.18994e-93	Macrophages	Rnase4
5.07377e-98	-1.46528	0.062	0.171	1.63807e-93	Macrophages	Lrba
2.52172e-97	-1.53332	0.05	0.152	8.14137e-93	Macrophages	Ap1s3
3.51669e-97	-1.20285	0.073	0.188	1.13536e-92	Macrophages	Chn2
7.8541e-97	-1.40936	0.08	0.196	2.5357e-92	Macrophages	Haao
1.69658e-96	-1.76554	0.072	0.182	5.47742e-92	Macrophages	Hmgn3
3.59948e-96	-1.53695	0.083	0.197	1.16209e-91	Macrophages	Pdlim1
2.036e-95	1.10237	0.236	0.105	6.57323e-91	Macrophages	Batf2
2.78195e-95	1.10916	0.24	0.107	8.98152e-91	Macrophages	Pld3
1.30622e-94	1.60817	0.206	0.085	4.21713e-90	Macrophages	Ccl2
2.23455e-94	3.3212	0.093	0.013	7.21423e-90	Macrophages	Serpine1
2.84248e-94	-2.45753	0.059	0.161	9.17695e-90	Macrophages	Gnb4
5.4302e-94	-1.7004	0.098	0.214	1.75314e-89	Macrophages	Avpi1
8.44837e-94	-4.6492	0.004	0.062	2.72755e-89	Macrophages	Rtl8c
4.5503e-93	-1.09419	0.134	0.264	1.46907e-88	Macrophages	Mctp1
6.37821e-93	-6.78032	0.001	0.052	2.05921e-88	Macrophages	Atp2a1
1.33998e-92	1.91062	0.145	0.043	4.32612e-88	Macrophages	Fmn1
5.05842e-92	-1.0321	0.638	0.689	1.63311e-87	Macrophages	Mdh2
7.38358e-92	-5.72924	0.001	0.052	2.38379e-87	Macrophages	Gcsam
9.00273e-92	3.18705	0.085	0.01	2.90653e-87	Macrophages	Vcam1
1.2155e-91	1.77225	0.203	0.084	3.92424e-87	Macrophages	F830016B08Rik
1.38663e-91	-5.09998	0.003	0.058	4.47675e-87	Macrophages	Xcr1
1.43146e-91	1.91235	0.132	0.035	4.62147e-87	Macrophages	Hgf
3.65937e-90	-4.87968	0.025	0.101	1.18143e-85	Macrophages	Ccr7
1.30755e-89	2.98302	0.073	0.005	4.22141e-85	Macrophages	Fblim1
1.73408e-89	1.1948	0.294	0.156	5.59849e-85	Macrophages	Cd72
2.12797e-89	1.12017	0.277	0.142	6.87014e-85	Macrophages	Daglb
6.47968e-89	-1.97483	0.048	0.142	2.09196e-84	Macrophages	Sept1
2.5848e-88	-1.88829	0.034	0.12	8.34504e-84	Macrophages	Nectin1
3.06944e-88	-3.92771	0.005	0.06	9.90969e-84	Macrophages	Ppp1r14a
7.26147e-88	1.06787	0.16	0.054	2.34437e-83	Macrophages	Egr2
2.18507e-87	-2.93834	0.028	0.108	7.0545e-83	Macrophages	Ly75
3.07425e-87	1.43431	0.229	0.105	9.92523e-83	Macrophages	Lpl
3.43916e-87	1.22512	0.275	0.143	1.11033e-82	Macrophages	Mthfr
4.16064e-87	-3.98611	0.005	0.06	1.34326e-82	Macrophages	Sla2
5.99177e-87	-3.74901	0.033	0.113	1.93444e-82	Macrophages	Mctp2
6.93107e-87	2.3688	0.128	0.036	2.2377e-82	Macrophages	Gm2629
8.00155e-87	1.30096	0.201	0.084	2.5833e-82	Macrophages	Tent5c
1.52982e-86	-6.36955	0.002	0.051	4.93902e-82	Macrophages	Grm8
3.46995e-86	-2.07398	0.022	0.097	1.12027e-81	Macrophages	Cd300lg
4.45591e-86	-1.58461	0.179	0.303	1.43859e-81	Macrophages	Fdps
9.94177e-86	-2.61523	0.04	0.127	3.2097e-81	Macrophages	Strip2
3.39128e-85	-4.80856	0.01	0.07	1.09487e-80	Macrophages	Iglc3
5.44899e-85	2.0312	0.103	0.021	1.75921e-80	Macrophages	F630040K05Rik
1.2654e-84	1.0634	0.427	0.282	4.08535e-80	Macrophages	Trf
1.62564e-84	1.11354	0.227	0.103	5.24839e-80	Macrophages	Mlkl
1.71069e-84	-3.46333	0.022	0.094	5.52295e-80	Macrophages	Lamb3
2.30774e-84	-6.16903	0.001	0.047	7.45055e-80	Macrophages	Pdzd4
2.62764e-84	-1.21134	0.134	0.256	8.48332e-80	Macrophages	AI467606
3.28714e-84	1.27778	0.236	0.114	1.06125e-79	Macrophages	Dock7
4.92532e-84	-6.52015	0.012	0.074	1.59014e-79	Macrophages	Fscn1
6.60952e-84	2.99907	0.081	0.01	2.13388e-79	Macrophages	Bach2os
1.40566e-83	-2.39845	0.025	0.099	4.53819e-79	Macrophages	Cystm1
1.63245e-83	-4.73568	0.004	0.056	5.27035e-79	Macrophages	Cyp7b1
1.87685e-83	-1.07376	0.593	0.647	6.05942e-79	Macrophages	Gsr
7.71179e-83	-4.88439	0.003	0.052	2.48975e-78	Macrophages	Tubb2b
1.40581e-82	-1.57789	0.071	0.171	4.53865e-78	Macrophages	Strbp
3.50314e-82	-1.98322	0.044	0.13	1.13099e-77	Macrophages	Pi16
5.2008e-82	-3.23721	0.009	0.067	1.67908e-77	Macrophages	S1pr4
1.02611e-81	1.25663	0.194	0.083	3.31279e-77	Macrophages	Serpina3f
1.19079e-81	-2.11737	0.063	0.157	3.84445e-77	Macrophages	Sh2d3c
1.30672e-81	-5.51986	0.024	0.094	4.21876e-77	Macrophages	Ly6d
1.55652e-81	-5.70572	0	0.044	5.02524e-77	Macrophages	Adam11
4.79684e-81	-1.31668	0.083	0.189	1.54866e-76	Macrophages	Afdn
6.90643e-81	-3.0304	0.009	0.067	2.22974e-76	Macrophages	Arhgef40
1.82654e-80	-2.44637	0.027	0.101	5.89699e-76	Macrophages	Gm4316
2.62974e-80	1.33514	0.139	0.044	8.49012e-76	Macrophages	Adamtsl4
3.1578e-80	1.7707	0.153	0.055	1.0195e-75	Macrophages	Ppargc1b
3.19343e-80	-3.85987	0.004	0.054	1.031e-75	Macrophages	Rtn4rl1
3.23663e-80	-4.16855	0.004	0.055	1.04495e-75	Macrophages	Fads2
1.30618e-79	-9.91536	0	0.042	4.21701e-75	Macrophages	Gm21762
1.78241e-79	1.117	0.275	0.145	5.7545e-75	Macrophages	AW011738
4.62293e-79	1.03363	0.287	0.155	1.49251e-74	Macrophages	Asph
6.33299e-79	-1.59381	0.062	0.155	2.04461e-74	Macrophages	Ampd3
1.13746e-78	1.03217	0.212	0.095	3.67229e-74	Macrophages	Dpep2
1.15299e-78	1.19055	0.222	0.105	3.72244e-74	Macrophages	P2rx7
1.24319e-78	1.18926	0.192	0.083	4.01362e-74	Macrophages	Dhrs3
1.29649e-78	1.0347	0.259	0.133	4.18572e-74	Macrophages	Cln8
1.60479e-78	-5.11532	0.002	0.047	5.18107e-74	Macrophages	Slco4a1
1.70541e-78	1.15887	0.238	0.118	5.50591e-74	Macrophages	Parvb
3.35893e-78	-8.41852	0	0.042	1.08443e-73	Macrophages	Sh3bgr
3.65889e-78	-3.68287	0.004	0.054	1.18127e-73	Macrophages	Ffar4
4.92733e-78	-2.18858	0.026	0.097	1.59079e-73	Macrophages	Tespa1
6.76276e-78	-1.32773	0.115	0.224	2.18336e-73	Macrophages	Hmgn1
1.56358e-77	-5.29056	0.002	0.048	5.048e-73	Macrophages	Eldr
2.86752e-77	1.18729	0.201	0.089	9.2578e-73	Macrophages	Tlr1
3.85209e-77	1.10534	0.278	0.154	1.24365e-72	Macrophages	Gm6377
4.05722e-77	1.0478	0.192	0.083	1.30988e-72	Macrophages	Cd81
1.06997e-76	-3.6741	0.006	0.058	3.45441e-72	Macrophages	N4bp3
1.14859e-76	-1.9921	0.064	0.155	3.70821e-72	Macrophages	Ptprcap
1.20478e-76	-3.65566	0.006	0.058	3.88963e-72	Macrophages	Rnf122
1.27908e-76	1.26892	0.226	0.111	4.12952e-72	Macrophages	Map4k3
5.65004e-76	-4.87345	0.007	0.059	1.82411e-71	Macrophages	Ccl22
9.21449e-76	-1.3752	0.304	0.41	2.9749e-71	Macrophages	Pkib
1.40989e-75	1.02091	0.312	0.18	4.55182e-71	Macrophages	A330040F15Rik
3.04282e-75	-2.55876	0.042	0.121	9.82375e-71	Macrophages	4833407H14Rik
3.35528e-75	1.48532	0.171	0.071	1.08325e-70	Macrophages	Slc30a1
3.56595e-75	-2.65848	0.014	0.073	1.15127e-70	Macrophages	Trp53i11
4.95919e-75	-1.13468	0.255	0.375	1.60107e-70	Macrophages	Herpud1
6.16425e-75	-1.81097	0.192	0.304	1.99013e-70	Macrophages	Rogdi
1.09222e-74	-2.83585	0.034	0.108	3.52623e-70	Macrophages	Pacsin1
2.27329e-74	-2.31767	0.02	0.085	7.3393e-70	Macrophages	Galnt12
4.00232e-74	1.14828	0.234	0.119	1.29215e-69	Macrophages	Tpst1
6.21771e-74	-4.84874	0.002	0.046	2.00739e-69	Macrophages	Adcy6
1.02622e-73	-2.73828	0.04	0.117	3.31315e-69	Macrophages	Eno3
1.23806e-73	-1.31046	0.105	0.209	3.99708e-69	Macrophages	Spn
1.76401e-73	2.90586	0.083	0.016	5.69512e-69	Macrophages	Kcnk13
5.85386e-73	-4.04276	0.003	0.046	1.88992e-68	Macrophages	Fgfr1
6.4086e-73	1.28957	0.239	0.126	2.06902e-68	Macrophages	Extl3
6.8878e-73	-2.61649	0.022	0.087	2.22373e-68	Macrophages	Lrp8
8.554e-73	-6.35366	0.001	0.042	2.76166e-68	Macrophages	Gm12253
9.59469e-73	-2.32429	0.035	0.11	3.09765e-68	Macrophages	Rras2
1.59796e-72	-3.08276	0.024	0.089	5.15901e-68	Macrophages	Lag3
1.62014e-72	-3.48827	0.007	0.058	5.23061e-68	Macrophages	Tspan2
1.76927e-72	-5.38035	0.001	0.041	5.71207e-68	Macrophages	Sept3
2.07074e-72	-1.09074	0.166	0.28	6.6854e-68	Macrophages	Ripor2
5.31304e-72	-1.20325	0.085	0.185	1.71531e-67	Macrophages	Ndufaf7
7.75523e-72	-3.48021	0.008	0.059	2.50377e-67	Macrophages	Cxxc5
9.14433e-72	-3.9279	0.009	0.061	2.95225e-67	Macrophages	Adam23
5.34085e-71	-3.9054	0.006	0.053	1.72429e-66	Macrophages	Snx22
6.59501e-71	1.85416	0.116	0.035	2.1292e-66	Macrophages	Nt5dc2
1.2566e-70	-5.94066	0.002	0.044	4.05692e-66	Macrophages	Nudt17
1.29743e-70	-3.02875	0.015	0.073	4.18877e-66	Macrophages	Gm36723
3.74147e-70	-4.72485	0.001	0.042	1.20793e-65	Macrophages	Wdr86
4.58069e-70	-1.57912	0.064	0.153	1.47887e-65	Macrophages	Rgs3
4.99212e-70	-5.66361	0.008	0.058	1.61171e-65	Macrophages	Ltf
5.09991e-70	-1.99972	0.037	0.111	1.64651e-65	Macrophages	Tnfrsf18
9.72643e-70	-5.96049	0.003	0.044	3.14018e-65	Macrophages	Chil1
1.1043e-69	-2.77313	0.016	0.074	3.56524e-65	Macrophages	Serpinb1a
1.61916e-69	-1.52596	0.089	0.183	5.22746e-65	Macrophages	Nfe2
1.69398e-69	-1.80525	0.037	0.11	5.469e-65	Macrophages	St8sia1
1.80315e-69	2.17886	0.162	0.069	5.82146e-65	Macrophages	Spp1
3.61196e-69	3.65196	0.083	0.017	1.16612e-64	Macrophages	Ccl24
6.2605e-69	-2.99514	0.011	0.064	2.0212e-64	Macrophages	L1cam
2.97841e-68	-1.23693	0.064	0.152	9.61581e-64	Macrophages	Padi2
1.64316e-67	-3.64703	0.009	0.058	5.30493e-63	Macrophages	Cmah
4.71745e-67	-1.11324	0.204	0.314	1.52303e-62	Macrophages	Unc119
6.22244e-67	-2.26523	0.022	0.083	2.00891e-62	Macrophages	Ppp1r16b
7.88258e-67	-4.31258	0.003	0.044	2.54489e-62	Macrophages	Cacna1s
1.26062e-66	-5.77391	0.002	0.041	4.06991e-62	Macrophages	Slc22a23
1.28672e-66	-4.47562	0.004	0.047	4.15416e-62	Macrophages	Alox5
1.46566e-66	-1.31387	0.108	0.206	4.73189e-62	Macrophages	Uchl3
1.88973e-66	-3.17425	0.008	0.055	6.101e-62	Macrophages	Rfx2
2.25797e-66	-8.5556	0	0.035	7.28984e-62	Macrophages	Olfr164
2.29314e-66	-3.9808	0.016	0.071	7.40341e-62	Macrophages	Mirt2
2.49349e-66	-1.40019	0.312	0.412	8.05022e-62	Macrophages	Wdfy4
4.45749e-66	-3.2718	0.02	0.079	1.4391e-61	Macrophages	Ramp3
7.56044e-66	-3.10268	0.009	0.057	2.44089e-61	Macrophages	Ccser1
1.1635e-65	-7.7983	0	0.035	3.75636e-61	Macrophages	Cd209d
1.48718e-65	-1.31402	0.099	0.195	4.80136e-61	Macrophages	Ceacam1
2.00255e-65	2.28007	0.08	0.017	6.46523e-61	Macrophages	Fcrlb
2.00991e-65	1.71047	0.094	0.025	6.48899e-61	Macrophages	Cd200r4
2.58081e-65	-2.68792	0.009	0.057	8.33214e-61	Macrophages	Klri1
3.52505e-65	-1.04941	0.197	0.304	1.13806e-60	Macrophages	Ppm1m
4.02615e-65	-1.35431	0.093	0.186	1.29984e-60	Macrophages	Clec2i
8.38388e-65	-2.16696	0.079	0.165	2.70674e-60	Macrophages	Mirt1
1.41301e-64	-3.60263	0.005	0.049	4.5619e-60	Macrophages	Gpr33
1.76162e-64	-2.149	0.02	0.078	5.68739e-60	Macrophages	Racgap1
2.68968e-64	1.31819	0.131	0.048	8.68365e-60	Macrophages	Arhgap10
3.1703e-64	-8.36853	0	0.035	1.02353e-59	Macrophages	Dntt
4.59968e-64	1.49945	0.128	0.047	1.48501e-59	Macrophages	Uhrf1bp1
5.03505e-64	2.83781	0.058	0.006	1.62556e-59	Macrophages	Cxcl14
5.3071e-64	3.53339	0.052	0.003	1.7134e-59	Macrophages	Gpr31b
7.45473e-64	-4.47128	0.004	0.044	2.40676e-59	Macrophages	Cacna1e
2.57442e-63	-2.15374	0.029	0.093	8.31152e-59	Macrophages	Asb2
2.92535e-63	-2.45735	0.009	0.057	9.44449e-59	Macrophages	Mzb1
4.20814e-63	1.53318	0.309	0.196	1.3586e-58	Macrophages	Fn1
5.53094e-63	-4.16804	0.005	0.046	1.78566e-58	Macrophages	Fads3
1.22338e-62	-6.47261	0	0.034	3.94969e-58	Macrophages	Gm14207
1.85713e-62	-7.32381	0.001	0.035	5.99574e-58	Macrophages	Klk1b27
5.18201e-62	-1.46691	0.059	0.14	1.67301e-57	Macrophages	Immp2l
7.29614e-62	-4.38394	0.011	0.059	2.35556e-57	Macrophages	H2-Q10
1.23439e-61	1.4252	0.155	0.067	3.98522e-57	Macrophages	Nlrc4
1.79311e-61	-1.04987	0.183	0.29	5.78906e-57	Macrophages	Bmyc
2.03111e-61	2.92953	0.061	0.009	6.55745e-57	Macrophages	Gm21860
4.27215e-61	-2.39148	0.085	0.169	1.37926e-56	Macrophages	Stat4
4.90405e-61	-3.71929	0.012	0.06	1.58327e-56	Macrophages	Rpgrip1
1.05914e-60	1.26509	0.147	0.061	3.41943e-56	Macrophages	Tfec
2.18862e-60	-1.95747	0.022	0.079	7.06595e-56	Macrophages	Lmo1
2.78826e-60	-8.15976	0	0.032	9.00189e-56	Macrophages	Havcr1
4.36444e-60	-1.7359	0.351	0.191	1.40906e-55	Macrophages	Acod1
5.1336e-60	-3.38692	0.009	0.055	1.65738e-55	Macrophages	Tmem163
5.35552e-60	1.37959	0.165	0.076	1.72903e-55	Macrophages	Nrg1
1.01621e-59	-3.54486	0.009	0.055	3.28085e-55	Macrophages	Gm30211
1.88468e-59	-1.05043	0.157	0.26	6.0847e-55	Macrophages	Rnf167
2.57094e-59	-2.07147	0.015	0.066	8.30029e-55	Macrophages	Irf4
2.92679e-59	-4.29461	0.004	0.042	9.44913e-55	Macrophages	Ccl17
3.66364e-59	-1.15823	0.083	0.169	1.18281e-54	Macrophages	Nhsl2
3.90611e-59	-2.91811	0.007	0.049	1.26109e-54	Macrophages	Kctd14
4.30319e-59	1.12231	0.199	0.102	1.38928e-54	Macrophages	Gm15964
4.56058e-59	-2.53486	0.007	0.05	1.47238e-54	Macrophages	Kcnip3
4.88637e-59	-1.52646	0.098	0.187	1.57757e-54	Macrophages	Adpgk
1.00998e-58	-1.28252	0.09	0.176	3.26072e-54	Macrophages	Gm14548
1.37308e-58	-2.84986	0.048	0.117	4.43298e-54	Macrophages	Prkca
1.53209e-58	-3.23286	0.006	0.046	4.94635e-54	Macrophages	Gabbr1
1.86106e-58	-3.45479	0.128	0.21	6.00844e-54	Macrophages	Hdc
2.06098e-58	1.18603	0.124	0.046	6.65389e-54	Macrophages	Slamf6
2.21328e-58	-2.21159	0.023	0.08	7.14557e-54	Macrophages	Prr5
2.97765e-58	-6.29203	0.001	0.035	9.61333e-54	Macrophages	Gm20406
3.47841e-58	-1.20217	0.159	0.257	1.123e-53	Macrophages	Fh1
5.76552e-58	-4.86991	0.001	0.033	1.8614e-53	Macrophages	Cstdc4
7.33241e-58	1.10996	0.162	0.074	2.36727e-53	Macrophages	Scamp1
1.08815e-57	-1.47716	0.058	0.133	3.51309e-53	Macrophages	Arsb
1.31938e-57	-2.43226	0.01	0.054	4.25963e-53	Macrophages	Dbn1
1.38546e-57	1.74455	0.083	0.022	4.47295e-53	Macrophages	Hebp1
1.41572e-57	1.17419	0.215	0.117	4.57064e-53	Macrophages	Abcg3
3.09632e-57	1.15684	0.111	0.039	9.99646e-53	Macrophages	Nrp2
3.10596e-57	-4.15202	0.003	0.039	1.00276e-52	Macrophages	Hs3st1
3.24211e-57	1.80376	0.093	0.028	1.04672e-52	Macrophages	AI504432
3.82487e-57	-2.52658	0.018	0.071	1.23486e-52	Macrophages	Traf4
4.70445e-57	1.52189	0.117	0.043	1.51883e-52	Macrophages	Plxna4os1
5.59771e-57	-8.14294	0	0.031	1.80722e-52	Macrophages	Foxr1
1.00428e-56	-1.55215	0.044	0.112	3.24232e-52	Macrophages	Bex6
1.72033e-56	-2.99601	0.031	0.091	5.55409e-52	Macrophages	Tnfrsf23
3.43673e-56	-3.82124	0.01	0.053	1.10955e-51	Macrophages	Apod
5.26233e-56	-4.76886	0.015	0.064	1.69894e-51	Macrophages	Asprv1
7.1095e-56	-6.74263	0	0.031	2.2953e-51	Macrophages	Gpr141b
1.72913e-55	2.03661	0.096	0.031	5.5825e-51	Macrophages	Mrc1
2.05447e-55	1.64601	0.093	0.029	6.63284e-51	Macrophages	Il12rb1
3.55791e-55	1.00671	0.24	0.139	1.14867e-50	Macrophages	Selenom
4.31678e-55	-3.15164	0.037	0.098	1.39367e-50	Macrophages	Il4i1
4.45752e-55	-2.895	0.007	0.048	1.43911e-50	Macrophages	Ptpn3
4.63054e-55	-3.78692	0.002	0.034	1.49497e-50	Macrophages	Gpr4
1.01374e-54	6.95414	0.04	0.001	3.27285e-50	Macrophages	Gm15056
1.12701e-54	-1.13959	0.257	0.356	3.63855e-50	Macrophages	Cebpd
1.14894e-54	1.45756	0.089	0.026	3.70935e-50	Macrophages	Etv5
2.56091e-54	2.02327	0.05	0.005	8.2679e-50	Macrophages	Pf4
2.83452e-54	1.24827	0.159	0.075	9.15125e-50	Macrophages	Slc38a6
2.99119e-54	-1.28406	0.217	0.309	9.65705e-50	Macrophages	Cd82
9.02111e-54	-3.99057	0.003	0.037	2.91246e-49	Macrophages	Ttc39a
3.09199e-53	1.58693	0.082	0.023	9.98248e-49	Macrophages	Hpgds
3.95907e-53	1.76888	0.094	0.031	1.27819e-48	Macrophages	Ophn1
6.6723e-53	1.39043	0.074	0.018	2.15415e-48	Macrophages	Lilra5
9.46743e-53	1.07288	0.163	0.079	3.05656e-48	Macrophages	Zfp703
1.06516e-52	-2.42047	0.029	0.085	3.43886e-48	Macrophages	Klra17
1.61253e-52	-2.46057	0.009	0.049	5.20607e-48	Macrophages	Plcb4
6.20418e-52	2.59631	0.067	0.015	2.00302e-47	Macrophages	Tgfb3
6.6116e-52	-3.20362	0.012	0.055	2.13455e-47	Macrophages	Cd4
1.23431e-51	-1.5333	0.055	0.124	3.98498e-47	Macrophages	Sinhcaf
1.5505e-51	-2.51875	0.011	0.054	5.00578e-47	Macrophages	Gria3
1.66442e-51	1.0941	0.12	0.048	5.37357e-47	Macrophages	Tspan32
2.22972e-51	-1.62244	0.065	0.138	7.19865e-47	Macrophages	Arap2
2.29334e-51	-1.57843	0.117	0.198	7.40405e-47	Macrophages	Nek6
4.25924e-51	-1.34701	0.135	0.222	1.3751e-46	Macrophages	Fchsd2
4.44209e-51	1.16126	0.117	0.046	1.43413e-46	Macrophages	March3
5.12754e-51	-4.05977	0.011	0.052	1.65543e-46	Macrophages	Siglecf
2.56025e-50	-7.12426	0	0.027	8.26578e-46	Macrophages	Fndc5
2.67165e-50	-1.92952	0.039	0.099	8.62543e-46	Macrophages	Padi4
2.90536e-50	-4.59035	0.002	0.031	9.37996e-46	Macrophages	Hoxa7
3.21609e-50	-5.0349	0.002	0.033	1.03832e-45	Macrophages	Gm13546
3.25948e-50	-2.63178	0.016	0.061	1.05232e-45	Macrophages	Plcd3
3.76252e-50	-1.55	0.052	0.118	1.21473e-45	Macrophages	Idi1
9.8089e-50	-2.78099	0.026	0.078	3.1668e-45	Macrophages	Cd8a
1.24436e-49	-7.76735	0	0.027	4.01741e-45	Macrophages	Tmem150c
1.97798e-49	-2.1226	0.015	0.06	6.3859e-45	Macrophages	Pdia5
2.62045e-49	-1.17141	0.149	0.237	8.46013e-45	Macrophages	Dhrs7
3.93685e-49	-2.878	0.016	0.061	1.27101e-44	Macrophages	Slc2a3
3.94171e-49	-5.76221	0.001	0.029	1.27258e-44	Macrophages	Amer2
3.99701e-49	-4.62708	0.001	0.029	1.29044e-44	Macrophages	Cldn1
6.52813e-49	-2.34542	0.016	0.062	2.10761e-44	Macrophages	Cxcr3
7.47924e-49	1.4993	0.089	0.029	2.41467e-44	Macrophages	Gas2l3
9.32497e-49	-1.68498	0.039	0.098	3.01057e-44	Macrophages	Pik3ip1
1.44545e-48	-2.90723	0.007	0.042	4.66664e-44	Macrophages	Dyrk3
1.4694e-48	-1.81201	0.017	0.064	4.74395e-44	Macrophages	Serpinb2
1.75837e-48	-2.24211	0.016	0.061	5.67689e-44	Macrophages	Marveld1
2.4795e-48	-1.10519	0.064	0.136	8.00506e-44	Macrophages	Nckipsd
2.93024e-48	1.05461	0.149	0.072	9.46029e-44	Macrophages	Slc36a1
3.94208e-48	-1.28052	0.036	0.094	1.2727e-43	Macrophages	Rnd3
4.46304e-48	1.30516	0.141	0.066	1.44089e-43	Macrophages	Rnf217
4.5497e-48	-2.27432	0.019	0.066	1.46887e-43	Macrophages	Gm13919
7.6886e-48	-1.74419	0.1	0.176	2.48227e-43	Macrophages	Cd33
7.69334e-48	-4.94788	0.001	0.029	2.48379e-43	Macrophages	Chdh
4.13745e-47	-1.11999	0.126	0.212	1.33577e-42	Macrophages	Gpr137b
5.92443e-47	-3.89868	0.004	0.035	1.9127e-42	Macrophages	Ppm1e
6.42083e-47	1.14557	0.15	0.073	2.07296e-42	Macrophages	Tlr8
7.26005e-47	-2.60988	0.008	0.045	2.34391e-42	Macrophages	Itgb3
9.07129e-47	-2.78316	0.033	0.088	2.92867e-42	Macrophages	Bcl2l14
1.00465e-46	-1.1438	0.243	0.336	3.24351e-42	Macrophages	Map3k14
1.06988e-46	-1.11307	0.131	0.216	3.45411e-42	Macrophages	Arl3
1.96041e-46	1.66834	0.069	0.018	6.32919e-42	Macrophages	Ang
2.10885e-46	-2.36597	0.041	0.099	6.80841e-42	Macrophages	Slc4a8
2.27182e-46	-2.11099	0.011	0.05	7.33456e-42	Macrophages	Sdr39u1
2.67271e-46	2.06922	0.062	0.015	8.62884e-42	Macrophages	Gm10134
3.18425e-46	-1.10484	0.06	0.127	1.02803e-41	Macrophages	Kbtbd11
3.2188e-46	-5.20195	0.001	0.028	1.03919e-41	Macrophages	Emid1
9.02107e-46	-1.55022	0.042	0.101	2.91245e-41	Macrophages	Slc7a5
9.15e-46	1.01409	0.172	0.091	2.95408e-41	Macrophages	Iqsec2
9.64321e-46	-1.89296	0.014	0.056	3.11331e-41	Macrophages	Sigirr
1.4839e-45	-1.75953	0.099	0.173	4.79078e-41	Macrophages	Dedd2
1.644e-45	-1.16521	0.037	0.095	5.30764e-41	Macrophages	Unc119b
2.21882e-45	-1.26178	0.085	0.159	7.16346e-41	Macrophages	Hsh2d
2.64067e-45	-3.2774	0.003	0.033	8.5254e-41	Macrophages	Cdon
2.78647e-45	-5.32748	0.001	0.026	8.99613e-41	Macrophages	Fyb2
3.79937e-45	-1.67578	0.025	0.074	1.22663e-40	Macrophages	Sqle
7.66394e-45	-4.50889	0.002	0.028	2.4743e-40	Macrophages	Cd209c
1.46266e-44	-3.5699	0.019	0.063	4.7222e-40	Macrophages	E230032D23Rik
1.60082e-44	2.89774	0.048	0.008	5.16824e-40	Macrophages	G530011O06Rik
1.6172e-44	-1.80007	0.019	0.064	5.22114e-40	Macrophages	Epha2
1.78278e-44	-1.06746	0.087	0.161	5.75571e-40	Macrophages	Stat5a
2.57923e-44	-1.76517	0.015	0.057	8.32703e-40	Macrophages	Slc30a4
6.30453e-44	-2.14716	0.019	0.062	2.03542e-39	Macrophages	Syne2
6.43149e-44	-1.27038	0.04	0.097	2.07641e-39	Macrophages	Tmem238
1.1981e-43	-2.00549	0.019	0.063	3.86806e-39	Macrophages	Hip1r
1.82796e-43	3.79949	0.041	0.005	5.90158e-39	Macrophages	Ccl7
2.31277e-43	2.42083	0.05	0.01	7.46678e-39	Macrophages	Gbgt1
2.78935e-43	2.44868	0.047	0.008	9.00543e-39	Macrophages	Spic
3.21288e-43	-6.35575	0.001	0.025	1.03728e-38	Macrophages	Slc27a3
3.87499e-43	-1.59237	0.024	0.072	1.25104e-38	Macrophages	Slc52a3
4.64486e-43	-1.03896	0.113	0.191	1.49959e-38	Macrophages	Rmnd5b
4.88938e-43	-1.30664	0.237	0.32	1.57854e-38	Macrophages	Dusp5
5.42803e-43	-1.47614	0.036	0.089	1.75244e-38	Macrophages	Cdh1
6.03995e-43	-2.56075	0.017	0.059	1.95e-38	Macrophages	5830428M24Rik
6.59994e-43	-4.5858	0.003	0.03	2.13079e-38	Macrophages	4732465J04Rik
7.00134e-43	-6.81154	0.001	0.025	2.26038e-38	Macrophages	Pgam2
1.22284e-42	-2.09282	0.023	0.068	3.94794e-38	Macrophages	Eef2k
1.89793e-42	-2.8063	0.008	0.042	6.12747e-38	Macrophages	Snn
2.59954e-42	-7.16194	0.002	0.028	8.39262e-38	Macrophages	Retnlg
2.59972e-42	1.85119	0.075	0.024	8.3932e-38	Macrophages	Kcna3
3.1186e-42	-1.34736	0.073	0.139	1.00684e-37	Macrophages	Gapt
3.95225e-42	-2.93694	0.006	0.038	1.27598e-37	Macrophages	Rab30
7.63565e-42	-1.04456	0.074	0.142	2.46517e-37	Macrophages	Heg1
9.22109e-42	1.1491	0.062	0.016	2.97703e-37	Macrophages	Pald1
1.14514e-41	-2.45874	0.073	0.136	3.69707e-37	Macrophages	Igfbp6
2.08764e-41	-2.50773	0.007	0.04	6.73994e-37	Macrophages	Clnk
2.2936e-41	-2.17914	0.011	0.048	7.40487e-37	Macrophages	Gpr68
2.30424e-41	-3.70593	0.008	0.041	7.43925e-37	Macrophages	Dhrs9
2.90103e-41	1.74823	0.074	0.024	9.36597e-37	Macrophages	Inpp5j
3.68948e-41	1.73293	0.072	0.023	1.19115e-36	Macrophages	4933406I18Rik
5.21726e-41	1.37985	0.09	0.035	1.68439e-36	Macrophages	Smad6
5.58839e-41	-4.57204	0.034	0.083	1.80421e-36	Macrophages	Lcn2
6.24565e-41	-1.36786	0.031	0.081	2.01641e-36	Macrophages	Zfp422
1.01223e-40	1.56024	0.072	0.023	3.26798e-36	Macrophages	Apol9b
1.05007e-40	1.04456	0.155	0.083	3.39016e-36	Macrophages	Gm15283
1.29101e-40	-2.58336	0.027	0.074	4.16804e-36	Macrophages	Mmp8
1.76426e-40	-3.7824	0.027	0.072	5.69593e-36	Macrophages	Cd8b1
2.48971e-40	-4.53613	0.004	0.032	8.03802e-36	Macrophages	Slc6a13
3.32515e-40	-2.4834	0.009	0.043	1.07353e-35	Macrophages	Gm36975
6.37644e-40	-2.30701	0.006	0.037	2.05863e-35	Macrophages	Cacnb2
1.00559e-39	-1.29573	0.129	0.206	3.24654e-35	Macrophages	Gramd1b
1.22198e-39	-1.16324	0.174	0.253	3.94516e-35	Macrophages	Card11
3.28982e-39	2.42339	0.041	0.006	1.06212e-34	Macrophages	Tagln
3.37208e-39	-3.54983	0.008	0.039	1.08868e-34	Macrophages	Ncald
3.64955e-39	-1.54885	0.025	0.07	1.17826e-34	Macrophages	Asap2
5.90379e-39	1.15739	0.064	0.019	1.90604e-34	Macrophages	Cd300ld3
6.4226e-39	-1.79154	0.078	0.141	2.07354e-34	Macrophages	Tsc22d1
6.42501e-39	-2.0204	0.026	0.071	2.07432e-34	Macrophages	Rhof
6.86898e-39	-1.67821	0.02	0.062	2.21765e-34	Macrophages	Sntb1
9.01776e-39	2.21715	0.06	0.017	2.91139e-34	Macrophages	Lpar1
9.9485e-39	1.2608	0.111	0.051	3.21187e-34	Macrophages	Gm4841
1.27283e-38	-1.52603	0.043	0.096	4.10934e-34	Macrophages	Tmem8
1.3341e-38	-2.15832	0.009	0.042	4.30714e-34	Macrophages	Rasgrp3
1.36071e-38	1.54857	0.089	0.036	4.39306e-34	Macrophages	Dst
1.80423e-38	1.52316	0.066	0.021	5.82494e-34	Macrophages	F7
2.25349e-38	1.71493	0.075	0.027	7.27538e-34	Macrophages	Prm1
2.97839e-38	-3.64416	0.005	0.032	9.61573e-34	Macrophages	Gpm6b
5.68307e-38	-2.57351	0.022	0.063	1.83478e-33	Macrophages	Prnp
8.71143e-38	-4.04661	0.015	0.052	2.81249e-33	Macrophages	Wfdc21
1.31455e-37	-1.04406	0.08	0.146	4.24401e-33	Macrophages	Nrm
1.62965e-37	-2.93382	0.043	0.094	5.26132e-33	Macrophages	Osgin1
1.98287e-37	3.55132	0.03	0.002	6.40169e-33	Macrophages	Gp6
3.48105e-37	-1.92178	0.024	0.066	1.12386e-32	Macrophages	Tmem221
3.6583e-37	-3.2121	0.003	0.029	1.18108e-32	Macrophages	Rem1
3.79221e-37	-1.13362	0.3	0.37	1.22431e-32	Macrophages	Tbc1d8
4.11925e-37	-1.13414	0.046	0.099	1.3299e-32	Macrophages	Ptpn4
4.72893e-37	1.55642	0.062	0.019	1.52673e-32	Macrophages	Pdgfa
4.91759e-37	-1.31983	0.04	0.091	1.58765e-32	Macrophages	Satb1
5.03995e-37	-2.39827	0.031	0.076	1.62715e-32	Macrophages	Fcrla
5.48391e-37	-6.49605	0.001	0.021	1.77048e-32	Macrophages	Slco5a1
5.6755e-37	1.38453	0.082	0.032	1.83234e-32	Macrophages	Hes1
7.01293e-37	-3.72259	0.002	0.026	2.26412e-32	Macrophages	Gprc5c
8.88277e-37	1.59067	0.046	0.01	2.8678e-32	Macrophages	Igf1
8.90328e-37	-7.00745	0.001	0.021	2.87442e-32	Macrophages	Stfa2l1
9.85021e-37	-1.03028	0.455	0.508	3.18014e-32	Macrophages	Dnajc7
1.72842e-36	-1.13553	0.295	0.357	5.58021e-32	Macrophages	Pygl
2.76333e-36	-1.95218	0.35	0.405	8.92142e-32	Macrophages	Il1r2
3.22272e-36	-1.21441	0.126	0.196	1.04045e-31	Macrophages	Ccpg1
4.38645e-36	-1.1638	0.095	0.161	1.41617e-31	Macrophages	Msmo1
6.62592e-36	-3.56192	0.007	0.035	2.13918e-31	Macrophages	Timd4
8.27231e-36	1.17249	0.1	0.045	2.67071e-31	Macrophages	Appl2
1.62903e-35	-1.5022	0.023	0.064	5.25932e-31	Macrophages	Gm13561
1.78087e-35	-1.08077	0.15	0.224	5.74953e-31	Macrophages	Hist1h2bc
2.19497e-35	-1.81909	0.039	0.087	7.08644e-31	Macrophages	Il18rap
2.90213e-35	-2.25467	0.042	0.091	9.36952e-31	Macrophages	Blnk
3.09689e-35	2.42321	0.036	0.005	9.99832e-31	Macrophages	Mag
4.34276e-35	1.16744	0.099	0.045	1.40206e-30	Macrophages	Abcd3
5.30938e-35	-1.511	0.025	0.067	1.71413e-30	Macrophages	Dhcr24
5.65623e-35	-1.85444	0.051	0.103	1.82611e-30	Macrophages	Il1rap
1.30473e-34	-2.06409	0.015	0.05	4.21232e-30	Macrophages	Cdh5
1.31667e-34	-1.28549	0.034	0.08	4.25087e-30	Macrophages	Fasn
1.43146e-34	-1.58973	0.021	0.06	4.62148e-30	Macrophages	Phgdh
2.50798e-34	-1.59176	0.046	0.096	8.09701e-30	Macrophages	Them6
4.39631e-34	1.16581	0.1	0.047	1.41935e-29	Macrophages	Ocstamp
5.03361e-34	-3.10914	0.004	0.029	1.6251e-29	Macrophages	Klri2
7.07842e-34	-1.07987	0.066	0.123	2.28527e-29	Macrophages	Adk
7.57726e-34	-3.06261	0.003	0.027	2.44632e-29	Macrophages	Ppm1j
9.30591e-34	2.16936	0.043	0.009	3.00441e-29	Macrophages	C1ra
9.49136e-34	-3.30783	0.002	0.023	3.06429e-29	Macrophages	Gm3336
1.06273e-33	1.03307	0.067	0.024	3.43104e-29	Macrophages	1200007C13Rik
1.44503e-33	1.07564	0.141	0.078	4.66528e-29	Macrophages	Mthfd1l
1.45028e-33	-1.9637	0.014	0.047	4.68222e-29	Macrophages	A430035B10Rik
1.75486e-33	-2.30397	0.01	0.04	5.66558e-29	Macrophages	Arhgap32
1.85003e-33	-1.14353	0.066	0.122	5.97282e-29	Macrophages	Pigp
1.86331e-33	-1.07893	0.174	0.248	6.01568e-29	Macrophages	Adrb2
1.99461e-33	-3.38849	0.01	0.04	6.43961e-29	Macrophages	Syn3
2.04838e-33	4.60783	0.024	0.001	6.61319e-29	Macrophages	Gm36172
2.30752e-33	-2.14177	0.141	0.207	7.44981e-29	Macrophages	Cass4
2.54039e-33	-1.58841	0.045	0.094	8.20164e-29	Macrophages	Large1
4.10529e-33	-1.64082	0.037	0.083	1.32539e-28	Macrophages	A530064D06Rik
5.04855e-33	-8.96372	0	0.017	1.62992e-28	Macrophages	1810065E05Rik
5.61272e-33	-1.15945	0.056	0.11	1.81207e-28	Macrophages	Lmtk2
6.80235e-33	-4.78298	0.001	0.02	2.19614e-28	Macrophages	Gm12649
6.94024e-33	-4.56006	0.001	0.02	2.24066e-28	Macrophages	Tbxa2r
7.4369e-33	-1.03193	0.196	0.265	2.401e-28	Macrophages	Tppp3
8.68245e-33	-1.47125	0.039	0.084	2.80313e-28	Macrophages	Gne
1.0163e-32	1.21897	0.106	0.052	3.28113e-28	Macrophages	Zfp992
1.21489e-32	-2.87414	0.003	0.026	3.92227e-28	Macrophages	Bmx
1.79275e-32	-2.85612	0.005	0.03	5.78788e-28	Macrophages	Ptprf
2.18863e-32	-1.68446	0.016	0.05	7.06599e-28	Macrophages	Ptk2
2.24459e-32	1.58332	0.044	0.01	7.24665e-28	Macrophages	Mgarp
2.57803e-32	-7.65463	0	0.017	8.32317e-28	Macrophages	Obscn
3.8186e-32	-1.66062	0.024	0.062	1.23283e-27	Macrophages	Wfs1
7.11234e-32	-5.62623	0.001	0.021	2.29622e-27	Macrophages	Plet1
7.45123e-32	-1.86962	0.025	0.063	2.40563e-27	Macrophages	Gm31814
9.18616e-32	2.67962	0.03	0.004	2.96575e-27	Macrophages	Cd276
1.27825e-31	-2.26962	0.025	0.063	4.12684e-27	Macrophages	Adgrg6
1.28447e-31	-2.69152	0.009	0.037	4.14691e-27	Macrophages	Vsig10
1.28729e-31	-1.43438	0.034	0.077	4.15601e-27	Macrophages	Pold1
1.40244e-31	-2.17346	0.048	0.095	4.52778e-27	Macrophages	Mmp25
4.00335e-31	-3.586	0.003	0.023	1.29248e-26	Macrophages	Ccr6
6.11204e-31	-3.20677	0.005	0.028	1.97327e-26	Macrophages	Pir
6.48378e-31	1.41002	0.051	0.015	2.09329e-26	Macrophages	Inka1
7.88187e-31	-1.92305	0.009	0.036	2.54466e-26	Macrophages	Lrrc1
8.61235e-31	1.04366	0.114	0.059	2.7805e-26	Macrophages	Rbms2
1.16607e-30	3.15926	0.029	0.004	3.76465e-26	Macrophages	Tmem171
1.48178e-30	-1.72521	0.027	0.066	4.78391e-26	Macrophages	Prr7
1.68768e-30	-2.08227	0.008	0.034	5.44866e-26	Macrophages	Lysmd2
2.96278e-30	-2.60167	0.017	0.049	9.56535e-26	Macrophages	Tnfrsf4
2.98437e-30	-1.14199	0.088	0.145	9.63503e-26	Macrophages	Il7r
3.31263e-30	1.64357	0.043	0.011	1.06948e-25	Macrophages	Creg2
3.54878e-30	-1.07106	0.177	0.244	1.14572e-25	Macrophages	Camk2b
3.79154e-30	-1.37743	0.074	0.129	1.2241e-25	Macrophages	F630028O10Rik
3.95192e-30	1.03337	0.073	0.03	1.27588e-25	Macrophages	Tnfsf13b
4.24858e-30	1.42018	0.096	0.047	1.37165e-25	Macrophages	Gm50237
4.5448e-30	-4.26726	0.003	0.023	1.46729e-25	Macrophages	Abca13
5.18861e-30	-1.46364	0.105	0.163	1.67514e-25	Macrophages	Clec9a
5.86701e-30	-4.16741	0.002	0.021	1.89416e-25	Macrophages	Stap2
9.3182e-30	-1.78093	0.008	0.033	3.00838e-25	Macrophages	Tcf19
1.06447e-29	-2.66214	0.003	0.024	3.43664e-25	Macrophages	Lzts1
1.23715e-29	-1.18472	0.045	0.092	3.99414e-25	Macrophages	Sepsecs
1.3186e-29	-6.02986	0	0.016	4.25709e-25	Macrophages	Gm39091
1.32601e-29	-2.09744	0.014	0.045	4.28101e-25	Macrophages	Mical3
1.97048e-29	2.87886	0.029	0.004	6.36168e-25	Macrophages	Plekhg4
2.03565e-29	-3.25504	0.006	0.029	6.5721e-25	Macrophages	Crispld2
2.27638e-29	-4.61737	0.001	0.019	7.3493e-25	Macrophages	Scin
2.41299e-29	-1.10369	0.079	0.133	7.79032e-25	Macrophages	Fdft1
2.6279e-29	-1.10149	0.084	0.14	8.48419e-25	Macrophages	AI839979
2.97002e-29	-1.63757	0.04	0.084	9.5887e-25	Macrophages	Tfrc
3.1526e-29	1.24771	0.073	0.031	1.01782e-24	Macrophages	Mid1
3.76663e-29	-2.15017	0.037	0.078	1.21606e-24	Macrophages	Lrg1
4.41924e-29	-1.01512	0.051	0.099	1.42675e-24	Macrophages	Slc22a15
4.84822e-29	-2.84658	0.008	0.033	1.56525e-24	Macrophages	Arpin
4.91096e-29	-2.55206	0.007	0.031	1.5855e-24	Macrophages	Cobll1
6.77042e-29	3.39842	0.025	0.002	2.18583e-24	Macrophages	Ksr2
8.60598e-29	1.23201	0.082	0.037	2.77844e-24	Macrophages	Itga6
9.12735e-29	1.28017	0.066	0.026	2.94676e-24	Macrophages	Zfp395
1.0878e-28	1.31251	0.079	0.036	3.51195e-24	Macrophages	A630012P03Rik
1.37543e-28	-1.0838	0.172	0.238	4.44058e-24	Macrophages	Pcyt1a
2.0252e-28	-2.07025	0.013	0.042	6.53837e-24	Macrophages	Otud7b
2.47925e-28	-1.00714	0.133	0.197	8.00426e-24	Macrophages	Sft2d2
2.72584e-28	-6.46145	0	0.015	8.80038e-24	Macrophages	Lpar3
3.0738e-28	3.32972	0.025	0.002	9.92376e-24	Macrophages	Cox4i2
3.61183e-28	1.02617	0.108	0.056	1.16608e-23	Macrophages	Fuom
3.88873e-28	-1.74529	0.032	0.071	1.25548e-23	Macrophages	Prkar2b
4.87319e-28	-1.34763	0.038	0.079	1.57331e-23	Macrophages	Dennd3
5.20739e-28	-1.35144	0.036	0.077	1.6812e-23	Macrophages	Epcam
6.17687e-28	-1.57738	0.018	0.05	1.9942e-23	Macrophages	Cep19
6.18775e-28	-2.29945	0.007	0.03	1.99771e-23	Macrophages	Cacng8
6.46129e-28	1.4317	0.037	0.009	2.08603e-23	Macrophages	Clic5
9.26017e-28	-1.55535	0.027	0.064	2.98965e-23	Macrophages	Rgs12
9.35615e-28	-4.25964	0.001	0.017	3.02063e-23	Macrophages	Prss57
1.03542e-27	-1.05539	0.056	0.104	3.34284e-23	Macrophages	Dut
1.28562e-27	-2.72687	0.004	0.024	4.15063e-23	Macrophages	Nccrp1
1.31257e-27	-2.71384	0.01	0.036	4.23764e-23	Macrophages	Gm10851
1.34232e-27	2.71486	0.036	0.009	4.33367e-23	Macrophages	Gdf3
1.56074e-27	-4.56507	0.001	0.016	5.03884e-23	Macrophages	Plce1
1.62607e-27	-1.57143	0.034	0.074	5.24975e-23	Macrophages	Chst15
1.68314e-27	-1.58003	0.014	0.044	5.434e-23	Macrophages	Foxred2
2.25688e-27	-4.13555	0.001	0.018	7.28633e-23	Macrophages	Gm12064
2.55358e-27	-2.98035	0.005	0.026	8.24422e-23	Macrophages	Jakmip1
2.75112e-27	-2.55966	0.004	0.024	8.88198e-23	Macrophages	Hepacam2
2.80353e-27	1.1395	0.063	0.025	9.05118e-23	Macrophages	Znrf3
2.85813e-27	1.02835	0.118	0.066	9.22746e-23	Macrophages	Mmp19
3.01591e-27	1.3612	0.062	0.024	9.73687e-23	Macrophages	Pdgfb
3.20885e-27	-6.71179	0	0.015	1.03598e-22	Macrophages	Nlrp12
3.3052e-27	-1.60291	0.015	0.045	1.06708e-22	Macrophages	Arl6
3.64957e-27	-1.47482	0.02	0.052	1.17826e-22	Macrophages	Svip
3.67143e-27	2.29249	0.029	0.005	1.18532e-22	Macrophages	Dpys
4.05582e-27	-5.11111	0	0.015	1.30942e-22	Macrophages	Sema4f
4.38551e-27	-1.98328	0.005	0.027	1.41586e-22	Macrophages	Gpr82
6.61676e-27	-1.37298	0.034	0.073	2.13622e-22	Macrophages	Nedd4
6.96959e-27	-1.00433	0.046	0.091	2.25013e-22	Macrophages	Rtl8b
7.85888e-27	-4.30469	0.001	0.017	2.53724e-22	Macrophages	Eya1
8.56361e-27	-1.51993	0.025	0.06	2.76476e-22	Macrophages	Grap
9.63053e-27	-3.37805	0.009	0.033	3.10922e-22	Macrophages	Sct
9.90007e-27	-2.61443	0.004	0.024	3.19624e-22	Macrophages	S1pr5
1.02796e-26	-8.22451	0	0.014	3.31875e-22	Macrophages	Gm829
1.05737e-26	-2.81985	0.003	0.021	3.41373e-22	Macrophages	Whrn
1.16401e-26	-4.66564	0.003	0.021	3.75799e-22	Macrophages	Rab15
1.21459e-26	-1.14297	0.061	0.108	3.9213e-22	Macrophages	Lilra6
1.24571e-26	-2.58582	0.004	0.024	4.02178e-22	Macrophages	Tnfrsf13c
1.39852e-26	-1.84113	0.033	0.071	4.51511e-22	Macrophages	Slc41a2
1.64188e-26	-3.87146	0.005	0.026	5.3008e-22	Macrophages	4933432I03Rik
1.67547e-26	-1.26846	0.03	0.067	5.40924e-22	Macrophages	Prss30
1.92707e-26	1.00552	0.082	0.039	6.22155e-22	Macrophages	Tnfsf10
1.93609e-26	1.73036	0.053	0.019	6.25066e-22	Macrophages	Plxna1
2.01544e-26	-1.5392	0.016	0.045	6.50686e-22	Macrophages	Rcn3
2.46385e-26	1.7717	0.049	0.017	7.95455e-22	Macrophages	Fhad1
2.71436e-26	-2.4877	0.004	0.024	8.76332e-22	Macrophages	Pianp
2.81385e-26	1.31705	0.075	0.034	9.08451e-22	Macrophages	Cpeb3
3.22128e-26	-1.21413	0.131	0.19	1.03999e-21	Macrophages	Tmem39a
3.40232e-26	3.88878	0.02	0.001	1.09844e-21	Macrophages	Prkar1b
3.54781e-26	-4.36656	0.001	0.015	1.14541e-21	Macrophages	Gramd2
3.60288e-26	-1.03211	0.194	0.259	1.16319e-21	Macrophages	Lpgat1
3.82693e-26	1.78347	0.045	0.014	1.23552e-21	Macrophages	Rusc2
4.28086e-26	-2.07059	0.026	0.061	1.38207e-21	Macrophages	Soat2
5.01294e-26	-1.42764	0.035	0.073	1.61843e-21	Macrophages	Spns3
5.62053e-26	-3.89172	0.012	0.039	1.81459e-21	Macrophages	Cxcl3
8.14725e-26	2.07937	0.035	0.008	2.63034e-21	Macrophages	Bvht
1.60312e-25	1.43992	0.058	0.023	5.17568e-21	Macrophages	Tlr5
1.60471e-25	-3.33608	0.001	0.015	5.18081e-21	Macrophages	Gm26597
1.88654e-25	-3.3302	0.002	0.018	6.09069e-21	Macrophages	Myb
1.89357e-25	-1.12814	0.041	0.082	6.1134e-21	Macrophages	F5
2.31864e-25	-2.11535	0.011	0.037	7.48572e-21	Macrophages	Aldh1a2
2.78501e-25	-7.10877	0	0.013	8.99139e-21	Macrophages	Gm1965
4.51092e-25	1.44924	0.042	0.013	1.45635e-20	Macrophages	Trim47
5.69398e-25	-2.18226	0.005	0.025	1.8383e-20	Macrophages	Tmsb15b1
5.69505e-25	-4.43564	0.003	0.02	1.83865e-20	Macrophages	Gm47662
5.73103e-25	-1.51169	0.162	0.214	1.85026e-20	Macrophages	Cd63
1.08997e-24	4.006	0.019	0.001	3.51896e-20	Macrophages	Ms4a14
1.1871e-24	-1.22483	0.031	0.067	3.83256e-20	Macrophages	Syne3
1.62055e-24	-1.45696	0.013	0.039	5.23194e-20	Macrophages	Gm9530
1.70533e-24	-2.8775	0.004	0.022	5.50566e-20	Macrophages	Prkcg
1.99902e-24	-5.53252	0.001	0.015	6.45385e-20	Macrophages	P3h2
2.74973e-24	-7.78237	0	0.013	8.87751e-20	Macrophages	1810064F22Rik
2.99003e-24	-2.16515	0.013	0.038	9.65331e-20	Macrophages	Rflnb
3.28776e-24	-1.73004	0.112	0.164	1.06145e-19	Macrophages	Tspan3
3.69165e-24	-1.54695	0.015	0.042	1.19185e-19	Macrophages	5730522E02Rik
3.83633e-24	-2.9155	0.004	0.021	1.23856e-19	Macrophages	Gm46212
4.56699e-24	-5.52608	0	0.013	1.47445e-19	Macrophages	D13Ertd608e
5.12495e-24	-1.0852	0.063	0.108	1.65459e-19	Macrophages	Sh3pxd2a
5.44302e-24	-1.06122	0.064	0.11	1.75728e-19	Macrophages	Bcr
6.07921e-24	-1.4578	0.014	0.04	1.96267e-19	Macrophages	Cyp2ab1
6.34405e-24	1.30315	0.055	0.022	2.04818e-19	Macrophages	Gm48065
6.36918e-24	1.26207	0.029	0.006	2.05629e-19	Macrophages	Ak4
6.38724e-24	-1.27038	0.115	0.169	2.06212e-19	Macrophages	Iqsec1
1.36967e-23	-1.99227	0.008	0.029	4.42198e-19	Macrophages	Tspyl4
1.57305e-23	-1.86801	0.007	0.027	5.07859e-19	Macrophages	Fam149a
1.77561e-23	-1.55862	0.322	0.379	5.73257e-19	Macrophages	Cd9
2.09653e-23	-1.49133	0.041	0.078	6.76865e-19	Macrophages	Fam214a
2.19935e-23	-2.80829	0.002	0.018	7.10061e-19	Macrophages	Myzap
2.56568e-23	-2.56415	0.006	0.025	8.28331e-19	Macrophages	Flrt3
2.69159e-23	2.70932	0.022	0.003	8.68981e-19	Macrophages	Gm12865
2.92646e-23	-3.15154	0.015	0.041	9.44807e-19	Macrophages	Phospho1
2.99134e-23	-1.70436	0.011	0.035	9.65756e-19	Macrophages	Trim7
3.84902e-23	-2.02126	0.038	0.074	1.24266e-18	Macrophages	Cd177
4.0475e-23	-1.30583	0.037	0.073	1.30673e-18	Macrophages	Serinc5
4.25657e-23	1.35691	0.065	0.03	1.37423e-18	Macrophages	Lrp12
4.42883e-23	-2.65423	0.006	0.026	1.42985e-18	Macrophages	Dab2ip
5.19966e-23	1.81388	0.034	0.009	1.67871e-18	Macrophages	Gm27008
5.9475e-23	-1.3744	0.017	0.044	1.92015e-18	Macrophages	Galnt9
7.6191e-23	-4.7369	0	0.012	2.45983e-18	Macrophages	Cdh22
9.77425e-23	-4.18815	0.003	0.018	3.15562e-18	Macrophages	Rdh12
1.0159e-22	-2.12819	0.005	0.024	3.27982e-18	Macrophages	Rab6b
1.16393e-22	-1.1743	0.084	0.132	3.75776e-18	Macrophages	Tubgcp5
1.35844e-22	-2.36086	0.011	0.034	4.38573e-18	Macrophages	Dock9
1.47668e-22	1.67824	0.033	0.009	4.76745e-18	Macrophages	Cald1
1.78359e-22	1.41558	0.068	0.032	5.75831e-18	Macrophages	Saa3
1.96787e-22	-1.1812	0.023	0.054	6.35327e-18	Macrophages	Fcor
2.17474e-22	-3.29335	0.002	0.016	7.02113e-18	Macrophages	Rgs7bp
2.22746e-22	-3.88273	0.002	0.016	7.19137e-18	Macrophages	Zc3h12b
2.43493e-22	-1.47102	0.034	0.068	7.86118e-18	Macrophages	Ablim1
3.66039e-22	-2.31393	0.006	0.025	1.18176e-17	Macrophages	Col27a1
4.00227e-22	-4.51827	0.002	0.016	1.29213e-17	Macrophages	Gm42601
4.25663e-22	-2.13637	0.028	0.06	1.37425e-17	Macrophages	Mgl2
4.97959e-22	-1.70715	0.036	0.07	1.60766e-17	Macrophages	Laptm4b
5.08231e-22	-2.69323	0.001	0.015	1.64082e-17	Macrophages	Adgra2
5.54061e-22	-1.35564	0.013	0.037	1.78879e-17	Macrophages	Gcat
5.96724e-22	-1.7334	0.01	0.033	1.92652e-17	Macrophages	Hdac10
6.0699e-22	-1.21159	0.041	0.077	1.95967e-17	Macrophages	Lancl1
6.16482e-22	-3.92744	0.002	0.016	1.99031e-17	Macrophages	Arc
7.07401e-22	-2.16409	0.006	0.026	2.28384e-17	Macrophages	Kcne3
7.17599e-22	1.32594	0.053	0.022	2.31677e-17	Macrophages	Sept8
7.27161e-22	2.3764	0.023	0.004	2.34764e-17	Macrophages	Gm15943
8.88303e-22	-4.94529	0	0.012	2.86788e-17	Macrophages	Padi1
1.01949e-21	-1.01918	0.097	0.147	3.29144e-17	Macrophages	Map4k2
1.22936e-21	1.1656	0.037	0.012	3.96897e-17	Macrophages	Mmp12
1.23931e-21	-1.10381	0.046	0.085	4.00112e-17	Macrophages	Nck2
1.61311e-21	-4.69664	0.002	0.017	5.20792e-17	Macrophages	Gm19696
1.671e-21	-3.39138	0.107	0.147	5.39482e-17	Macrophages	Hcar2
1.86463e-21	-1.66878	0.018	0.044	6.01996e-17	Macrophages	Rnf144a
1.92101e-21	-1.50462	0.012	0.035	6.20199e-17	Macrophages	Knstrn
1.99289e-21	1.0009	0.084	0.045	6.43404e-17	Macrophages	Abcb1a
2.05653e-21	-4.66699	0	0.012	6.63952e-17	Macrophages	4930519G04Rik
2.85887e-21	-2.97519	0.002	0.015	9.22985e-17	Macrophages	Ngfr
3.15528e-21	-1.47257	0.023	0.052	1.01868e-16	Macrophages	Nemp2
3.1602e-21	-1.67839	0.009	0.031	1.02027e-16	Macrophages	Wdr6
3.92956e-21	-1.13698	0.096	0.143	1.26866e-16	Macrophages	Hmgcs1
4.20615e-21	-3.13361	0.004	0.021	1.35795e-16	Macrophages	Adgrg3
5.09376e-21	-2.48318	0.015	0.039	1.64452e-16	Macrophages	Rps6ka2
5.17014e-21	1.01388	0.065	0.031	1.66918e-16	Macrophages	Galnt3
5.26502e-21	-4.6784	0.001	0.013	1.69981e-16	Macrophages	Angptl7
5.50195e-21	-1.70695	0.054	0.093	1.7763e-16	Macrophages	Syne1
5.79951e-21	-1.08798	0.074	0.117	1.87237e-16	Macrophages	Glcci1
6.16661e-21	-1.05775	0.056	0.095	1.99089e-16	Macrophages	Mfhas1
6.34012e-21	-2.46955	0.001	0.013	2.04691e-16	Macrophages	Kremen2
6.73986e-21	-1.04401	0.187	0.244	2.17596e-16	Macrophages	Trim30b
6.93704e-21	-1.86394	0.024	0.052	2.23962e-16	Macrophages	Gm29282
7.20204e-21	-2.8804	0.004	0.021	2.32518e-16	Macrophages	Fbxl13
9.69917e-21	-1.77853	0.007	0.026	3.13138e-16	Macrophages	Tbx21
1.01292e-20	-1.64506	0.039	0.073	3.2702e-16	Macrophages	Ggt5
1.07497e-20	2.66306	0.019	0.002	3.47055e-16	Macrophages	Col1a1
1.10949e-20	-1.70673	0.009	0.03	3.58199e-16	Macrophages	Ak8
1.11909e-20	-1.19121	0.049	0.086	3.61299e-16	Macrophages	Prickle3
1.1739e-20	-2.96229	0.001	0.014	3.78993e-16	Macrophages	Wnt11
1.20981e-20	-2.89042	0.003	0.017	3.90589e-16	Macrophages	Cx3cl1
1.26871e-20	-1.01458	0.096	0.143	4.09602e-16	Macrophages	Tmem154
1.39706e-20	1.34207	0.051	0.021	4.5104e-16	Macrophages	Pkd2
1.66057e-20	-2.37708	0.007	0.025	5.36115e-16	Macrophages	Zfp296
1.6673e-20	-1.71806	0.023	0.051	5.38288e-16	Macrophages	Setbp1
1.80221e-20	-2.33324	0.003	0.019	5.81843e-16	Macrophages	Zdhhc15
2.02956e-20	-5.39461	0.001	0.013	6.55244e-16	Macrophages	Gm26535
2.09038e-20	-1.55431	0.023	0.051	6.74879e-16	Macrophages	Jade1
2.13008e-20	1.74548	0.022	0.004	6.87696e-16	Macrophages	Adamdec1
2.3199e-20	-6.23696	0	0.011	7.4898e-16	Macrophages	Scrn1
2.59547e-20	-2.08863	0.005	0.022	8.37949e-16	Macrophages	Kif5a
2.791e-20	-1.65277	0.068	0.109	9.01075e-16	Macrophages	Nostrin
2.81104e-20	-4.80882	0	0.012	9.07546e-16	Macrophages	Il17rb
2.81988e-20	-8.15204	0	0.011	9.104e-16	Macrophages	Ceacam10
3.14983e-20	-4.14539	0.002	0.016	1.01692e-15	Macrophages	1600002D24Rik
3.9944e-20	1.44811	0.046	0.019	1.28959e-15	Macrophages	Adap2os
4.26785e-20	-1.40374	0.019	0.046	1.37788e-15	Macrophages	Cmtm8
5.53027e-20	-2.62935	0.02	0.046	1.78545e-15	Macrophages	Gm19705
6.52109e-20	1.05496	0.083	0.045	2.10533e-15	Macrophages	Zfp993
6.73911e-20	-1.2099	0.139	0.188	2.17572e-15	Macrophages	Siglece
7.89282e-20	-1.11898	0.019	0.046	2.5482e-15	Macrophages	Nipsnap1
8.27863e-20	-2.64749	0.013	0.035	2.67275e-15	Macrophages	Myo1d
9.63332e-20	2.41699	0.026	0.006	3.11012e-15	Macrophages	Tnfaip8l3
1.2569e-19	-1.50496	0.02	0.046	4.05789e-15	Macrophages	Morn2
1.26618e-19	1.8246	0.031	0.009	4.08786e-15	Macrophages	Gm46563
1.29045e-19	-5.90901	0.001	0.012	4.1662e-15	Macrophages	Dscaml1
1.32687e-19	-2.82894	0.002	0.014	4.2838e-15	Macrophages	Col23a1
1.36926e-19	-1.99104	0.08	0.122	4.42066e-15	Macrophages	Serpinb9
1.42765e-19	-5.0227	0.001	0.013	4.60916e-15	Macrophages	Mab21l3
1.44625e-19	1.39287	0.038	0.013	4.66922e-15	Macrophages	Cysltr2
1.44741e-19	1.42309	0.042	0.016	4.67295e-15	Macrophages	Sdc1
1.90417e-19	-1.49918	0.011	0.032	6.14763e-15	Macrophages	Suox
2.04741e-19	-6.11779	0	0.01	6.61007e-15	Macrophages	Ctrc
2.15435e-19	2.58585	0.023	0.005	6.95532e-15	Macrophages	Ch25h
2.34318e-19	-1.03974	0.063	0.103	7.56494e-15	Macrophages	Cks1b
2.48465e-19	-3.01255	0.003	0.016	8.02168e-15	Macrophages	Gm45552
2.57362e-19	-1.77882	0.062	0.099	8.30894e-15	Macrophages	Gm39556
2.90012e-19	-1.16994	0.032	0.063	9.36303e-15	Macrophages	Alg2
3.36174e-19	-2.32149	0.004	0.019	1.08534e-14	Macrophages	Gm13571
5.08156e-19	-1.01773	0.033	0.064	1.64058e-14	Macrophages	Elovl6
5.98439e-19	-1.46973	0.012	0.034	1.93206e-14	Macrophages	Slc14a1
6.09775e-19	-1.29552	0.048	0.083	1.96866e-14	Macrophages	4930581F22Rik
6.56094e-19	-1.21553	0.126	0.172	2.1182e-14	Macrophages	Rasa2
8.74093e-19	-1.70258	0.011	0.031	2.82201e-14	Macrophages	Spc24
9.0731e-19	-1.44942	0.025	0.052	2.92925e-14	Macrophages	Mast4
9.25312e-19	-2.18477	0.007	0.025	2.98737e-14	Macrophages	Gm44066
9.34313e-19	-3.26377	0.001	0.013	3.01643e-14	Macrophages	Gm17021
9.54472e-19	-2.02413	0.003	0.018	3.08151e-14	Macrophages	Serpinf1
9.70146e-19	-5.05654	0.001	0.012	3.13212e-14	Macrophages	Mrgpra2b
1.02574e-18	-1.51517	0.021	0.047	3.3116e-14	Macrophages	Scnn1a
1.16068e-18	-1.43603	0.03	0.059	3.74727e-14	Macrophages	Phc1
1.22826e-18	-1.41081	0.029	0.058	3.96543e-14	Macrophages	Mapk13
1.36672e-18	1.32748	0.042	0.017	4.41246e-14	Macrophages	Coprs
1.49597e-18	-5.22959	0	0.01	4.82973e-14	Macrophages	Grifin
1.91278e-18	1.07319	0.093	0.055	6.17541e-14	Macrophages	Procr
2.1625e-18	-3.25637	0.002	0.014	6.98164e-14	Macrophages	Ndnf
2.23037e-18	-2.94816	0.002	0.014	7.20075e-14	Macrophages	Ikzf4
2.40335e-18	-1.28976	0.019	0.044	7.75923e-14	Macrophages	Cd34
2.47157e-18	-1.47216	0.144	0.188	7.97946e-14	Macrophages	Nudt4
2.79082e-18	-3.42463	0.004	0.019	9.01017e-14	Macrophages	Dach1
3.03318e-18	1.25686	0.046	0.02	9.79263e-14	Macrophages	Stra6l
4.95923e-18	-1.61106	0.013	0.034	1.60109e-13	Macrophages	Scml4
6.0294e-18	1.34342	0.044	0.018	1.94659e-13	Macrophages	Skp2
6.1193e-18	-1.78911	0.026	0.052	1.97562e-13	Macrophages	Pakap.1
6.40176e-18	1.99201	0.019	0.003	2.06681e-13	Macrophages	Mmp13
6.60731e-18	-1.5802	0.022	0.047	2.13317e-13	Macrophages	Crip2
8.28817e-18	-1.12676	0.042	0.074	2.67583e-13	Macrophages	Glce
8.65057e-18	-6.22629	0	0.01	2.79284e-13	Macrophages	Gm10432
9.10259e-18	-1.22119	0.015	0.038	2.93877e-13	Macrophages	Eml5
9.36477e-18	-1.73076	0.006	0.022	3.02341e-13	Macrophages	Lrrc18
9.69403e-18	4.60824	0.013	0.001	3.12972e-13	Macrophages	Fcrls
1.15078e-17	-1.13348	0.035	0.065	3.71529e-13	Macrophages	Kdm1b
1.15356e-17	-2.48231	0.007	0.023	3.72428e-13	Macrophages	Lad1
1.16271e-17	-1.05833	0.08	0.121	3.7538e-13	Macrophages	Igkv3-2
1.18016e-17	-1.43643	0.015	0.036	3.81015e-13	Macrophages	Rab11fip4
1.32544e-17	-4.08221	0.001	0.012	4.27917e-13	Macrophages	9130015A21Rik
1.53724e-17	-1.63428	0.01	0.028	4.96299e-13	Macrophages	Fam92a
1.56846e-17	1.25364	0.061	0.031	5.06378e-13	Macrophages	Chic1
1.92313e-17	-1.12334	0.031	0.059	6.20881e-13	Macrophages	Dhx37
1.98553e-17	-2.13935	0.009	0.027	6.41029e-13	Macrophages	Rasip1
2.47432e-17	-4.02229	0.001	0.011	7.98834e-13	Macrophages	Nbl1
2.55576e-17	-2.65443	0.017	0.04	8.25128e-13	Macrophages	Gm28809
2.60863e-17	-2.95597	0.002	0.014	8.42197e-13	Macrophages	Mapk11
2.79139e-17	-1.08092	0.06	0.096	9.01201e-13	Macrophages	Sh3bp4
3.1549e-17	1.01547	0.053	0.025	1.01856e-12	Macrophages	Acyp2
3.2294e-17	-1.75512	0.01	0.028	1.04261e-12	Macrophages	Tlcd2
3.30612e-17	-3.95008	0	0.01	1.06738e-12	Macrophages	Chst10
3.51648e-17	-1.5927	0.011	0.03	1.13529e-12	Macrophages	Cdca3
3.62453e-17	-2.25173	0.009	0.027	1.17018e-12	Macrophages	AU019990
4.50368e-17	-1.08226	0.022	0.047	1.45401e-12	Macrophages	Diaph3
4.79603e-17	-3.67033	0.001	0.012	1.5484e-12	Macrophages	Sh2d5
4.85041e-17	-3.40782	0.001	0.012	1.56595e-12	Macrophages	Capsl
4.92173e-17	-3.72498	0.003	0.016	1.58898e-12	Macrophages	8030442B05Rik
5.2031e-17	-2.7815	0.002	0.014	1.67982e-12	Macrophages	Zcchc18
5.22088e-17	-1.38121	0.107	0.147	1.68556e-12	Macrophages	Igf1r
6.1287e-17	-3.14376	0.002	0.013	1.97865e-12	Macrophages	Gm7247
6.20259e-17	1.12244	0.09	0.054	2.00251e-12	Macrophages	Plxdc2
7.2864e-17	-1.19187	0.01	0.028	2.35241e-12	Macrophages	Klk8
9.96548e-17	1.87511	0.026	0.008	3.21736e-12	Macrophages	1700034H15Rik
1.06718e-16	-3.05543	0.004	0.017	3.44539e-12	Macrophages	Zfp831
1.07179e-16	1.71646	0.033	0.012	3.46028e-12	Macrophages	Fabp3
1.25259e-16	-1.5148	0.01	0.028	4.04397e-12	Macrophages	Myo1h
1.33219e-16	-4.18135	0.001	0.012	4.30097e-12	Macrophages	Rragd
1.34899e-16	2.05477	0.023	0.006	4.35523e-12	Macrophages	Gm32089
1.5278e-16	-4.8538	0.001	0.01	4.9325e-12	Macrophages	Gm10790
1.55261e-16	2.95072	0.015	0.002	5.0126e-12	Macrophages	Dppa3
1.56672e-16	1.03459	0.02	0.004	5.05815e-12	Macrophages	Ubd
2.29227e-16	-1.0564	0.067	0.104	7.40059e-12	Macrophages	Qpct
2.32765e-16	1.38734	0.023	0.006	7.51483e-12	Macrophages	Bgn
2.41651e-16	-2.45245	0.025	0.05	7.8017e-12	Macrophages	E030030I06Rik
2.51679e-16	-2.76279	0.002	0.013	8.12546e-12	Macrophages	Tmod2
3.33306e-16	-1.22347	0.03	0.057	1.07608e-11	Macrophages	Kif23
3.76328e-16	1.02299	0.049	0.023	1.21498e-11	Macrophages	Adgrb1
5.17172e-16	-1.2992	0.02	0.044	1.66969e-11	Macrophages	Cdca7
5.18218e-16	2.23741	0.018	0.003	1.67307e-11	Macrophages	Ccl8
5.68839e-16	1.60346	0.022	0.006	1.8365e-11	Macrophages	Rbp1
6.1046e-16	-1.24756	0.018	0.04	1.97087e-11	Macrophages	Gimap1
6.24623e-16	1.11567	0.039	0.016	2.01659e-11	Macrophages	Lrp4
7.22148e-16	-1.26344	0.034	0.062	2.33146e-11	Macrophages	Magi3
8.25369e-16	-3.50118	0.002	0.012	2.6647e-11	Macrophages	Tox3
8.27802e-16	-1.11555	0.035	0.064	2.67256e-11	Macrophages	Stard10
9.07202e-16	-2.23046	0.003	0.015	2.9289e-11	Macrophages	Plet1os
9.89443e-16	-3.02456	0.001	0.011	3.19442e-11	Macrophages	Gm45669
1.16019e-15	-2.13181	0.003	0.016	3.74566e-11	Macrophages	Gm15156
1.24555e-15	-1.32454	0.012	0.031	4.02127e-11	Macrophages	Gemin8
1.54675e-15	1.6788	0.024	0.007	4.99369e-11	Macrophages	Grhl1
1.59864e-15	1.72387	0.023	0.007	5.16122e-11	Macrophages	Zfp667
1.74715e-15	-3.24847	0.002	0.013	5.64068e-11	Macrophages	Itgad
1.76214e-15	1.06121	0.062	0.034	5.68908e-11	Macrophages	Bub1b
1.85445e-15	-2.96786	0.003	0.014	5.9871e-11	Macrophages	Synpo2
1.96064e-15	-1.97405	0.003	0.015	6.32993e-11	Macrophages	Armcx2
2.51518e-15	-1.08007	0.072	0.108	8.12025e-11	Macrophages	Pgghg
2.99028e-15	-3.73834	0.003	0.015	9.65411e-11	Macrophages	Il12b
3.30851e-15	-1.86132	0.005	0.018	1.06815e-10	Macrophages	B630019K06Rik
3.59972e-15	-1.03882	0.03	0.056	1.16217e-10	Macrophages	Calcrl
4.01444e-15	1.47006	0.023	0.007	1.29606e-10	Macrophages	Gm16229
4.34361e-15	-3.29527	0.001	0.01	1.40233e-10	Macrophages	Sit1
5.61783e-15	-1.35913	0.072	0.107	1.81372e-10	Macrophages	Gcnt1
6.27003e-15	-1.46176	0.009	0.025	2.02428e-10	Macrophages	Klrb1f
6.82098e-15	-1.4253	0.01	0.026	2.20215e-10	Macrophages	Pkmyt1
6.91443e-15	1.41734	0.027	0.009	2.23232e-10	Macrophages	Ltbp1
7.3131e-15	-1.43154	0.014	0.033	2.36103e-10	Macrophages	Clec1a
7.77018e-15	2.04268	0.015	0.003	2.5086e-10	Macrophages	Col14a1
8.03431e-15	-1.06649	0.021	0.044	2.59388e-10	Macrophages	Pank1
8.33802e-15	-1.94512	0.009	0.024	2.69193e-10	Macrophages	Hrh1
8.40168e-15	-2.74384	0.005	0.018	2.71248e-10	Macrophages	Gm36660
8.48643e-15	1.42563	0.021	0.006	2.73984e-10	Macrophages	Jag1
9.04396e-15	-2.52825	0.002	0.013	2.91984e-10	Macrophages	Srl
9.28856e-15	1.22134	0.023	0.007	2.99881e-10	Macrophages	Gm20412
1.06642e-14	-1.75384	0.004	0.016	3.44293e-10	Macrophages	Slain1
1.12039e-14	-1.97686	0.014	0.032	3.61718e-10	Macrophages	Arhgap28
1.14912e-14	-2.0867	0.004	0.016	3.70993e-10	Macrophages	Stk32c
1.15949e-14	-2.69032	0.003	0.014	3.74341e-10	Macrophages	Npr1
1.1722e-14	3.27534	0.013	0.001	3.78445e-10	Macrophages	Rapsn
1.19388e-14	1.61867	0.023	0.007	3.85445e-10	Macrophages	Ltbp3
1.20525e-14	-2.95553	0.002	0.013	3.89116e-10	Macrophages	Chsy3
1.30716e-14	-1.3354	0.017	0.037	4.22016e-10	Macrophages	Hgh1
1.34936e-14	2.83303	0.014	0.002	4.35641e-10	Macrophages	Col1a2
1.36616e-14	-1.5816	0.006	0.02	4.41065e-10	Macrophages	Vangl2
1.41828e-14	-1.53552	0.009	0.026	4.57893e-10	Macrophages	A330009N23Rik
1.62022e-14	-3.12608	0.002	0.013	5.23087e-10	Macrophages	Mex3b
1.6218e-14	4.07457	0.01	0	5.23599e-10	Macrophages	Kcnj10
1.74727e-14	-2.8228	0.002	0.012	5.64107e-10	Macrophages	Ptchd1
1.86882e-14	-2.18459	0.003	0.015	6.0335e-10	Macrophages	Ankrd55
2.03131e-14	-1.7894	0.006	0.021	6.55808e-10	Macrophages	Fstl3
2.37265e-14	-2.85088	0.004	0.016	7.66009e-10	Macrophages	Gramd1c
2.47565e-14	-1.08373	0.016	0.036	7.99264e-10	Macrophages	Cdkn2c
2.51446e-14	-1.06235	0.06	0.092	8.11793e-10	Macrophages	Slc44a1
2.55008e-14	-1.99853	0.012	0.029	8.23293e-10	Macrophages	Aqp9
2.9098e-14	-3.1095	0.002	0.011	9.39429e-10	Macrophages	Sned1
2.95371e-14	-2.67833	0.001	0.01	9.53605e-10	Macrophages	Oosp1
3.3275e-14	-1.79534	0.008	0.023	1.07428e-09	Macrophages	1810034E14Rik
3.4242e-14	-3.79121	0.002	0.013	1.1055e-09	Macrophages	Gm39321
3.44915e-14	3.16104	0.013	0.002	1.11356e-09	Macrophages	4930556M19Rik
3.84458e-14	-1.4081	0.034	0.059	1.24122e-09	Macrophages	Nmrk1
3.99357e-14	1.21988	0.038	0.017	1.28932e-09	Macrophages	Gm15880
4.10188e-14	1.52564	0.029	0.011	1.32429e-09	Macrophages	Slc4a11
4.23945e-14	-2.71537	0.004	0.017	1.36871e-09	Macrophages	Fam129c
4.79303e-14	-2.98341	0.001	0.01	1.54743e-09	Macrophages	Gm39302
5.49787e-14	-2.54689	0.009	0.024	1.77499e-09	Macrophages	Gm16174
5.71883e-14	2.00025	0.016	0.003	1.84632e-09	Macrophages	Kctd19
5.80834e-14	3.19018	0.01	0.001	1.87522e-09	Macrophages	Htra4
6.72808e-14	1.08556	0.029	0.011	2.17216e-09	Macrophages	Unc13a
7.17801e-14	1.60829	0.021	0.006	2.31742e-09	Macrophages	Hoxb3
7.58969e-14	-1.15107	0.014	0.033	2.45033e-09	Macrophages	Cenpm
8.30787e-14	-1.18553	0.015	0.033	2.6822e-09	Macrophages	Map3k6
8.45293e-14	1.15258	0.063	0.036	2.72903e-09	Macrophages	Tanc2
8.8468e-14	1.04028	0.029	0.011	2.85619e-09	Macrophages	Ptgfrn
9.26256e-14	-1.68127	0.013	0.031	2.99042e-09	Macrophages	Abhd6
9.71093e-14	-1.87878	0.003	0.014	3.13517e-09	Macrophages	2810429I04Rik
1.03397e-13	-1.11499	0.024	0.047	3.33817e-09	Macrophages	Cdc14b
1.10731e-13	-1.57078	0.009	0.024	3.57495e-09	Macrophages	Rnf43
1.19496e-13	-2.84711	0.002	0.012	3.85793e-09	Macrophages	Abca5
1.31519e-13	-1.08626	0.124	0.163	4.2461e-09	Macrophages	Specc1
1.35043e-13	1.47507	0.03	0.012	4.35986e-09	Macrophages	Gm47242
1.44325e-13	1.68175	0.018	0.004	4.65954e-09	Macrophages	Pdgfc
1.5495e-13	1.22348	0.028	0.011	5.00255e-09	Macrophages	Serping1
1.55532e-13	-1.85592	0.004	0.016	5.02136e-09	Macrophages	Armcx6
1.63252e-13	-1.20599	0.018	0.037	5.2706e-09	Macrophages	Gem
1.87399e-13	-1.43439	0.009	0.025	6.05018e-09	Macrophages	Gm9895
1.90242e-13	-2.13164	0.002	0.012	6.14197e-09	Macrophages	Eid2
2.00177e-13	-1.06419	0.023	0.044	6.46272e-09	Macrophages	Tpx2
2.18045e-13	-2.14045	0.004	0.015	7.03957e-09	Macrophages	Gm45051
2.25899e-13	-1.63412	0.018	0.038	7.29316e-09	Macrophages	Fhl3
2.58702e-13	-2.32618	0.003	0.013	8.35218e-09	Macrophages	Abca17
2.58966e-13	-1.62833	0.013	0.031	8.36073e-09	Macrophages	Fam169b
3.4919e-13	-1.9032	0.005	0.017	1.12736e-08	Macrophages	Zbtb10
3.54998e-13	-1.4112	0.01	0.026	1.14611e-08	Macrophages	Knl1
3.73879e-13	-1.54787	0.006	0.018	1.20707e-08	Macrophages	Slc25a23
4.713e-13	-3.41607	0.002	0.012	1.52159e-08	Macrophages	Dscam
5.30922e-13	-1.76755	0.003	0.014	1.71408e-08	Macrophages	Nlgn2
5.37978e-13	-1.06541	0.02	0.04	1.73686e-08	Macrophages	Lrrc20
6.34543e-13	-1.20795	0.025	0.047	2.04862e-08	Macrophages	Gpr55
6.69034e-13	-1.75106	0.013	0.03	2.15998e-08	Macrophages	Iglc2
6.80499e-13	-2.53316	0.005	0.017	2.19699e-08	Macrophages	Mgll
6.90696e-13	-1.16281	0.017	0.035	2.22991e-08	Macrophages	Cenpv
7.56745e-13	1.59913	0.027	0.011	2.44315e-08	Macrophages	Gm7644
8.6566e-13	-2.73356	0.006	0.019	2.79478e-08	Macrophages	Per2
8.88097e-13	-1.12141	0.02	0.04	2.86722e-08	Macrophages	Mfge8
1.07577e-12	-2.38333	0.007	0.021	3.47312e-08	Macrophages	B230208H11Rik
1.20043e-12	-1.31979	0.017	0.035	3.87559e-08	Macrophages	Tmem216
1.22399e-12	1.9657	0.017	0.005	3.95164e-08	Macrophages	Pigz
1.35915e-12	-1.42522	0.008	0.022	4.38802e-08	Macrophages	Krtcap3
1.46415e-12	-1.99628	0.003	0.012	4.72699e-08	Macrophages	Trim46
1.61447e-12	-1.126	0.173	0.208	5.21233e-08	Macrophages	Ifi27
1.6681e-12	-1.01273	0.027	0.049	5.38547e-08	Macrophages	2200002D01Rik
1.83844e-12	1.65075	0.016	0.004	5.9354e-08	Macrophages	Dcn
2.18342e-12	-1.07341	0.007	0.019	7.04917e-08	Macrophages	Bdh1
2.18505e-12	-1.67258	0.003	0.014	7.05443e-08	Macrophages	Wtip
2.19957e-12	1.17052	0.021	0.007	7.1013e-08	Macrophages	Tmprss4
2.53606e-12	-1.09563	0.032	0.055	8.18766e-08	Macrophages	Tnfrsf9
2.58282e-12	1.00588	0.069	0.042	8.33864e-08	Macrophages	Ifi214
3.05914e-12	-1.97517	0.008	0.021	9.87642e-08	Macrophages	Pxmp2
3.06529e-12	-2.68908	0.002	0.012	9.89629e-08	Macrophages	Nipal1
3.25877e-12	-1.06352	0.154	0.19	1.05209e-07	Macrophages	Atp6v0a1
3.4892e-12	-1.38909	0.01	0.024	1.12649e-07	Macrophages	Rnf227
4.42314e-12	-1.48827	0.015	0.032	1.42801e-07	Macrophages	Ccdc162
4.92423e-12	-1.53031	0.01	0.025	1.58979e-07	Macrophages	Lss
5.12603e-12	-1.29854	0.004	0.015	1.65494e-07	Macrophages	P2rx5
5.18756e-12	-3.3526	0.002	0.01	1.6748e-07	Macrophages	Notch3
5.43123e-12	-2.18964	0.006	0.017	1.75347e-07	Macrophages	Slc44a5
5.72041e-12	-2.05362	0.002	0.01	1.84683e-07	Macrophages	Kcnk12
6.32642e-12	2.11497	0.013	0.003	2.04249e-07	Macrophages	Col3a1
6.51734e-12	-2.70042	0.012	0.027	2.10412e-07	Macrophages	Spatc1
7.90941e-12	-2.64792	0.002	0.01	2.55355e-07	Macrophages	Gm37529
9.00574e-12	-2.41574	0.004	0.015	2.9075e-07	Macrophages	Ephb2
9.57352e-12	-2.0692	0.004	0.015	3.09081e-07	Macrophages	Zfp599
1.02423e-11	1.69846	0.025	0.01	3.30673e-07	Macrophages	Gm49662
1.02977e-11	-1.3877	0.017	0.035	3.32463e-07	Macrophages	Ccnb2
1.1201e-11	-1.10473	0.023	0.042	3.61624e-07	Macrophages	Tjp3
1.12867e-11	1.13263	0.059	0.035	3.64391e-07	Macrophages	Fbxo32
1.25557e-11	1.99034	0.016	0.004	4.0536e-07	Macrophages	Gm13713
1.32505e-11	-2.20641	0.003	0.012	4.27793e-07	Macrophages	Prrg4
1.35251e-11	-3.69283	0.002	0.01	4.36658e-07	Macrophages	Enthd1
1.47249e-11	2.12583	0.015	0.004	4.75393e-07	Macrophages	Gm31105
1.69859e-11	1.53688	0.013	0.003	5.48389e-07	Macrophages	Slc6a8
1.86181e-11	-1.16028	0.014	0.031	6.01086e-07	Macrophages	Uhrf1
1.948e-11	-2.03067	0.015	0.031	6.2891e-07	Macrophages	Egr3
2.17104e-11	-1.11866	0.025	0.045	7.00919e-07	Macrophages	Spaca9
2.18311e-11	-1.13629	0.06	0.087	7.04817e-07	Macrophages	Calcoco1
2.3653e-11	1.65517	0.025	0.01	7.63636e-07	Macrophages	Gm41611
2.42817e-11	-3.03261	0.004	0.014	7.83935e-07	Macrophages	Gm31683
2.55631e-11	-1.38744	0.008	0.021	8.25304e-07	Macrophages	Patj
2.6733e-11	-1.76661	0.006	0.018	8.63075e-07	Macrophages	Ercc6l
2.84763e-11	1.13635	0.04	0.021	9.19357e-07	Macrophages	Fbn1
3.14931e-11	-2.38123	0.003	0.012	1.01676e-06	Macrophages	Zfp521
3.30391e-11	-1.01323	0.115	0.149	1.06667e-06	Macrophages	Zdhhc18
3.3091e-11	-1.43461	0.044	0.068	1.06834e-06	Macrophages	Camkk1
3.39318e-11	-1.62595	0.008	0.021	1.09549e-06	Macrophages	Fhit
3.42187e-11	1.38469	0.013	0.003	1.10475e-06	Macrophages	Gdpd1
3.77042e-11	1.15078	0.037	0.019	1.21728e-06	Macrophages	Zfp704
3.78891e-11	-1.30825	0.004	0.014	1.22325e-06	Macrophages	Mns1
4.27465e-11	-1.46527	0.031	0.052	1.38007e-06	Macrophages	Gm43672
4.30315e-11	1.1965	0.022	0.008	1.38927e-06	Macrophages	Adrb1
4.57104e-11	-1.19533	0.011	0.026	1.47576e-06	Macrophages	P2ry1
4.69869e-11	1.71606	0.02	0.007	1.51697e-06	Macrophages	Art2b
4.9609e-11	1.25914	0.012	0.002	1.60163e-06	Macrophages	Scamp5
5.54466e-11	-2.17609	0.003	0.012	1.79009e-06	Macrophages	Cldn15
5.68656e-11	-1.74199	0.016	0.033	1.83591e-06	Macrophages	Susd1
5.69844e-11	-1.05041	0.008	0.021	1.83974e-06	Macrophages	Olfr433
6.07158e-11	-1.00008	0.033	0.055	1.96021e-06	Macrophages	Scai
6.41276e-11	-1.07132	0.02	0.038	2.07036e-06	Macrophages	Gm46620
6.4204e-11	-1.47648	0.005	0.016	2.07282e-06	Macrophages	F2rl2
7.60705e-11	-1.18544	0.039	0.063	2.45594e-06	Macrophages	Ube2c
7.93805e-11	-1.04027	0.005	0.015	2.5628e-06	Macrophages	Ppef2
8.35189e-11	1.31061	0.027	0.012	2.69641e-06	Macrophages	Il6
8.73046e-11	-1.05112	0.022	0.04	2.81863e-06	Macrophages	Acat2
8.8182e-11	-1.512	0.029	0.05	2.84695e-06	Macrophages	Car2
9.1142e-11	-1.10217	0.018	0.035	2.94252e-06	Macrophages	Sult1a1
1.00666e-10	1.33646	0.023	0.009	3.25e-06	Macrophages	Tnnt1
1.01518e-10	-1.11884	0.013	0.028	3.27752e-06	Macrophages	Nat8l
1.03886e-10	-1.62936	0.014	0.029	3.35396e-06	Macrophages	H2-Eb2
1.05246e-10	-2.22729	0.004	0.014	3.39786e-06	Macrophages	Egfr
1.10098e-10	-1.71026	0.008	0.02	3.55451e-06	Macrophages	Hsd17b7
1.10518e-10	-1.57838	0.022	0.04	3.56806e-06	Macrophages	Lynx1
1.22872e-10	-1.93698	0.003	0.012	3.96694e-06	Macrophages	Bhlhb9
1.2434e-10	-1.05953	0.012	0.026	4.01431e-06	Macrophages	Gm20429
1.24555e-10	-2.17037	0.002	0.01	4.02125e-06	Macrophages	Aqp3
1.25103e-10	1.43978	0.017	0.005	4.03896e-06	Macrophages	Dagla
1.25694e-10	-1.46274	0.006	0.017	4.05802e-06	Macrophages	Abca6
1.32002e-10	-1.29417	0.005	0.016	4.26167e-06	Macrophages	Sh3d21
1.32004e-10	-1.36183	0.008	0.021	4.26174e-06	Macrophages	Cfap45
1.48454e-10	-1.09667	0.006	0.017	4.79283e-06	Macrophages	Gm13373
1.64575e-10	-2.31555	0.003	0.011	5.31332e-06	Macrophages	Sytl1
1.73385e-10	1.20353	0.022	0.009	5.59774e-06	Macrophages	Hamp
1.84236e-10	1.51892	0.017	0.006	5.94807e-06	Macrophages	Zfp652os
1.939e-10	1.78928	0.01	0.002	6.26008e-06	Macrophages	Peak1os
2.12515e-10	-2.65105	0.004	0.013	6.86104e-06	Macrophages	Egf
2.16548e-10	-1.52931	0.045	0.068	6.99125e-06	Macrophages	Gadd45a
2.20728e-10	-1.36763	0.107	0.136	7.12621e-06	Macrophages	Pdcd1lg2
2.27649e-10	2.07479	0.012	0.003	7.34964e-06	Macrophages	Gm15726
2.6544e-10	-1.42904	0.01	0.022	8.56972e-06	Macrophages	Tspyl3
2.71065e-10	-1.28646	0.006	0.017	8.75135e-06	Macrophages	6030468B19Rik
2.87631e-10	-1.0263	0.014	0.029	9.28616e-06	Macrophages	Fpgs
2.90275e-10	1.39202	0.016	0.005	9.37153e-06	Macrophages	Prr15
3.32265e-10	-1.49029	0.01	0.023	1.07272e-05	Macrophages	Gm28875
3.45445e-10	-1.17464	0.054	0.078	1.11527e-05	Macrophages	Fnbp1l
3.81909e-10	-1.02942	0.023	0.042	1.23299e-05	Macrophages	A630072M18Rik
3.84434e-10	-1.03812	0.036	0.057	1.24115e-05	Macrophages	Tbc1d2
4.02012e-10	-1.08798	0.135	0.167	1.2979e-05	Macrophages	1600020E01Rik
4.06139e-10	-1.97946	0.005	0.014	1.31122e-05	Macrophages	Chst7
4.1306e-10	-1.89005	0.006	0.017	1.33357e-05	Macrophages	Cxcr5
4.6088e-10	-1.32966	0.076	0.103	1.48795e-05	Macrophages	Zc3h12c
6.12051e-10	1.07787	0.047	0.027	1.97601e-05	Macrophages	Nol4l
7.42635e-10	-1.3818	0.013	0.027	2.3976e-05	Macrophages	Icos
8.13466e-10	-2.0289	0.005	0.015	2.62627e-05	Macrophages	Ap1m2
8.43797e-10	-1.25614	0.006	0.017	2.7242e-05	Macrophages	Plekhg5
8.49892e-10	-1.69758	0.005	0.015	2.74388e-05	Macrophages	Hook1
8.93887e-10	-2.29624	0.016	0.031	2.88592e-05	Macrophages	Ifit1bl2
9.48477e-10	-1.28483	0.011	0.025	3.06216e-05	Macrophages	Klhl42
9.4972e-10	-1.2136	0.069	0.095	3.06617e-05	Macrophages	Pip5k1b
9.99531e-10	-1.85106	0.003	0.012	3.22699e-05	Macrophages	Gm43914
1.02618e-09	-1.23272	0.011	0.023	3.31301e-05	Macrophages	Rab36
1.04441e-09	-2.7327	0.011	0.023	3.37189e-05	Macrophages	Gm37800
1.31601e-09	-1.11082	0.019	0.035	4.24873e-05	Macrophages	Fmo5
1.41989e-09	1.20167	0.011	0.002	4.5841e-05	Macrophages	1700011B04Rik
1.52045e-09	1.03802	0.013	0.003	4.90878e-05	Macrophages	A930014D07Rik
1.57569e-09	-1.92424	0.004	0.013	5.08712e-05	Macrophages	Neil3
1.59741e-09	2.31834	0.011	0.003	5.15725e-05	Macrophages	A530076I17Rik
1.6466e-09	-1.9434	0.003	0.012	5.31604e-05	Macrophages	Pheta2
1.7613e-09	-1.57275	0.008	0.019	5.68636e-05	Macrophages	Pabpc1l
2.0152e-09	-2.79545	0.009	0.02	6.50606e-05	Macrophages	Gm40916
2.03508e-09	-1.91589	0.004	0.014	6.57024e-05	Macrophages	Scrn2
2.11036e-09	-1.02393	0.017	0.033	6.81328e-05	Macrophages	Casz1
2.60065e-09	-1.10907	0.018	0.033	8.39621e-05	Macrophages	Slc25a53
2.64583e-09	1.29755	0.024	0.011	8.54208e-05	Macrophages	Slc16a1
2.92488e-09	1.99337	0.012	0.003	9.44299e-05	Macrophages	Naip1
3.0181e-09	1.52878	0.022	0.01	9.74394e-05	Macrophages	Fam110b
3.03714e-09	-1.57069	0.006	0.015	9.8054e-05	Macrophages	Kazn
3.19613e-09	1.12161	0.013	0.004	0.000103187	Macrophages	Misp
3.30409e-09	-1.2346	0.006	0.015	0.000106672	Macrophages	Marveld2
3.35158e-09	-2.66182	0.005	0.014	0.000108206	Macrophages	Ly6k
3.69408e-09	-1.26784	0.006	0.016	0.000119263	Macrophages	Cdc45
3.71239e-09	1.26525	0.013	0.004	0.000119854	Macrophages	Gm13710
3.71278e-09	1.91387	0.01	0.002	0.000119867	Macrophages	Pvrig
3.99355e-09	-1.15803	0.024	0.04	0.000128932	Macrophages	Tns1
4.21126e-09	-1.45163	0.007	0.018	0.00013596	Macrophages	Btbd6
4.50449e-09	1.06714	0.034	0.018	0.000145428	Macrophages	Kif19a
5.49295e-09	-1.71538	0.011	0.024	0.00017734	Macrophages	Gm16685
5.54581e-09	-2.96484	0.005	0.014	0.000179046	Macrophages	5430425K12Rik
5.85151e-09	-1.33941	0.009	0.02	0.000188916	Macrophages	Akap17b
5.87373e-09	-2.35113	0.003	0.01	0.000189633	Macrophages	Mpzl2
5.88829e-09	-1.13191	0.012	0.025	0.000190104	Macrophages	Dhrs13
5.93454e-09	-1.66267	0.015	0.029	0.000191597	Macrophages	Cebpe
6.11286e-09	-2.20666	0.024	0.04	0.000197354	Macrophages	Ccdc126
6.30418e-09	-3.62674	0.003	0.01	0.00020353	Macrophages	Ly6g
7.06697e-09	-1.03247	0.255	0.28	0.000228157	Macrophages	Cks2
7.37579e-09	-1.40062	0.024	0.041	0.000238127	Macrophages	Pclaf
7.43911e-09	-2.12546	0.003	0.01	0.000240172	Macrophages	Eps8l2
7.45316e-09	-1.02556	0.013	0.027	0.000240625	Macrophages	Oaf
7.4607e-09	-1.48169	0.026	0.043	0.000240869	Macrophages	Tnfsf14
8.34939e-09	-1.26417	0.018	0.033	0.00026956	Macrophages	Fam89a
9.85672e-09	1.13728	0.015	0.005	0.000318224	Macrophages	Tmem26
9.94042e-09	2.47424	0.01	0.002	0.000320927	Macrophages	Kazald1
1.01929e-08	-1.64699	0.006	0.015	0.000329079	Macrophages	Cers4
1.11916e-08	-1.2735	0.025	0.042	0.000361322	Macrophages	Tcf7
1.18474e-08	-1.80493	0.004	0.013	0.000382494	Macrophages	Gpld1
1.18809e-08	-1.78222	0.003	0.01	0.000383573	Macrophages	Foxm1
1.19943e-08	-2.89038	0.004	0.012	0.000387235	Macrophages	Fgfbp3
1.23817e-08	1.40992	0.014	0.005	0.000399744	Macrophages	Cacnb4
1.27491e-08	1.10687	0.032	0.017	0.000411606	Macrophages	Htra3
1.41237e-08	1.26986	0.023	0.011	0.000455982	Macrophages	Hmcn2
1.47768e-08	-2.01659	0.003	0.011	0.000477069	Macrophages	Dmwd
1.54476e-08	-1.03554	0.037	0.056	0.000498724	Macrophages	Dhcr7
1.57405e-08	-1.33672	0.013	0.026	0.000508181	Macrophages	Tspoap1
1.70387e-08	-1.14656	0.039	0.058	0.000550095	Macrophages	Card6
1.73075e-08	-1.04507	0.014	0.027	0.000558771	Macrophages	Lbp
1.76309e-08	-1.32089	0.04	0.059	0.000569213	Macrophages	Kdr
1.80111e-08	1.22723	0.021	0.009	0.000581489	Macrophages	Cabyr
1.82667e-08	-1.60397	0.003	0.011	0.000589741	Macrophages	Gm47922
1.88144e-08	-1.44252	0.005	0.014	0.000607422	Macrophages	1700028N14Rik
1.89238e-08	1.80634	0.013	0.004	0.000610953	Macrophages	P4ha2
1.93761e-08	-1.92159	0.012	0.024	0.000625557	Macrophages	Tm4sf5
2.32035e-08	-1.09123	0.029	0.047	0.000749124	Macrophages	Igkv17-127
2.35232e-08	-1.13307	0.019	0.033	0.000759446	Macrophages	Nav2
2.65125e-08	-1.176	0.007	0.016	0.000855957	Macrophages	Enho
2.68812e-08	-1.49605	0.018	0.031	0.00086786	Macrophages	Gm50394
2.73968e-08	-1.4779	0.007	0.016	0.000884507	Macrophages	Card10
3.10234e-08	1.1417	0.014	0.005	0.00100159	Macrophages	Lif
3.16385e-08	-1.28863	0.007	0.017	0.00102145	Macrophages	Myo6
3.28048e-08	-1.28602	0.026	0.042	0.0010591	Macrophages	Gm32401
3.31429e-08	-1.59779	0.008	0.018	0.00107002	Macrophages	Wdr90
3.59511e-08	-1.06256	0.342	0.344	0.00116068	Macrophages	Ckb
3.71575e-08	-1.46203	0.007	0.017	0.00119963	Macrophages	Smyd1
3.9121e-08	-2.00519	0.003	0.01	0.00126302	Macrophages	Muc1
3.95856e-08	1.06319	0.019	0.008	0.00127802	Macrophages	4930405A10Rik
4.29724e-08	-1.38404	0.009	0.02	0.00138737	Macrophages	Mylpf
5.7095e-08	-1.21834	0.016	0.03	0.00184331	Macrophages	Peg13
5.79715e-08	-1.11914	0.019	0.034	0.00187161	Macrophages	Armc3
5.80721e-08	1.93663	0.01	0.002	0.00187486	Macrophages	Tnfsf15
6.03674e-08	1.1138	0.017	0.007	0.00194896	Macrophages	Gstm5
6.07303e-08	-2.61387	0.004	0.011	0.00196068	Macrophages	Echdc3
6.1057e-08	1.32296	0.019	0.008	0.00197123	Macrophages	Gm7580
6.56388e-08	2.18205	0.01	0.002	0.00211915	Macrophages	P3h3
6.7352e-08	-2.59019	0.007	0.017	0.00217446	Macrophages	Gm28981
6.73781e-08	-2.4111	0.003	0.011	0.0021753	Macrophages	Fcnb
6.9758e-08	-1.67397	0.004	0.012	0.00225214	Macrophages	Gm42477
7.26148e-08	-3.13107	0.003	0.01	0.00234437	Macrophages	Tuba8
7.84487e-08	-2.15218	0.014	0.026	0.00253272	Macrophages	Tnfrsf26
8.56308e-08	-1.61957	0.009	0.02	0.00276459	Macrophages	Gm9949
8.72218e-08	-2.35714	0.006	0.015	0.00281595	Macrophages	Acpp
8.78041e-08	1.02903	0.026	0.013	0.00283476	Macrophages	Trim17
8.9991e-08	-2.33661	0.003	0.01	0.00290536	Macrophages	Gm38575
9.8398e-08	-1.1389	0.011	0.022	0.00317678	Macrophages	Gm15396
1.05899e-07	-1.7145	0.006	0.014	0.00341895	Macrophages	Kifc1
1.07506e-07	-1.80301	0.003	0.01	0.00347083	Macrophages	Celsr1
1.11301e-07	1.33727	0.013	0.005	0.00359336	Macrophages	Gm49289
1.11771e-07	1.79701	0.01	0.003	0.00360853	Macrophages	Glrp1
1.20891e-07	-2.87572	0.003	0.01	0.00390296	Macrophages	Sycp2
1.25799e-07	1.13237	0.024	0.012	0.00406142	Macrophages	Efemp2
1.28683e-07	-1.46287	0.006	0.014	0.00415453	Macrophages	Melk
1.3327e-07	-1.68789	0.003	0.01	0.00430261	Macrophages	Nek2
1.40104e-07	-1.2584	0.011	0.022	0.00452327	Macrophages	Mras
1.54452e-07	-1.04542	0.078	0.102	0.0049865	Macrophages	Lima1
1.5451e-07	-1.06588	0.013	0.025	0.00498837	Macrophages	Msrb2
1.8034e-07	-1.31786	0.051	0.07	0.00582227	Macrophages	St3gal6
1.85741e-07	1.61865	0.013	0.004	0.00599665	Macrophages	Gm29488
1.92482e-07	-1.35783	0.007	0.015	0.00621427	Macrophages	Rtl6
1.93692e-07	1.01625	0.025	0.013	0.00625336	Macrophages	Bbs5
2.07085e-07	-1.25119	0.007	0.016	0.00668575	Macrophages	Msh5
2.07678e-07	-1.08279	0.018	0.031	0.00670489	Macrophages	C1qtnf12
2.13614e-07	-2.58763	0.033	0.05	0.00689654	Macrophages	Igkv8-19
2.31244e-07	1.1918	0.017	0.007	0.00746573	Macrophages	4732419C18Rik
2.38443e-07	-1.15424	0.006	0.014	0.00769812	Macrophages	Ttll9
2.47773e-07	-1.52218	0.005	0.012	0.00799936	Macrophages	Mst1r
2.60514e-07	-1.32932	0.003	0.01	0.00841068	Macrophages	Mmp28
2.9116e-07	-1.83456	0.055	0.074	0.00940011	Macrophages	Ltc4s
3.06894e-07	-1.06104	0.019	0.033	0.00990808	Macrophages	Gm27252
3.14308e-07	1.08613	0.026	0.014	0.0101474	Macrophages	Gm28100
3.21364e-07	-3.74004	0.003	0.01	0.0103752	Macrophages	Il23a
3.75945e-07	-1.11126	0.006	0.015	0.0121374	Macrophages	Hmmr
3.78676e-07	-1.24946	0.008	0.017	0.0122256	Macrophages	Mical2
3.84873e-07	-2.00959	0.004	0.011	0.0124256	Macrophages	Selp
4.07968e-07	1.04302	0.025	0.013	0.0131713	Macrophages	Pde8b
4.13557e-07	-1.11319	0.006	0.015	0.0133517	Macrophages	Pole
4.33385e-07	-1.56237	0.005	0.012	0.0139918	Macrophages	Morn1
4.62924e-07	-1.17894	0.011	0.022	0.0149455	Macrophages	Cdc42bpg
4.65988e-07	-1.25484	0.006	0.014	0.0150444	Macrophages	Bcl7a
4.89107e-07	1.20917	0.02	0.01	0.0157908	Macrophages	Gm17268
5.03264e-07	-1.05143	0.016	0.029	0.0162479	Macrophages	Fam216a
5.57559e-07	-1.21813	0.027	0.042	0.0180008	Macrophages	Dnajb2
6.09837e-07	1.40637	0.012	0.004	0.0196886	Macrophages	Vtn
6.25158e-07	-1.79126	0.014	0.025	0.0201832	Macrophages	Gm7854
6.38746e-07	1.04875	0.016	0.007	0.0206219	Macrophages	Iqgap3
6.39883e-07	1.3552	0.012	0.004	0.0206586	Macrophages	Gm46411
6.80657e-07	-4.12376	0.003	0.01	0.021975	Macrophages	Steap4
6.91926e-07	-1.46504	0.019	0.031	0.0223388	Macrophages	Arsg
7.06515e-07	-1.29314	0.005	0.012	0.0228098	Macrophages	Shcbp1
7.54178e-07	-1.34336	0.011	0.021	0.0243486	Macrophages	Mgst2
8.96581e-07	-2.22528	0.006	0.014	0.0289461	Macrophages	Tenm4
8.99618e-07	-1.08866	0.006	0.013	0.0290442	Macrophages	1810041H14Rik
9.71075e-07	-1.34295	0.004	0.011	0.0313512	Macrophages	Rab38
9.72012e-07	-1.42829	0.01	0.02	0.0313814	Macrophages	Cenpf
1.25152e-06	-1.12811	0.003	0.01	0.0404053	Macrophages	Cdh17
1.39369e-06	1.0033	0.01	0.003	0.0449954	Macrophages	Mak
1.4632e-06	-1.09215	0.008	0.016	0.0472394	Macrophages	2010016I18Rik
1.54502e-06	-1.11697	0.011	0.021	0.0498809	Macrophages	Trpt1
1.55078e-06	-1.19462	0.02	0.033	0.050067	Macrophages	Cbx7
1.88182e-06	1.00379	0.01	0.003	0.0607544	Macrophages	Creb3l3
1.90802e-06	-1.21829	0.006	0.014	0.0616004	Macrophages	Ank1
1.94162e-06	1.16179	0.013	0.006	0.0626852	Macrophages	Kcng2
2.06935e-06	1.4426	0.011	0.004	0.0668089	Macrophages	Angptl3
2.29768e-06	-1.81849	0.005	0.012	0.0741807	Macrophages	Nfe2l3
2.39603e-06	-1.77099	0.004	0.011	0.0773558	Macrophages	Klf12
2.44626e-06	-1.55879	0.017	0.008	0.0789775	Macrophages	Marco
2.50155e-06	1.43072	0.01	0.003	0.0807627	Macrophages	Pla2g3
2.66571e-06	1.44631	0.01	0.003	0.0860626	Macrophages	Gm38204
2.67086e-06	1.61102	0.01	0.004	0.0862286	Macrophages	Gm48857
2.99535e-06	-2.29392	0.004	0.011	0.0967048	Macrophages	Erg
3.4114e-06	-1.13013	0.032	0.047	0.110137	Macrophages	Pde2a
3.60932e-06	-1.89178	0.007	0.015	0.116527	Macrophages	Yes1
3.85133e-06	1.28137	0.01	0.004	0.12434	Macrophages	St18
4.07409e-06	-1.88868	0.008	0.016	0.131532	Macrophages	Zfp507
4.27e-06	-1.06614	0.009	0.017	0.137857	Macrophages	Gprc5a
4.36649e-06	-1.07356	0.009	0.018	0.140972	Macrophages	Ttc8
4.57378e-06	-1.34422	0.011	0.02	0.147664	Macrophages	Serpinh1
4.57717e-06	-2.78157	0.014	0.024	0.147774	Macrophages	Gpc3
4.7801e-06	-1.40865	0.006	0.013	0.154325	Macrophages	I730030J21Rik
4.98747e-06	-1.35585	0.004	0.011	0.16102	Macrophages	Itga3
4.99094e-06	1.41933	0.011	0.004	0.161133	Macrophages	Gm47566
5.24351e-06	-1.21744	0.009	0.017	0.169287	Macrophages	Pls3
5.34545e-06	-1.49606	0.004	0.01	0.172578	Macrophages	Rhbg
5.35563e-06	-1.53049	0.022	0.034	0.172907	Macrophages	Ppp1r3d
5.49471e-06	-1.63584	0.012	0.022	0.177397	Macrophages	Gm4107
5.94429e-06	-2.463	0.006	0.013	0.191912	Macrophages	Slc39a4
6.02116e-06	-1.25421	0.007	0.014	0.194393	Macrophages	Tgfbr3
6.08459e-06	-2.06942	0.008	0.016	0.196441	Macrophages	Bmpr1a
6.91146e-06	-1.22912	0.007	0.014	0.223137	Macrophages	1810021B22Rik
7.40642e-06	-1.97621	0.005	0.012	0.239116	Macrophages	Kntc1
7.53601e-06	-1.69655	0.005	0.012	0.2433	Macrophages	Carns1
7.62253e-06	-1.01626	0.006	0.013	0.246094	Macrophages	Gm11651
8.14429e-06	-1.29978	0.012	0.022	0.262939	Macrophages	Snhg9
8.7469e-06	-1.22898	0.007	0.015	0.282394	Macrophages	1300014J16Rik
9.06293e-06	-1.24025	0.004	0.01	0.292597	Macrophages	Lgalsl
9.20261e-06	1.13463	0.011	0.005	0.297106	Macrophages	Il10
9.65217e-06	-2.27814	0.028	0.04	0.31162	Macrophages	Fpr1
9.80738e-06	-1.59906	0.007	0.014	0.316631	Macrophages	Fxyd2
1.06488e-05	1.15343	0.013	0.006	0.343796	Macrophages	Rhod
1.3212e-05	-5.6598	0.006	0.012	0.42655	Macrophages	Camp
1.35951e-05	-1.10724	0.016	0.027	0.438917	Macrophages	Igkv12-46
1.45596e-05	-1.33486	0.117	0.135	0.470056	Macrophages	Sugct
1.50637e-05	-1.02812	0.02	0.031	0.486331	Macrophages	Cdkl3
1.72402e-05	1.29788	0.01	0.004	0.5566	Macrophages	A130077B15Rik
1.73455e-05	-1.08319	0.023	0.035	0.56	Macrophages	Slc12a2
1.78109e-05	-1.57683	0.005	0.011	0.575024	Macrophages	Tesc
2.05974e-05	1.28317	0.024	0.014	0.664986	Macrophages	Gm13814
2.09789e-05	-1.31156	0.009	0.016	0.677304	Macrophages	Zfp579
2.10025e-05	-2.59706	0.005	0.011	0.678067	Macrophages	9130230L23Rik
2.13484e-05	-1.57686	0.005	0.011	0.689232	Macrophages	C130046K22Rik
2.26058e-05	-1.18912	0.009	0.017	0.729829	Macrophages	Mettl18
2.33343e-05	-1.10284	0.093	0.112	0.753347	Macrophages	Sgms2
2.35179e-05	-1.21306	0.007	0.014	0.759275	Macrophages	Kif4
2.4711e-05	-1.31972	0.006	0.013	0.797793	Macrophages	Mcm10
2.63558e-05	-1.47101	0.045	0.059	0.850898	Macrophages	Igfbp4
3.41489e-05	-2.15567	0.008	0.015	1	Macrophages	Tst
3.48464e-05	-1.39384	0.219	0.228	1	Macrophages	Gm31718
3.73981e-05	-2.65541	0.011	0.019	1	Macrophages	Gm36551
3.78639e-05	-1.7517	0.008	0.016	1	Macrophages	Gpsm1
3.95531e-05	-1.471	0.024	0.036	1	Macrophages	Hist2h2aa2
4.15476e-05	1.22102	0.017	0.009	1	Macrophages	Egfl8
4.73796e-05	-1.10676	0.017	0.027	1	Macrophages	Hecw2
4.74412e-05	-1.00372	0.01	0.018	1	Macrophages	Miga1
4.82534e-05	-1.03523	0.051	0.066	1	Macrophages	2310010J17Rik
4.96359e-05	-1.01232	0.113	0.132	1	Macrophages	Hist1h4i
5.00684e-05	1.61249	0.01	0.004	1	Macrophages	Xylb
5.19772e-05	-1.10875	0.004	0.01	1	Macrophages	Pcbp4
5.23049e-05	1.00674	0.014	0.007	1	Macrophages	Tchh
5.28913e-05	-1.1448	0.076	0.092	1	Macrophages	Agap1
6.13884e-05	-1.29937	0.005	0.01	1	Macrophages	Ighv1-76
6.26036e-05	-1.03391	0.01	0.017	1	Macrophages	Hddc3
6.58144e-05	-1.12576	0.005	0.01	1	Macrophages	Gm16093
6.7453e-05	-1.36826	0.023	0.034	1	Macrophages	Gm10634
6.96614e-05	-1.08402	0.021	0.032	1	Macrophages	Gm4221
7.07274e-05	-1.09903	0.458	0.38	1	Macrophages	Gadd45b
7.46521e-05	-1.15076	0.006	0.012	1	Macrophages	Gna14
8.23473e-05	-1.3184	0.004	0.01	1	Macrophages	Styxl1
8.23925e-05	-1.18508	0.022	0.032	1	Macrophages	Birc5
8.59356e-05	1.04785	0.016	0.008	1	Macrophages	Slc13a3
0.000101227	-1.45385	0.008	0.015	1	Macrophages	Stra6
0.00010265	-1.17144	0.008	0.015	1	Macrophages	Tlcd1
0.000106108	-1.37102	0.005	0.01	1	Macrophages	4930578M01Rik
0.000106535	-1.23991	0.089	0.104	1	Macrophages	Blcap
0.000112591	-1.09878	0.011	0.018	1	Macrophages	Cdc20
0.000112746	-1.21474	0.006	0.013	1	Macrophages	Cuedc1
0.000117092	-1.07703	0.007	0.013	1	Macrophages	Tmem150a
0.000129295	-1.31602	0.036	0.049	1	Macrophages	Dnah7a
0.000135253	-1.33149	0.008	0.014	1	Macrophages	0610040F04Rik
0.000162719	-1.00388	0.006	0.012	1	Macrophages	Pkn3
0.00017173	-1.59818	0.008	0.014	1	Macrophages	Tnfrsf22
0.00018218	-2.62565	0.013	0.02	1	Macrophages	F3
0.000185809	-1.22629	0.013	0.007	1	Macrophages	Edn1
0.000211874	3.93593	0.027	0.018	1	Macrophages	Igkv14-100
0.000213097	-1.39914	0.006	0.012	1	Macrophages	Tnk2
0.000222875	-1.78969	0.007	0.013	1	Macrophages	Gm14963
0.000303167	-1.14953	0.005	0.01	1	Macrophages	Tarsl2
0.000313639	-1.11225	0.013	0.021	1	Macrophages	Gm16740
0.000316021	-1.60563	0.005	0.01	1	Macrophages	Nupr1l
0.000362057	2.08995	0.061	0.047	1	Macrophages	Igkv14-111
0.000363147	-1.2388	0.022	0.031	1	Macrophages	Gm14321
0.000372689	-1.00601	0.171	0.187	1	Macrophages	Uap1
0.000387347	-1.32723	0.006	0.011	1	Macrophages	Efna5
0.000392336	1.03257	0.012	0.006	1	Macrophages	Gm44751
0.000404894	-1.19414	0.006	0.012	1	Macrophages	2610307P16Rik
0.00040579	-1.07987	0.014	0.022	1	Macrophages	Rom1
0.000413606	-1.22889	0.006	0.012	1	Macrophages	1700041G16Rik
0.000421199	1.0112	0.01	0.005	1	Macrophages	Gm41414
0.00046625	-1.01676	0.007	0.013	1	Macrophages	6430531B16Rik
0.000468822	-1.04627	0.007	0.013	1	Macrophages	Ighv3-5
0.000478403	-1.58107	0.424	0.361	1	Macrophages	Ccl4
0.000488494	-1.16966	0.005	0.01	1	Macrophages	9130008F23Rik
0.00051838	-1.02653	0.069	0.082	1	Macrophages	Tob1
0.000623244	-2.80361	0.005	0.01	1	Macrophages	Atp6v0d2
0.000785276	-1.7159	0.147	0.118	1	Macrophages	Gm13822
0.00082123	-1.35402	0.008	0.014	1	Macrophages	Gm15518
0.000869218	-1.04745	0.009	0.014	1	Macrophages	1700012D14Rik
0.000920176	1.3423	0.058	0.07	1	Macrophages	Igkc
0.00098435	-1.10313	0.005	0.01	1	Macrophages	Adam22
0.00103574	-1.33101	0.006	0.01	1	Macrophages	Mtfr2
0.00103633	-1.09029	0.01	0.015	1	Macrophages	Pard3b
0.00114581	-1.09529	0.007	0.012	1	Macrophages	Fam71e1
0.00116277	-1.46574	0.008	0.014	1	Macrophages	2900060B14Rik
0.00134941	-1.10717	0.015	0.021	1	Macrophages	Gm20536
0.0013556	-1.19758	0.005	0.01	1	Macrophages	Tbc1d30
0.00137963	-1.40964	0.006	0.01	1	Macrophages	Gm42984
0.00139365	-1.28205	0.005	0.01	1	Macrophages	Nr3c2
0.00146004	-1.13283	0.009	0.014	1	Macrophages	Ptpn21
0.00147305	-1.65072	0.007	0.012	1	Macrophages	Gm1647
0.00156547	1.15125	0.012	0.007	1	Macrophages	Ahrr
0.00160028	-1.08207	0.067	0.079	1	Macrophages	Sema4b
0.00182215	-1.12877	0.012	0.018	1	Macrophages	Gm5914
0.00182844	-1.20507	0.01	0.016	1	Macrophages	Ehf
0.00183541	1.23837	0.01	0.006	1	Macrophages	Shcbp1l
0.00186045	-1.31789	0.014	0.02	1	Macrophages	Rnf125
0.00189023	-1.42612	0.007	0.012	1	Macrophages	B3galnt1
0.00199887	-1.27442	0.006	0.011	1	Macrophages	Dlg2
0.00200026	-1.2299	0.013	0.02	1	Macrophages	Tmc4
0.00206287	-1.01147	0.008	0.013	1	Macrophages	Rabl2
0.00208588	-1.42016	0.011	0.016	1	Macrophages	Ica1
0.00213833	-1.46287	0.119	0.096	1	Macrophages	Il1a
0.00244714	1.17996	0.018	0.012	1	Macrophages	Dcstamp
0.00264634	-1.46464	0.006	0.011	1	Macrophages	Gm16712
0.00268531	-1.24739	0.006	0.01	1	Macrophages	Efnb2
0.00270292	-1.00972	0.007	0.012	1	Macrophages	Serpini1
0.00271007	-1.02797	0.029	0.038	1	Macrophages	Gm14455
0.00285807	1.43144	0.011	0.007	1	Macrophages	Gpr152
0.00289116	-1.09127	0.014	0.02	1	Macrophages	Cdc25b
0.00292839	1.06547	0.012	0.007	1	Macrophages	Stard6
0.00356334	-1.52092	0.006	0.011	1	Macrophages	Gm17055
0.00415986	-5.67725	0.011	0.016	1	Macrophages	Ngp
0.00484881	-1.59748	0.178	0.179	1	Macrophages	Trem1
0.00666297	1.52676	0.017	0.023	1	Macrophages	Iglv1
0.00788697	-1.62695	0.007	0.011	1	Macrophages	Schip1
0.0091355	-1.07437	0.01	0.015	1	Macrophages	C230037L18Rik
0.00947095	-1.36347	0.047	0.056	1	Macrophages	Gm20234
0.00956798	-2.55469	0.289	0.229	1	Macrophages	Cxcl2
0	3.38906	0.703	0.08	0	cDC2	Kmo
0	2.43266	0.724	0.18	0	cDC2	Ccnd1
0	4.12852	0.59	0.066	0	cDC2	Klrd1
0	2.5328	0.698	0.177	0	cDC2	Olfm1
0	2.15423	0.799	0.3	0	cDC2	Ckb
0	3.36766	0.561	0.101	0	cDC2	H2-Oa
0	2.06434	0.531	0.098	0	cDC2	Flt3
0	3.21055	0.54	0.115	0	cDC2	H2-DMb2
0	4.78012	0.439	0.02	0	cDC2	Ctnnd2
0	3.30928	0.476	0.083	0	cDC2	Cd7
0	3.35168	0.403	0.045	0	cDC2	Rtn1
0	6.59726	0.363	0.01	0	cDC2	Cd209a
0	2.88693	0.371	0.053	0	cDC2	H2-Ob
0	3.18425	0.34	0.033	0	cDC2	Ddr1
0	1.52753	0.962	0.681	0	cDC2	Napsa
0	2.65975	0.301	0.028	0	cDC2	Ffar2
0	1.56555	0.947	0.697	0	cDC2	Syngr2
0	-2.38361	0.738	0.909	0	cDC2	Cebpb
1.55546e-304	2.90751	0.314	0.042	5.0218e-300	cDC2	Siglecg
8.66018e-296	1.94454	0.67	0.212	2.79594e-291	cDC2	Trerf1
2.52656e-293	2.50843	0.568	0.167	8.15699e-289	cDC2	Fh1
2.34668e-292	3.26265	0.637	0.227	7.57625e-288	cDC2	Ifitm1
5.35698e-292	1.05501	0.975	0.855	1.7295e-287	cDC2	Ifi30
1.63861e-286	2.10563	0.777	0.363	5.29025e-282	cDC2	Cfp
1.08134e-278	-4.68986	0.05	0.612	3.4911e-274	cDC2	Pla2g7
4.52593e-278	-2.76234	0.245	0.738	1.4612e-273	cDC2	Fcgr3
9.61208e-278	2.90996	0.33	0.053	3.10326e-273	cDC2	Ust
2.38827e-273	1.64117	0.856	0.487	7.71053e-269	cDC2	Gng10
1.55686e-272	2.39188	0.319	0.049	5.02631e-268	cDC2	Zbtb46
2.73514e-272	6.20623	0.121	0.003	8.83041e-268	cDC2	Cd209c
3.34318e-272	1.97498	0.592	0.182	1.07934e-267	cDC2	Bin1
1.14134e-268	3.44242	0.382	0.078	3.6848e-264	cDC2	Clec10a
7.46592e-264	-1.63573	0.895	0.931	2.41037e-259	cDC2	Ftl1
9.01956e-262	1.13185	0.965	0.768	2.91197e-257	cDC2	H2afy
6.22568e-260	1.93317	0.9	0.638	2.00996e-255	cDC2	Mdh2
1.0906e-259	2.11756	0.389	0.077	3.52101e-255	cDC2	Bcl11a
3.09517e-259	2.31218	0.423	0.095	9.99275e-255	cDC2	Chn2
2.08104e-257	1.62425	0.761	0.315	6.71865e-253	cDC2	Cbfa2t3
1.3673e-255	4.29175	0.174	0.013	4.41433e-251	cDC2	Cyp7b1
4.80687e-255	2.42528	0.388	0.081	1.5519e-250	cDC2	Adgrg5
1.6876e-253	-3.03265	0.574	0.817	5.44842e-249	cDC2	Lyz2
3.18763e-253	1.93336	0.473	0.118	1.02913e-248	cDC2	Avpi1
5.72232e-253	1.16689	0.989	0.91	1.84745e-248	cDC2	Cd74
2.08426e-252	2.22741	0.354	0.066	6.72903e-248	cDC2	P2ry10
8.79439e-249	1.44626	0.915	0.63	2.83927e-244	cDC2	Ywhah
8.98269e-249	1.15658	0.946	0.746	2.90006e-244	cDC2	Gm2a
7.46798e-244	-1.66074	0.875	0.904	2.41104e-239	cDC2	Ctsb
2.23684e-243	1.09183	0.953	0.713	7.22163e-239	cDC2	Plbd1
9.54895e-242	1.84273	0.636	0.227	3.08288e-237	cDC2	Ccnd2
9.31608e-238	1.21935	0.945	0.656	3.0077e-233	cDC2	H2-DMb1
1.17083e-235	1.25095	0.942	0.752	3.78003e-231	cDC2	H2-Aa
3.53255e-232	1.31264	0.937	0.716	1.14048e-227	cDC2	H2-Eb1
4.05118e-230	1.58622	0.649	0.233	1.30792e-225	cDC2	Dpp4
4.94596e-227	2.07239	0.42	0.102	1.5968e-222	cDC2	Afdn
7.15105e-225	3.09519	0.26	0.04	2.30872e-220	cDC2	Klrb1b
3.88583e-223	-4.25003	0.13	0.598	1.25454e-218	cDC2	Cd14
6.1562e-222	4.20108	0.171	0.016	1.98753e-217	cDC2	Ppp1r14a
1.05049e-219	2.07764	0.344	0.071	3.39152e-215	cDC2	Zfp366
2.02337e-219	1.38749	0.741	0.304	6.53245e-215	cDC2	Itgax
5.02468e-214	-1.76281	0.531	0.8	1.62222e-209	cDC2	Fyb
2.14314e-213	-5.0643	0.025	0.508	6.91912e-209	cDC2	Slc11a1
5.61608e-212	2.80116	0.249	0.039	1.81315e-207	cDC2	Kit
2.27096e-211	-1.61902	0.911	0.916	7.3318e-207	cDC2	Prdx5
2.33172e-210	1.16419	0.947	0.748	7.52795e-206	cDC2	H2-Ab1
5.50669e-210	1.78437	0.653	0.274	1.77784e-205	cDC2	Vrk1
1.7102e-209	2.24638	0.562	0.2	5.52139e-205	cDC2	Fcgrt
1.58541e-203	1.52565	0.726	0.334	5.11848e-199	cDC2	Ciita
2.7172e-201	-2.20764	0.388	0.72	8.77248e-197	cDC2	Apobec1
1.32325e-199	2.72918	0.282	0.054	4.27211e-195	cDC2	Bex6
1.49576e-199	-1.89901	0.471	0.789	4.82907e-195	cDC2	Plaur
4.34098e-194	2.00133	0.388	0.1	1.40149e-189	cDC2	1700025G04Rik
7.86131e-193	1.64977	0.791	0.458	2.53802e-188	cDC2	Ddit4
9.4944e-189	1.69064	0.573	0.214	3.06527e-184	cDC2	Gpr171
1.46293e-185	2.42114	0.257	0.047	4.72306e-181	cDC2	Tmem238
4.83837e-185	-4.64046	0.069	0.5	1.56207e-180	cDC2	Hp
3.37017e-183	-2.50958	0.193	0.613	1.08806e-178	cDC2	Klra2
7.57588e-183	-1.45784	0.777	0.888	2.44587e-178	cDC2	Txn1
9.93133e-183	4.24766	0.196	0.028	3.20633e-178	cDC2	Mgl2
2.01006e-182	-1.52653	0.572	0.807	6.48948e-178	cDC2	Lst1
1.02517e-181	-3.2611	0.122	0.548	3.30975e-177	cDC2	C3
1.48705e-181	1.5702	0.548	0.196	4.80094e-177	cDC2	Gpr183
4.48193e-179	1.81249	0.461	0.148	1.44699e-174	cDC2	Ccdc102a
3.80565e-178	1.34538	0.68	0.319	1.22865e-173	cDC2	Pkib
3.51807e-176	-1.76761	0.67	0.819	1.13581e-171	cDC2	Msrb1
3.0533e-173	1.15727	0.764	0.369	9.85759e-169	cDC2	Fyn
1.90154e-172	-3.30391	0.225	0.597	6.13913e-168	cDC2	Ninj1
9.37244e-172	1.47286	0.611	0.261	3.02589e-167	cDC2	Spint1
1.06288e-171	-3.58143	0.141	0.537	3.43152e-167	cDC2	Cfb
7.62505e-171	1.75432	0.419	0.125	2.46175e-166	cDC2	Grap2
1.02166e-170	1.48691	0.513	0.18	3.29842e-166	cDC2	Card11
1.29101e-169	1.08843	0.854	0.547	4.16801e-165	cDC2	Cnn2
1.42301e-169	3.38334	0.13	0.011	4.59419e-165	cDC2	Fgfr1
1.70959e-169	2.23755	0.331	0.084	5.51942e-165	cDC2	Snx21
4.27398e-169	-1.93445	0.354	0.692	1.37986e-164	cDC2	Fcgr2b
3.24023e-168	-4.89187	0.036	0.447	1.04611e-163	cDC2	F10
1.37771e-164	2.96802	0.167	0.021	4.44795e-160	cDC2	Slc30a4
3.48952e-163	-3.40608	0.113	0.514	1.12659e-158	cDC2	Tnfaip2
5.34052e-163	-2.41313	0.223	0.606	1.72419e-158	cDC2	Gda
1.33378e-162	2.82099	0.177	0.024	4.3061e-158	cDC2	Irf4
1.25074e-161	-3.3296	0.105	0.503	4.03801e-157	cDC2	Ms4a4a
4.01449e-161	-1.9334	0.346	0.686	1.29608e-156	cDC2	Capg
1.70958e-160	-5.30161	0.151	0.521	5.51936e-156	cDC2	Apoe
6.27675e-159	2.56901	0.182	0.026	2.02645e-154	cDC2	Trp53i11
6.73894e-159	1.67831	0.286	0.064	2.17567e-154	cDC2	Acap1
1.47133e-158	1.58986	0.582	0.246	4.75019e-154	cDC2	Map4k1
5.54522e-158	-2.43192	0.413	0.673	1.79027e-153	cDC2	Ctsd
5.76499e-158	2.63768	0.201	0.034	1.86123e-153	cDC2	Cst7
1.00753e-156	2.37917	0.261	0.057	3.2528e-152	cDC2	B4galt4
1.61573e-155	-3.88537	0.088	0.479	5.21637e-151	cDC2	Mafb
5.22476e-155	-2.13234	0.378	0.688	1.68682e-150	cDC2	Lrmda
9.00786e-155	3.47753	0.147	0.017	2.90819e-150	cDC2	Apod
2.02573e-154	-1.50681	0.701	0.825	6.54009e-150	cDC2	Zeb2
4.77506e-153	1.61512	0.446	0.151	1.54163e-148	cDC2	Icosl
1.64765e-151	1.14496	0.846	0.589	5.31944e-147	cDC2	Limd2
1.79834e-151	2.16249	0.248	0.052	5.80593e-147	cDC2	St8sia1
1.34238e-150	2.49051	0.274	0.065	4.33387e-146	cDC2	Qpct
4.29895e-150	1.50276	0.279	0.064	1.38792e-145	cDC2	Srgap3
1.20144e-149	1.59228	0.461	0.166	3.87885e-145	cDC2	Knop1
2.37412e-149	1.18079	0.73	0.386	7.66483e-145	cDC2	Bloc1s2
3.17195e-149	1.12729	0.764	0.416	1.02406e-144	cDC2	Itgb7
1.1491e-147	2.23539	0.224	0.044	3.70987e-143	cDC2	Plekha5
2.66746e-147	1.20294	0.626	0.278	8.61189e-143	cDC2	Bri3bp
2.88902e-147	1.75837	0.393	0.126	9.32719e-143	cDC2	Pkp3
3.26255e-147	1.76244	0.424	0.144	1.05331e-142	cDC2	Grasp
7.33489e-147	-2.46779	0.337	0.643	2.36807e-142	cDC2	Gsr
2.1046e-146	4.88697	0.068	0.002	6.79471e-142	cDC2	Ngfr
5.81404e-146	3.91922	0.102	0.008	1.87706e-141	cDC2	Cd209d
9.067e-146	1.63041	0.455	0.165	2.92728e-141	cDC2	Apex1
1.28709e-145	1.25217	0.619	0.283	4.15539e-141	cDC2	C1qbp
6.33582e-145	1.04979	0.951	0.787	2.04552e-140	cDC2	Crip1
9.11133e-144	-1.31392	0.722	0.836	2.94159e-139	cDC2	Tpd52
3.1643e-143	1.14149	0.806	0.491	1.0216e-138	cDC2	Otulinl
7.69411e-143	1.11477	0.805	0.468	2.48404e-138	cDC2	Tspan13
1.55331e-142	-4.61452	0.026	0.394	5.01488e-138	cDC2	Msr1
1.91435e-142	-3.72362	0.092	0.463	6.18046e-138	cDC2	Csf3r
4.20364e-141	-5.04203	0.032	0.396	1.35714e-136	cDC2	Thbs1
2.23627e-139	1.59569	0.32	0.086	7.21979e-135	cDC2	Btla
2.81338e-139	3.5801	0.097	0.007	9.08301e-135	cDC2	Klri2
1.44771e-138	-6.04191	0.013	0.37	4.67393e-134	cDC2	Apoc2
2.03411e-138	-1.95822	0.255	0.604	6.56712e-134	cDC2	Nfil3
2.21303e-138	2.14187	0.255	0.059	7.14476e-134	cDC2	Ank
9.81123e-137	1.79114	0.379	0.125	3.16755e-132	cDC2	Akr7a5
6.16301e-135	4.1738	0.098	0.008	1.98973e-130	cDC2	Hrh1
1.0279e-134	1.04541	0.681	0.334	3.31858e-130	cDC2	Alcam
3.13513e-134	-4.24973	0.054	0.407	1.01218e-129	cDC2	Aoah
7.42042e-133	-5.44929	0.031	0.381	2.39568e-128	cDC2	Clec4e
9.17714e-131	3.0706	0.129	0.016	2.96284e-126	cDC2	Kcnip3
1.26046e-130	-1.12412	0.767	0.814	4.0694e-126	cDC2	Lamp1
1.90645e-130	1.06865	0.678	0.34	6.15499e-126	cDC2	Rin3
2.65783e-130	1.01934	0.846	0.518	8.5808e-126	cDC2	S100a4
5.25291e-130	-1.27133	0.799	0.832	1.6959e-125	cDC2	Grik3
3.1188e-129	-4.00627	0.083	0.432	1.0069e-124	cDC2	Slfn4
9.29127e-129	1.54359	0.362	0.114	2.99969e-124	cDC2	Sept6
9.74276e-128	1.46823	0.528	0.222	3.14545e-123	cDC2	Bach2
1.61644e-127	-1.20489	0.596	0.785	5.21868e-123	cDC2	Mpeg1
2.73439e-127	1.41431	0.63	0.333	8.82798e-123	cDC2	Klrk1
2.88602e-127	-1.43833	0.543	0.724	9.3175e-123	cDC2	Csf1r
4.74878e-127	1.22725	0.649	0.335	1.53314e-122	cDC2	Bhlhe40
1.19063e-125	-1.97735	0.517	0.723	3.84394e-121	cDC2	Grina
1.82891e-125	-1.8582	0.301	0.607	5.90465e-121	cDC2	Lrp1
8.45171e-125	7.37904	0.044	0	2.72863e-120	cDC2	Cd209e
5.0234e-124	1.55738	0.497	0.218	1.6218e-119	cDC2	Hfe
8.93353e-124	-4.96868	0.021	0.353	2.88419e-119	cDC2	Mgst1
1.21571e-123	-4.17132	0.089	0.426	3.92493e-119	cDC2	Hmox1
2.57671e-123	1.51725	0.43	0.163	8.31892e-119	cDC2	Kynu
2.70142e-122	2.38743	0.202	0.043	8.72153e-118	cDC2	Asb2
3.69538e-122	2.95747	0.13	0.018	1.19305e-117	cDC2	2900026A02Rik
2.38258e-121	-6.48287	0.01	0.333	7.69218e-117	cDC2	Chil3
2.03941e-119	1.465	0.508	0.228	6.58423e-115	cDC2	Lta4h
1.26986e-118	1.24489	0.49	0.205	4.09974e-114	cDC2	Bmyc
1.46321e-118	1.00118	0.778	0.464	4.72398e-114	cDC2	St3gal4
2.60156e-118	1.39119	0.514	0.231	8.39914e-114	cDC2	Plscr1
7.18465e-116	-1.52086	0.742	0.821	2.31956e-111	cDC2	Cstb
2.1648e-115	1.9351	0.205	0.045	6.98907e-111	cDC2	Cdh1
4.53759e-115	1.254	0.558	0.256	1.46496e-110	cDC2	Ece1
1.45363e-114	-2.72424	0.104	0.433	4.69304e-110	cDC2	Pilra
2.32511e-114	1.28442	0.458	0.185	7.50661e-110	cDC2	Cltb
5.81621e-114	-1.78894	0.43	0.679	1.87776e-109	cDC2	Cd44
1.11739e-112	2.2122	0.202	0.046	3.60748e-108	cDC2	Ier5l
1.4294e-112	1.15631	0.676	0.366	4.61482e-108	cDC2	Hivep2
1.4655e-112	1.28062	0.527	0.244	4.73136e-108	cDC2	Tmem176a
2.16178e-112	1.33716	0.536	0.259	6.97931e-108	cDC2	Pak1
5.4049e-112	1.12927	0.579	0.282	1.74497e-107	cDC2	Herpud1
1.41259e-111	-1.84202	0.322	0.605	4.56056e-107	cDC2	Cyp4f18
4.75536e-111	3.79192	0.08	0.006	1.53527e-106	cDC2	Gprc5c
1.95552e-110	1.15103	0.468	0.192	6.3134e-106	cDC2	Uck2
2.34584e-110	2.67377	0.132	0.02	7.57354e-106	cDC2	Klri1
3.02942e-110	-2.21819	0.213	0.515	9.78047e-106	cDC2	Fcgr4
8.71974e-110	1.46444	0.328	0.108	2.81517e-105	cDC2	Nup210
3.55224e-109	1.03767	0.708	0.424	1.14684e-104	cDC2	Fbl
6.97862e-109	1.66938	0.161	0.03	2.25305e-104	cDC2	Gm34680
1.19511e-108	-1.25012	0.814	0.809	3.85841e-104	cDC2	Ctsc
1.78808e-107	1.25649	0.496	0.22	5.77283e-103	cDC2	Ppm1m
2.202e-107	-2.10601	0.176	0.488	7.10914e-103	cDC2	Sirpb1c
9.93171e-107	1.27542	0.627	0.349	3.20645e-102	cDC2	Arl8b
6.84778e-106	1.32455	0.431	0.178	2.2108e-101	cDC2	Acot7
1.45113e-104	-3.07289	0.159	0.465	4.68498e-100	cDC2	Il1rn
3.32381e-104	1.60025	0.267	0.078	1.07309e-99	cDC2	Ap1s3
5.6043e-104	1.22716	0.43	0.175	1.80935e-99	cDC2	Mical1
1.2537e-103	-3.98476	0.112	0.404	4.04758e-99	cDC2	C1qb
2.6638e-103	1.43242	0.329	0.113	8.60008e-99	cDC2	Flnb
4.04874e-103	1.57617	0.411	0.17	1.30714e-98	cDC2	Casp6
1.28837e-102	-1.17675	0.599	0.774	4.1595e-98	cDC2	Lilrb4a
1.59577e-102	-1.3274	0.542	0.717	5.15193e-98	cDC2	Atp2b1
1.89508e-101	-5.95938	0.007	0.289	6.11826e-97	cDC2	C5ar1
6.88131e-101	1.05076	0.596	0.302	2.22163e-96	cDC2	Jaml
3.38104e-100	-1.09927	0.694	0.823	1.09157e-95	cDC2	Litaf
1.85998e-99	1.80162	0.22	0.058	6.00495e-95	cDC2	Nectin1
5.88989e-99	1.0194	0.887	0.696	1.90155e-94	cDC2	Tagln2
1.52499e-98	1.36546	0.381	0.151	4.92343e-94	cDC2	Mri1
2.30587e-98	-3.12437	0.081	0.372	7.4445e-94	cDC2	Anxa3
5.12025e-98	1.21122	0.479	0.218	1.65307e-93	cDC2	Tmem109
5.9127e-98	1.19545	0.492	0.229	1.90891e-93	cDC2	Med30
1.77446e-97	1.02224	0.633	0.35	5.72886e-93	cDC2	Myadm
7.40024e-97	2.17862	0.14	0.026	2.38917e-92	cDC2	Marveld1
2.80615e-96	1.09914	0.595	0.315	9.05967e-92	cDC2	Tmem176b
3.83414e-96	1.71501	0.21	0.055	1.23785e-91	cDC2	Slc7a5
2.10079e-95	1.15893	0.374	0.143	6.78239e-91	cDC2	Hmgn1
2.26737e-95	1.11825	0.551	0.282	7.32022e-91	cDC2	Osgep
4.97301e-95	-1.36319	0.534	0.7	1.60554e-90	cDC2	Rnf149
2.08586e-93	-1.51866	0.945	0.949	6.7342e-89	cDC2	Camk1d
3.18273e-93	-1.31708	0.469	0.669	1.02754e-88	cDC2	Ms4a6d
5.72713e-93	-1.84883	0.22	0.499	1.849e-88	cDC2	Dok3
1.50021e-92	-3.74704	0.04	0.314	4.84342e-88	cDC2	Ikbke
5.72645e-92	-1.09227	0.522	0.721	1.84878e-87	cDC2	Ncf4
8.55193e-92	1.80203	0.185	0.045	2.76099e-87	cDC2	Tespa1
2.97343e-91	-3.09258	0.076	0.353	9.59973e-87	cDC2	Itgb5
7.89824e-90	-2.88661	0.128	0.397	2.54995e-85	cDC2	Ets2
9.11633e-90	-2.98658	0.131	0.404	2.94321e-85	cDC2	Rhob
1.09646e-89	-1.69061	0.306	0.575	3.53993e-85	cDC2	Lilr4b
7.73157e-89	-1.70426	0.362	0.591	2.49614e-84	cDC2	Tnfrsf1b
1.07378e-88	4.4451	0.047	0.002	3.46669e-84	cDC2	Aqp3
1.75919e-88	1.19679	0.454	0.206	5.67955e-84	cDC2	Ahr
1.87858e-88	2.32614	0.138	0.027	6.06501e-84	cDC2	Fcor
1.92458e-88	1.46461	0.411	0.184	6.21349e-84	cDC2	Dab2
1.59502e-87	-1.09693	0.663	0.743	5.14951e-83	cDC2	Ncf2
2.55718e-87	-3.99811	0.073	0.336	8.25587e-83	cDC2	C1qc
3.66588e-87	1.45405	0.257	0.082	1.18353e-82	cDC2	Tbc1d10c
2.4009e-86	2.69986	0.121	0.022	7.75131e-82	cDC2	Cd34
3.03202e-86	-3.11964	0.054	0.32	9.78888e-82	cDC2	Adgre1
3.49544e-86	-1.31903	0.462	0.677	1.1285e-81	cDC2	Irf8
4.67463e-86	1.7685	0.178	0.044	1.5092e-81	cDC2	Rgs18
9.06331e-86	-4.25301	0.02	0.273	2.92609e-81	cDC2	Cmklr1
1.30131e-85	1.36301	0.282	0.098	4.20128e-81	cDC2	Pvt1
2.68853e-85	1.06452	0.515	0.261	8.67992e-81	cDC2	Prmt1
3.14982e-85	-1.74814	0.261	0.52	1.01692e-80	cDC2	Itgal
1.30824e-84	1.88189	0.141	0.029	4.22365e-80	cDC2	Epha2
1.92468e-84	-4.73455	0.047	0.303	6.21384e-80	cDC2	Acod1
2.9012e-84	1.01489	0.51	0.254	9.36651e-80	cDC2	Anp32e
5.44976e-84	1.49963	0.507	0.273	1.75946e-79	cDC2	Cldnd1
7.97163e-84	-1.58618	0.403	0.62	2.57364e-79	cDC2	Arid5b
1.08195e-83	2.83118	0.095	0.014	3.49308e-79	cDC2	Ccl17
1.91435e-83	-2.15145	0.147	0.413	6.18049e-79	cDC2	Hk3
2.37527e-83	1.05613	0.462	0.218	7.66855e-79	cDC2	Def6
3.06066e-83	1.20483	0.394	0.17	9.88134e-79	cDC2	Slc1a5
3.56569e-83	2.17816	0.144	0.031	1.15118e-78	cDC2	Gm13561
1.33395e-82	3.22238	0.078	0.009	4.30667e-78	cDC2	Kcne3
1.629e-82	1.02959	0.588	0.334	5.25924e-78	cDC2	Flot1
2.30117e-82	1.22779	0.374	0.158	7.42933e-78	cDC2	Eva1b
3.55583e-82	1.21415	0.172	0.043	1.148e-77	cDC2	Ggt5
2.11894e-81	1.60811	0.347	0.144	6.84101e-77	cDC2	Mrps6
3.27228e-81	-1.52382	0.243	0.51	1.05645e-76	cDC2	Clec4a3
6.75227e-81	-1.65192	0.229	0.49	2.17997e-76	cDC2	Clec12a
8.29503e-81	-1.26338	0.565	0.713	2.67805e-76	cDC2	Dleu2
9.02372e-81	1.22766	0.367	0.155	2.91331e-76	cDC2	Plcb2
4.17246e-80	-3.07747	0.048	0.297	1.34708e-75	cDC2	Tnfsf13
4.26248e-80	2.47331	0.105	0.018	1.37614e-75	cDC2	Kctd14
5.76996e-80	1.24429	0.272	0.094	1.86283e-75	cDC2	Lrba
6.73107e-80	-1.17558	0.611	0.747	2.17313e-75	cDC2	Tgfbi
9.35221e-80	1.05079	0.454	0.213	3.01936e-75	cDC2	Cd72
5.22348e-79	3.23521	0.089	0.013	1.6864e-74	cDC2	Timd4
6.82612e-79	-1.93506	0.235	0.472	2.20381e-74	cDC2	Blvrb
7.36645e-79	-2.66129	0.095	0.347	2.37826e-74	cDC2	Cd84
1.41925e-78	-3.13192	0.057	0.306	4.58204e-74	cDC2	Fgd4
2.12e-78	1.04276	0.516	0.272	6.8444e-74	cDC2	Pmvk
3.55315e-78	1.81023	0.242	0.081	1.14713e-73	cDC2	Immp2l
6.13785e-78	-1.4665	0.431	0.623	1.98161e-73	cDC2	Camk2d
1.28657e-77	-1.75567	0.318	0.548	4.15369e-73	cDC2	Pde7b
2.04169e-77	-1.74346	0.328	0.544	6.59159e-73	cDC2	N4bp1
4.51164e-77	1.80207	0.181	0.05	1.45658e-72	cDC2	Rnd3
1.03498e-76	2.79855	0.076	0.009	3.34144e-72	cDC2	Tbx21
2.59122e-76	-2.19221	0.108	0.363	8.36575e-72	cDC2	Arap1
5.21758e-76	1.05283	0.381	0.167	1.6845e-71	cDC2	Nop58
5.50872e-76	1.18528	0.197	0.057	1.77849e-71	cDC2	Tnfrsf18
6.5172e-76	2.92515	0.075	0.009	2.10408e-71	cDC2	Gm44066
7.91786e-76	1.37073	0.27	0.097	2.55628e-71	cDC2	Arhgef10
1.43005e-75	-1.5282	0.308	0.534	4.61692e-71	cDC2	Igsf6
1.66571e-75	-5.5233	0.048	0.283	5.37775e-71	cDC2	Cxcl2
2.40314e-75	2.01519	0.15	0.037	7.75853e-71	cDC2	Prss30
2.56281e-75	1.2442	0.358	0.153	8.27405e-71	cDC2	Rps6ka4
2.76081e-75	-2.20667	0.351	0.565	8.91326e-71	cDC2	Ccrl2
3.10166e-75	1.25102	0.301	0.114	1.00137e-70	cDC2	Haao
8.79656e-75	1.00151	0.431	0.2	2.83997e-70	cDC2	Amz1
1.21878e-74	-2.1942	0.159	0.412	3.93482e-70	cDC2	Xylt1
1.41995e-74	-1.57368	0.428	0.605	4.5843e-70	cDC2	Plin2
4.532e-74	-1.46865	0.491	0.653	1.46316e-69	cDC2	Cd300lf
9.76138e-74	1.21808	0.376	0.169	3.15146e-69	cDC2	AI467606
1.27383e-73	-2.15774	0.242	0.481	4.11255e-69	cDC2	Klf2
2.39267e-73	1.00076	0.579	0.327	7.72473e-69	cDC2	Tbc1d9
4.88999e-73	1.69652	0.193	0.057	1.57873e-68	cDC2	Ptpn4
8.74485e-73	2.43802	0.109	0.021	2.82327e-68	cDC2	Rcn3
9.18489e-73	3.17618	0.066	0.007	2.96534e-68	cDC2	Lzts1
9.36138e-73	-2.39297	0.102	0.343	3.02232e-68	cDC2	Hacd4
6.05469e-72	-1.62048	0.331	0.523	1.95476e-67	cDC2	Cndp2
8.57268e-72	1.95702	0.114	0.023	2.76769e-67	cDC2	Cmtm8
1.10749e-71	-2.61109	0.107	0.344	3.57555e-67	cDC2	Pstpip2
2.22726e-71	1.39173	0.297	0.118	7.19072e-67	cDC2	Galnt6
2.46975e-71	-1.5642	0.337	0.546	7.9736e-67	cDC2	Snx18
2.57844e-71	-4.01602	0.026	0.247	8.32448e-67	cDC2	Mertk
1.22506e-70	1.76745	0.122	0.026	3.95512e-66	cDC2	L1cam
1.30967e-70	1.34788	0.279	0.108	4.22827e-66	cDC2	Bzw2
6.62872e-70	-2.55965	0.209	0.444	2.14008e-65	cDC2	Gadd45b
7.44171e-70	1.01907	0.501	0.268	2.40256e-65	cDC2	I830077J02Rik
2.09106e-69	-1.88785	0.186	0.418	6.75099e-65	cDC2	Gpr65
2.52221e-69	-5.41721	0.01	0.217	8.14295e-65	cDC2	Trem2
4.28409e-69	2.83591	0.083	0.013	1.38312e-64	cDC2	Wdr86
5.80919e-69	-6.23744	0.004	0.208	1.8755e-64	cDC2	Arhgef37
3.09442e-68	1.02907	0.512	0.278	9.99034e-64	cDC2	Cdkn2d
7.79514e-68	1.43212	0.224	0.077	2.51666e-63	cDC2	Kbtbd11
1.17748e-67	-2.47349	0.093	0.322	3.8015e-63	cDC2	Arhgap24
1.54612e-67	3.1159	0.065	0.008	4.99165e-63	cDC2	Nccrp1
2.93372e-67	-3.2885	0.067	0.29	9.47151e-63	cDC2	Upp1
3.15948e-67	-1.88896	0.186	0.419	1.02004e-62	cDC2	Mitf
3.24092e-67	3.32805	0.053	0.005	1.04633e-62	cDC2	I730030J21Rik
3.84735e-67	2.52695	0.08	0.012	1.24212e-62	cDC2	Klk8
8.65112e-67	1.47819	0.42	0.216	2.79301e-62	cDC2	Fdps
1.40675e-66	-1.77351	0.239	0.458	4.54168e-62	cDC2	Dgkz
1.59539e-66	1.917	0.193	0.062	5.15071e-62	cDC2	Cd200r1
1.79843e-66	-2.28679	0.128	0.357	5.80622e-62	cDC2	Osm
4.09125e-66	-1.64593	0.209	0.444	1.32086e-61	cDC2	Zswim6
8.61865e-66	-2.58051	0.078	0.301	2.78253e-61	cDC2	Bst1
9.01486e-66	2.26389	0.143	0.038	2.91045e-61	cDC2	Lmo1
9.24206e-66	-4.95082	0.014	0.215	2.9838e-61	cDC2	C3ar1
9.64414e-66	-3.27934	0.101	0.316	3.11361e-61	cDC2	Plcb1
1.18139e-65	1.40156	0.193	0.062	3.81413e-61	cDC2	Myc
3.86487e-65	-2.00666	0.193	0.419	1.24777e-60	cDC2	Ptafr
5.35471e-65	1.33156	0.269	0.105	1.72877e-60	cDC2	Stat5a
5.64772e-65	1.25892	0.288	0.115	1.82337e-60	cDC2	BC035044
1.15681e-64	-3.83924	0.075	0.288	3.73475e-60	cDC2	C1qa
2.71232e-64	-3.92277	0.017	0.217	8.75672e-60	cDC2	Slc28a2
4.89553e-64	1.08089	0.349	0.158	1.58052e-59	cDC2	Prkd3
5.58803e-64	3.51955	0.048	0.004	1.80409e-59	cDC2	2810429I04Rik
7.57418e-64	1.29693	0.266	0.105	2.44533e-59	cDC2	Tpcn1
8.99461e-64	1.66473	0.172	0.052	2.90391e-59	cDC2	Phf11c
9.70437e-64	-1.18616	0.362	0.57	3.13305e-59	cDC2	Gm21188
1.37547e-63	-3.6814	0.042	0.249	4.44072e-59	cDC2	Ecm1
1.72968e-63	1.12031	0.44	0.237	5.58427e-59	cDC2	Trappc5
2.01066e-63	-1.15018	0.558	0.702	6.49142e-59	cDC2	Adgre5
2.37156e-63	1.58001	0.198	0.066	7.65658e-59	cDC2	Rtl5
2.76085e-63	-1.68713	0.234	0.458	8.9134e-59	cDC2	Rreb1
3.24319e-63	-1.01888	0.698	0.765	1.04706e-58	cDC2	Mapkapk2
3.50438e-63	-2.54725	0.071	0.289	1.13139e-58	cDC2	Arhgef10l
4.33798e-63	1.31906	0.264	0.104	1.40052e-58	cDC2	B4galt6
5.46688e-63	-1.32633	0.32	0.529	1.76498e-58	cDC2	Gng12
6.04043e-63	-3.77281	0.024	0.224	1.95015e-58	cDC2	Maf
8.11608e-63	-2.04653	0.151	0.373	2.62028e-58	cDC2	Rab20
9.1502e-63	1.01937	0.531	0.311	2.95414e-58	cDC2	Dapk1
1.04105e-62	1.03189	0.649	0.446	3.36104e-58	cDC2	Acadl
1.12251e-62	-1.33058	0.409	0.588	3.62403e-58	cDC2	Dennd1a
1.39271e-62	4.34642	0.033	0.001	4.49635e-58	cDC2	Upk1b
1.53538e-62	5.14213	0.025	0	4.95697e-58	cDC2	Gm16553
1.76979e-62	1.14458	0.337	0.151	5.71378e-58	cDC2	Hhex
2.20061e-62	-1.01207	0.562	0.72	7.10466e-58	cDC2	Ly6c2
3.02218e-62	2.47118	0.086	0.015	9.75709e-58	cDC2	Slc14a1
6.76937e-62	-1.13259	0.404	0.6	2.18549e-57	cDC2	Gm36161
7.33267e-62	-1.096	0.451	0.63	2.36735e-57	cDC2	Ifi204
1.50579e-61	1.76434	0.163	0.049	4.86143e-57	cDC2	Gm4316
1.89257e-61	1.09743	0.306	0.132	6.11015e-57	cDC2	Rmnd5b
5.23497e-61	-6.1406	0.01	0.196	1.69011e-56	cDC2	Clec4d
5.68383e-61	1.83709	0.096	0.019	1.83502e-56	cDC2	Rtn4rl1
7.40049e-61	-2.06904	0.277	0.471	2.38925e-56	cDC2	Ctsl
1.06365e-60	-2.14096	0.103	0.318	3.43401e-56	cDC2	Aldh3b1
1.34254e-60	-1.20174	0.4	0.573	4.33437e-56	cDC2	AB124611
1.69481e-60	1.09886	0.23	0.084	5.47169e-56	cDC2	Arap2
2.57865e-60	1.07284	0.291	0.12	8.32516e-56	cDC2	Zeb1
7.48917e-60	1.65448	0.189	0.063	2.41788e-55	cDC2	Aff3
8.05859e-60	-2.77027	0.063	0.269	2.60172e-55	cDC2	Slc16a10
1.27098e-59	-1.19276	0.466	0.608	4.10336e-55	cDC2	Atp6v1b2
1.54521e-59	1.3169	0.244	0.095	4.98871e-55	cDC2	Cyp51
2.40837e-59	-1.10057	0.764	0.784	7.77544e-55	cDC2	Gngt2
4.94037e-59	-2.13978	0.154	0.362	1.595e-54	cDC2	Mxi1
2.72779e-58	-1.1094	0.566	0.688	8.80668e-54	cDC2	Nfe2l2
3.71401e-58	-2.12553	0.128	0.338	1.19907e-53	cDC2	Rab31
5.74558e-58	-1.70921	0.197	0.404	1.85496e-53	cDC2	Mpp1
1.63874e-57	-3.29904	0.038	0.23	5.29067e-53	cDC2	Slc7a8
2.93552e-57	-2.56965	0.083	0.286	9.47732e-53	cDC2	Hivep3
8.19829e-57	1.47086	0.147	0.042	2.64682e-52	cDC2	Spns3
1.17512e-56	-1.33172	0.333	0.525	3.79388e-52	cDC2	Xdh
1.29423e-56	3.16248	0.043	0.004	4.17841e-52	cDC2	Mapk11
1.93948e-56	1.08737	0.307	0.14	6.2616e-52	cDC2	Idh3a
2.01451e-56	1.43948	0.232	0.091	6.50385e-52	cDC2	Ccdc69
2.33424e-56	1.42152	0.129	0.034	7.53609e-52	cDC2	Eef2k
2.73489e-56	-1.26074	0.493	0.623	8.8296e-52	cDC2	Marcks
2.8717e-56	-1.43056	0.171	0.396	9.27129e-52	cDC2	Clec4a1
3.4114e-56	1.12859	0.339	0.164	1.10137e-51	cDC2	Gpr18
3.83431e-56	-1.27456	0.47	0.606	1.23791e-51	cDC2	Adipor1
1.53017e-55	-3.44124	0.081	0.277	4.94016e-51	cDC2	Fn1
2.96441e-55	-3.3094	0.044	0.23	9.57061e-51	cDC2	Abca1
4.76e-55	2.73796	0.067	0.01	1.53677e-50	cDC2	Gsg1
7.32398e-55	1.0644	0.288	0.124	2.36455e-50	cDC2	Gramd4
7.34883e-55	-4.28111	0.017	0.192	2.37257e-50	cDC2	Gab1
7.77211e-55	1.0564	0.411	0.218	2.50923e-50	cDC2	Dpysl2
1.19383e-54	1.32766	0.265	0.113	3.85426e-50	cDC2	Mgst3
2.23344e-54	-5.95726	0.004	0.171	7.21067e-50	cDC2	C4b
2.54016e-54	1.04047	0.326	0.153	8.2009e-50	cDC2	Chd3
5.89276e-54	1.19788	0.228	0.089	1.90248e-49	cDC2	Mfng
1.30242e-53	1.10375	0.253	0.105	4.20487e-49	cDC2	Rrad
2.01991e-53	-1.13782	0.579	0.646	6.52127e-49	cDC2	Aprt
3.00463e-53	1.25518	0.21	0.08	9.70044e-49	cDC2	Pigp
4.96175e-53	-1.56877	0.296	0.487	1.6019e-48	cDC2	Oasl1
5.40093e-53	1.08421	0.282	0.126	1.74369e-48	cDC2	Hic1
6.48422e-53	1.19978	0.124	0.033	2.09343e-48	cDC2	Serpinb1a
1.3447e-52	-1.65465	0.184	0.391	4.34135e-48	cDC2	Arl5c
1.91574e-52	-1.30604	0.329	0.516	6.18495e-48	cDC2	Nupr1
5.05296e-52	-2.44145	0.074	0.265	1.63135e-47	cDC2	Gm5150
1.83658e-51	1.2583	0.245	0.103	5.92939e-47	cDC2	Dexi
2.65928e-51	-3.14371	0.045	0.224	8.58548e-47	cDC2	Atxn1
2.77211e-51	1.21205	0.334	0.168	8.94977e-47	cDC2	Sigmar1
3.05742e-51	-3.10702	0.04	0.216	9.87087e-47	cDC2	Zfyve9
6.50184e-51	6.02853	0.021	0	2.09912e-46	cDC2	Prima1
3.02287e-50	-1.60004	0.259	0.446	9.75933e-46	cDC2	Morrbid
4.45349e-50	-1.80379	0.299	0.471	1.43781e-45	cDC2	Fbxl5
5.17276e-50	-1.86151	0.153	0.342	1.67003e-45	cDC2	Dram1
6.93681e-50	2.04599	0.06	0.009	2.23955e-45	cDC2	Ppm1j
1.30168e-49	-1.96792	0.117	0.306	4.20247e-45	cDC2	Il18
1.85816e-49	2.45859	0.063	0.01	5.99908e-45	cDC2	Gpr82
3.28625e-49	1.57348	0.143	0.045	1.06097e-44	cDC2	Klra17
3.29324e-49	1.51031	0.177	0.063	1.06322e-44	cDC2	Slc46a3
5.07402e-49	-4.15991	0.02	0.181	1.63815e-44	cDC2	Itga9
6.05018e-49	1.67493	0.133	0.04	1.9533e-44	cDC2	Kdr
6.93303e-49	2.96292	0.049	0.006	2.23833e-44	cDC2	Zdhhc15
1.65572e-48	1.51349	0.132	0.04	5.34549e-44	cDC2	Tmem64
3.18949e-48	-2.12758	0.079	0.261	1.02973e-43	cDC2	Tlr7
3.87785e-48	1.45037	0.134	0.041	1.25196e-43	cDC2	Galnt12
4.94214e-48	1.94609	0.099	0.025	1.59557e-43	cDC2	Ptk2
4.98064e-48	-1.1355	0.428	0.572	1.608e-43	cDC2	Vsir
7.8335e-48	-2.84622	0.056	0.228	2.52905e-43	cDC2	Flt1
1.06766e-47	-3.05271	0.027	0.19	3.44695e-43	cDC2	Tarm1
1.10127e-47	-3.45282	0.027	0.189	3.55546e-43	cDC2	Lpl
1.13671e-47	3.10415	0.048	0.006	3.66987e-43	cDC2	Plet1
1.37756e-47	-2.55091	0.083	0.263	4.44746e-43	cDC2	Clec5a
1.60087e-47	-2.7761	0.047	0.215	5.1684e-43	cDC2	Sqor
2.50069e-47	1.0733	0.287	0.134	8.07346e-43	cDC2	Sfxn1
2.69134e-47	1.5784	0.142	0.046	8.68899e-43	cDC2	Fasn
3.4256e-47	-2.75662	0.104	0.281	1.10595e-42	cDC2	Plk3
4.58209e-47	3.52021	0.035	0.003	1.47933e-42	cDC2	Gm45669
4.85288e-47	3.09741	0.039	0.004	1.56675e-42	cDC2	Gm47922
4.86663e-47	-2.26971	0.169	0.347	1.57119e-42	cDC2	Smox
5.12927e-47	1.07982	0.232	0.098	1.65599e-42	cDC2	Gar1
6.23972e-47	1.64012	0.098	0.025	2.01449e-42	cDC2	Morn2
6.91469e-47	-1.05438	0.653	0.73	2.23241e-42	cDC2	Pnrc1
1.01694e-46	-2.59274	0.059	0.23	3.28319e-42	cDC2	Treml4
1.73863e-46	3.64748	0.044	0.005	5.61317e-42	cDC2	Gm45552
2.15698e-46	-1.36776	0.248	0.43	6.96379e-42	cDC2	Myof
2.26594e-46	-1.35731	0.469	0.616	7.31559e-42	cDC2	Ccl6
2.72128e-46	-4.33628	0.01	0.158	8.78564e-42	cDC2	Scarf1
3.16432e-46	1.13028	0.207	0.083	1.0216e-41	cDC2	Abhd15
4.80821e-46	-4.82114	0.015	0.166	1.55233e-41	cDC2	Ccl2
6.76037e-46	2.57357	0.052	0.007	2.18259e-41	cDC2	Slc25a23
7.75801e-46	-1.37003	0.277	0.455	2.50467e-41	cDC2	Srgap2
2.43342e-45	-3.33583	0.031	0.188	7.8563e-41	cDC2	Trem3
2.43497e-45	-3.33332	0.139	0.317	7.86132e-41	cDC2	Ccl3
3.72443e-45	-2.13492	0.133	0.311	1.20243e-40	cDC2	Sgk1
[truncated: 23,819 more rows]
