# Supplementary material for: In vivo armed macrophages curb liver metastasis through tumor-reactive T-cell rejuvenation
Source: Nat Commun. 2025 Apr 11;16:3471. doi: 10.1038/s41467-025-58369-2 (PMC11992024; doi:10.1038/s41467-025-58369-2)
Supplement: Supplementary file 6 — Supplementary Dataset 4 [file 41467_2025_58369_MOESM6_ESM.xlsx]

## Sheet: Liver
Supplementary data 4: Top markers in liver T and NK population in mice bearing AKTPF LM. p-value calculated by Wilcoxon Rank Sum test. Adjusted p-value is calculated based on bonferroni correction.
p_val	avg_log2FC	pct.1	pct.2	p_val_adj	cluster	gene
0	4.08775	0.429	0.031	0	Naive CD4	Ly6c1
3.98713e-300	3.29992	0.685	0.175	1.28725e-295	Naive CD4	Igfbp4
3.74473e-296	1.30718	0.995	0.827	1.20899e-291	Naive CD4	Rps29
6.01348e-293	1.39041	0.999	0.854	1.94145e-288	Naive CD4	Rps19
5.30514e-290	1.25304	1	0.905	1.71277e-285	Naive CD4	Rps24
9.95562e-284	1.15763	1	0.909	3.21417e-279	Naive CD4	Rps8
8.02193e-283	1.27301	0.998	0.851	2.58988e-278	Naive CD4	Rps27
7.10969e-281	1.1606	1	0.893	2.29536e-276	Naive CD4	Rps16
1.46252e-280	1.12812	0.998	0.887	4.72175e-276	Naive CD4	Tpt1
1.24384e-277	1.31007	1	0.893	4.01572e-273	Naive CD4	Rps20
1.50026e-264	1.16256	0.999	0.867	4.84359e-260	Naive CD4	Rps4x
4.84981e-262	1.0452	1	0.888	1.56576e-257	Naive CD4	Rpl19
7.37571e-262	-6.09254	0.095	0.749	2.38125e-257	Naive CD4	Nkg7
1.53e-258	1.11389	0.996	0.885	4.9396e-254	Naive CD4	Rpl8
2.30307e-258	1.08504	0.998	0.893	7.43547e-254	Naive CD4	Rps3a1
6.17946e-257	1.3081	0.994	0.788	1.99504e-252	Naive CD4	Rpl12
1.15812e-255	1.18524	0.999	0.868	3.739e-251	Naive CD4	Rps7
4.11671e-253	1.11564	0.998	0.841	1.32908e-248	Naive CD4	Rpl30
3.54335e-246	1.07569	1	0.853	1.14397e-241	Naive CD4	Rps27a
7.78353e-245	1.79284	0.856	0.286	2.51291e-240	Naive CD4	Ccr7
8.1218e-241	-4.97041	0.073	0.718	2.62212e-236	Naive CD4	Il2rb
1.20298e-238	1.04984	0.999	0.881	3.88381e-234	Naive CD4	Rpl23
9.10651e-237	1.13745	0.996	0.804	2.94004e-232	Naive CD4	Rpl35
1.17696e-236	1.01847	0.999	0.867	3.79982e-232	Naive CD4	Rps10
1.38032e-235	1.12718	1	0.863	4.45637e-231	Naive CD4	Rplp0
1.47346e-231	1.20029	0.993	0.778	4.75705e-227	Naive CD4	Rps28
1.35989e-227	1.08306	0.996	0.822	4.3904e-223	Naive CD4	Rpl21
6.09558e-227	1.10316	0.998	0.826	1.96796e-222	Naive CD4	Rps21
1.81761e-226	1.07017	0.999	0.877	5.86815e-222	Naive CD4	Rplp1
3.08788e-224	1.58359	0.925	0.46	9.96921e-220	Naive CD4	Tcf7
6.2962e-216	1.00204	0.994	0.827	2.03273e-211	Naive CD4	Rpl9-ps6
6.37957e-201	3.98887	0.232	0.015	2.05964e-196	Naive CD4	Pdlim4
3.99519e-199	1.0032	1	0.832	1.28985e-194	Naive CD4	Rps26
6.04592e-196	1.32301	0.993	0.68	1.95192e-191	Naive CD4	Klf2
3.16847e-193	1.104	0.975	0.762	1.02294e-188	Naive CD4	Rpl5
2.71759e-189	1.15229	0.98	0.733	8.77372e-185	Naive CD4	Rpl36a
5.80685e-182	-6.36365	0.025	0.586	1.87474e-177	Naive CD4	Sytl3
5.05844e-181	-2.96393	0.315	0.784	1.63312e-176	Naive CD4	Dennd4a
2.72196e-177	-4.7425	0.055	0.606	8.78784e-173	Naive CD4	Ahnak
7.73726e-171	1.00359	0.986	0.754	2.49798e-166	Naive CD4	Rpl35a
9.09394e-171	1.03203	0.98	0.741	2.93598e-166	Naive CD4	Heph
3.39853e-169	-6.87244	0.193	0.658	1.09722e-164	Naive CD4	Ccl5
1.27548e-161	1.01051	0.98	0.728	4.11789e-157	Naive CD4	Eef1b2
2.79271e-156	-3.01971	0.182	0.661	9.01627e-152	Naive CD4	Ctsw
5.26121e-153	-3.39686	0.462	0.758	1.69858e-148	Naive CD4	AW112010
3.77199e-151	1.22863	0.929	0.676	1.21779e-146	Naive CD4	Tsc22d3
2.03189e-150	1.93947	0.573	0.192	6.55997e-146	Naive CD4	Rflnb
7.12501e-147	1.03442	0.965	0.746	2.30031e-142	Naive CD4	Limd2
2.75162e-145	1.7756	0.62	0.228	8.8836e-141	Naive CD4	Rgs10
9.63701e-143	-2.2386	0.237	0.708	3.11131e-138	Naive CD4	H2-Q6
2.45146e-140	-3.08413	0.166	0.622	7.91454e-136	Naive CD4	Id2
6.10443e-139	-4.29634	0.054	0.528	1.97082e-134	Naive CD4	Klrd1
1.3701e-135	1.39545	0.705	0.304	4.42337e-131	Naive CD4	S1pr1
9.7389e-134	1.08601	0.908	0.666	3.1442e-129	Naive CD4	Cnot6
1.73381e-132	1.14243	0.894	0.653	5.59759e-128	Naive CD4	Npc2
2.42046e-132	1.58528	0.468	0.125	7.81445e-128	Naive CD4	Cd4
2.62345e-129	-1.87913	0.339	0.752	8.46981e-125	Naive CD4	Epsti1
4.96276e-129	-5.32587	0.032	0.48	1.60223e-124	Naive CD4	Anxa2
2.74616e-128	1.35641	0.674	0.291	8.86599e-124	Naive CD4	Gpr183
8.48428e-126	1.36943	0.796	0.428	2.73915e-121	Naive CD4	Gm8369
4.24994e-122	1.52558	0.626	0.256	1.37209e-117	Naive CD4	Sugct
3.39833e-118	-1.45851	0.588	0.832	1.09715e-113	Naive CD4	Lcp1
1.37746e-116	-1.82619	0.42	0.773	4.44713e-112	Naive CD4	Ppp1r12a
2.29754e-116	-1.20052	0.909	0.971	7.4176e-112	Naive CD4	Ptprc
5.40815e-115	1.16568	0.308	0.06	1.74602e-110	Naive CD4	St8sia6
7.36948e-113	-6.10991	0.057	0.462	2.37924e-108	Naive CD4	Gzmb
3.9693e-112	-4.09756	0.043	0.463	1.28149e-107	Naive CD4	Coro2a
1.95215e-110	-4.83198	0.016	0.424	6.30251e-106	Naive CD4	Myo1f
1.90366e-108	-3.81208	0.206	0.566	6.14596e-104	Naive CD4	Lgals1
2.11019e-108	-5.2994	0.053	0.45	6.81275e-104	Naive CD4	S100a6
4.8052e-108	1.67862	0.488	0.175	1.55136e-103	Naive CD4	Nsg2
7.24557e-107	-5.683	0.019	0.413	2.33923e-102	Naive CD4	Klrk1
2.43752e-105	1.25782	0.6	0.247	7.86954e-101	Naive CD4	Actn1
6.34485e-104	-4.9686	0.029	0.419	2.04843e-99	Naive CD4	Serpinb9
5.20014e-102	-4.8387	0.019	0.402	1.67887e-97	Naive CD4	Slamf7
5.55805e-100	-2.64723	0.116	0.514	1.79442e-95	Naive CD4	Itgb1
1.25462e-99	-4.44777	0.026	0.407	4.05056e-95	Naive CD4	Cst7
3.2839e-99	-1.85995	0.467	0.794	1.06021e-94	Naive CD4	Ptpn22
3.86157e-99	-4.41144	0.029	0.411	1.24671e-94	Naive CD4	Chsy1
2.31275e-98	-4.92595	0.028	0.404	7.46671e-94	Naive CD4	Il12rb2
3.29758e-98	-5.58482	0.015	0.388	1.06462e-93	Naive CD4	Ccr5
5.93419e-98	-6.0247	0.013	0.384	1.91585e-93	Naive CD4	Il18rap
6.07987e-97	-3.57193	0.056	0.438	1.96289e-92	Naive CD4	Fasl
2.30563e-96	-3.85511	0.054	0.429	7.44372e-92	Naive CD4	Hopx
1.03149e-95	-1.54274	0.641	0.882	3.33016e-91	Naive CD4	Dock10
1.1312e-95	1.36627	0.633	0.308	3.65207e-91	Naive CD4	Slfn1
4.17955e-95	-5.90586	0.007	0.37	1.34937e-90	Naive CD4	Osbpl3
2.0757e-93	-4.8157	0.021	0.383	6.70141e-89	Naive CD4	Bhlhe40
8.00821e-93	-5.2786	0.019	0.377	2.58545e-88	Naive CD4	Serpinb6b
1.2749e-92	-2.53008	0.137	0.511	4.11601e-88	Naive CD4	Zyx
3.38921e-92	1.04801	0.828	0.585	1.09421e-87	Naive CD4	Slfn2
4.88709e-92	-2.19356	0.284	0.611	1.5778e-87	Naive CD4	S100a11
6.27578e-92	-3.08425	0.132	0.502	2.02614e-87	Naive CD4	Cd226
1.3152e-90	1.74228	0.448	0.173	4.24611e-86	Naive CD4	A930005H10Rik
3.11794e-90	-2.23599	0.207	0.581	1.00663e-85	Naive CD4	Prex1
7.2509e-90	-1.86329	0.288	0.656	2.34095e-85	Naive CD4	Ikzf3
1.31337e-89	-6.07564	0.013	0.359	4.2402e-85	Naive CD4	Klre1
1.66409e-89	-6.83616	0.006	0.351	5.37253e-85	Naive CD4	Tbx21
7.07319e-88	-3.20238	0.113	0.471	2.28358e-83	Naive CD4	Arsb
1.79401e-85	-1.67188	0.428	0.741	5.79198e-81	Naive CD4	Celf2
2.63854e-85	-1.65445	0.377	0.686	8.51853e-81	Naive CD4	Itgb2
2.09801e-84	-2.85662	0.177	0.526	6.77343e-80	Naive CD4	Rgs1
5.14355e-84	-1.34784	0.641	0.855	1.6606e-79	Naive CD4	Ifngr1
9.84142e-84	2.36997	0.269	0.069	3.1773e-79	Naive CD4	Frat2
4.11459e-82	-1.81289	0.366	0.703	1.3284e-77	Naive CD4	Pde7a
5.57014e-82	-1.69198	0.38	0.705	1.79832e-77	Naive CD4	Stat4
1.35749e-81	-2.47458	0.132	0.478	4.38266e-77	Naive CD4	Efhd2
2.89648e-81	1.3321	0.543	0.252	9.35129e-77	Naive CD4	Selenop
1.15296e-80	-4.92593	0.018	0.342	3.72233e-76	Naive CD4	Plek
3.22592e-80	-1.79099	0.274	0.618	1.04149e-75	Naive CD4	Itgal
3.48258e-80	1.06161	0.446	0.165	1.12435e-75	Naive CD4	Il6ra
5.45465e-80	2.0684	0.358	0.127	1.76103e-75	Naive CD4	Itm2a
2.89697e-78	1.06302	0.758	0.528	9.35287e-74	Naive CD4	Cox7a2l
9.57691e-78	-3.27642	0.099	0.435	3.0919e-73	Naive CD4	Arhgap26
1.20332e-77	-3.07559	0.122	0.457	3.88493e-73	Naive CD4	Atxn1
5.19949e-77	-2.71163	0.101	0.443	1.67866e-72	Naive CD4	Rab8b
3.34175e-76	-5.2701	0.03	0.342	1.07889e-71	Naive CD4	Irf8
4.47505e-76	-2.70368	0.135	0.472	1.44477e-71	Naive CD4	Mctp2
8.66811e-76	-3.92216	0.096	0.411	2.7985e-71	Naive CD4	Ly6c2
5.53288e-75	1.56877	0.326	0.104	1.78629e-70	Naive CD4	Trib2
1.8859e-73	-6.67016	0.014	0.31	6.08862e-69	Naive CD4	Klrb1c
8.35801e-73	-5.37991	0.013	0.31	2.69838e-68	Naive CD4	Tigit
1.33734e-72	-5.98119	0.019	0.316	4.31761e-68	Naive CD4	Ccl4
2.1096e-72	-1.43189	0.785	0.927	6.81086e-68	Naive CD4	Dock2
2.55655e-72	-4.37276	0.033	0.336	8.25383e-68	Naive CD4	Fgl2
2.65962e-71	-5.78331	0.015	0.307	8.5866e-67	Naive CD4	Cxcr6
3.88557e-71	-2.87412	0.077	0.391	1.25446e-66	Naive CD4	Pglyrp1
5.9142e-71	-1.84773	0.207	0.528	1.9094e-66	Naive CD4	Cd48
7.47132e-71	-5.34827	0.07	0.363	2.41212e-66	Naive CD4	Fcer1g
2.45379e-69	-5.68899	0.018	0.303	7.92207e-65	Naive CD4	Klrc1
8.37902e-69	-4.87946	0.019	0.305	2.70517e-64	Naive CD4	Cd8a
1.20191e-68	-3.85989	0.029	0.322	3.88036e-64	Naive CD4	Tm6sf1
1.67743e-68	-1.70061	0.378	0.638	5.41558e-64	Naive CD4	Ctsd
5.81774e-68	1.21797	0.305	0.096	1.87826e-63	Naive CD4	Hspbap1
2.41091e-67	-5.13029	0.011	0.291	7.78364e-63	Naive CD4	Hip1
2.84078e-67	-7.42874	0.062	0.344	9.17147e-63	Naive CD4	Gzma
3.00009e-67	-4.67614	0.022	0.306	9.68578e-63	Naive CD4	Serpina3g
3.14827e-67	-2.43061	0.106	0.419	1.01642e-62	Naive CD4	Gng2
3.83449e-67	-1.03374	0.615	0.773	1.23797e-62	Naive CD4	Capzb
2.11405e-66	-2.39342	0.177	0.488	6.82521e-62	Naive CD4	AU020206
2.61508e-66	-3.4422	0.05	0.344	8.44277e-62	Naive CD4	Irak2
4.93994e-66	-1.76693	0.239	0.557	1.59486e-61	Naive CD4	Inpp5d
6.78067e-66	-1.99525	0.139	0.461	2.18914e-61	Naive CD4	Pfkp
1.00963e-65	-3.99272	0.062	0.35	3.25959e-61	Naive CD4	Prf1
1.06709e-65	-1.43765	0.506	0.752	3.44511e-61	Naive CD4	Fyn
1.45697e-65	-4.78003	0.028	0.308	4.70383e-61	Naive CD4	Setbp1
1.4838e-65	-3.29707	0.209	0.49	4.79043e-61	Naive CD4	Cd7
2.02198e-65	-4.5336	0.019	0.297	6.52797e-61	Naive CD4	Abcb1a
4.35826e-65	-3.4965	0.041	0.328	1.40706e-60	Naive CD4	Padi2
9.90262e-65	-4.24008	0.056	0.342	3.19706e-60	Naive CD4	Kcnq5
1.63449e-64	-1.55017	0.324	0.612	5.27695e-60	Naive CD4	Sh2d2a
1.78422e-64	-2.83354	0.06	0.356	5.76034e-60	Naive CD4	Sept11
2.16465e-64	-4.40961	0.032	0.309	6.98858e-60	Naive CD4	Ctla2a
2.41243e-64	-2.32164	0.136	0.439	7.78854e-60	Naive CD4	Dusp5
3.72624e-64	-3.56886	0.032	0.313	1.20302e-59	Naive CD4	Acot7
5.2747e-64	-1.8577	0.188	0.496	1.70294e-59	Naive CD4	Prr13
1.07896e-63	-4.44504	0.016	0.287	3.48342e-59	Naive CD4	Gem
1.33993e-63	-2.80711	0.068	0.361	4.32597e-59	Naive CD4	Tnfrsf1b
2.25665e-63	-3.99457	0.084	0.372	7.2856e-59	Naive CD4	St6galnac3
2.28723e-63	3.86728	0.075	0.005	7.38431e-59	Naive CD4	Acvrl1
2.72541e-63	1.25531	0.498	0.25	8.79898e-59	Naive CD4	Ighm
1.345e-62	-4.54926	0.021	0.29	4.34233e-58	Naive CD4	Cd160
1.89636e-62	-2.60765	0.097	0.392	6.12241e-58	Naive CD4	Sorl1
9.01833e-62	-2.70018	0.063	0.352	2.91157e-57	Naive CD4	Gm4070
1.04075e-61	3.74701	0.077	0.006	3.36006e-57	Naive CD4	Gm15708
1.46135e-61	-7.731	0.005	0.26	4.71797e-57	Naive CD4	Ncr1
3.42345e-61	-7.47878	0.002	0.257	1.10526e-56	Naive CD4	Klrc2
2.67234e-60	-3.19595	0.076	0.351	8.62765e-56	Naive CD4	Plac8
5.20527e-60	-3.30971	0.077	0.355	1.68052e-55	Naive CD4	Chn2
6.57918e-60	-1.62905	0.207	0.506	2.12409e-55	Naive CD4	Tpm4
7.96301e-60	-5.26451	0.084	0.344	2.57086e-55	Naive CD4	Tyrobp
1.96875e-59	1.20101	0.465	0.221	6.3561e-55	Naive CD4	Pik3ip1
2.85561e-59	-1.23032	0.373	0.639	9.21933e-55	Naive CD4	Anxa6
3.91878e-59	1.06053	0.338	0.122	1.26518e-54	Naive CD4	Ifngr2
3.93065e-59	-6.08731	0.006	0.255	1.26901e-54	Naive CD4	Cxcr3
1.14719e-58	-1.45343	0.263	0.561	3.7037e-54	Naive CD4	Dnajc15
3.01096e-58	-3.37739	0.033	0.296	9.72088e-54	Naive CD4	Rgs3
4.26307e-58	-2.04031	0.118	0.415	1.37633e-53	Naive CD4	Runx3
5.27197e-58	-2.29862	0.094	0.379	1.70205e-53	Naive CD4	D16Ertd472e
7.62415e-58	-5.36369	0.011	0.258	2.46146e-53	Naive CD4	Atp2b4
1.37276e-57	-1.57363	0.536	0.691	4.43194e-53	Naive CD4	S100a10
1.37485e-57	-1.69034	0.288	0.58	4.43869e-53	Naive CD4	Atp2b1
1.38385e-57	-3.71565	0.026	0.282	4.46775e-53	Naive CD4	Adora2a
6.96515e-57	-1.15431	0.429	0.689	2.2487e-52	Naive CD4	Iqgap1
1.66634e-56	-1.76171	0.247	0.535	5.37978e-52	Naive CD4	Pik3r1
2.23108e-56	-3.6617	0.026	0.278	7.20303e-52	Naive CD4	Ifitm10
3.42606e-56	-3.35283	0.036	0.292	1.1061e-51	Naive CD4	Litaf
3.59875e-56	-3.44602	0.034	0.289	1.16186e-51	Naive CD4	Gsap
6.81647e-56	-1.87116	0.123	0.414	2.2007e-51	Naive CD4	Cyth4
8.7769e-56	-2.57319	0.073	0.342	2.83362e-51	Naive CD4	Il10ra
1.01796e-55	1.29728	0.303	0.111	3.28649e-51	Naive CD4	Ramp1
1.36352e-55	-2.43779	0.118	0.399	4.40212e-51	Naive CD4	Ppp1r16b
1.62608e-55	-1.6168	0.228	0.519	5.24981e-51	Naive CD4	Cd82
1.90529e-55	1.20398	0.255	0.079	6.15122e-51	Naive CD4	Tgfbr3
2.38968e-55	-2.97155	0.062	0.324	7.71507e-51	Naive CD4	Cd44
3.1046e-55	2.37879	0.165	0.038	1.00232e-50	Naive CD4	Cd200
3.72174e-55	-5.76196	0.015	0.254	1.20156e-50	Naive CD4	S100a4
4.92684e-55	-1.57768	0.31	0.599	1.59063e-50	Naive CD4	Fnbp1
5.97391e-55	-2.52261	0.116	0.387	1.92868e-50	Naive CD4	Stk39
6.7374e-55	-5.0685	0.009	0.247	2.17517e-50	Naive CD4	Lrrk1
7.62749e-55	-5.31873	0.032	0.275	2.46253e-50	Naive CD4	Xcl1
1.0579e-54	-2.17779	0.095	0.371	3.41544e-50	Naive CD4	Nsmaf
2.49818e-54	1.00622	0.304	0.107	8.06537e-50	Naive CD4	Cd40lg
2.87949e-54	-1.12216	0.66	0.749	9.29642e-50	Naive CD4	Cyba
3.28873e-54	-1.24682	0.477	0.681	1.06177e-49	Naive CD4	Hsp90b1
4.04197e-54	-1.51316	0.261	0.529	1.30495e-49	Naive CD4	Gimap7
2.13257e-53	-5.79784	0.007	0.237	6.885e-49	Naive CD4	Samd3
2.17866e-53	-1.05147	0.599	0.725	7.0338e-49	Naive CD4	Ptprcap
5.93974e-53	-1.72238	0.34	0.608	1.91764e-48	Naive CD4	Rabgap1l
9.73495e-53	-1.59824	0.246	0.528	3.14293e-48	Naive CD4	Sla
1.64996e-52	-1.52729	0.288	0.572	5.32691e-48	Naive CD4	Ptk2b
1.70015e-52	-5.05489	0.011	0.239	5.48894e-48	Naive CD4	Cd244a
3.45639e-52	-1.13123	0.917	0.884	1.11589e-47	Naive CD4	Actg1
5.65446e-52	-6.75781	0.005	0.228	1.82554e-47	Naive CD4	Clnk
1.67075e-51	-1.5557	0.14	0.424	5.39403e-47	Naive CD4	Gm20663
3.03383e-51	-2.25937	0.13	0.396	9.79473e-47	Naive CD4	Neurl3
1.14542e-50	-2.69368	0.087	0.336	3.69799e-46	Naive CD4	Il18r1
1.3214e-50	-1.94432	0.192	0.461	4.26614e-46	Naive CD4	Atp8b4
1.82507e-50	-3.98638	0.029	0.261	5.89224e-46	Naive CD4	Zeb2
2.54418e-50	-5.97628	0.009	0.23	8.2139e-46	Naive CD4	Ifng
2.76806e-50	-3.06511	0.061	0.304	8.9367e-46	Naive CD4	Adam19
2.86553e-50	-1.68384	0.237	0.513	9.25136e-46	Naive CD4	Ppp3ca
3.86542e-50	-1.22205	0.282	0.575	1.24795e-45	Naive CD4	Tpst2
7.11958e-50	-2.48075	0.096	0.351	2.29856e-45	Naive CD4	Ubash3b
8.65735e-50	-5.59173	0.009	0.227	2.79503e-45	Naive CD4	Cysltr2
1.04362e-49	-3.05117	0.049	0.287	3.36934e-45	Naive CD4	Bcl2a1b
2.5022e-49	-1.16484	0.499	0.733	8.07835e-45	Naive CD4	Adgre5
2.6146e-49	-4.65706	0.016	0.237	8.44124e-45	Naive CD4	Tnfrsf9
1.29153e-48	-1.72517	0.298	0.554	4.16969e-44	Naive CD4	Malt1
1.29955e-48	-4.41843	0.015	0.233	4.1956e-44	Naive CD4	Ccr2
1.47209e-48	1.76861	0.163	0.041	4.75265e-44	Naive CD4	B630019A10Rik
3.43601e-48	-3.82179	0.027	0.251	1.10932e-43	Naive CD4	Ern1
4.44915e-48	-1.65914	0.189	0.461	1.43641e-43	Naive CD4	Nfatc1
5.15751e-48	-1.35279	0.375	0.634	1.6651e-43	Naive CD4	Peak1
7.73192e-48	-1.34275	0.574	0.78	2.49625e-43	Naive CD4	Ankrd44
1.50135e-47	-4.05242	0.02	0.237	4.84711e-43	Naive CD4	Pik3ap1
1.65118e-47	-4.11945	0.046	0.272	5.33084e-43	Naive CD4	Ikzf2
2.9989e-47	-2.23319	0.115	0.366	9.68193e-43	Naive CD4	Gramd1b
3.38969e-47	-4.59563	0.014	0.226	1.09436e-42	Naive CD4	Tmem163
3.52766e-47	-1.85736	0.235	0.49	1.13891e-42	Naive CD4	Aopep
3.8627e-47	-2.07214	0.085	0.334	1.24707e-42	Naive CD4	Lax1
4.24654e-47	-3.8672	0.022	0.239	1.371e-42	Naive CD4	Entpd1
4.59284e-47	-1.96235	0.143	0.405	1.4828e-42	Naive CD4	Itpk1
4.59645e-47	-2.14976	0.082	0.33	1.48397e-42	Naive CD4	Lrmp
5.9878e-47	-1.71253	0.171	0.435	1.93316e-42	Naive CD4	Mxd1
6.53914e-47	-3.18943	0.092	0.315	2.11116e-42	Naive CD4	Cd8b1
8.3715e-47	-6.18267	0.005	0.209	2.70274e-42	Naive CD4	Sulf2
2.32694e-46	-1.14926	0.373	0.63	7.51253e-42	Naive CD4	Rinl
3.72134e-46	-2.36861	0.058	0.292	1.20143e-41	Naive CD4	Ybx3
4.04634e-46	-1.61936	0.166	0.433	1.30636e-41	Naive CD4	Ttc39b
1.24927e-45	-3.08573	0.027	0.243	4.03327e-41	Naive CD4	Nedd4
2.08265e-45	-1.89921	0.133	0.385	6.72385e-41	Naive CD4	Galnt2
3.26552e-45	-1.82085	0.129	0.38	1.05427e-40	Naive CD4	Dok2
5.85564e-45	-2.42256	0.087	0.319	1.89049e-40	Naive CD4	Cep85
7.37408e-45	-3.38166	0.025	0.235	2.38072e-40	Naive CD4	Racgap1
7.66139e-45	-3.44871	0.044	0.262	2.47348e-40	Naive CD4	Smad3
4.50366e-44	-5.13562	0.008	0.205	1.45401e-39	Naive CD4	Chst11
5.47594e-44	-1.82693	0.287	0.538	1.76791e-39	Naive CD4	Nr3c1
7.58539e-44	-3.02167	0.037	0.252	2.44894e-39	Naive CD4	Sytl2
9.92093e-44	-2.63783	0.073	0.299	3.20297e-39	Naive CD4	Dennd4c
1.30791e-43	-1.84419	0.113	0.359	4.22258e-39	Naive CD4	Camk2b
2.55493e-43	-4.30225	0.018	0.217	8.24859e-39	Naive CD4	Nr4a2
3.08017e-43	1.41424	0.278	0.111	9.94432e-39	Naive CD4	Dapl1
5.45772e-43	-1.98401	0.083	0.317	1.76203e-38	Naive CD4	Glipr2
6.40584e-43	-4.30454	0.018	0.216	2.06812e-38	Naive CD4	Lilrb4a
7.7384e-43	-1.66111	0.137	0.386	2.49834e-38	Naive CD4	Lgals3bp
8.20944e-43	-1.9704	0.166	0.406	2.65042e-38	Naive CD4	Mgat5
1.15305e-42	-1.0638	0.322	0.585	3.72263e-38	Naive CD4	Apobec3
1.15659e-42	-5.81531	0.012	0.204	3.73404e-38	Naive CD4	Gm36723
1.2627e-42	-3.83361	0.019	0.217	4.07663e-38	Naive CD4	Runx2
1.92155e-42	-3.19136	0.027	0.23	6.20371e-38	Naive CD4	Unc119
2.03409e-42	-1.15264	0.877	0.936	6.56705e-38	Naive CD4	Mbnl1
2.07552e-42	-4.9681	0.021	0.216	6.70082e-38	Naive CD4	Pdcd1
2.09953e-42	-1.04536	0.515	0.724	6.77833e-38	Naive CD4	Fam49b
2.4212e-42	-4.66526	0.016	0.211	7.81684e-38	Naive CD4	Ccl3
3.96517e-42	-6.24917	0.004	0.189	1.28015e-37	Naive CD4	Klrb1f
3.99544e-42	-5.80438	0.005	0.191	1.28993e-37	Naive CD4	Lat2
4.45107e-42	-2.47641	0.047	0.261	1.43703e-37	Naive CD4	Sdf2l1
4.67559e-42	-3.68921	0.023	0.223	1.50952e-37	Naive CD4	Fam129a
5.24337e-42	-5.52338	0.006	0.193	1.69282e-37	Naive CD4	Eomes
6.00976e-42	-1.95035	0.095	0.328	1.94025e-37	Naive CD4	St3gal4
6.25934e-42	-1.58874	0.16	0.411	2.02083e-37	Naive CD4	Nptn
7.15019e-42	-3.12402	0.061	0.273	2.30844e-37	Naive CD4	Rora
7.43324e-42	-2.78269	0.085	0.307	2.39982e-37	Naive CD4	Trerf1
8.08267e-42	-2.23312	0.06	0.279	2.60949e-37	Naive CD4	Ccdc50
9.7693e-42	-4.87107	0.009	0.198	3.15402e-37	Naive CD4	Gm44174
2.26518e-41	-5.54947	0.004	0.187	7.31313e-37	Naive CD4	Dapk2
4.59196e-41	-4.4884	0.015	0.205	1.48251e-36	Naive CD4	Lilr4b
1.05618e-40	-2.02209	0.118	0.344	3.40987e-36	Naive CD4	Tpi1
1.07094e-40	-2.86313	0.039	0.242	3.45754e-36	Naive CD4	Arhgap18
1.41946e-40	-2.75791	0.082	0.297	4.58274e-36	Naive CD4	Itgav
3.02265e-40	-1.50191	0.255	0.504	9.75864e-36	Naive CD4	Cmip
4.13921e-40	-1.59687	0.178	0.41	1.33634e-35	Naive CD4	Pgam1
1.45556e-39	-1.02357	0.505	0.698	4.69927e-35	Naive CD4	Serinc3
1.55176e-39	-2.786	0.033	0.23	5.00985e-35	Naive CD4	Rab19
2.7104e-39	-4.39602	0.008	0.188	8.75051e-35	Naive CD4	Plcg2
2.71906e-39	-3.84302	0.013	0.195	8.77848e-35	Naive CD4	Dock5
3.0515e-39	-1.37243	0.211	0.461	9.85176e-35	Naive CD4	Ppp3cc
5.74943e-39	-1.41053	0.178	0.42	1.8562e-34	Naive CD4	Rrbp1
7.13492e-39	-2.16142	0.088	0.303	2.30351e-34	Naive CD4	Lpxn
8.1521e-39	-1.45622	0.172	0.414	2.63191e-34	Naive CD4	Baz1a
1.00605e-38	1.5967	0.25	0.103	3.24803e-34	Naive CD4	Gm45552
1.45329e-38	-1.8001	0.13	0.355	4.69196e-34	Naive CD4	Pde2a
1.67107e-38	-3.19337	0.025	0.211	5.39506e-34	Naive CD4	Ehd4
2.05552e-38	-6.32819	0.004	0.175	6.63623e-34	Naive CD4	Klrg1
2.13616e-38	-2.16068	0.097	0.313	6.89659e-34	Naive CD4	Plekha5
3.44695e-38	-1.50203	0.588	0.726	1.11285e-33	Naive CD4	Runx1
4.1321e-38	-1.80442	0.122	0.341	1.33405e-33	Naive CD4	Mcm6
4.15001e-38	-4.60469	0.008	0.182	1.33983e-33	Naive CD4	Itga2
5.37634e-38	-5.37911	0.007	0.179	1.73575e-33	Naive CD4	Aoah
1.18025e-37	-2.95703	0.03	0.218	3.81043e-33	Naive CD4	Nbeal2
1.20469e-37	-1.69603	0.36	0.571	3.88935e-33	Naive CD4	Slc9a9
1.29768e-37	-1.33956	0.225	0.468	4.18955e-33	Naive CD4	Mta3
1.43803e-37	-3.84969	0.018	0.196	4.64269e-33	Naive CD4	P2rx7
1.84822e-37	-2.32052	0.056	0.257	5.96696e-33	Naive CD4	Mapre2
2.13574e-37	1.28051	0.316	0.151	6.89523e-33	Naive CD4	Zfp281
2.29743e-37	-7.15607	0.001	0.167	7.41727e-33	Naive CD4	Itgax
2.4975e-37	-1.37859	0.309	0.539	8.06317e-33	Naive CD4	Nlrc5
3.00457e-37	-1.32692	0.565	0.755	9.70026e-33	Naive CD4	Pitpnc1
3.91083e-37	-1.00222	0.326	0.557	1.26261e-32	Naive CD4	Ywhaq
4.14564e-37	-1.39481	0.158	0.396	1.33842e-32	Naive CD4	Gatad2a
7.2494e-37	-1.56491	0.415	0.572	2.34047e-32	Naive CD4	Vim
1.48297e-36	-1.17596	0.324	0.536	4.78778e-32	Naive CD4	Reep5
1.70735e-36	-3.94447	0.009	0.178	5.51218e-32	Naive CD4	Ctla2b
2.77331e-36	-5.27191	0.004	0.167	8.95364e-32	Naive CD4	Baiap3
2.77469e-36	-2.97038	0.033	0.215	8.95809e-32	Naive CD4	Mirt1
3.61975e-36	-2.00729	0.095	0.304	1.16864e-31	Naive CD4	Kif13b
3.94974e-36	-3.13694	0.022	0.199	1.27517e-31	Naive CD4	Ehd1
4.03073e-36	-1.87896	0.063	0.263	1.30132e-31	Naive CD4	Icam1
4.37891e-36	-1.54037	0.187	0.414	1.41373e-31	Naive CD4	Mef2a
6.74077e-36	-1.51529	0.587	0.67	2.17626e-31	Naive CD4	H2afz
1.12322e-35	-3.46166	0.013	0.182	3.62631e-31	Naive CD4	Gna15
1.21008e-35	-3.03711	0.033	0.212	3.90675e-31	Naive CD4	A330023F24Rik
1.2759e-35	-5.95763	0.002	0.162	4.11924e-31	Naive CD4	Klrb1a
1.51844e-35	-1.48694	0.165	0.389	4.90228e-31	Naive CD4	Rbl2
2.07953e-35	-2.31685	0.055	0.247	6.71375e-31	Naive CD4	Gnptab
2.17749e-35	-1.79306	0.074	0.277	7.03002e-31	Naive CD4	Il10rb
3.02847e-35	-4.09665	0.018	0.186	9.7774e-31	Naive CD4	Myo1e
3.17366e-35	-1.38561	0.189	0.42	1.02461e-30	Naive CD4	Cltc
3.51833e-35	-2.02331	0.083	0.284	1.13589e-30	Naive CD4	Ptpn4
3.59892e-35	-1.13714	0.409	0.622	1.16191e-30	Naive CD4	Hectd1
5.09855e-35	-1.67814	0.131	0.346	1.64607e-30	Naive CD4	Samsn1
6.37742e-35	-2.00406	0.127	0.336	2.05895e-30	Naive CD4	Nabp1
6.54415e-35	1.07741	0.339	0.171	2.11278e-30	Naive CD4	Tent5c
1.08798e-34	-1.40179	0.163	0.39	3.51255e-30	Naive CD4	Sipa1
1.25049e-34	-2.01013	0.071	0.268	4.03722e-30	Naive CD4	Aim2
1.26995e-34	-3.01495	0.025	0.197	4.10002e-30	Naive CD4	Cd38
1.2875e-34	-4.31099	0.009	0.17	4.15669e-30	Naive CD4	Plscr1
1.40396e-34	-3.19495	0.026	0.197	4.53268e-30	Naive CD4	Slc16a6
1.44595e-34	-4.35125	0.008	0.168	4.66826e-30	Naive CD4	Metrnl
1.5602e-34	-1.05256	0.303	0.521	5.0371e-30	Naive CD4	Sec11c
2.03923e-34	-1.22629	0.416	0.628	6.58367e-30	Naive CD4	Fryl
2.09755e-34	-9.38239	0	0.153	6.77195e-30	Naive CD4	Klri2
2.2169e-34	-3.15431	0.02	0.188	7.15726e-30	Naive CD4	Hip1r
2.50982e-34	-7.17726	0.004	0.158	8.10296e-30	Naive CD4	Klra7
2.63497e-34	-2.07995	0.101	0.301	8.50699e-30	Naive CD4	Vps54
2.74639e-34	-2.53012	0.036	0.215	8.86672e-30	Naive CD4	Nsd2
3.1128e-34	-1.6236	0.113	0.323	1.00497e-29	Naive CD4	AI506816
3.18943e-34	-1.75623	0.111	0.316	1.02971e-29	Naive CD4	Rnf130
4.39211e-34	-1.95002	0.076	0.272	1.41799e-29	Naive CD4	Snx18
4.57569e-34	-2.69996	0.026	0.197	1.47726e-29	Naive CD4	Mmd
5.75531e-34	-2.92742	0.034	0.208	1.8581e-29	Naive CD4	Jaml
6.90758e-34	-1.27765	0.207	0.435	2.23011e-29	Naive CD4	AC149090.1
8.13838e-34	-1.0892	0.269	0.511	2.62747e-29	Naive CD4	Diaph1
1.14558e-33	-2.39799	0.057	0.241	3.69849e-29	Naive CD4	Gm42031
1.16986e-33	-1.91909	0.083	0.28	3.7769e-29	Naive CD4	Txnrd1
1.49576e-33	-1.12253	0.313	0.543	4.82906e-29	Naive CD4	Wipf1
2.52613e-33	-2.5391	0.029	0.201	8.15563e-29	Naive CD4	Map7d1
3.38362e-33	-2.84911	0.029	0.199	1.0924e-28	Naive CD4	Xdh
3.51078e-33	-1.73161	0.102	0.303	1.13345e-28	Naive CD4	Sema4a
3.78812e-33	2.70335	0.085	0.017	1.223e-28	Naive CD4	Nacc2
3.90431e-33	-2.4389	0.064	0.247	1.26051e-28	Naive CD4	Lyn
4.58823e-33	-3.7359	0.018	0.178	1.48131e-28	Naive CD4	Mdfic
5.87473e-33	-2.14847	0.058	0.242	1.89666e-28	Naive CD4	Ric1
6.35243e-33	-1.44352	0.144	0.359	2.05088e-28	Naive CD4	Plekha2
6.39994e-33	2.10126	0.118	0.032	2.06622e-28	Naive CD4	Gm37065
6.61228e-33	1.73042	0.218	0.091	2.13477e-28	Naive CD4	Treml2
1.09819e-32	-6.31964	0.005	0.153	3.54552e-28	Naive CD4	Klrb1b
1.17852e-32	-1.31233	0.353	0.565	3.80484e-28	Naive CD4	Nedd9
1.18599e-32	-1.45817	0.257	0.477	3.82898e-28	Naive CD4	Plcl2
1.29741e-32	1.24638	0.233	0.097	4.18868e-28	Naive CD4	Als2cl
1.70304e-32	-1.44122	0.202	0.42	5.49827e-28	Naive CD4	Eml4
1.89228e-32	-2.86546	0.034	0.202	6.10922e-28	Naive CD4	B4galt5
3.14214e-32	-1.57185	0.233	0.448	1.01444e-27	Naive CD4	Arl15
3.71242e-32	-1.92203	0.096	0.289	1.19855e-27	Naive CD4	Kdm2b
4.41504e-32	-1.26729	0.32	0.538	1.4254e-27	Naive CD4	Nfkb1
5.21123e-32	-1.47709	0.109	0.312	1.68245e-27	Naive CD4	Mapkapk2
5.26252e-32	-1.57437	0.142	0.346	1.699e-27	Naive CD4	Riok1
5.40126e-32	-1.31938	0.264	0.477	1.7438e-27	Naive CD4	Ccdc88c
6.17543e-32	-4.11247	0.007	0.156	1.99374e-27	Naive CD4	Cobll1
7.47926e-32	-1.42613	0.336	0.546	2.41468e-27	Naive CD4	Tcf12
1.14214e-31	-2.46318	0.036	0.204	3.68738e-27	Naive CD4	Eea1
1.82744e-31	-4.39801	0.012	0.161	5.89988e-27	Naive CD4	Trgv2
1.8904e-31	-2.11449	0.06	0.238	6.10315e-27	Naive CD4	N4bp1
1.98685e-31	-5.15925	0.004	0.147	6.41456e-27	Naive CD4	Rhoq
2.24992e-31	-4.864	0.011	0.159	7.26387e-27	Naive CD4	Cables1
2.51041e-31	3.79594	0.048	0.005	8.10485e-27	Naive CD4	Gm13546
3.16022e-31	-2.01433	0.077	0.259	1.02028e-26	Naive CD4	Cracr2a
3.25882e-31	-1.01739	0.492	0.654	1.05211e-26	Naive CD4	Hspa5
3.355e-31	-1.38913	0.163	0.375	1.08316e-26	Naive CD4	Slc38a1
3.49211e-31	-3.17955	0.023	0.18	1.12743e-26	Naive CD4	Tnfsf10
3.54192e-31	-4.61593	0.011	0.157	1.14351e-26	Naive CD4	Adamts14
3.6173e-31	-2.12037	0.047	0.219	1.16784e-26	Naive CD4	Lpin2
4.91856e-31	-5.32091	0.007	0.151	1.58796e-26	Naive CD4	Itga1
5.06423e-31	-1.16896	0.356	0.529	1.63499e-26	Naive CD4	Txn1
5.86235e-31	-2.118	0.204	0.403	1.89266e-26	Naive CD4	Lyst
7.69091e-31	2.04572	0.157	0.055	2.48301e-26	Naive CD4	Gm34006
8.68346e-31	-1.55215	0.24	0.445	2.80345e-26	Naive CD4	Zswim6
9.14218e-31	-2.00325	0.053	0.226	2.95155e-26	Naive CD4	Ptpn7
1.17539e-30	-1.26858	0.254	0.471	3.79474e-26	Naive CD4	Dennd1b
1.23967e-30	-1.92688	0.07	0.251	4.00228e-26	Naive CD4	St3gal6
1.46445e-30	-1.29663	0.309	0.52	4.72796e-26	Naive CD4	Picalm
1.52291e-30	-2.80428	0.016	0.168	4.91673e-26	Naive CD4	Nfil3
2.31242e-30	-1.18856	0.332	0.539	7.46566e-26	Naive CD4	Prkcb
2.31682e-30	-1.30983	0.384	0.588	7.47985e-26	Naive CD4	Exoc4
2.36611e-30	-1.65942	0.08	0.265	7.639e-26	Naive CD4	Plp2
2.6192e-30	-2.614	0.03	0.189	8.45608e-26	Naive CD4	Atf6
2.94167e-30	-2.61646	0.036	0.197	9.49717e-26	Naive CD4	Map3k8
3.05394e-30	-1.45363	0.554	0.663	9.85963e-26	Naive CD4	Hmgb2
3.43097e-30	-1.8408	0.098	0.283	1.10769e-25	Naive CD4	Rptor
3.61727e-30	-2.48573	0.049	0.215	1.16783e-25	Naive CD4	Iqsec1
4.28665e-30	-2.18919	0.07	0.245	1.38394e-25	Naive CD4	Ttc7b
4.35422e-30	-3.05891	0.083	0.254	1.40576e-25	Naive CD4	Furin
5.60409e-30	-3.93496	0.009	0.152	1.80928e-25	Naive CD4	Stx11
5.94237e-30	-2.16441	0.046	0.212	1.9185e-25	Naive CD4	Cep250
6.20673e-30	-2.06488	0.062	0.234	2.00384e-25	Naive CD4	Gvin1
7.90874e-30	-1.60334	0.146	0.342	2.55334e-25	Naive CD4	Tuba1c
8.21366e-30	2.23707	0.077	0.016	2.65178e-25	Naive CD4	Igsf23
9.73595e-30	1.77206	0.12	0.035	3.14325e-25	Naive CD4	Ecm1
9.94512e-30	-1.32525	0.157	0.361	3.21078e-25	Naive CD4	Elf4
1.07878e-29	-1.1896	0.115	0.318	3.48283e-25	Naive CD4	Tbcb
1.11461e-29	-1.04797	0.572	0.678	3.59853e-25	Naive CD4	Crip1
1.18749e-29	-3.11361	0.021	0.17	3.83382e-25	Naive CD4	Bcl2a1d
1.8137e-29	-1.51934	0.096	0.284	5.85555e-25	Naive CD4	Ptms
1.88033e-29	-3.37194	0.015	0.16	6.07065e-25	Naive CD4	Morrbid
1.89575e-29	-1.19903	0.181	0.39	6.12043e-25	Naive CD4	Agpat3
1.93168e-29	-8.69107	0.001	0.134	6.23643e-25	Naive CD4	Klra8
1.97587e-29	-1.68918	0.074	0.252	6.3791e-25	Naive CD4	Mical1
2.12787e-29	1.60972	0.209	0.091	6.86982e-25	Naive CD4	Idh2
2.30238e-29	-5.98098	0.005	0.14	7.43323e-25	Naive CD4	Lag3
2.71747e-29	-2.34897	0.051	0.215	8.77336e-25	Naive CD4	Cdk6
2.85905e-29	-1.83554	0.076	0.252	9.23045e-25	Naive CD4	Ptpre
3.22493e-29	-1.37757	0.074	0.255	1.04117e-24	Naive CD4	Tmem256
3.41179e-29	-5.7646	0.002	0.135	1.1015e-24	Naive CD4	Il12rb1
4.4467e-29	-3.68317	0.006	0.142	1.43562e-24	Naive CD4	Pdcd1lg2
4.51896e-29	-3.63022	0.013	0.154	1.45895e-24	Naive CD4	Rbpms
5.38466e-29	1.24317	0.354	0.216	1.73844e-24	Naive CD4	Rps27rt
5.7854e-29	-2.07403	0.051	0.216	1.86781e-24	Naive CD4	Pxn
7.41393e-29	-2.8595	0.032	0.184	2.39359e-24	Naive CD4	Ptprj
8.14576e-29	-1.41988	0.18	0.377	2.62986e-24	Naive CD4	Zmiz1
9.38568e-29	5.73996	0.022	0	3.03017e-24	Naive CD4	Gm37126
9.46989e-29	-3.39246	0.03	0.179	3.05735e-24	Naive CD4	Lgals3
1.00431e-28	-1.63606	0.074	0.25	3.24243e-24	Naive CD4	Ncf4
1.34201e-28	2.04279	0.127	0.041	4.33267e-24	Naive CD4	Gm15441
1.51588e-28	-1.28184	0.156	0.349	4.89401e-24	Naive CD4	Gm19585
1.55617e-28	-1.22799	0.167	0.37	5.0241e-24	Naive CD4	Tab2
2.85353e-28	-2.79561	0.029	0.177	9.21262e-24	Naive CD4	Sntb2
3.37263e-28	-1.53637	0.172	0.364	1.08885e-23	Naive CD4	Btbd9
3.61822e-28	-2.10638	0.06	0.224	1.16814e-23	Naive CD4	Glrx
3.75077e-28	-2.809	0.021	0.165	1.21094e-23	Naive CD4	Prdm1
4.09857e-28	-3.12315	0.018	0.158	1.32322e-23	Naive CD4	F2r
4.17938e-28	-2.01216	0.063	0.228	1.34931e-23	Naive CD4	Tbc1d2b
4.53731e-28	-3.83941	0.013	0.149	1.46487e-23	Naive CD4	Farp1
4.61582e-28	-1.12622	0.298	0.505	1.49022e-23	Naive CD4	Eif4g3
4.88811e-28	-2.06253	0.194	0.381	1.57813e-23	Naive CD4	Tex2
6.35318e-28	-1.6343	0.161	0.347	2.05112e-23	Naive CD4	St8sia4
6.87399e-28	-1.06362	0.186	0.394	2.21927e-23	Naive CD4	Lta4h
8.23038e-28	2.07293	0.103	0.028	2.65718e-23	Naive CD4	A630014C17Rik
8.7934e-28	-3.20024	0.014	0.151	2.83895e-23	Naive CD4	Casp1
1.13115e-27	-1.53011	0.161	0.347	3.6519e-23	Naive CD4	Adcy7
1.175e-27	-1.15759	0.239	0.451	3.7935e-23	Naive CD4	Lrrc8c
1.26658e-27	-1.18034	0.151	0.347	4.08916e-23	Naive CD4	Slbp
1.31566e-27	2.02101	0.115	0.034	4.2476e-23	Naive CD4	Ldhb
1.9497e-27	-1.79917	0.091	0.265	6.29459e-23	Naive CD4	Arhgap10
2.22506e-27	-1.36709	0.163	0.352	7.18361e-23	Naive CD4	Usp48
3.05897e-27	-2.17028	0.082	0.246	9.87587e-23	Naive CD4	Btbd11
3.52911e-27	1.14077	0.287	0.15	1.13937e-22	Naive CD4	Pdk1
6.35293e-27	-1.12923	0.289	0.497	2.05104e-22	Naive CD4	Dnajc1
7.50257e-27	-2.2532	0.035	0.183	2.4222e-22	Naive CD4	Zfpm1
8.97844e-27	-1.91672	0.057	0.217	2.89869e-22	Naive CD4	Wdfy1
9.81236e-27	-1.37053	0.236	0.432	3.16792e-22	Naive CD4	Sik3
1.11354e-26	-5.02661	0.004	0.127	3.59506e-22	Naive CD4	Gas7
1.12495e-26	-6.27857	0.002	0.124	3.63191e-22	Naive CD4	Srgap3
1.62142e-26	-3.44979	0.013	0.143	5.23475e-22	Naive CD4	Camk2n1
1.63357e-26	-1.38938	0.164	0.353	5.27399e-22	Naive CD4	Dleu2
1.77449e-26	-1.06611	0.236	0.444	5.72895e-22	Naive CD4	Hpcal1
1.81674e-26	-1.14607	0.188	0.388	5.86535e-22	Naive CD4	Ctsc
2.17936e-26	-7.44956	0.002	0.123	7.03606e-22	Naive CD4	Klra9
2.52838e-26	-1.2265	0.199	0.389	8.16287e-22	Naive CD4	Hsd11b1
2.68597e-26	1.41755	0.289	0.162	8.67164e-22	Naive CD4	Gstp3
2.91078e-26	-1.60767	0.094	0.263	9.39746e-22	Naive CD4	Gpr65
2.98233e-26	-1.32485	0.111	0.293	9.62845e-22	Naive CD4	Sla2
2.9916e-26	-1.06062	0.154	0.353	9.65838e-22	Naive CD4	Lamtor4
3.08901e-26	-2.49289	0.029	0.17	9.97288e-22	Naive CD4	Fam111a
3.20041e-26	-4.43639	0.011	0.137	1.03325e-21	Naive CD4	Rap1gap2
3.3249e-26	-1.39543	0.291	0.481	1.07344e-21	Naive CD4	Arid1b
3.81175e-26	-1.21983	0.126	0.314	1.23062e-21	Naive CD4	Nucb1
4.08299e-26	-3.42693	0.032	0.17	1.31819e-21	Naive CD4	Lrmda
4.32842e-26	-1.89582	0.041	0.19	1.39743e-21	Naive CD4	Alad
4.92814e-26	-2.355	0.034	0.176	1.59105e-21	Naive CD4	Nod1
6.07703e-26	-1.50867	0.095	0.265	1.96197e-21	Naive CD4	Rpa2
6.22644e-26	-1.88439	0.068	0.226	2.01021e-21	Naive CD4	Gxylt1
9.50555e-26	-4.45224	0.006	0.127	3.06887e-21	Naive CD4	Rhoc
1.06246e-25	-3.05015	0.018	0.148	3.43014e-21	Naive CD4	Il2ra
1.17353e-25	-1.75354	0.14	0.316	3.78873e-21	Naive CD4	Etv6
1.19024e-25	-5.07118	0.004	0.122	3.8427e-21	Naive CD4	Tnfsf12
1.20798e-25	-2.15933	0.055	0.204	3.89997e-21	Naive CD4	Vopp1
1.32237e-25	-2.19447	0.074	0.231	4.26926e-21	Naive CD4	Dgat1
1.3525e-25	-2.3311	0.039	0.181	4.36656e-21	Naive CD4	Cdc42ep3
1.53248e-25	-1.1318	0.216	0.412	4.94761e-21	Naive CD4	Spata13
1.57305e-25	-1.48456	0.094	0.262	5.07858e-21	Naive CD4	Capn2
1.82989e-25	-2.29382	0.04	0.183	5.90781e-21	Naive CD4	Cipc
2.00908e-25	-2.83054	0.04	0.181	6.48632e-21	Naive CD4	Dgkh
2.00943e-25	-5.14163	0.005	0.123	6.48745e-21	Naive CD4	Adgrg5
2.59199e-25	-1.17809	0.622	0.761	8.36824e-21	Naive CD4	Elmo1
3.72216e-25	-1.05678	0.302	0.495	1.2017e-20	Naive CD4	Trip12
3.91905e-25	-1.69531	0.069	0.227	1.26527e-20	Naive CD4	Far1
4.8675e-25	-2.66212	0.026	0.158	1.57147e-20	Naive CD4	Gm33104
5.02408e-25	1.36584	0.242	0.123	1.62202e-20	Naive CD4	Tesc
5.14996e-25	-1.78162	0.06	0.212	1.66266e-20	Naive CD4	Lamb3
6.47179e-25	-3.59281	0.034	0.167	2.08942e-20	Naive CD4	Top2a
8.87257e-25	-1.24278	0.088	0.255	2.86451e-20	Naive CD4	B3gat3
9.7221e-25	3.06531	0.042	0.005	3.13878e-20	Naive CD4	Hotairm1
1.02549e-24	-1.40378	0.132	0.307	3.31079e-20	Naive CD4	Aplp2
1.0477e-24	-5.92115	0.002	0.116	3.38249e-20	Naive CD4	S1pr5
1.06357e-24	-3.66555	0.009	0.129	3.43372e-20	Naive CD4	Cd200r4
1.08218e-24	-1.7885	0.043	0.187	3.49383e-20	Naive CD4	Rilpl2
1.2627e-24	-2.6021	0.03	0.163	4.07662e-20	Naive CD4	Cish
1.31315e-24	-1.59577	0.071	0.228	4.23951e-20	Naive CD4	Elmo2
1.408e-24	-5.19672	0.004	0.118	4.54573e-20	Naive CD4	Asb2
1.63777e-24	1.97777	0.081	0.02	5.28754e-20	Naive CD4	Ggt5
1.7788e-24	-3.57948	0.029	0.159	5.74286e-20	Naive CD4	Mki67
1.90642e-24	2.28903	0.055	0.01	6.15488e-20	Naive CD4	Amigo2
1.97133e-24	-1.2528	0.168	0.349	6.36444e-20	Naive CD4	Fcho2
1.99648e-24	-1.61854	0.108	0.272	6.44564e-20	Naive CD4	Arhgap17
2.01894e-24	-1.62389	0.105	0.27	6.51814e-20	Naive CD4	Rnf157
2.25943e-24	-1.09404	0.182	0.366	7.29457e-20	Naive CD4	Pdia6
2.36055e-24	-1.94696	0.055	0.201	7.62104e-20	Naive CD4	Lrrfip2
2.62299e-24	-1.06138	0.251	0.445	8.46831e-20	Naive CD4	Rtn3
3.64196e-24	-1.41039	0.104	0.269	1.17581e-19	Naive CD4	Ube2g2
3.87215e-24	-1.14964	0.26	0.447	1.25012e-19	Naive CD4	Ankrd17
4.09592e-24	-10.5457	0	0.109	1.32237e-19	Naive CD4	Klra4
4.3412e-24	-1.03429	0.262	0.455	1.40156e-19	Naive CD4	Cab39
4.69667e-24	-1.6764	0.047	0.191	1.51632e-19	Naive CD4	Map2k3
5.87063e-24	-5.0404	0.005	0.117	1.89533e-19	Naive CD4	Spry2
6.33091e-24	-1.76356	0.101	0.259	2.04394e-19	Naive CD4	Traf3
8.58283e-24	-3.94557	0.008	0.123	2.77097e-19	Naive CD4	Gpr68
9.24072e-24	-1.7764	0.109	0.266	2.98337e-19	Naive CD4	Rundc3b
1.14805e-23	1.42843	0.165	0.069	3.70649e-19	Naive CD4	Bmyc
1.15096e-23	-2.39238	0.04	0.174	3.71588e-19	Naive CD4	Fosl2
1.20813e-23	-1.50826	0.111	0.276	3.90046e-19	Naive CD4	Gm12216
1.38956e-23	-2.35921	0.048	0.184	4.4862e-19	Naive CD4	Car2
2.40876e-23	-1.58706	0.113	0.274	7.77669e-19	Naive CD4	1700025G04Rik
2.48957e-23	-1.40496	0.153	0.32	8.03758e-19	Naive CD4	Ythdf3
2.9236e-23	-1.36098	0.186	0.357	9.43886e-19	Naive CD4	Ralgapa2
3.12712e-23	-1.03062	0.135	0.312	1.00959e-18	Naive CD4	Syngr2
4.0043e-23	-1.09554	0.174	0.354	1.29279e-18	Naive CD4	Ier5
4.62277e-23	-2.07262	0.043	0.178	1.49246e-18	Naive CD4	Golm1
4.80945e-23	-1.69103	0.123	0.277	1.55273e-18	Naive CD4	Lmnb1
5.12401e-23	-1.40514	0.122	0.286	1.65429e-18	Naive CD4	Ttc7
5.85988e-23	-5.39667	0.005	0.112	1.89186e-18	Naive CD4	Itgam
6.15477e-23	2.00611	0.075	0.019	1.98707e-18	Naive CD4	Rgmb
6.20392e-23	2.36777	0.044	0.007	2.00293e-18	Naive CD4	A530021J07Rik
6.49799e-23	-1.24305	0.085	0.243	2.09788e-18	Naive CD4	Tapbpl
6.7485e-23	-2.04058	0.046	0.181	2.17875e-18	Naive CD4	Tyk2
7.13313e-23	-1.47352	0.09	0.245	2.30293e-18	Naive CD4	Smc5
7.17291e-23	-1.71026	0.133	0.292	2.31577e-18	Naive CD4	Vav3
8.30629e-23	-1.41567	0.082	0.235	2.68168e-18	Naive CD4	Fkbp2
8.75275e-23	-2.82529	0.013	0.128	2.82583e-18	Naive CD4	Gm14029
9.89511e-23	-2.03129	0.047	0.18	3.19464e-18	Naive CD4	Smc2
1.0775e-22	-1.82672	0.058	0.198	3.47871e-18	Naive CD4	Sos2
1.24046e-22	2.35677	0.098	0.031	4.00482e-18	Naive CD4	Trbv31
1.24055e-22	-3.73667	0.011	0.122	4.00512e-18	Naive CD4	Ttc39c
1.493e-22	-3.99728	0.008	0.117	4.82014e-18	Naive CD4	Tcrg-C4
1.52086e-22	1.65025	0.078	0.02	4.91008e-18	Naive CD4	Ston1
1.53235e-22	-1.03384	0.386	0.548	4.94719e-18	Naive CD4	Ugcg
1.59475e-22	-1.3162	0.17	0.339	5.14865e-18	Naive CD4	Jak2
1.63268e-22	1.20183	0.196	0.091	5.27112e-18	Naive CD4	Izumo1r
1.87914e-22	-2.45997	0.043	0.174	6.0668e-18	Naive CD4	Pola1
2.10511e-22	-3.2285	0.021	0.138	6.79634e-18	Naive CD4	Diaph3
2.20714e-22	-1.27667	0.196	0.371	7.12574e-18	Naive CD4	Rsrc1
2.54367e-22	-2.62581	0.026	0.146	8.21223e-18	Naive CD4	Slc2a3
3.18571e-22	-6.72907	0.001	0.103	1.02851e-17	Naive CD4	Trdv4
3.1868e-22	-7.39209	0	0.1	1.02886e-17	Naive CD4	Adap1
3.29601e-22	-3.33413	0.014	0.126	1.06412e-17	Naive CD4	Gfod1
3.40908e-22	-4.46083	0.006	0.111	1.10062e-17	Naive CD4	Tmem37
3.52395e-22	-4.79273	0.004	0.107	1.13771e-17	Naive CD4	Ncald
3.68082e-22	-1.1257	0.343	0.517	1.18835e-17	Naive CD4	Aak1
5.0214e-22	-1.41589	0.27	0.437	1.62116e-17	Naive CD4	Fbxl17
5.21268e-22	-1.98983	0.048	0.18	1.68292e-17	Naive CD4	Apaf1
5.35842e-22	-1.14804	0.519	0.629	1.72997e-17	Naive CD4	Itga4
5.59692e-22	-2.20933	0.062	0.197	1.80696e-17	Naive CD4	Pgm2l1
5.80085e-22	-1.94657	0.047	0.178	1.87281e-17	Naive CD4	Mcm5
5.83367e-22	3.30074	0.042	0.006	1.8834e-17	Naive CD4	Gm11695
5.88723e-22	-1.30544	0.091	0.244	1.90069e-17	Naive CD4	Coro1c
6.27188e-22	-1.277	0.132	0.295	2.02488e-17	Naive CD4	Wwp2
7.29155e-22	-1.31302	0.057	0.198	2.35408e-17	Naive CD4	Unc119b
7.4714e-22	-1.17822	0.058	0.2	2.41214e-17	Naive CD4	Bak1
7.67426e-22	-3.84359	0.009	0.116	2.47764e-17	Naive CD4	Klf12
7.86988e-22	-7.13471	0.002	0.103	2.54079e-17	Naive CD4	Klra3
8.31706e-22	-1.10773	0.132	0.3	2.68516e-17	Naive CD4	Gnptg
8.67173e-22	-1.1169	0.219	0.396	2.79967e-17	Naive CD4	Rapgef1
1.04056e-21	-4.74054	0.006	0.109	3.35946e-17	Naive CD4	Zcchc18
1.11188e-21	-5.25417	0.001	0.1	3.58969e-17	Naive CD4	Fhl2
1.1955e-21	-1.24864	0.349	0.518	3.85967e-17	Naive CD4	Zcchc7
1.23193e-21	-1.34713	0.088	0.238	3.97728e-17	Naive CD4	Lpcat4
1.44988e-21	-2.74626	0.022	0.137	4.68093e-17	Naive CD4	Ahr
1.80832e-21	-1.93592	0.084	0.227	5.83816e-17	Naive CD4	Tspan5
1.82613e-21	-1.28299	0.136	0.298	5.89567e-17	Naive CD4	Cebpb
2.06512e-21	-1.52039	0.09	0.237	6.66726e-17	Naive CD4	Mosmo
2.37454e-21	-4.67263	0.02	0.13	7.6662e-17	Naive CD4	Atp8a2
2.66599e-21	-2.40221	0.021	0.135	8.60715e-17	Naive CD4	Luzp1
2.83587e-21	2.23639	0.076	0.021	9.1556e-17	Naive CD4	G430095P16Rik
2.88685e-21	-1.72122	0.039	0.164	9.32019e-17	Naive CD4	Casp3
3.06907e-21	-1.416	0.283	0.444	9.90848e-17	Naive CD4	Msi2
3.17267e-21	-1.28006	0.064	0.205	1.0243e-16	Naive CD4	Zfp52
3.55125e-21	-2.04237	0.047	0.174	1.14652e-16	Naive CD4	Pacsin2
3.58669e-21	-2.39966	0.015	0.125	1.15796e-16	Naive CD4	Casp4
3.61639e-21	-2.3115	0.022	0.137	1.16755e-16	Naive CD4	Fuca2
3.9694e-21	-1.15823	0.118	0.278	1.28152e-16	Naive CD4	Rpn1
4.1667e-21	-1.16005	0.166	0.331	1.34522e-16	Naive CD4	Sppl2a
5.64752e-21	-1.19979	0.191	0.358	1.8233e-16	Naive CD4	Exoc2
5.90095e-21	-2.56129	0.021	0.133	1.90512e-16	Naive CD4	Wls
6.29677e-21	-1.02065	0.275	0.447	2.03291e-16	Naive CD4	Suco
6.75603e-21	-1.06767	0.243	0.418	2.18118e-16	Naive CD4	Ap3b1
6.89787e-21	-1.80687	0.069	0.203	2.22698e-16	Naive CD4	Nlrc3
7.71034e-21	-1.11447	0.205	0.374	2.48928e-16	Naive CD4	Sppl3
7.80856e-21	-2.12776	0.028	0.145	2.52099e-16	Naive CD4	Plekho2
9.38776e-21	-3.49475	0.008	0.11	3.03084e-16	Naive CD4	Syne3
9.76366e-21	1.63058	0.096	0.031	3.1522e-16	Naive CD4	Gm32633
1.03335e-20	-1.47435	0.071	0.209	3.33618e-16	Naive CD4	Crot
1.07423e-20	-5.18089	0.001	0.096	3.46814e-16	Naive CD4	Pvrig
1.15989e-20	-1.52819	0.137	0.289	3.74471e-16	Naive CD4	Tmem131l
1.29338e-20	-2.51798	0.016	0.124	4.17568e-16	Naive CD4	Napsa
1.37979e-20	-2.15751	0.044	0.166	4.45467e-16	Naive CD4	Cerk
1.54489e-20	-1.40391	0.075	0.215	4.98769e-16	Naive CD4	Hat1
1.57895e-20	-1.84721	0.115	0.259	5.09763e-16	Naive CD4	Pvt1
1.67395e-20	-1.82391	0.08	0.216	5.40433e-16	Naive CD4	Rbpj
1.85681e-20	-2.92393	0.008	0.108	5.99472e-16	Naive CD4	Endod1
1.91998e-20	-1.88786	0.043	0.166	6.19864e-16	Naive CD4	Incenp
1.95465e-20	-1.02192	0.159	0.324	6.3106e-16	Naive CD4	Psd4
2.1323e-20	-1.07893	0.092	0.243	6.88414e-16	Naive CD4	Mtch1
2.47241e-20	1.18018	0.228	0.121	7.98218e-16	Naive CD4	Gpr146
2.50245e-20	-3.36896	0.015	0.12	8.07917e-16	Naive CD4	Ifngas1
2.57847e-20	-1.58834	0.071	0.206	8.32458e-16	Naive CD4	Ptpn12
2.73447e-20	-1.11896	0.202	0.367	8.82824e-16	Naive CD4	Rin3
2.77257e-20	-1.45039	0.067	0.202	8.95123e-16	Naive CD4	Trpv2
2.93539e-20	-1.38925	0.077	0.217	9.47692e-16	Naive CD4	Glipr1
2.99863e-20	-1.0942	0.305	0.479	9.68108e-16	Naive CD4	Arhgef3
3.10808e-20	-1.7568	0.062	0.191	1.00344e-15	Naive CD4	Zfp512
3.25769e-20	-1.46848	0.085	0.226	1.05174e-15	Naive CD4	Slc2a1
3.54158e-20	-1.14477	0.167	0.331	1.1434e-15	Naive CD4	Samd9l
3.73952e-20	1.59814	0.143	0.06	1.2073e-15	Naive CD4	Tbxa2r
5.42575e-20	-3.11917	0.014	0.116	1.7517e-15	Naive CD4	1810006J02Rik
5.70589e-20	-1.21018	0.175	0.335	1.84215e-15	Naive CD4	Tbl1xr1
5.97391e-20	-1.15014	0.16	0.317	1.92868e-15	Naive CD4	Dnmt1
6.95256e-20	-1.06662	0.209	0.379	2.24463e-15	Naive CD4	Vps13a
6.99598e-20	-1.34573	0.127	0.278	2.25865e-15	Naive CD4	Man2a1
7.07493e-20	-1.56539	0.122	0.266	2.28414e-15	Naive CD4	Scfd2
7.11301e-20	-1.27841	0.292	0.447	2.29643e-15	Naive CD4	Sipa1l1
7.38744e-20	-1.75176	0.105	0.246	2.38504e-15	Naive CD4	Hacd3
7.82032e-20	-1.22586	0.159	0.319	2.52479e-15	Naive CD4	Odc1
8.29781e-20	-2.86516	0.021	0.127	2.67895e-15	Naive CD4	Pear1
8.79534e-20	-2.2775	0.034	0.147	2.83957e-15	Naive CD4	Maf
8.82032e-20	-3.84519	0.006	0.101	2.84764e-15	Naive CD4	C1qtnf6
9.0384e-20	-3.9145	0.007	0.103	2.91805e-15	Naive CD4	Bend4
1.18493e-19	-1.01814	0.175	0.341	3.82555e-15	Naive CD4	Ubl3
1.24464e-19	-3.39327	0.015	0.116	4.01833e-15	Naive CD4	Sult2b1
1.33418e-19	1.30358	0.117	0.044	4.30741e-15	Naive CD4	Lgmn
1.39694e-19	-1.00048	0.262	0.427	4.51003e-15	Naive CD4	Cbl
1.55541e-19	-1.23859	0.271	0.432	5.02165e-15	Naive CD4	Lpp
1.63321e-19	-4.46763	0.005	0.097	5.27282e-15	Naive CD4	Tcrg-C2
1.70684e-19	-1.12305	0.175	0.334	5.51054e-15	Naive CD4	Rasa1
1.81858e-19	-1.49107	0.043	0.164	5.8713e-15	Naive CD4	Ehbp1l1
1.90518e-19	-1.24945	0.104	0.247	6.15087e-15	Naive CD4	Tbc1d9b
2.14301e-19	-1.35934	0.12	0.265	6.9187e-15	Naive CD4	Crim1
2.30789e-19	-4.10834	0.016	0.116	7.45104e-15	Naive CD4	Zbtb16
3.42718e-19	-5.8865	0.001	0.089	1.10646e-14	Naive CD4	Pdgfb
3.52626e-19	-4.75972	0.005	0.096	1.13845e-14	Naive CD4	2900026A02Rik
3.71573e-19	-1.91878	0.034	0.147	1.19962e-14	Naive CD4	Plekhb2
3.81108e-19	-6.75615	0.001	0.089	1.23041e-14	Naive CD4	Ier5l
4.03866e-19	-1.05738	0.236	0.403	1.30388e-14	Naive CD4	Card11
4.09015e-19	-2.28265	0.036	0.147	1.32051e-14	Naive CD4	Cd72
4.85915e-19	-4.68955	0.002	0.091	1.56878e-14	Naive CD4	Car5b
5.44916e-19	-3.07397	0.015	0.114	1.75926e-14	Naive CD4	Crtam
5.68344e-19	-3.71605	0.008	0.101	1.8349e-14	Naive CD4	Emid1
5.97035e-19	-1.48907	0.068	0.196	1.92753e-14	Naive CD4	Elk3
5.99526e-19	-3.29064	0.014	0.111	1.93557e-14	Naive CD4	Acsbg1
6.01129e-19	1.9217	0.098	0.034	1.94074e-14	Naive CD4	5830468F06Rik
6.02984e-19	-2.06645	0.05	0.169	1.94673e-14	Naive CD4	Prim2
7.22591e-19	-2.34021	0.027	0.133	2.33288e-14	Naive CD4	Blm
8.92323e-19	-1.33401	0.098	0.236	2.88087e-14	Naive CD4	Acsl4
9.05867e-19	-1.51554	0.076	0.205	2.92459e-14	Naive CD4	Gpd2
9.30937e-19	-3.40098	0.007	0.099	3.00553e-14	Naive CD4	Tk1
9.60388e-19	-1.40628	0.065	0.191	3.10061e-14	Naive CD4	Txndc5
1.03781e-18	-4.80136	0.004	0.091	3.35057e-14	Naive CD4	Cxxc5
1.04761e-18	-7.32655	0.001	0.087	3.38221e-14	Naive CD4	Cma1
1.13364e-18	-1.51797	0.043	0.16	3.65996e-14	Naive CD4	Magohb
1.14481e-18	-1.13169	0.109	0.25	3.69602e-14	Naive CD4	Cd274
1.3761e-18	-2.12057	0.027	0.132	4.44275e-14	Naive CD4	Ggta1
1.43719e-18	-4.18277	0.006	0.095	4.63996e-14	Naive CD4	Pbx3
1.54767e-18	-1.86892	0.075	0.199	4.99664e-14	Naive CD4	Fbxw7
1.56639e-18	-1.87188	0.04	0.152	5.0571e-14	Naive CD4	Lig1
1.57283e-18	-1.09599	0.123	0.27	5.07789e-14	Naive CD4	Atp6v0a2
1.74134e-18	-1.35531	0.039	0.153	5.62191e-14	Naive CD4	Gbp3
1.89539e-18	-1.23727	0.085	0.22	6.11926e-14	Naive CD4	Arhgef2
2.16304e-18	-4.02866	0.006	0.094	6.98339e-14	Naive CD4	Uhrf1
2.59348e-18	-1.29541	0.106	0.243	8.37303e-14	Naive CD4	Mtmr12
2.59424e-18	-1.67262	0.036	0.147	8.37549e-14	Naive CD4	Gmnn
2.68038e-18	-3.6372	0.02	0.116	8.65362e-14	Naive CD4	Pclaf
2.81351e-18	-2.5872	0.022	0.122	9.08341e-14	Naive CD4	Slc9a7
2.94643e-18	-2.63584	0.011	0.103	9.51256e-14	Naive CD4	Cdkn2c
3.23541e-18	-1.33657	0.186	0.329	1.04455e-13	Naive CD4	Dyrk1a
3.29565e-18	-7.53213	0	0.082	1.064e-13	Naive CD4	Scimp
3.31178e-18	-2.13989	0.028	0.132	1.06921e-13	Naive CD4	Tnk2
3.58226e-18	-6.11745	0.002	0.087	1.15653e-13	Naive CD4	Nrgn
3.66093e-18	-1.2142	0.269	0.428	1.18193e-13	Naive CD4	Tnfaip8
3.67078e-18	-1.29654	0.051	0.17	1.18511e-13	Naive CD4	Nfkb2
3.80832e-18	-1.18939	0.356	0.508	1.22952e-13	Naive CD4	Rras2
3.83677e-18	-1.16068	0.097	0.233	1.2387e-13	Naive CD4	Tle3
3.91771e-18	-2.54068	0.02	0.118	1.26483e-13	Naive CD4	Cemip2
3.97424e-18	-4.20545	0.011	0.101	1.28308e-13	Naive CD4	Birc5
4.05316e-18	-1.6856	0.08	0.204	1.30856e-13	Naive CD4	Cdyl
4.10982e-18	-1.11103	0.228	0.38	1.32686e-13	Naive CD4	Zfp638
4.20516e-18	-1.62527	0.058	0.178	1.35763e-13	Naive CD4	Slc20a1
4.33311e-18	-1.86588	0.053	0.168	1.39894e-13	Naive CD4	Srbd1
4.43995e-18	-6.1215	0.004	0.088	1.43344e-13	Naive CD4	Gzmk
4.62842e-18	-2.14078	0.02	0.118	1.49428e-13	Naive CD4	Agpat4
4.81364e-18	-1.70769	0.051	0.166	1.55408e-13	Naive CD4	Rnf19b
4.89702e-18	-1.06779	0.284	0.445	1.581e-13	Naive CD4	Zfand3
5.18736e-18	-2.27673	0.027	0.129	1.67474e-13	Naive CD4	Grk5
5.30193e-18	-1.31041	0.087	0.217	1.71173e-13	Naive CD4	Senp1
5.35907e-18	-2.09434	0.02	0.118	1.73018e-13	Naive CD4	Gm45716
5.8076e-18	-1.07278	0.095	0.231	1.87498e-13	Naive CD4	Fcho1
6.03856e-18	-1.13528	0.145	0.289	1.94955e-13	Naive CD4	Mxd4
6.0521e-18	-1.05682	0.29	0.442	1.95392e-13	Naive CD4	Vps13b
6.14506e-18	-1.09092	0.173	0.326	1.98393e-13	Naive CD4	Zfp654
6.41531e-18	-2.68649	0.018	0.113	2.07118e-13	Naive CD4	Syk
7.92137e-18	-1.15254	0.147	0.293	2.55741e-13	Naive CD4	Smg7
8.19155e-18	-1.09248	0.118	0.261	2.64464e-13	Naive CD4	Dtnbp1
8.56492e-18	-5.05655	0.002	0.085	2.76518e-13	Naive CD4	Stk32c
8.82807e-18	-1.40652	0.055	0.173	2.85014e-13	Naive CD4	Chst12
9.26664e-18	-1.28422	0.118	0.255	2.99173e-13	Naive CD4	Ecpas
1.05717e-17	-1.01927	0.243	0.403	3.41307e-13	Naive CD4	Smg6
1.21457e-17	-1.65635	0.05	0.163	3.92124e-13	Naive CD4	Gns
1.2311e-17	-1.00653	0.178	0.333	3.97462e-13	Naive CD4	Nsmce2
1.23984e-17	-1.27657	0.139	0.278	4.00282e-13	Naive CD4	Gab3
1.44935e-17	-1.0417	0.234	0.39	4.67924e-13	Naive CD4	B4galt1
1.60807e-17	-1.03461	0.15	0.296	5.19164e-13	Naive CD4	Virma
1.65203e-17	-1.82203	0.043	0.152	5.33358e-13	Naive CD4	Umad1
1.72532e-17	-1.15265	0.136	0.275	5.57019e-13	Naive CD4	Pcna
1.78612e-17	-2.35992	0.019	0.113	5.7665e-13	Naive CD4	Tyms
1.8147e-17	-1.80103	0.064	0.18	5.85876e-13	Naive CD4	Antxr2
1.83081e-17	-1.00268	0.256	0.414	5.91078e-13	Naive CD4	Chd7
1.89379e-17	-2.4704	0.033	0.134	6.11411e-13	Naive CD4	Ksr1
2.04816e-17	-1.75192	0.032	0.134	6.61248e-13	Naive CD4	Ggct
2.20124e-17	-1.57965	0.094	0.218	7.10669e-13	Naive CD4	Tnks
2.23639e-17	-1.25617	0.208	0.352	7.22017e-13	Naive CD4	Lrba
2.36216e-17	-2.38402	0.028	0.127	7.62624e-13	Naive CD4	Kctd12
2.4044e-17	-1.1117	0.103	0.238	7.76261e-13	Naive CD4	Camk2g
2.56802e-17	-1.09244	0.196	0.345	8.29087e-13	Naive CD4	Arhgap25
2.67538e-17	-1.00758	0.094	0.227	8.63746e-13	Naive CD4	Relb
2.90674e-17	-1.05367	0.068	0.193	9.3844e-13	Naive CD4	Cuedc2
2.90764e-17	-1.19305	0.129	0.265	9.38732e-13	Naive CD4	Usp18
2.92877e-17	-3.96151	0.005	0.087	9.45552e-13	Naive CD4	Ccdc136
3.13161e-17	-1.63871	0.069	0.188	1.01104e-12	Naive CD4	Ptger4
3.38264e-17	-2.10043	0.034	0.136	1.09208e-12	Naive CD4	Ppm1j
4.52571e-17	-1.04261	0.095	0.229	1.46113e-12	Naive CD4	Stard3nl
4.6361e-17	-5.88399	0.001	0.079	1.49676e-12	Naive CD4	Klrc3
4.98367e-17	-4.84217	0.002	0.082	1.60898e-12	Naive CD4	Fes
5.11589e-17	-5.93804	0.001	0.079	1.65167e-12	Naive CD4	Il10
5.42982e-17	-4.16623	0.006	0.088	1.75302e-12	Naive CD4	Rnf43
5.49931e-17	-1.13846	0.102	0.234	1.77545e-12	Naive CD4	Slc38a10
5.76323e-17	-2.02746	0.032	0.132	1.86066e-12	Naive CD4	Abcb1b
5.8278e-17	-4.004	0.008	0.092	1.88151e-12	Naive CD4	Cdk1
5.85161e-17	-3.70234	0.006	0.088	1.88919e-12	Naive CD4	Tpx2
5.93559e-17	-3.44959	0.013	0.1	1.91631e-12	Naive CD4	Cx3cr1
5.96102e-17	-4.07621	0.005	0.086	1.92451e-12	Naive CD4	Tjp2
5.96751e-17	-2.62089	0.016	0.107	1.92661e-12	Naive CD4	E2f3
6.7509e-17	-1.96183	0.051	0.16	2.17953e-12	Naive CD4	Pkp4
6.83361e-17	-1.2198	0.109	0.238	2.20623e-12	Naive CD4	Sh2d3c
6.94571e-17	-1.64934	0.201	0.322	2.24242e-12	Naive CD4	Fam241a
7.02335e-17	-1.55276	0.044	0.152	2.26749e-12	Naive CD4	Dpy19l1
7.0887e-17	-4.62648	0.005	0.085	2.28859e-12	Naive CD4	Ccnb2
7.53662e-17	-1.64527	0.036	0.14	2.4332e-12	Naive CD4	Rnf216
7.88612e-17	-4.55211	0.006	0.087	2.54603e-12	Naive CD4	Serpina3f
8.20136e-17	-1.20772	0.152	0.29	2.64781e-12	Naive CD4	Srgap2
9.25746e-17	-1.04768	0.222	0.372	2.98877e-12	Naive CD4	Tnfrsf18
9.64483e-17	-1.35415	0.106	0.236	3.11383e-12	Naive CD4	Abr
1.05503e-16	-1.53906	0.053	0.162	3.40615e-12	Naive CD4	Rexo5
1.10912e-16	-2.93594	0.012	0.097	3.58079e-12	Naive CD4	Ncf1
1.16485e-16	-1.20968	0.106	0.237	3.76071e-12	Naive CD4	Gpr174
1.17484e-16	-1.60789	0.084	0.204	3.79298e-12	Naive CD4	Gm43305
1.19189e-16	-1.02864	0.419	0.57	3.84802e-12	Naive CD4	Arap2
1.20315e-16	-4.32219	0.012	0.096	3.88437e-12	Naive CD4	Ube2c
1.32266e-16	-3.45668	0.009	0.092	4.2702e-12	Naive CD4	Spc24
1.36662e-16	-1.45513	0.057	0.169	4.41212e-12	Naive CD4	Mmgt2
1.4641e-16	-3.01409	0.012	0.097	4.72684e-12	Naive CD4	Cdca8
1.47893e-16	-1.48181	0.039	0.142	4.77472e-12	Naive CD4	Hmces
1.50123e-16	-1.56355	0.07	0.185	4.84671e-12	Naive CD4	Rad54l2
1.53022e-16	1.51782	0.073	0.022	4.94032e-12	Naive CD4	Gabrr2
1.57993e-16	-1.90311	0.03	0.128	5.1008e-12	Naive CD4	Enpp4
1.58834e-16	-1.35665	0.406	0.533	5.12796e-12	Naive CD4	Tox
1.78165e-16	-1.71188	0.039	0.141	5.75205e-12	Naive CD4	Tcirg1
1.78515e-16	-4.01919	0.006	0.085	5.76335e-12	Naive CD4	Kif11
1.79577e-16	1.6613	0.167	0.087	5.79764e-12	Naive CD4	Hspb11
1.8739e-16	-1.23422	0.061	0.176	6.0499e-12	Naive CD4	Ak3
2.05075e-16	-1.64848	0.036	0.137	6.62086e-12	Naive CD4	Mms22l
2.17842e-16	-1.53285	0.03	0.129	7.03303e-12	Naive CD4	Psat1
2.25503e-16	-1.58876	0.065	0.178	7.28038e-12	Naive CD4	Lpin1
2.51517e-16	-1.32568	0.047	0.154	8.12022e-12	Naive CD4	Slc35b2
2.71943e-16	-1.54367	0.049	0.156	8.77967e-12	Naive CD4	Pold3
2.82382e-16	-3.0849	0.012	0.095	9.1167e-12	Naive CD4	Prc1
2.89195e-16	1.46254	0.102	0.039	9.33667e-12	Naive CD4	Kcnmb4
2.94596e-16	-1.69499	0.028	0.123	9.51103e-12	Naive CD4	Cenpw
2.95566e-16	2.19458	0.078	0.026	9.54233e-12	Naive CD4	Trbv5
3.17501e-16	-2.2331	0.018	0.106	1.02505e-11	Naive CD4	Slc25a24
3.33497e-16	-4.65449	0.004	0.08	1.07669e-11	Naive CD4	BC035044
3.38812e-16	-5.23687	0.002	0.078	1.09386e-11	Naive CD4	Lamc1
3.54184e-16	-3.12351	0.008	0.089	1.14348e-11	Naive CD4	Fgr
3.67391e-16	-1.07196	0.262	0.411	1.18612e-11	Naive CD4	Snd1
4.49652e-16	-2.05133	0.028	0.122	1.4517e-11	Naive CD4	Prag1
4.51945e-16	-4.32715	0.004	0.079	1.45911e-11	Naive CD4	Olfm1
4.69446e-16	-1.03023	0.209	0.354	1.51561e-11	Naive CD4	Rasa2
4.74066e-16	-2.32038	0.028	0.122	1.53052e-11	Naive CD4	Sh3rf1
4.76855e-16	-1.14032	0.104	0.23	1.53953e-11	Naive CD4	Tet2
4.77152e-16	-1.65928	0.051	0.157	1.54048e-11	Naive CD4	Ergic1
4.89652e-16	-3.80593	0.008	0.088	1.58084e-11	Naive CD4	Cdk14
4.92082e-16	-3.63926	0.007	0.086	1.58869e-11	Naive CD4	Kif15
4.97011e-16	-2.27504	0.047	0.148	1.6046e-11	Naive CD4	Camkmt
4.99077e-16	-1.34979	0.087	0.207	1.61127e-11	Naive CD4	Mthfd1l
5.24182e-16	-3.47626	0.008	0.088	1.69232e-11	Naive CD4	Clspn
5.44068e-16	-7.14667	0	0.072	1.75652e-11	Naive CD4	Prr5l
5.56078e-16	-1.01581	0.225	0.369	1.7953e-11	Naive CD4	Ppp6r3
5.6727e-16	-1.06193	0.084	0.206	1.83143e-11	Naive CD4	Oas1a
6.30865e-16	-1.44032	0.078	0.193	2.03675e-11	Naive CD4	Slc4a7
6.38815e-16	-2.89791	0.019	0.105	2.06241e-11	Naive CD4	Anxa1
6.82299e-16	-2.11214	0.042	0.141	2.2028e-11	Naive CD4	Cdc14a
7.14648e-16	-1.57865	0.05	0.155	2.30724e-11	Naive CD4	Cdk5rap2
7.24457e-16	-1.20084	0.101	0.225	2.33891e-11	Naive CD4	Rab43
7.33473e-16	-1.33462	0.05	0.157	2.36802e-11	Naive CD4	Tada1
8.11176e-16	-1.23586	0.092	0.214	2.61888e-11	Naive CD4	Ckap5
8.21749e-16	-1.2665	0.049	0.155	2.65302e-11	Naive CD4	Vcpkmt
8.5004e-16	-1.20875	0.087	0.207	2.74436e-11	Naive CD4	Sh3bgrl
8.85904e-16	-1.27129	0.103	0.225	2.86014e-11	Naive CD4	Pdzd8
9.57418e-16	-1.07557	0.099	0.224	3.09102e-11	Naive CD4	Mast3
9.99551e-16	-1.61938	0.043	0.143	3.22705e-11	Naive CD4	Ssh1
1.19879e-15	-3.33387	0.008	0.086	3.8703e-11	Naive CD4	Gm4316
1.25101e-15	-1.07342	0.048	0.154	4.03887e-11	Naive CD4	Cisd3
1.26627e-15	-5.42533	0.001	0.073	4.08814e-11	Naive CD4	Gm34794
1.30672e-15	-1.08901	0.105	0.23	4.21873e-11	Naive CD4	2610507B11Rik
1.31653e-15	-1.74754	0.036	0.133	4.25043e-11	Naive CD4	Hells
1.39849e-15	-1.06286	0.12	0.249	4.51504e-11	Naive CD4	Dpp8
1.42096e-15	-1.70801	0.063	0.17	4.58756e-11	Naive CD4	Gm42047
1.53825e-15	-2.50181	0.018	0.102	4.96624e-11	Naive CD4	As3mt
1.73347e-15	2.01398	0.055	0.015	5.59651e-11	Naive CD4	Tmie
1.96177e-15	-1.25274	0.073	0.186	6.33359e-11	Naive CD4	Tfdp1
2.07347e-15	-1.34646	0.04	0.138	6.69421e-11	Naive CD4	Pdk3
2.1171e-15	-1.27313	0.091	0.209	6.83506e-11	Naive CD4	Zbtb38
2.29305e-15	-3.70831	0.006	0.08	7.4031e-11	Naive CD4	Gpc1
2.33249e-15	-1.43169	0.04	0.139	7.53044e-11	Naive CD4	Impa2
2.38256e-15	-1.42828	0.067	0.175	7.6921e-11	Naive CD4	Notch2
2.3834e-15	-7.17298	0	0.069	7.69481e-11	Naive CD4	Adam8
2.40199e-15	-2.06881	0.021	0.107	7.75484e-11	Naive CD4	Hist1h2bj
2.41326e-15	-3.47037	0.011	0.088	7.79121e-11	Naive CD4	Knl1
2.5624e-15	-1.26362	0.069	0.18	8.27271e-11	Naive CD4	Eif2ak2
2.64614e-15	-1.44114	0.119	0.242	8.54307e-11	Naive CD4	Gmds
2.65216e-15	-1.00105	0.291	0.437	8.56251e-11	Naive CD4	Rps6ka3
2.73718e-15	-2.6235	0.014	0.095	8.83697e-11	Naive CD4	Tacc3
2.79219e-15	-1.06252	0.08	0.197	9.01458e-11	Naive CD4	Mapk3
2.80774e-15	-3.29375	0.007	0.082	9.06478e-11	Naive CD4	Il3ra
2.86217e-15	-1.66054	0.03	0.123	9.2405e-11	Naive CD4	Unc93b1
2.87801e-15	-1.38397	0.065	0.174	9.29167e-11	Naive CD4	Errfi1
3.21266e-15	-2.29634	0.021	0.106	1.03721e-10	Naive CD4	Asf1b
3.41575e-15	-1.22734	0.192	0.326	1.10277e-10	Naive CD4	Fars2
3.4965e-15	-1.75482	0.046	0.144	1.12885e-10	Naive CD4	Lpgat1
3.57177e-15	-1.51343	0.047	0.147	1.15315e-10	Naive CD4	Pik3cg
3.67939e-15	1.42425	0.109	0.046	1.18789e-10	Naive CD4	Rcan3
3.83696e-15	-1.26005	0.074	0.187	1.23876e-10	Naive CD4	Commd10
3.88709e-15	-1.36817	0.082	0.195	1.25495e-10	Naive CD4	Trip4
3.95159e-15	-1.43061	0.055	0.158	1.27577e-10	Naive CD4	Rrm1
4.0099e-15	-1.20828	0.053	0.156	1.2946e-10	Naive CD4	Cdca7l
4.10828e-15	-1.20369	0.103	0.222	1.32636e-10	Naive CD4	Mtmr1
4.24703e-15	-1.23299	0.051	0.155	1.37115e-10	Naive CD4	Agtrap
4.27164e-15	-1.13689	0.103	0.224	1.3791e-10	Naive CD4	Golga4
4.41292e-15	-4.19594	0.005	0.077	1.42471e-10	Naive CD4	F2rl2
4.43889e-15	-1.2807	0.099	0.216	1.4331e-10	Naive CD4	Reps1
4.92312e-15	-4.43061	0.004	0.074	1.58943e-10	Naive CD4	F730043M19Rik
5.35171e-15	-1.14444	0.111	0.232	1.7278e-10	Naive CD4	Scaf4
5.39159e-15	-1.22281	0.117	0.24	1.74068e-10	Naive CD4	Galnt7
5.39727e-15	-1.71194	0.064	0.168	1.74251e-10	Naive CD4	Slamf1
5.65249e-15	-4.10475	0.005	0.076	1.82491e-10	Naive CD4	Serp2
5.83331e-15	-2.78941	0.014	0.093	1.88329e-10	Naive CD4	Cd86
5.97828e-15	-1.72207	0.023	0.11	1.93009e-10	Naive CD4	Pqlc3
6.48874e-15	-1.19779	0.056	0.16	2.09489e-10	Naive CD4	Tbc1d10b
7.14536e-15	-1.12733	0.143	0.268	2.30688e-10	Naive CD4	Zzef1
7.22324e-15	-1.06228	0.182	0.317	2.33202e-10	Naive CD4	Slmap
7.34826e-15	-4.35357	0.005	0.076	2.37239e-10	Naive CD4	Zfp683
7.35936e-15	-3.16015	0.007	0.08	2.37597e-10	Naive CD4	Ncaph
7.55729e-15	-4.08789	0.004	0.074	2.43987e-10	Naive CD4	Slc16a3
8.21121e-15	-1.42778	0.171	0.293	2.65099e-10	Naive CD4	Tasp1
8.96964e-15	-2.4439	0.015	0.094	2.89585e-10	Naive CD4	Ddx28
9.53611e-15	-1.36704	0.096	0.208	3.07873e-10	Naive CD4	Wwp1
1.00894e-14	-1.13806	0.061	0.167	3.25737e-10	Naive CD4	Creld2
1.10443e-14	-1.43466	0.084	0.194	3.56564e-10	Naive CD4	Nfatc2
1.10581e-14	-1.58823	0.032	0.122	3.5701e-10	Naive CD4	Snx10
1.18784e-14	-5.48493	0.002	0.07	3.83494e-10	Naive CD4	Styk1
1.29495e-14	1.13848	0.201	0.115	4.18075e-10	Naive CD4	Bbc3
1.3669e-14	-1.19741	0.095	0.209	4.41302e-10	Naive CD4	Ezh2
1.39917e-14	2.65104	0.049	0.013	4.51724e-10	Naive CD4	Ly6k
1.42505e-14	-1.90195	0.034	0.123	4.60076e-10	Naive CD4	Nf1
1.50165e-14	-3.11441	0.018	0.096	4.84807e-10	Naive CD4	Rrm2
1.56681e-14	-1.19912	0.124	0.244	5.05845e-10	Naive CD4	Rapgef2
1.63258e-14	-4.05924	0.007	0.078	5.27077e-10	Naive CD4	Podnl1
1.69256e-14	-2.78833	0.011	0.085	5.46442e-10	Naive CD4	Usp11
1.69872e-14	-4.68242	0.006	0.076	5.48433e-10	Naive CD4	Pdzd2
1.82748e-14	-2.41743	0.009	0.083	5.90003e-10	Naive CD4	Selenon
1.84466e-14	-1.12697	0.281	0.415	5.95548e-10	Naive CD4	Vti1a
1.902e-14	-4.0336	0.005	0.074	6.1406e-10	Naive CD4	Gm26827
1.91046e-14	-1.08383	0.157	0.287	6.16793e-10	Naive CD4	Tank
1.91777e-14	-3.09763	0.012	0.086	6.19152e-10	Naive CD4	Dnaja4
2.06554e-14	-6.14979	0.001	0.067	6.6686e-10	Naive CD4	Bspry
2.11886e-14	-1.03094	0.073	0.182	6.84073e-10	Naive CD4	Rnpep
2.20755e-14	-1.79587	0.037	0.128	7.12708e-10	Naive CD4	Kpna2
2.22461e-14	-1.34684	0.095	0.205	7.18214e-10	Naive CD4	Pik3ca
2.37719e-14	-1.76719	0.025	0.109	7.67477e-10	Naive CD4	Phf11a
2.51847e-14	-1.17557	0.135	0.255	8.13087e-10	Naive CD4	Lmbrd1
2.56792e-14	-1.17016	0.058	0.161	8.29052e-10	Naive CD4	Dctpp1
2.64219e-14	-1.42638	0.074	0.179	8.53031e-10	Naive CD4	Ero1l
2.65535e-14	-2.43237	0.011	0.084	8.57279e-10	Naive CD4	Rad51
2.84489e-14	-5.31034	0.001	0.066	9.18471e-10	Naive CD4	Gm16341
2.96242e-14	-1.99532	0.022	0.104	9.56416e-10	Naive CD4	Raph1
3.06567e-14	-1.99958	0.025	0.107	9.8975e-10	Naive CD4	Fbxw8
3.15327e-14	-2.71993	0.016	0.093	1.01803e-09	Naive CD4	Ulbp1
3.16807e-14	-1.06273	0.195	0.326	1.02281e-09	Naive CD4	Fndc3a
3.37239e-14	-3.22206	0.007	0.077	1.08877e-09	Naive CD4	Cntln
3.43619e-14	-1.73614	0.023	0.106	1.10937e-09	Naive CD4	Rmi2
3.47675e-14	-2.23384	0.032	0.117	1.12247e-09	Naive CD4	Phactr2
3.5547e-14	-1.86854	0.014	0.09	1.14763e-09	Naive CD4	Dcxr
3.7709e-14	-3.30408	0.008	0.079	1.21743e-09	Naive CD4	Fam185a
3.95325e-14	-1.92163	0.023	0.105	1.27631e-09	Naive CD4	5830432E09Rik
3.99208e-14	-1.20661	0.133	0.251	1.28884e-09	Naive CD4	Med13
4.02073e-14	2.79342	0.03	0.005	1.29809e-09	Naive CD4	1110032F04Rik
4.0576e-14	-1.36566	0.049	0.145	1.31e-09	Naive CD4	Stk40
4.07807e-14	-2.58215	0.013	0.087	1.3166e-09	Naive CD4	Gfi1
4.27581e-14	-1.34749	0.041	0.133	1.38045e-09	Naive CD4	Trp53i11
4.39983e-14	-1.31562	0.103	0.214	1.42048e-09	Naive CD4	Tmem135
4.42503e-14	-2.03097	0.023	0.105	1.42862e-09	Naive CD4	Lrrc8b
4.44279e-14	-1.07783	0.085	0.197	1.43436e-09	Naive CD4	Mfsd10
4.59393e-14	-1.65128	0.039	0.128	1.48315e-09	Naive CD4	Ctnna1
5.09917e-14	-1.08056	0.096	0.211	1.64627e-09	Naive CD4	Mthfs
5.14829e-14	-1.17723	0.065	0.169	1.66212e-09	Naive CD4	Nudt4
5.1492e-14	-1.01376	0.098	0.214	1.66242e-09	Naive CD4	Nrros
5.23543e-14	-2.62823	0.022	0.102	1.69026e-09	Naive CD4	Rad51b
5.51604e-14	-3.37148	0.008	0.078	1.78085e-09	Naive CD4	Cit
5.92507e-14	-5.41482	0.002	0.067	1.91291e-09	Naive CD4	Klra1
6.05724e-14	-2.97946	0.009	0.08	1.95558e-09	Naive CD4	Ncapg2
6.10155e-14	-3.0351	0.012	0.084	1.96988e-09	Naive CD4	Ccna2
6.4138e-14	1.1709	0.147	0.075	2.0707e-09	Naive CD4	Letm2
6.51752e-14	-1.1139	0.048	0.144	2.10418e-09	Naive CD4	Ncbp2
6.53076e-14	-3.37541	0.006	0.073	2.10846e-09	Naive CD4	Aurkb
6.62328e-14	-1.41495	0.116	0.228	2.13833e-09	Naive CD4	Trps1
6.83586e-14	-1.73419	0.034	0.12	2.20696e-09	Naive CD4	Rttn
6.85019e-14	-2.58591	0.014	0.088	2.21158e-09	Naive CD4	Apobr
6.96663e-14	-1.37557	0.054	0.15	2.24918e-09	Naive CD4	Eif4enif1
7.22524e-14	-1.27753	0.101	0.212	2.33267e-09	Naive CD4	Fut8
7.28917e-14	-1.02881	0.234	0.366	2.35331e-09	Naive CD4	Kdm6a
7.507e-14	1.70193	0.042	0.01	2.42363e-09	Naive CD4	Trav14d-3-dv8
7.52318e-14	-1.05372	0.304	0.432	2.42886e-09	Naive CD4	Sidt1
7.59053e-14	-1.00788	0.166	0.292	2.4506e-09	Naive CD4	Arfgef1
7.6178e-14	-1.00489	0.07	0.176	2.45941e-09	Naive CD4	Midn
7.76845e-14	-2.60551	0.019	0.095	2.50804e-09	Naive CD4	Cuedc1
8.08075e-14	-1.62749	0.028	0.112	2.60887e-09	Naive CD4	Rap2a
8.09976e-14	-1.22157	0.076	0.182	2.61501e-09	Naive CD4	Slc7a1
8.57437e-14	-1.59755	0.029	0.113	2.76823e-09	Naive CD4	Plin2
8.69379e-14	-1.04541	0.119	0.236	2.80679e-09	Naive CD4	Dido1
9.3439e-14	-1.37588	0.047	0.139	3.01668e-09	Naive CD4	Tubgcp2
9.55474e-14	-2.29816	0.019	0.095	3.08475e-09	Naive CD4	Pogk
1.04424e-13	-1.24369	0.12	0.234	3.37134e-09	Naive CD4	Tmem164
1.06611e-13	-2.50262	0.033	0.116	3.44194e-09	Naive CD4	AW011738
1.10473e-13	-1.2638	0.062	0.161	3.56661e-09	Naive CD4	Ints8
1.12707e-13	-1.12802	0.071	0.176	3.63875e-09	Naive CD4	A630001G21Rik
1.26288e-13	-1.06979	0.049	0.144	4.07719e-09	Naive CD4	Fen1
1.34442e-13	-2.54967	0.013	0.085	4.34046e-09	Naive CD4	Sirt3
1.43528e-13	-1.23364	0.057	0.155	4.63381e-09	Naive CD4	Gfpt1
1.44468e-13	-1.27849	0.089	0.195	4.66414e-09	Naive CD4	Marf1
1.45282e-13	-1.29915	0.082	0.185	4.69044e-09	Naive CD4	Vwa8
1.45347e-13	-1.84246	0.028	0.11	4.69252e-09	Naive CD4	Calhm2
1.48156e-13	-1.84359	0.019	0.095	4.78322e-09	Naive CD4	Plk4
1.48724e-13	-3.27665	0.007	0.074	4.80156e-09	Naive CD4	Kif22
1.49372e-13	-1.09289	0.144	0.263	4.82248e-09	Naive CD4	Sp4
1.56322e-13	-1.05179	0.068	0.171	5.04685e-09	Naive CD4	Tipin
1.58085e-13	-2.47459	0.025	0.103	5.10377e-09	Naive CD4	Zfp827
1.68558e-13	-2.786	0.009	0.078	5.44189e-09	Naive CD4	Cdca3
1.71483e-13	-1.383	0.078	0.18	5.53634e-09	Naive CD4	Sdccag8
1.77612e-13	-2.15567	0.011	0.08	5.73419e-09	Naive CD4	Cenpv
1.82602e-13	-1.07941	0.165	0.287	5.8953e-09	Naive CD4	Ankib1
1.82643e-13	-1.12831	0.092	0.202	5.89663e-09	Naive CD4	Rbbp8
1.86712e-13	-1.06481	0.274	0.399	6.02798e-09	Naive CD4	Dennd1a
1.93444e-13	-1.58681	0.037	0.124	6.24535e-09	Naive CD4	Bcl2l1
1.95925e-13	-1.16987	0.156	0.275	6.32543e-09	Naive CD4	Rnf169
2.08008e-13	-3.97214	0.004	0.067	6.71555e-09	Naive CD4	Cdca2
2.2428e-13	-7.42158	0	0.06	7.24089e-09	Naive CD4	Klra6
2.27348e-13	-1.19968	0.041	0.131	7.33994e-09	Naive CD4	Dok1
2.5084e-13	-1.35892	0.064	0.161	8.09838e-09	Naive CD4	Cln3
2.65587e-13	-3.12536	0.006	0.071	8.57448e-09	Naive CD4	Ddx43
2.82326e-13	-1.11538	0.077	0.18	9.11488e-09	Naive CD4	Prkx
2.83198e-13	-1.45513	0.047	0.137	9.14306e-09	Naive CD4	Ptpn9
2.92882e-13	-3.90917	0.006	0.07	9.4557e-09	Naive CD4	Ncapg
2.97914e-13	-3.75549	0.009	0.076	9.61816e-09	Naive CD4	Nebl
3.06799e-13	-4.2975	0.006	0.07	9.90502e-09	Naive CD4	Cenpf
3.12504e-13	-1.04648	0.166	0.285	1.00892e-08	Naive CD4	Csnk1g1
3.12628e-13	-4.37924	0.005	0.068	1.00932e-08	Naive CD4	Itgae
3.3073e-13	-3.24794	0.011	0.078	1.06776e-08	Naive CD4	Cenpe
3.30944e-13	-1.08087	0.178	0.298	1.06845e-08	Naive CD4	Oxr1
3.39786e-13	-1.01485	0.071	0.173	1.097e-08	Naive CD4	Yars
3.57685e-13	-1.05832	0.051	0.146	1.15479e-08	Naive CD4	Cfap77
3.66415e-13	-1.21077	0.111	0.221	1.18297e-08	Naive CD4	Slc10a7
3.68045e-13	-1.53642	0.049	0.139	1.18823e-08	Naive CD4	Lnx2
3.72674e-13	-4.70698	0.004	0.065	1.20318e-08	Naive CD4	Tcrg-C1
3.77693e-13	-1.13323	0.077	0.18	1.21938e-08	Naive CD4	Afg3l2
3.79425e-13	-1.20149	0.035	0.121	1.22497e-08	Naive CD4	Fam92a
3.80319e-13	-1.08772	0.09	0.198	1.22786e-08	Naive CD4	Pam
3.95225e-13	-1.67207	0.021	0.097	1.27599e-08	Naive CD4	Limk1
4.02503e-13	-1.26726	0.088	0.191	1.29948e-08	Naive CD4	Zcchc2
4.25299e-13	-2.57466	0.012	0.08	1.37308e-08	Naive CD4	Pole
4.48302e-13	-5.01393	0.002	0.063	1.44734e-08	Naive CD4	Havcr2
4.53599e-13	-1.20071	0.081	0.183	1.46444e-08	Naive CD4	Slc30a9
4.65656e-13	-1.53695	0.074	0.17	1.50337e-08	Naive CD4	Slc37a3
4.80969e-13	-1.78697	0.033	0.114	1.55281e-08	Naive CD4	Frmd4b
5.03445e-13	-1.0793	0.089	0.194	1.62537e-08	Naive CD4	Taf1
5.06827e-13	-1.1564	0.106	0.215	1.63629e-08	Naive CD4	Otud4
5.09243e-13	-3.25212	0.006	0.069	1.64409e-08	Naive CD4	Cdc45
5.39808e-13	-1.23405	0.049	0.14	1.74277e-08	Naive CD4	Spryd3
5.56748e-13	-1.03045	0.103	0.213	1.79746e-08	Naive CD4	Topbp1
5.62651e-13	2.3802	0.036	0.008	1.81652e-08	Naive CD4	Ampd1
5.70318e-13	-2.2052	0.018	0.09	1.84127e-08	Naive CD4	Kif20b
5.90779e-13	-1.11914	0.131	0.242	1.90733e-08	Naive CD4	Ubr3
5.95607e-13	-2.0262	0.019	0.092	1.92292e-08	Naive CD4	Swap70
6.1744e-13	-1.43037	0.033	0.115	1.9934e-08	Naive CD4	Cdc25b
6.52575e-13	-1.00013	0.178	0.299	2.10684e-08	Naive CD4	Fbxo11
6.55915e-13	-2.86413	0.009	0.075	2.11762e-08	Naive CD4	Pltp
6.67493e-13	-1.41503	0.034	0.116	2.155e-08	Naive CD4	Pold1
6.89426e-13	-1.04077	0.085	0.189	2.22581e-08	Naive CD4	Dnm1l
7.32268e-13	-3.54937	0.005	0.066	2.36413e-08	Naive CD4	Rom1
7.37099e-13	-1.96932	0.036	0.117	2.37973e-08	Naive CD4	Cks1b
7.39047e-13	-1.28721	0.123	0.229	2.38601e-08	Naive CD4	Parp8
7.53194e-13	-1.56479	0.025	0.101	2.43169e-08	Naive CD4	Katnb1
8.14956e-13	-1.72737	0.06	0.15	2.63108e-08	Naive CD4	Nt5e
8.21132e-13	-6.8229	0	0.057	2.65103e-08	Naive CD4	Sh2d1b1
8.57678e-13	-1.02366	0.09	0.196	2.76901e-08	Naive CD4	Camta1
9.45291e-13	-3.45746	0.004	0.064	3.05187e-08	Naive CD4	Rad51ap1
9.49306e-13	-2.02178	0.026	0.102	3.06484e-08	Naive CD4	Ahi1
9.49793e-13	-1.24547	0.049	0.138	3.06641e-08	Naive CD4	Uba6
9.53122e-13	-4.9379	0.002	0.061	3.07715e-08	Naive CD4	Tshz3
9.92707e-13	-1.53285	0.06	0.151	3.20495e-08	Naive CD4	Trim30d
1.01662e-12	-2.22787	0.016	0.087	3.28217e-08	Naive CD4	Eml2
1.01811e-12	-1.67187	0.02	0.093	3.28698e-08	Naive CD4	Rfc3
1.02606e-12	-1.2566	0.096	0.197	3.31263e-08	Naive CD4	Mcm3
1.02883e-12	-2.14028	0.016	0.087	3.32158e-08	Naive CD4	Dtl
1.06506e-12	-1.04791	0.092	0.197	3.43856e-08	Naive CD4	Armc7
1.0828e-12	-1.13155	0.037	0.121	3.49583e-08	Naive CD4	Lockd
1.08343e-12	-4.50379	0.002	0.061	3.49785e-08	Naive CD4	Tcrg-V4
1.16168e-12	-1.50798	0.048	0.135	3.75047e-08	Naive CD4	Borcs7
1.17079e-12	2.16103	0.022	0.003	3.7799e-08	Naive CD4	Cd200r3
1.19234e-12	-1.01835	0.374	0.496	3.84946e-08	Naive CD4	Dusp1
1.22299e-12	-1.63734	0.028	0.105	3.94841e-08	Naive CD4	Zfp367
1.24737e-12	-1.09404	0.12	0.231	4.02714e-08	Naive CD4	Dnajc13
1.28761e-12	-1.38851	0.073	0.168	4.15705e-08	Naive CD4	Hivep1
1.29948e-12	-4.37707	0.004	0.063	4.19537e-08	Naive CD4	Wdr95
1.3127e-12	-1.05683	0.313	0.432	4.23804e-08	Naive CD4	Pag1
1.32683e-12	1.58163	0.078	0.031	4.28367e-08	Naive CD4	Lef1os1
1.34212e-12	-1.28856	0.044	0.13	4.33302e-08	Naive CD4	Gadd45g
1.55304e-12	-1.02421	0.159	0.275	5.01398e-08	Naive CD4	Kdm4c
1.56519e-12	2.24385	0.041	0.011	5.05321e-08	Naive CD4	Gm9889
1.58259e-12	-1.84579	0.026	0.101	5.10938e-08	Naive CD4	Polk
1.5997e-12	-1.92134	0.013	0.08	5.16464e-08	Naive CD4	Jdp2
1.68806e-12	-1.00498	0.073	0.171	5.4499e-08	Naive CD4	Tars
1.72844e-12	-2.36269	0.014	0.082	5.58027e-08	Naive CD4	Gab2
1.75064e-12	-5.03953	0.001	0.058	5.65196e-08	Naive CD4	Cenph
1.82671e-12	-1.08773	0.14	0.252	5.89754e-08	Naive CD4	Dcaf5
1.82696e-12	-1.07116	0.116	0.224	5.89835e-08	Naive CD4	Dis3l2
2.09746e-12	-3.85096	0.005	0.064	6.77164e-08	Naive CD4	Arap3
2.22824e-12	-2.636	0.011	0.075	7.19386e-08	Naive CD4	Fbxo5
2.2891e-12	-1.17464	0.05	0.138	7.39035e-08	Naive CD4	Fbxo22
2.42775e-12	-2.84136	0.009	0.072	7.83799e-08	Naive CD4	Afdn
2.6459e-12	-1.58731	0.032	0.109	8.54229e-08	Naive CD4	Hilpda
2.68492e-12	-2.34862	0.009	0.073	8.66825e-08	Naive CD4	Hist1h2ag
2.74132e-12	-2.00028	0.018	0.087	8.85035e-08	Naive CD4	Slc25a33
2.74928e-12	-1.5377	0.057	0.144	8.87606e-08	Naive CD4	Mgat4a
2.79207e-12	-6.12824	0.001	0.057	9.01419e-08	Naive CD4	Plekhf1
2.80528e-12	-1.16848	0.088	0.187	9.05685e-08	Naive CD4	R3hcc1l
2.80554e-12	-1.07229	0.098	0.201	9.05767e-08	Naive CD4	Sik2
2.89357e-12	-1.00418	0.387	0.508	9.34189e-08	Naive CD4	Tnik
3.06362e-12	1.20941	0.192	0.117	9.8909e-08	Naive CD4	Tecpr2
3.17618e-12	-1.07859	0.118	0.226	1.02543e-07	Naive CD4	Nr4a1
3.22138e-12	-3.20094	0.007	0.068	1.04002e-07	Naive CD4	Myo1c
3.32609e-12	-1.06549	0.089	0.189	1.07383e-07	Naive CD4	Cstf3
3.35286e-12	-1.57889	0.032	0.109	1.08247e-07	Naive CD4	Dus2
3.62017e-12	-1.02465	0.068	0.162	1.16877e-07	Naive CD4	Zdhhc21
3.8314e-12	-2.57254	0.009	0.072	1.23697e-07	Naive CD4	Ska2
4.00562e-12	-3.00721	0.008	0.069	1.29322e-07	Naive CD4	B3gnt5
4.16816e-12	-3.21676	0.007	0.067	1.34569e-07	Naive CD4	Naip2
4.2348e-12	-1.6996	0.028	0.103	1.36721e-07	Naive CD4	Bid
4.30929e-12	-3.25294	0.006	0.065	1.39125e-07	Naive CD4	Hhex
4.34854e-12	-4.03163	0.002	0.058	1.40393e-07	Naive CD4	Plekhg3
4.44008e-12	-1.17136	0.057	0.146	1.43348e-07	Naive CD4	Rfwd3
4.61149e-12	1.61745	0.175	0.104	1.48882e-07	Naive CD4	Tubb2a
4.61736e-12	-1.75801	0.056	0.142	1.49071e-07	Naive CD4	Hivep3
4.65314e-12	-1.04881	0.156	0.27	1.50227e-07	Naive CD4	Trappc9
4.73367e-12	-1.27957	0.074	0.167	1.52826e-07	Naive CD4	Rps6ka5
4.75413e-12	-1.59337	0.021	0.091	1.53487e-07	Naive CD4	Gmppb
4.96067e-12	-3.8113	0.004	0.06	1.60155e-07	Naive CD4	Bub1b
5.08673e-12	-7.01218	0	0.053	1.64225e-07	Naive CD4	Eya1
5.34387e-12	-3.20236	0.007	0.067	1.72527e-07	Naive CD4	Disc1
5.36662e-12	-2.71045	0.008	0.069	1.73261e-07	Naive CD4	Ccdc102a
5.47767e-12	-1.69341	0.051	0.135	1.76846e-07	Naive CD4	Abcc4
5.49971e-12	-1.44917	0.048	0.131	1.77558e-07	Naive CD4	Otud7b
5.57362e-12	-2.74209	0.012	0.075	1.79944e-07	Naive CD4	Nusap1
5.6395e-12	-1.4235	0.027	0.101	1.82071e-07	Naive CD4	Serhl
5.77139e-12	-1.47333	0.032	0.107	1.86329e-07	Naive CD4	Carhsp1
5.82556e-12	-2.22379	0.074	0.161	1.88078e-07	Naive CD4	Hist1h1b
5.98227e-12	-2.99116	0.013	0.076	1.93138e-07	Naive CD4	Gm43065
6.02659e-12	-3.1235	0.005	0.062	1.94568e-07	Naive CD4	Arhgap11a
6.13283e-12	-2.72699	0.037	0.113	1.97999e-07	Naive CD4	Hist1h2ap
6.58327e-12	1.72865	0.044	0.013	2.12541e-07	Naive CD4	Trav4-4-dv10
6.87477e-12	-4.40552	0.004	0.059	2.21952e-07	Naive CD4	Tnfsf14
7.22426e-12	-1.72052	0.028	0.101	2.33235e-07	Naive CD4	Snx9
7.94678e-12	-1.2039	0.094	0.19	2.56562e-07	Naive CD4	Hist1h1d
8.02111e-12	-1.96886	0.033	0.107	2.58961e-07	Naive CD4	Gprin3
8.02934e-12	-5.4891	0.002	0.057	2.59227e-07	Naive CD4	Mis18bp1
8.04803e-12	-1.50681	0.034	0.11	2.59831e-07	Naive CD4	BC147527
8.34698e-12	-2.67672	0.012	0.074	2.69482e-07	Naive CD4	Fcgr3
8.52151e-12	-3.13934	0.005	0.061	2.75117e-07	Naive CD4	Shcbp1
8.56134e-12	-1.32331	0.083	0.177	2.76403e-07	Naive CD4	Snx13
9.37142e-12	-1.56986	0.047	0.128	3.02556e-07	Naive CD4	Cep128
9.589e-12	-1.27823	0.184	0.292	3.09581e-07	Naive CD4	Ust
9.75978e-12	-1.40555	0.022	0.092	3.15094e-07	Naive CD4	Mad2l1
1.01571e-11	-1.06806	0.053	0.138	3.27924e-07	Naive CD4	Sypl
1.0394e-11	-1.16901	0.138	0.241	3.35572e-07	Naive CD4	Dut
1.04131e-11	1.8178	0.042	0.012	3.36187e-07	Naive CD4	Cyp2d22
1.07414e-11	-2.83103	0.005	0.061	3.46785e-07	Naive CD4	Zgrf1
1.11745e-11	-1.88375	0.025	0.095	3.60769e-07	Naive CD4	Asap2
1.13211e-11	-1.03313	0.064	0.154	3.65502e-07	Naive CD4	Rcn1
1.27325e-11	-1.11144	0.538	0.636	4.11069e-07	Naive CD4	Pde3b
1.30669e-11	-1.01133	0.098	0.2	4.21865e-07	Naive CD4	Got1
1.33963e-11	-1.40381	0.037	0.114	4.32501e-07	Naive CD4	B4galt7
1.36079e-11	-1.00117	0.111	0.216	4.3933e-07	Naive CD4	Ctdspl2
1.37542e-11	-4.19347	0.004	0.058	4.44054e-07	Naive CD4	Ccnb1
1.39599e-11	-1.28822	0.058	0.144	4.50696e-07	Naive CD4	Gpr107
1.41065e-11	-1.01253	0.043	0.125	4.55429e-07	Naive CD4	Rfc5
1.48373e-11	-2.1361	0.016	0.081	4.79024e-07	Naive CD4	Tcf19
1.52689e-11	-3.21938	0.007	0.064	4.92957e-07	Naive CD4	Socs2
1.57428e-11	-1.37	0.088	0.18	5.08257e-07	Naive CD4	Lrrc8d
1.59823e-11	-3.21162	0.007	0.064	5.15988e-07	Naive CD4	Kif4
1.63441e-11	-1.20753	0.048	0.13	5.27669e-07	Naive CD4	Impad1
1.64032e-11	-5.13407	0.002	0.055	5.29576e-07	Naive CD4	Esco2
1.64452e-11	-1.02537	0.123	0.226	5.30934e-07	Naive CD4	Abhd2
1.68527e-11	-2.40413	0.011	0.071	5.44089e-07	Naive CD4	Il15ra
1.68555e-11	-1.93778	0.016	0.081	5.44179e-07	Naive CD4	Zdhhc2
1.76225e-11	-4.22856	0.001	0.053	5.68942e-07	Naive CD4	Ska1
1.77885e-11	1.78202	0.029	0.006	5.74301e-07	Naive CD4	Rragd
1.78281e-11	-1.76456	0.025	0.094	5.7558e-07	Naive CD4	Casp7
1.80493e-11	-1.50686	0.028	0.1	5.82722e-07	Naive CD4	Prim1
1.82382e-11	-3.21427	0.006	0.062	5.88819e-07	Naive CD4	Hmmr
1.90665e-11	-1.01458	0.078	0.171	6.15562e-07	Naive CD4	Art2b
1.92336e-11	1.14486	0.193	0.12	6.20955e-07	Naive CD4	Wdr12
1.93738e-11	-1.46065	0.037	0.113	6.25482e-07	Naive CD4	Sec24d
1.94317e-11	-2.47742	0.014	0.076	6.27352e-07	Naive CD4	Abi2
2.06863e-11	-2.2573	0.008	0.066	6.67858e-07	Naive CD4	Brca1
2.07104e-11	-3.0696	0.006	0.062	6.68637e-07	Naive CD4	Cep55
2.08402e-11	-2.64464	0.068	0.151	6.72826e-07	Naive CD4	Hist1h2ae
2.11945e-11	-3.46865	0.011	0.069	6.84263e-07	Naive CD4	Arl4d
2.13925e-11	-1.83553	0.019	0.084	6.90658e-07	Naive CD4	Lcn4
2.25817e-11	-1.09663	0.089	0.183	7.29049e-07	Naive CD4	Xpo4
2.38089e-11	-2.89228	0.009	0.068	7.68672e-07	Naive CD4	Pdlim7
2.46716e-11	-1.96459	0.014	0.076	7.96524e-07	Naive CD4	Knstrn
2.52158e-11	-1.95584	0.016	0.08	8.14091e-07	Naive CD4	S100a1
2.5635e-11	-1.19935	0.057	0.142	8.27625e-07	Naive CD4	Cenpc1
2.57897e-11	-1.02116	0.153	0.26	8.32622e-07	Naive CD4	Uggt1
2.70716e-11	-1.12634	0.194	0.303	8.74008e-07	Naive CD4	Zfp407
2.70917e-11	-1.24276	0.042	0.12	8.74655e-07	Naive CD4	Ggh
2.71802e-11	-1.18478	0.057	0.142	8.77513e-07	Naive CD4	Map3k4
2.79564e-11	-1.19972	0.069	0.157	9.02574e-07	Naive CD4	Usp37
2.8272e-11	-1.54719	0.018	0.082	9.12761e-07	Naive CD4	Chaf1a
2.85854e-11	-1.14055	0.032	0.105	9.22881e-07	Naive CD4	Tubg1
2.89974e-11	-2.04434	0.027	0.095	9.36181e-07	Naive CD4	Dse
3.19995e-11	-1.34993	0.097	0.191	1.0331e-06	Naive CD4	Mcu
3.20201e-11	-1.43352	0.056	0.138	1.03377e-06	Naive CD4	Zdhhc15
3.21181e-11	-1.17317	0.061	0.146	1.03693e-06	Naive CD4	Skap2
3.35718e-11	-1.45862	0.058	0.14	1.08386e-06	Naive CD4	Slx4ip
3.44024e-11	-1.05848	0.101	0.197	1.11068e-06	Naive CD4	Trappc8
3.4998e-11	-1.99532	0.022	0.088	1.12991e-06	Naive CD4	Ell2
3.55591e-11	-1.0049	0.074	0.165	1.14803e-06	Naive CD4	Stx7
3.70538e-11	-1.6671	0.046	0.122	1.19628e-06	Naive CD4	Impact
3.72976e-11	-1.29998	0.054	0.135	1.20415e-06	Naive CD4	Abca2
3.73592e-11	-1.2709	0.04	0.116	1.20614e-06	Naive CD4	Chpf
3.81203e-11	-2.28138	0.011	0.069	1.23072e-06	Naive CD4	Syce2
3.92553e-11	-1.08882	0.11	0.208	1.26736e-06	Naive CD4	Fbxw11
4.05643e-11	-2.3356	0.036	0.107	1.30962e-06	Naive CD4	Cd200r1
4.12035e-11	-2.97408	0.008	0.064	1.33026e-06	Naive CD4	Neil3
4.13843e-11	-3.99598	0.004	0.056	1.33609e-06	Naive CD4	Soat2
4.20016e-11	-1.00868	0.154	0.261	1.35602e-06	Naive CD4	Gm20559
4.31667e-11	1.17552	0.081	0.034	1.39364e-06	Naive CD4	Cnn3
4.38262e-11	-1.14202	0.06	0.143	1.41493e-06	Naive CD4	Ipo8
4.41063e-11	-2.44011	0.007	0.062	1.42397e-06	Naive CD4	Spc25
4.45185e-11	-2.37161	0.007	0.062	1.43728e-06	Naive CD4	Plk1
4.61323e-11	1.0353	0.273	0.196	1.48938e-06	Naive CD4	Socs3
4.76502e-11	1.72803	0.04	0.011	1.53839e-06	Naive CD4	Adcy6
4.94042e-11	-2.61511	0.004	0.056	1.59501e-06	Naive CD4	Bub1
4.9606e-11	-1.29983	0.058	0.141	1.60153e-06	Naive CD4	Agtpbp1
4.96577e-11	-2.89291	0.013	0.072	1.6032e-06	Naive CD4	Ptpn13
4.97492e-11	-1.11269	0.193	0.299	1.60615e-06	Naive CD4	Cdkal1
5.13536e-11	-1.03531	0.078	0.17	1.65795e-06	Naive CD4	B230307C23Rik
5.18036e-11	-1.28536	0.073	0.159	1.67248e-06	Naive CD4	Mprip
5.32385e-11	-1.02084	0.078	0.169	1.71881e-06	Naive CD4	Prpf18
5.40054e-11	-1.28233	0.064	0.149	1.74357e-06	Naive CD4	Pfkfb3
5.61173e-11	-2.47318	0.008	0.064	1.81175e-06	Naive CD4	Slc43a3
5.67549e-11	-3.05753	0.005	0.057	1.83233e-06	Naive CD4	Cdkn3
5.84557e-11	-1.15151	0.041	0.117	1.88724e-06	Naive CD4	Rfc4
5.84772e-11	-3.13719	0.008	0.063	1.88794e-06	Naive CD4	Prelid2
5.85465e-11	-2.55636	0.023	0.088	1.89017e-06	Naive CD4	Hist1h2ao
6.30007e-11	-1.96106	0.023	0.089	2.03398e-06	Naive CD4	Cpped1
6.41504e-11	-3.26238	0.004	0.055	2.0711e-06	Naive CD4	Gm26532
7.3639e-11	-4.18816	0.004	0.054	2.37744e-06	Naive CD4	Mir155hg
7.44295e-11	-1.01806	0.118	0.216	2.40296e-06	Naive CD4	Wdr44
7.45157e-11	-1.21326	0.049	0.128	2.40574e-06	Naive CD4	Nfkbie
7.47265e-11	-1.13867	0.099	0.192	2.41254e-06	Naive CD4	Syne1
7.77151e-11	-2.99348	0.006	0.059	2.50903e-06	Naive CD4	Poc1a
7.84615e-11	1.15125	0.127	0.068	2.53313e-06	Naive CD4	Hsdl1
7.87241e-11	-3.60922	0.004	0.054	2.54161e-06	Naive CD4	Dab2ip
7.93715e-11	-2.25755	0.013	0.071	2.56251e-06	Naive CD4	Brip1
8.10349e-11	-1.66502	0.028	0.096	2.61621e-06	Naive CD4	Cyfip1
8.32568e-11	-5.06737	0.001	0.05	2.68795e-06	Naive CD4	Fam78b
8.57769e-11	-1.16443	0.109	0.202	2.76931e-06	Naive CD4	Nck2
8.60344e-11	-1.38341	0.099	0.188	2.77762e-06	Naive CD4	Rreb1
8.70418e-11	-1.13253	0.103	0.196	2.81015e-06	Naive CD4	Htt
8.99827e-11	-1.17769	0.044	0.121	2.90509e-06	Naive CD4	Slc39a6
9.11934e-11	-1.33789	0.561	0.652	2.94418e-06	Naive CD4	Gm26917
9.17009e-11	-1.01758	0.067	0.152	2.96056e-06	Naive CD4	Eml3
9.47512e-11	-1.44145	0.02	0.083	3.05904e-06	Naive CD4	Hist1h2bg
9.99814e-11	-1.79811	0.012	0.069	3.2279e-06	Naive CD4	Gins2
1.00889e-10	-1.81029	0.014	0.073	3.2572e-06	Naive CD4	Pafah1b3
1.01247e-10	-1.35216	0.028	0.096	3.26877e-06	Naive CD4	Lysmd2
1.0186e-10	-3.42539	0.004	0.054	3.28856e-06	Naive CD4	Kntc1
1.03668e-10	-2.30727	0.019	0.08	3.34692e-06	Naive CD4	Alcam
1.04244e-10	2.10959	0.03	0.007	3.36552e-06	Naive CD4	Cyp2s1
1.08713e-10	-1.88185	0.022	0.086	3.50979e-06	Naive CD4	Gm5547
1.09351e-10	1.75936	0.069	0.028	3.53039e-06	Naive CD4	Trbv20
1.10211e-10	-1.96635	0.015	0.075	3.55816e-06	Naive CD4	Mtbp
1.1635e-10	-1.94114	0.018	0.078	3.75637e-06	Naive CD4	Polm
1.17202e-10	-1.31359	0.06	0.14	3.78387e-06	Naive CD4	A930015D03Rik
1.19859e-10	-3.13791	0.005	0.056	3.86965e-06	Naive CD4	Gpr160
1.27069e-10	-2.14922	0.019	0.08	4.10243e-06	Naive CD4	Plk3
1.29659e-10	-1.81716	0.014	0.072	4.18603e-06	Naive CD4	Sh3bp2
1.30382e-10	-6.25187	0	0.046	4.20938e-06	Naive CD4	5430427O19Rik
1.30382e-10	-7.04925	0	0.046	4.20938e-06	Naive CD4	Kcnj8
1.32951e-10	-1.08216	0.082	0.171	4.29233e-06	Naive CD4	Tmco4
1.35326e-10	-1.02319	0.056	0.137	4.369e-06	Naive CD4	Sergef
1.37728e-10	-1.79397	0.016	0.076	4.44656e-06	Naive CD4	Kctd9
1.38553e-10	-1.42661	0.028	0.095	4.47317e-06	Naive CD4	Rras
1.47257e-10	-1.90405	0.009	0.064	4.7542e-06	Naive CD4	Fignl1
1.50754e-10	-1.12399	0.037	0.11	4.86708e-06	Naive CD4	Lmf2
1.56691e-10	-1.67057	0.014	0.072	5.05876e-06	Naive CD4	Cenpk
1.58719e-10	-1.39186	0.034	0.103	5.12423e-06	Naive CD4	Gm15472
1.58748e-10	-1.07577	0.042	0.116	5.12519e-06	Naive CD4	Aifm1
1.58883e-10	-2.58338	0.006	0.057	5.12952e-06	Naive CD4	Dhrs3
1.62645e-10	-1.54157	0.047	0.121	5.25101e-06	Naive CD4	Sorbs1
1.62763e-10	-2.37837	0.015	0.073	5.2548e-06	Naive CD4	Prrt1
1.70308e-10	-3.30468	0.005	0.055	5.4984e-06	Naive CD4	Slc22a15
1.71581e-10	-1.72362	0.016	0.076	5.53948e-06	Naive CD4	Dipk2a
1.72464e-10	-2.24327	0.011	0.066	5.568e-06	Naive CD4	Ccrl2
1.74287e-10	-1.31598	0.05	0.127	5.62684e-06	Naive CD4	Atg7
1.76683e-10	-3.44754	0.005	0.055	5.70421e-06	Naive CD4	Myadm
1.81799e-10	-3.39068	0.002	0.05	5.86937e-06	Naive CD4	Tmem159
1.84858e-10	-2.10435	0.007	0.059	5.96813e-06	Naive CD4	Ckap2l
1.88956e-10	-3.6267	0.005	0.055	6.10046e-06	Naive CD4	Rgs16
1.91087e-10	-1.47154	0.047	0.12	6.16924e-06	Naive CD4	Atp8b2
1.92477e-10	-1.1912	0.055	0.133	6.21412e-06	Naive CD4	Trp53bp1
1.9299e-10	-2.00021	0.008	0.062	6.23069e-06	Naive CD4	Cenpm
1.93411e-10	-1.31215	0.057	0.135	6.24427e-06	Naive CD4	Gpatch2
1.95546e-10	-4.07719	0.001	0.048	6.3132e-06	Naive CD4	Pbk
2.07202e-10	-3.19789	0.005	0.055	6.68953e-06	Naive CD4	Gm33782
2.09272e-10	-4.98217	0.002	0.05	6.75636e-06	Naive CD4	Spag5
2.10583e-10	-1.8102	0.02	0.081	6.79867e-06	Naive CD4	Cenpp
2.25518e-10	1.23958	0.087	0.039	7.28086e-06	Naive CD4	Vipr1
2.31639e-10	-2.21547	0.013	0.069	7.47848e-06	Naive CD4	Zfp981
2.33799e-10	-2.09831	0.014	0.071	7.5482e-06	Naive CD4	Bard1
2.37649e-10	-6.85098	0	0.045	7.6725e-06	Naive CD4	Phactr3
2.41278e-10	-1.16369	0.06	0.139	7.78966e-06	Naive CD4	Tm9sf4
2.51184e-10	-1.84566	0.013	0.069	8.10947e-06	Naive CD4	Sass6
2.53067e-10	-1.14528	0.097	0.186	8.17025e-06	Naive CD4	Phkb
2.56112e-10	-1.71216	0.025	0.088	8.26856e-06	Naive CD4	Atad5
2.58244e-10	-3.31728	0.005	0.054	8.33742e-06	Naive CD4	Myo3b
2.60037e-10	-1.28979	0.055	0.132	8.39528e-06	Naive CD4	Rab3gap2
2.63128e-10	-3.05487	0.005	0.054	8.4951e-06	Naive CD4	Depdc1a
2.63337e-10	-2.21038	0.004	0.052	8.50182e-06	Naive CD4	Nuf2
2.64172e-10	-1.14105	0.08	0.163	8.52879e-06	Naive CD4	Cacul1
2.79119e-10	-1.42257	0.05	0.125	9.01137e-06	Naive CD4	Btrc
2.86863e-10	-1.48058	0.022	0.084	9.26137e-06	Naive CD4	Chpt1
2.86954e-10	-2.82289	0.006	0.056	9.26431e-06	Naive CD4	Foxd2os
2.94122e-10	-1.34964	0.046	0.119	9.49574e-06	Naive CD4	Pip4k2b
3.03271e-10	-1.2779	0.07	0.151	9.7911e-06	Naive CD4	Cbfa2t2
3.05544e-10	-1.50642	0.08	0.16	9.86447e-06	Naive CD4	Stmn1
3.26968e-10	-3.63003	0.004	0.051	1.05562e-05	Naive CD4	Aspm
3.27807e-10	-1.76335	0.027	0.091	1.05833e-05	Naive CD4	Jazf1
3.28093e-10	-4.30056	0.001	0.047	1.05925e-05	Naive CD4	Ckap2
3.31072e-10	-2.49877	0.009	0.062	1.06887e-05	Naive CD4	Cdkn1a
3.32531e-10	1.52897	0.032	0.008	1.07358e-05	Naive CD4	Gm20098
3.44215e-10	-1.29576	0.296	0.39	1.1113e-05	Naive CD4	Smyd3
3.66062e-10	-3.94817	0.002	0.049	1.18183e-05	Naive CD4	Nrarp
3.69053e-10	-2.84363	0.004	0.051	1.19149e-05	Naive CD4	Smim3
3.83757e-10	-1.02219	0.098	0.188	1.23896e-05	Naive CD4	Epb41l2
3.85828e-10	-1.51805	0.032	0.097	1.24564e-05	Naive CD4	Syt11
4.06173e-10	-1.38385	0.047	0.119	1.31133e-05	Naive CD4	Unkl
4.15339e-10	-1.49541	0.032	0.097	1.34092e-05	Naive CD4	Tfrc
4.16511e-10	-1.68038	0.013	0.068	1.3447e-05	Naive CD4	Lxn
4.24511e-10	-1.30508	0.033	0.1	1.37053e-05	Naive CD4	Ermp1
4.30218e-10	-2.24577	0.011	0.064	1.38896e-05	Naive CD4	Ccne1
4.50806e-10	-1.41684	0.05	0.124	1.45543e-05	Naive CD4	St7
4.61404e-10	-1.51421	0.046	0.118	1.48964e-05	Naive CD4	Gadd45b
4.66394e-10	-6.91489	0	0.044	1.50575e-05	Naive CD4	Cdc20b
4.69301e-10	-1.85539	0.047	0.116	1.51514e-05	Naive CD4	Eya2
4.88604e-10	-1.36018	0.016	0.074	1.57746e-05	Naive CD4	E2f2
5.0447e-10	-4.89898	0.001	0.046	1.62868e-05	Naive CD4	Cited4
5.07537e-10	-1.10116	0.068	0.149	1.63858e-05	Naive CD4	Ccnc
5.17232e-10	-1.01631	0.061	0.14	1.66988e-05	Naive CD4	Haus6
5.17317e-10	-1.26755	0.039	0.108	1.67016e-05	Naive CD4	Baiap2
5.18376e-10	-1.11087	0.035	0.103	1.67358e-05	Naive CD4	Uap1
5.19426e-10	-1.80129	0.022	0.082	1.67697e-05	Naive CD4	Osbpl5
5.27179e-10	-1.49644	0.043	0.114	1.702e-05	Naive CD4	Snx25
5.41144e-10	-5.26737	0.001	0.046	1.74708e-05	Naive CD4	Csf2
5.76087e-10	3.74081	0.013	0.001	1.8599e-05	Naive CD4	4930553M12Rik
6.59584e-10	-1.1202	0.202	0.303	2.12947e-05	Naive CD4	Bcas3
6.60649e-10	-4.36101	0.005	0.052	2.13291e-05	Naive CD4	Cd200r2
6.61564e-10	-1.51993	0.012	0.065	2.13586e-05	Naive CD4	Zbed3
7.11414e-10	-1.00111	0.123	0.215	2.2968e-05	Naive CD4	Lcorl
7.38167e-10	-4.59245	0.002	0.047	2.38317e-05	Naive CD4	Gpr55
7.4209e-10	-3.67899	0.005	0.052	2.39584e-05	Naive CD4	Tmem273
7.57849e-10	-1.21113	0.048	0.12	2.44671e-05	Naive CD4	Spast
7.60299e-10	-3.00056	0.005	0.052	2.45462e-05	Naive CD4	Ccnf
7.86276e-10	-4.79192	0.001	0.045	2.53849e-05	Naive CD4	Zbtb32
7.92404e-10	-2.1313	0.009	0.06	2.55828e-05	Naive CD4	Tmem106a
7.95969e-10	-1.98592	0.015	0.07	2.56979e-05	Naive CD4	Mafg
8.53501e-10	-1.07863	0.132	0.224	2.75553e-05	Naive CD4	Rai1
8.55949e-10	-2.09636	0.015	0.07	2.76343e-05	Naive CD4	Lmna
8.57574e-10	-1.07244	0.056	0.131	2.76868e-05	Naive CD4	Soat1
8.95731e-10	2.52977	0.02	0.003	2.89187e-05	Naive CD4	Dntt
9.41927e-10	-1.8249	0.022	0.081	3.04101e-05	Naive CD4	Smox
9.43144e-10	-1.21716	0.239	0.332	3.04494e-05	Naive CD4	Znrf3
9.4441e-10	-2.93191	0.008	0.058	3.04903e-05	Naive CD4	Gm43698
1.01256e-09	1.13883	0.084	0.039	3.26904e-05	Naive CD4	H2-Ob
1.028e-09	-1.26979	0.051	0.124	3.31889e-05	Naive CD4	Dennd5a
1.06158e-09	-6.54223	0	0.042	3.42732e-05	Naive CD4	AA467197
1.09874e-09	-2.96994	0.008	0.057	3.54728e-05	Naive CD4	Pde5a
1.11418e-09	-2.54465	0.009	0.06	3.59713e-05	Naive CD4	Gcnt1
1.12849e-09	-1.15834	0.044	0.114	3.64333e-05	Naive CD4	Tg
1.13877e-09	-1.2617	0.037	0.104	3.67653e-05	Naive CD4	Pip4k2c
1.1624e-09	-1.60083	0.022	0.081	3.7528e-05	Naive CD4	Dusp6
1.2326e-09	-6.76429	0	0.042	3.97944e-05	Naive CD4	Itgad
1.23414e-09	-1.10342	0.043	0.113	3.98442e-05	Naive CD4	Vamp5
1.24741e-09	-1.77125	0.015	0.069	4.02725e-05	Naive CD4	Dubr
1.25106e-09	-1.25893	0.041	0.109	4.03905e-05	Naive CD4	Pou2f2
1.25464e-09	-1.09401	0.061	0.136	4.05059e-05	Naive CD4	Tent5a
1.25544e-09	-1.03397	0.076	0.158	4.05319e-05	Naive CD4	Gata3
1.2701e-09	-1.67569	0.025	0.084	4.10053e-05	Naive CD4	Tmem62
1.27148e-09	-4.57265	0.002	0.046	4.10496e-05	Naive CD4	Il1rl1
1.30054e-09	-1.57691	0.033	0.096	4.19879e-05	Naive CD4	Bclaf3
1.3011e-09	-1.32691	0.039	0.105	4.20059e-05	Naive CD4	Ece1
1.34579e-09	-1.14077	0.029	0.092	4.34489e-05	Naive CD4	Chaf1b
1.37432e-09	-1.43129	0.018	0.073	4.43698e-05	Naive CD4	Sap30
1.44026e-09	-1.15742	0.043	0.112	4.64987e-05	Naive CD4	Man2b2
1.44223e-09	-3.51093	0.004	0.048	4.65625e-05	Naive CD4	Snai3
1.46899e-09	-2.71291	0.006	0.053	4.74263e-05	Naive CD4	Lzts1
1.48264e-09	-1.53759	0.022	0.08	4.7867e-05	Naive CD4	Tmcc3
1.49519e-09	-1.09104	0.075	0.154	4.82721e-05	Naive CD4	Gm10130
1.51603e-09	-3.45435	0.011	0.061	4.8945e-05	Naive CD4	Cxcl10
1.58952e-09	-2.86875	0.005	0.05	5.13177e-05	Naive CD4	Mybl2
1.59696e-09	-1.0559	0.058	0.133	5.1558e-05	Naive CD4	Mre11a
1.60611e-09	-1.05399	0.029	0.092	5.18531e-05	Naive CD4	Pigf
1.60782e-09	-3.40874	0.002	0.046	5.19083e-05	Naive CD4	Hist1h2bk
1.60882e-09	-1.23801	0.064	0.139	5.19407e-05	Naive CD4	Ccdc6
1.62487e-09	-4.94311	0.001	0.043	5.24589e-05	Naive CD4	Mxd3
1.62754e-09	-1.18869	0.042	0.11	5.25452e-05	Naive CD4	Afmid
1.64502e-09	-1.23112	0.028	0.089	5.31095e-05	Naive CD4	Tor3a
1.65082e-09	1.54672	0.061	0.024	5.32966e-05	Naive CD4	Trbv2
1.66159e-09	-3.45688	0.005	0.05	5.36443e-05	Naive CD4	Cenps
1.67353e-09	-1.17492	0.062	0.137	5.40298e-05	Naive CD4	Acaca
1.73308e-09	-2.7786	0.004	0.048	5.59523e-05	Naive CD4	E2f8
1.73488e-09	-2.08047	0.008	0.057	5.60107e-05	Naive CD4	E2f1
1.84578e-09	-1.5057	0.033	0.095	5.95911e-05	Naive CD4	St3gal3
1.91221e-09	-1.24018	0.04	0.106	6.17358e-05	Naive CD4	Ankrd52
1.93289e-09	1.44819	0.098	0.05	6.24034e-05	Naive CD4	Zbtb11os1
1.95351e-09	-1.26488	0.055	0.127	6.3069e-05	Naive CD4	A430093F15Rik
1.9827e-09	-5.87018	0.001	0.043	6.40116e-05	Naive CD4	Kcnip3
1.99077e-09	-1.24998	0.021	0.078	6.42721e-05	Naive CD4	Mid1ip1
2.03643e-09	-1.11381	0.042	0.11	6.57463e-05	Naive CD4	Tfeb
2.05979e-09	-2.09754	0.012	0.062	6.65004e-05	Naive CD4	Mgat4b
2.06031e-09	-1.70576	0.018	0.072	6.6517e-05	Naive CD4	Decr1
2.16667e-09	-1.0419	0.032	0.094	6.99509e-05	Naive CD4	4930503L19Rik
2.23818e-09	-2.76721	0.004	0.047	7.22596e-05	Naive CD4	4833407H14Rik
2.39639e-09	-3.92332	0.002	0.045	7.73675e-05	Naive CD4	Fam184a
2.4484e-09	-1.03958	0.119	0.207	7.90466e-05	Naive CD4	Ano6
2.45196e-09	-1.22488	0.021	0.078	7.91614e-05	Naive CD4	Tmem238
2.59116e-09	-2.22273	0.013	0.064	8.36556e-05	Naive CD4	5830408C22Rik
2.60215e-09	-4.70981	0.001	0.042	8.40105e-05	Naive CD4	Kcnk5
2.67101e-09	-4.26916	0.002	0.045	8.62337e-05	Naive CD4	Cmklr1
2.6946e-09	-1.02537	0.174	0.269	8.69953e-05	Naive CD4	Gtdc1
2.71627e-09	-2.58104	0.004	0.047	8.76949e-05	Naive CD4	Cdca5
2.75066e-09	-1.34747	0.039	0.103	8.88051e-05	Naive CD4	Uxs1
2.80005e-09	-5.63904	0	0.04	9.03996e-05	Naive CD4	Kif18b
2.84745e-09	-1.0236	0.046	0.114	9.19299e-05	Naive CD4	Ncapd2
2.9115e-09	1.46449	0.098	0.05	9.39977e-05	Naive CD4	Trbv3
2.94904e-09	-1.67865	0.022	0.078	9.52096e-05	Naive CD4	Itih5
3.07894e-09	-1.4613	0.021	0.077	9.94036e-05	Naive CD4	Smim24
3.20218e-09	-1.06566	0.047	0.115	0.000103382	Naive CD4	Sgpl1
3.30265e-09	-1.95129	0.013	0.063	0.000106626	Naive CD4	Ect2
3.40914e-09	1.38168	0.042	0.014	0.000110064	Naive CD4	Arhgap29
3.46905e-09	-1.28158	0.054	0.123	0.000111998	Naive CD4	Rhbdd1
3.47349e-09	-1.77813	0.026	0.083	0.000112142	Naive CD4	Gm43647
3.53034e-09	-1.9826	0.013	0.063	0.000113977	Naive CD4	0610010F05Rik
3.53405e-09	-2.11082	0.014	0.065	0.000114097	Naive CD4	Cdc20
3.76999e-09	-1.97619	0.008	0.055	0.000121714	Naive CD4	Nsmf
3.86572e-09	-1.06319	0.04	0.105	0.000124805	Naive CD4	Rabgef1
3.88661e-09	-3.88618	0.001	0.042	0.000125479	Naive CD4	Gm17745
3.96192e-09	-1.43997	0.041	0.105	0.000127911	Naive CD4	Vps8
4.04302e-09	-1.35522	0.057	0.127	0.000130529	Naive CD4	Lclat1
4.09565e-09	-1.06059	0.174	0.268	0.000132228	Naive CD4	Ahcyl2
4.13704e-09	-2.2625	0.019	0.072	0.000133564	Naive CD4	Plcb4
4.2571e-09	-1.62046	0.011	0.059	0.00013744	Naive CD4	Nqo2
4.3085e-09	-1.08352	0.02	0.075	0.0001391	Naive CD4	Dhfr
4.34569e-09	-1.06289	0.034	0.096	0.000140301	Naive CD4	Nab2
4.46145e-09	-1.23825	0.037	0.101	0.000144038	Naive CD4	Pik3cb
4.51135e-09	-1.16211	0.091	0.171	0.000145649	Naive CD4	Arl5b
4.72283e-09	-3.03782	0.005	0.048	0.000152477	Naive CD4	Depdc1b
4.84447e-09	1.566	0.085	0.042	0.000156404	Naive CD4	1700016D06Rik
4.99333e-09	-1.17917	0.022	0.078	0.00016121	Naive CD4	Tstd3
5.13704e-09	-1.12796	0.092	0.171	0.000165849	Naive CD4	Stxbp5
5.14e-09	-1.12313	0.068	0.142	0.000165945	Naive CD4	Mcph1
5.21755e-09	2.18888	0.025	0.006	0.000168449	Naive CD4	Gm16152
5.52156e-09	-1.02284	0.106	0.19	0.000178264	Naive CD4	Abcb7
5.57552e-09	-1.59732	0.021	0.075	0.000180006	Naive CD4	Klhl25
5.74608e-09	-1.6213	0.009	0.056	0.000185512	Naive CD4	Nmral1
5.8842e-09	-1.78804	0.019	0.071	0.000189972	Naive CD4	Tcn2
6.47781e-09	-3.40034	0.004	0.045	0.000209136	Naive CD4	Gzmm
6.62319e-09	-6.39544	0.001	0.04	0.00021383	Naive CD4	Serpinb9b
6.71628e-09	-2.97816	0.004	0.045	0.000216835	Naive CD4	Trip13
6.82788e-09	-1.59308	0.037	0.098	0.000220438	Naive CD4	Pign
7.03794e-09	-2.27141	0.02	0.072	0.00022722	Naive CD4	Trdc
7.16018e-09	-1.21539	0.23	0.317	0.000231166	Naive CD4	Slco3a1
7.26994e-09	-1.30809	0.028	0.086	0.00023471	Naive CD4	Selenoi
7.32248e-09	-1.14178	0.023	0.079	0.000236406	Naive CD4	Ttf2
7.33912e-09	-1.36405	0.021	0.075	0.000236943	Naive CD4	Pmvk
7.38276e-09	-1.37555	0.028	0.086	0.000238352	Naive CD4	Kif23
7.50573e-09	-1.03805	0.094	0.172	0.000242322	Naive CD4	Fbxw4
7.59968e-09	-2.15729	0.013	0.061	0.000245356	Naive CD4	Reck
7.62281e-09	-2.50716	0.002	0.043	0.000246102	Naive CD4	Pde4a
7.87389e-09	-1.01828	0.092	0.172	0.000254209	Naive CD4	Gse1
7.91862e-09	-1.00049	0.049	0.117	0.000255653	Naive CD4	Slc35c2
7.95954e-09	-2.44748	0.004	0.045	0.000256974	Naive CD4	Ticrr
8.16039e-09	-1.49505	0.02	0.073	0.000263458	Naive CD4	Wdhd1
8.5269e-09	-1.32611	0.043	0.107	0.000275291	Naive CD4	Golim4
9.1061e-09	-1.4899	0.02	0.073	0.00029399	Naive CD4	Tmem29
9.5371e-09	-3.06331	0.004	0.044	0.000307905	Naive CD4	Hic1
9.86687e-09	-3.00303	0.004	0.044	0.000318552	Naive CD4	Melk
9.8768e-09	-2.6351	0.011	0.057	0.000318873	Naive CD4	Csf1
1.01134e-08	-2.58649	0.008	0.053	0.00032651	Naive CD4	Stil
1.03288e-08	2.53099	0.022	0.005	0.000333465	Naive CD4	Gm33994
1.05093e-08	-1.627	0.029	0.086	0.000339293	Naive CD4	Cenpj
1.0648e-08	-1.18889	0.019	0.07	0.00034377	Naive CD4	Pmaip1
1.09586e-08	-3.96563	0.001	0.039	0.000353799	Naive CD4	E2f7
1.12249e-08	-1.07002	0.061	0.13	0.000362395	Naive CD4	Wipf2
1.17695e-08	-1.42018	0.016	0.066	0.000379978	Naive CD4	Tmem97
1.18409e-08	-2.53444	0.007	0.05	0.000382283	Naive CD4	Sept4
1.18668e-08	-1.00722	0.105	0.185	0.000383119	Naive CD4	Tmem87a
1.19648e-08	-1.24208	0.044	0.108	0.000386285	Naive CD4	Primpol
1.25668e-08	1.87657	0.039	0.013	0.00040572	Naive CD4	Sox4
1.28715e-08	-2.70216	0.009	0.054	0.000415556	Naive CD4	Tcrg-V1
1.30265e-08	-1.46485	0.106	0.182	0.00042056	Naive CD4	Mpp7
1.34312e-08	-3.21415	0.005	0.046	0.000433627	Naive CD4	Paqr4
1.35217e-08	-3.11458	0.002	0.041	0.000436549	Naive CD4	2610318N02Rik
1.3553e-08	-3.08474	0.007	0.05	0.000437557	Naive CD4	Qrfp
1.36937e-08	-2.83181	0.002	0.041	0.0004421	Naive CD4	Mcm10
1.37661e-08	-2.15176	0.006	0.048	0.000444438	Naive CD4	Tmbim1
1.38171e-08	-1.24395	0.037	0.098	0.000446086	Naive CD4	Prkar2a
1.40178e-08	-1.34415	0.047	0.11	0.000452563	Naive CD4	Ric8b
1.40801e-08	-3.81267	0.002	0.041	0.000454575	Naive CD4	Zfand4
1.41065e-08	-1.04406	0.062	0.132	0.000455429	Naive CD4	Katnbl1
1.45541e-08	-1.08675	0.081	0.155	0.00046988	Naive CD4	Nt5c2
1.50004e-08	-3.44153	0.02	0.07	0.000484287	Naive CD4	Spp1
1.56441e-08	-1.7359	0.009	0.054	0.000505071	Naive CD4	Cip2a
1.61709e-08	-2.80553	0.006	0.047	0.000522076	Naive CD4	Cbfa2t3
1.68459e-08	-1.10025	0.049	0.114	0.000543871	Naive CD4	Ascc2
1.70616e-08	-2.12561	0.007	0.05	0.000550835	Naive CD4	Sgo2a
1.73179e-08	-1.34219	0.065	0.135	0.00055911	Naive CD4	Gnaq
1.78395e-08	-1.13005	0.071	0.143	0.00057595	Naive CD4	Spty2d1
1.78581e-08	2.42541	0.019	0.004	0.000576547	Naive CD4	Gm42809
1.82568e-08	-1.16321	0.04	0.101	0.000589419	Naive CD4	Orai3
1.88831e-08	-3.8704	0.002	0.041	0.000609641	Naive CD4	Plscr4
1.94379e-08	-2.06092	0.013	0.059	0.000627552	Naive CD4	Hrh2
1.96208e-08	-1.47324	0.043	0.104	0.000633458	Naive CD4	Nr4a3
1.9829e-08	-1.65947	0.012	0.058	0.000640181	Naive CD4	Arid3a
1.99541e-08	-1.00118	0.026	0.081	0.000644217	Naive CD4	Rbmx2
2.03031e-08	-2.53993	0.015	0.062	0.000655487	Naive CD4	Nbea
2.09792e-08	-1.08106	0.055	0.121	0.000677314	Naive CD4	Ap1s3
2.10251e-08	-1.23196	0.015	0.063	0.000678797	Naive CD4	Hist1h2ak
2.10952e-08	-1.47632	0.028	0.083	0.000681057	Naive CD4	Nln
2.12671e-08	-1.51935	0.013	0.059	0.000686609	Naive CD4	Dnajc25
2.19596e-08	-1.72236	0.028	0.082	0.000708965	Naive CD4	March3
2.20941e-08	1.96552	0.033	0.01	0.000713309	Naive CD4	Trav14-3
2.21283e-08	-1.27742	0.043	0.104	0.000714412	Naive CD4	Ell
2.27056e-08	-1.65636	0.013	0.059	0.000733051	Naive CD4	Kif18a
2.3584e-08	-1.02585	0.04	0.1	0.000761408	Naive CD4	Sephs1
2.43319e-08	-4.45836	0.002	0.04	0.000785557	Naive CD4	Fancd2
2.50022e-08	-1.57336	0.032	0.087	0.000807196	Naive CD4	Ttll5
2.53638e-08	-4.85397	0.001	0.038	0.000818872	Naive CD4	Ttk
2.56261e-08	-1.42695	0.035	0.092	0.000827338	Naive CD4	Phactr4
2.60387e-08	-6.56247	0	0.035	0.00084066	Naive CD4	Khdc1a
2.60387e-08	-6.26794	0	0.035	0.00084066	Naive CD4	D5Ertd615e
2.62564e-08	-1.09474	0.022	0.074	0.000847687	Naive CD4	Dlgap5
2.72741e-08	-1.60454	0.028	0.082	0.000880543	Naive CD4	Slc25a53
2.82775e-08	1.3718	0.034	0.011	0.00091294	Naive CD4	Gpr83
2.87705e-08	-1.77358	0.025	0.077	0.000928854	Naive CD4	Cd101
2.93884e-08	-1.25317	0.027	0.081	0.000948805	Naive CD4	Trim37
2.9448e-08	-1.13417	0.039	0.097	0.000950727	Naive CD4	Sept2
2.98606e-08	-1.02293	0.054	0.119	0.00096405	Naive CD4	Sacs
2.98898e-08	-3.641	0.002	0.04	0.000964992	Naive CD4	Chst2
3.02121e-08	-1.06014	0.054	0.119	0.000975398	Naive CD4	Npat
3.13569e-08	-1.29367	0.043	0.104	0.00101236	Naive CD4	Sfmbt1
3.13916e-08	-1.16778	0.055	0.119	0.00101348	Naive CD4	Slc14a1
3.15397e-08	-1.31401	0.048	0.11	0.00101826	Naive CD4	BC052040
3.2712e-08	-1.1834	0.012	0.057	0.00105611	Naive CD4	Dynlt1a
3.28271e-08	-4.2699	0.001	0.037	0.00105982	Naive CD4	Prr5
3.39494e-08	1.98362	0.023	0.006	0.00109606	Naive CD4	Trav8-2
3.42799e-08	-1.48333	0.023	0.075	0.00110673	Naive CD4	Zc3h7b
3.55137e-08	-1.31723	0.023	0.075	0.00114656	Naive CD4	Adcy3
3.57406e-08	1.9201	0.06	0.026	0.00115389	Naive CD4	Trbv15
3.66071e-08	-2.03365	0.011	0.054	0.00118186	Naive CD4	Gins3
3.6625e-08	-1.02021	0.081	0.153	0.00118244	Naive CD4	Abl1
3.69521e-08	-1.96456	0.009	0.052	0.001193	Naive CD4	Irf5
3.73662e-08	-4.70667	0.001	0.037	0.00120637	Naive CD4	Kif14
3.82816e-08	-1.55711	0.027	0.079	0.00123592	Naive CD4	Zfp984
3.8348e-08	-2.39054	0.009	0.052	0.00123807	Naive CD4	Fbxl2
3.9191e-08	-1.25079	0.046	0.106	0.00126528	Naive CD4	Manba
4.02185e-08	-1.89296	0.007	0.048	0.00129845	Naive CD4	Anln
4.04769e-08	-2.22735	0.006	0.046	0.0013068	Naive CD4	Cdc6
4.05071e-08	-2.89164	0.004	0.041	0.00130777	Naive CD4	Foxm1
4.18299e-08	-1.28912	0.032	0.086	0.00135048	Naive CD4	Tmed8
4.33817e-08	-1.11798	0.06	0.125	0.00140058	Naive CD4	Kif16b
4.36212e-08	-1.38389	0.032	0.086	0.00140831	Naive CD4	Relt
4.39789e-08	-2.10456	0.009	0.052	0.00141986	Naive CD4	Rgl1
4.4022e-08	-3.26726	0.004	0.041	0.00142125	Naive CD4	Slc39a4
4.4424e-08	-4.19533	0.001	0.036	0.00143423	Naive CD4	Plod2
4.44384e-08	-4.14714	0.001	0.036	0.00143469	Naive CD4	Tbkbp1
4.50924e-08	-3.40312	0.001	0.036	0.00145581	Naive CD4	Kif2c
4.73049e-08	1.54726	0.046	0.017	0.00152724	Naive CD4	BC043934
5.01784e-08	-2.36488	0.007	0.047	0.00162001	Naive CD4	Daglb
5.13795e-08	-2.66761	0.006	0.045	0.00165879	Naive CD4	Nmnat2
5.1496e-08	-2.03219	0.012	0.055	0.00166255	Naive CD4	Fam110a
5.17587e-08	-4.12473	0.001	0.036	0.00167103	Naive CD4	Kdm4d
5.21987e-08	-1.17949	0.095	0.168	0.00168524	Naive CD4	Spred2
5.74468e-08	-1.22896	0.041	0.099	0.00185467	Naive CD4	Zfp120
5.77126e-08	-1.28298	0.042	0.1	0.00186325	Naive CD4	Tmem140
5.77803e-08	-1.16424	0.15	0.227	0.00186544	Naive CD4	4933406I18Rik
5.79438e-08	-1.2644	0.018	0.065	0.00187072	Naive CD4	Dusp22
5.97211e-08	1.34531	0.05	0.02	0.00192809	Naive CD4	Gstp2
6.1694e-08	-1.41338	0.012	0.055	0.00199179	Naive CD4	Brca2
6.43872e-08	-1.28937	0.054	0.115	0.00207874	Naive CD4	Mrtfb
6.61679e-08	-1.96086	0.022	0.071	0.00213623	Naive CD4	Nrp1
6.74734e-08	-1.1988	0.061	0.125	0.00217838	Naive CD4	Exoc1
6.8001e-08	-1.43609	0.015	0.06	0.00219541	Naive CD4	Cgas
6.92785e-08	-3.38728	0.005	0.042	0.00223666	Naive CD4	Ptpn3
7.02269e-08	-1.0975	0.057	0.121	0.00226728	Naive CD4	Piezo1
7.09272e-08	-2.74778	0.002	0.038	0.00228989	Naive CD4	Cenpi
7.10477e-08	-5.35142	0.001	0.035	0.00229377	Naive CD4	Adssl1
7.29416e-08	-1.18773	0.077	0.145	0.00235492	Naive CD4	Wdr7
7.30461e-08	-1.457	0.019	0.066	0.00235829	Naive CD4	Tmem263
7.31355e-08	-1.08067	0.054	0.116	0.00236118	Naive CD4	Paxip1
7.34579e-08	-6.73607	0	0.033	0.00237159	Naive CD4	Angpt1
7.45294e-08	-1.5257	0.035	0.089	0.00240618	Naive CD4	D130040H23Rik
7.58977e-08	-1.14119	0.467	0.541	0.00245036	Naive CD4	Lncpint
8.1354e-08	-1.35297	0.089	0.158	0.00262651	Naive CD4	Adamts6
8.13718e-08	-1.27014	0.029	0.082	0.00262709	Naive CD4	Pms1
8.43949e-08	-4.80112	0.001	0.035	0.00272469	Naive CD4	Slc41a2
8.47546e-08	-1.03235	0.019	0.066	0.0027363	Naive CD4	Pkig
8.58219e-08	-1.05557	0.041	0.099	0.00277076	Naive CD4	Naga
8.86776e-08	1.23599	0.06	0.026	0.00286296	Naive CD4	Dapk1
8.97715e-08	-2.16176	0.012	0.054	0.00289827	Naive CD4	Frmd4a
9.07421e-08	-3.36257	0.002	0.037	0.00292961	Naive CD4	Pcgf2
9.1525e-08	-1.21913	0.03	0.083	0.00295489	Naive CD4	Haao
9.32069e-08	-1.04002	0.057	0.12	0.00300919	Naive CD4	Mob1b
9.67271e-08	-3.25593	0.004	0.039	0.00312283	Naive CD4	Gm17173
1.03915e-07	-1.38559	0.016	0.062	0.0033549	Naive CD4	Tlnrd1
1.0791e-07	-1.35815	0.022	0.07	0.00348388	Naive CD4	A630072M18Rik
1.09065e-07	-2.16877	0.009	0.05	0.00352118	Naive CD4	Alms1
1.14845e-07	-1.53835	0.012	0.053	0.00370775	Naive CD4	Nr2f6
1.16056e-07	-1.05755	0.049	0.109	0.00374687	Naive CD4	Ercc4
1.16587e-07	-1.80914	0.055	0.113	0.00376401	Naive CD4	Ckb
1.18831e-07	-1.4102	0.035	0.088	0.00383647	Naive CD4	Ap4e1
1.22155e-07	-3.12973	0.004	0.039	0.00394377	Naive CD4	Zfhx3
1.23291e-07	-5.22813	0	0.032	0.00398044	Naive CD4	Rad54b
1.23291e-07	-5.65147	0	0.032	0.00398044	Naive CD4	Runx2os1
1.23431e-07	-1.5913	0.016	0.061	0.00398497	Naive CD4	Adam9
1.25507e-07	-1.71561	0.027	0.076	0.00405201	Naive CD4	Pcyt1a
1.25523e-07	-1.08656	0.062	0.125	0.00405251	Naive CD4	Atrn
1.26361e-07	-2.21848	0.006	0.043	0.00407956	Naive CD4	Fanca
1.34266e-07	-1.95797	0.016	0.06	0.00433479	Naive CD4	Socs5
1.38694e-07	1.11444	0.142	0.09	0.00447772	Naive CD4	Oasl2
1.41902e-07	-1.41965	0.028	0.078	0.00458131	Naive CD4	Cdc14b
1.42267e-07	-1.16935	0.026	0.075	0.00459308	Naive CD4	Hspa13
1.42316e-07	-1.17396	0.021	0.068	0.00459466	Naive CD4	Alg13
1.48294e-07	-1.16634	0.07	0.135	0.00478767	Naive CD4	Gtf2a1
1.49294e-07	-1.5936	0.03	0.081	0.00481996	Naive CD4	Sipa1l2
1.65011e-07	-1.93298	0.05	0.107	0.00532738	Naive CD4	Fhit
1.67609e-07	-1.49513	0.032	0.083	0.00541125	Naive CD4	E130308A19Rik
1.67662e-07	-2.03556	0.006	0.043	0.00541296	Naive CD4	Parpbp
1.78559e-07	-1.25381	0.033	0.085	0.00576478	Naive CD4	Med26
1.78985e-07	-1.25964	0.016	0.06	0.00577854	Naive CD4	Phlda1
1.79368e-07	-1.13022	0.046	0.103	0.00579089	Naive CD4	Togaram1
1.81874e-07	-2.99209	0.005	0.04	0.0058718	Naive CD4	Tsga10
1.82533e-07	-3.83412	0.001	0.033	0.00589306	Naive CD4	Tuba8
1.83045e-07	-1.95762	0.009	0.048	0.00590959	Naive CD4	Enpp5
1.87802e-07	-2.06342	0.004	0.038	0.00606318	Naive CD4	Nek2
1.87894e-07	-1.82407	0.012	0.052	0.00606616	Naive CD4	Zfp382
1.88118e-07	1.17766	0.101	0.057	0.00607339	Naive CD4	Gsn
1.92106e-07	-6.19447	0	0.031	0.00620214	Naive CD4	Rac3
1.92907e-07	-2.17044	0.006	0.042	0.00622802	Naive CD4	Cchcr1
1.95003e-07	-1.88898	0.008	0.046	0.00629568	Naive CD4	Fbxo45
2.07307e-07	-2.39484	0.013	0.054	0.00669292	Naive CD4	Fosb
2.07857e-07	-1.33636	0.019	0.064	0.00671065	Naive CD4	Uap1l1
2.14116e-07	-1.33138	0.027	0.075	0.00691274	Naive CD4	Mllt1
2.14262e-07	-1.78485	0.016	0.059	0.00691743	Naive CD4	Rarg
2.1498e-07	-1.98223	0.011	0.05	0.00694064	Naive CD4	Dbndd2
2.16642e-07	-2.24329	0.004	0.038	0.00699428	Naive CD4	Gins1
2.18355e-07	-1.50116	0.058	0.117	0.0070496	Naive CD4	Dock9
2.22697e-07	-4.82098	0	0.031	0.00718978	Naive CD4	Ska3
2.22864e-07	-4.64562	0.001	0.033	0.00719516	Naive CD4	Edaradd
2.23827e-07	1.09193	0.039	0.014	0.00722626	Naive CD4	Siah3
2.24774e-07	1.60727	0.054	0.024	0.00725683	Naive CD4	5830405F06Rik
2.24935e-07	-1.08546	0.043	0.099	0.00726204	Naive CD4	Nup155
2.2738e-07	-3.83926	0.001	0.033	0.00734097	Naive CD4	Cldnd2
2.32654e-07	-5.28893	0.001	0.033	0.00751125	Naive CD4	Gm12253
2.41497e-07	-1.6808	0.008	0.046	0.00779674	Naive CD4	Kif20a
2.55787e-07	-1.13447	0.049	0.106	0.00825809	Naive CD4	Cep170
2.57313e-07	-1.62404	0.019	0.063	0.00830735	Naive CD4	Slx4
2.59342e-07	-1.78246	0.006	0.042	0.00837285	Naive CD4	Sgo1
2.70329e-07	-5.33655	0.001	0.032	0.00872757	Naive CD4	Cpne7
2.77939e-07	-4.90824	0	0.03	0.00897326	Naive CD4	Pimreg
2.82286e-07	-1.35361	0.062	0.122	0.00911361	Naive CD4	Hs2st1
2.83407e-07	-3.94879	0.001	0.032	0.00914979	Naive CD4	Tmprss6
2.87146e-07	-1.98226	0.006	0.041	0.00927052	Naive CD4	Dscc1
2.93655e-07	1.41473	0.049	0.021	0.00948064	Naive CD4	Nfix
2.98812e-07	-1.19935	0.034	0.085	0.00964715	Naive CD4	Frrs1
3.00161e-07	-2.17878	0.005	0.039	0.00969071	Naive CD4	Fbxl15
3.00266e-07	-3.07014	0.005	0.039	0.00969409	Naive CD4	Mapre3
3.07298e-07	-2.55933	0.009	0.047	0.00992112	Naive CD4	Bmp7
3.11043e-07	-1.44799	0.043	0.096	0.010042	Naive CD4	Abcg3
3.15268e-07	-1.22262	0.025	0.072	0.0101784	Naive CD4	Hist1h1a
3.33174e-07	-1.18389	0.02	0.064	0.0107565	Naive CD4	Cenpl
3.36151e-07	-1.68426	0.018	0.06	0.0108526	Naive CD4	Eef2k
3.3794e-07	-2.12716	0.006	0.041	0.0109104	Naive CD4	N4bp3
3.41116e-07	-3.4233	0.002	0.034	0.0110129	Naive CD4	Cd300lf
3.42089e-07	-1.10063	0.047	0.102	0.0110443	Naive CD4	Mvb12b
3.44115e-07	-1.06696	0.022	0.068	0.0111097	Naive CD4	Smyd2
3.5214e-07	-2.71117	0.004	0.036	0.0113688	Naive CD4	Gtse1
3.57928e-07	1.25019	0.06	0.028	0.0115557	Naive CD4	Gm16124
3.6584e-07	-3.72354	0.002	0.034	0.0118111	Naive CD4	2210408F21Rik
3.67215e-07	-1.84121	0.008	0.045	0.0118555	Naive CD4	Mdm1
3.68613e-07	1.10582	0.084	0.045	0.0119007	Naive CD4	4930481A15Rik
3.72589e-07	-2.00239	0.006	0.041	0.012029	Naive CD4	Naprt
3.80919e-07	-1.29306	0.03	0.079	0.012298	Naive CD4	Lmbrd2
3.82364e-07	-1.66716	0.013	0.053	0.0123446	Naive CD4	Pias3
3.92453e-07	-1.03905	0.036	0.088	0.0126703	Naive CD4	Med20
3.93087e-07	-3.6445	0.002	0.034	0.0126908	Naive CD4	Ildr1
3.97354e-07	-1.05385	0.101	0.169	0.0128286	Naive CD4	Atg10
4.10963e-07	-2.4398	0.004	0.036	0.0132679	Naive CD4	Mlkl
4.12907e-07	-1.04007	0.042	0.096	0.0133307	Naive CD4	Hist1h3c
4.4355e-07	-1.47748	0.013	0.052	0.01432	Naive CD4	Dsn1
4.48466e-07	-3.26189	0.002	0.034	0.0144787	Naive CD4	Espl1
4.49186e-07	-2.96042	0.004	0.036	0.014502	Naive CD4	Ctnnbip1
4.57775e-07	-1.21406	0.029	0.077	0.0147793	Naive CD4	Als2
4.59487e-07	-1.13877	0.042	0.095	0.0148345	Naive CD4	Apex2
4.59542e-07	-2.38541	0.005	0.038	0.0148363	Naive CD4	Cenpn
4.607e-07	-2.29616	0.012	0.05	0.0148737	Naive CD4	Tnf
4.61793e-07	-1.50148	0.019	0.062	0.014909	Naive CD4	Fbxw17
4.86722e-07	-1.21087	0.081	0.142	0.0157138	Naive CD4	Inpp4a
4.91862e-07	-3.12789	0.002	0.034	0.0158798	Naive CD4	Traip
4.99167e-07	-1.33491	0.022	0.067	0.0161156	Naive CD4	Polh
5.19665e-07	-2.16951	0.005	0.038	0.0167774	Naive CD4	Rad54l
5.31146e-07	-1.19797	0.03	0.079	0.017148	Naive CD4	Vkorc1l1
5.33375e-07	-1.16904	0.044	0.098	0.01722	Naive CD4	Atg4a
5.33579e-07	-1.95824	0.012	0.05	0.0172266	Naive CD4	Nek6
5.39445e-07	-1.04157	0.048	0.103	0.017416	Naive CD4	Vps39
5.48583e-07	-1.0918	0.049	0.104	0.017711	Naive CD4	Mast2
5.48716e-07	-1.14177	0.019	0.061	0.0177153	Naive CD4	Evi2a
5.49864e-07	-3.55035	0.004	0.035	0.0177523	Naive CD4	Rmdn2
5.51962e-07	-1.48875	0.028	0.075	0.0178201	Naive CD4	Zfhx2
5.53516e-07	-1.00344	0.057	0.115	0.0178703	Naive CD4	Slc23a2
5.55456e-07	1.48333	0.064	0.031	0.0179329	Naive CD4	D730003I15Rik
5.5866e-07	-1.91196	0.02	0.062	0.0180363	Naive CD4	Acvr2a
5.59625e-07	-1.08647	0.039	0.09	0.0180675	Naive CD4	Xpot
5.62528e-07	-3.60576	0.002	0.033	0.0181612	Naive CD4	Marveld2
5.65944e-07	-1.10437	0.032	0.08	0.0182715	Naive CD4	Eaf1
5.77127e-07	-1.12856	0.036	0.087	0.0186325	Naive CD4	Syne2
5.79239e-07	-1.20773	0.03	0.078	0.0187007	Naive CD4	Rnf219
5.81464e-07	-6.30415	0	0.028	0.0187726	Naive CD4	Igsf5
5.91028e-07	-1.0719	0.012	0.05	0.0190813	Naive CD4	Hist1h2bm
6.08194e-07	2.49637	0.021	0.006	0.0196356	Naive CD4	Card9
6.09996e-07	-1.49538	0.004	0.035	0.0196937	Naive CD4	Lgalsl
6.23967e-07	-3.90502	0.001	0.031	0.0201448	Naive CD4	Sapcd2
6.27787e-07	1.47439	0.041	0.016	0.0202681	Naive CD4	Trav9-1
6.36788e-07	-3.97287	0.001	0.031	0.0205587	Naive CD4	Klhl4
6.4183e-07	-1.36959	0.036	0.086	0.0207215	Naive CD4	Enpp1
6.64549e-07	-3.04249	0.004	0.035	0.021455	Naive CD4	Klri1
6.75106e-07	-1.36999	0.026	0.071	0.0217958	Naive CD4	Gm36975
6.7888e-07	-1.68723	0.013	0.051	0.0219176	Naive CD4	Scpep1
7.09004e-07	-2.44859	0.004	0.035	0.0228902	Naive CD4	Hist1h3h
7.09749e-07	-1.15468	0.04	0.091	0.0229142	Naive CD4	Cpt1a
7.19818e-07	-2.29634	0.006	0.039	0.0232393	Naive CD4	Dclk2
7.23601e-07	-1.01695	0.023	0.068	0.0233614	Naive CD4	Alg8
7.24012e-07	-1.02019	0.018	0.059	0.0233747	Naive CD4	Tsen54
7.3183e-07	-2.73082	0.011	0.047	0.0236271	Naive CD4	Gcnt2
7.40452e-07	-1.32217	0.021	0.064	0.0239055	Naive CD4	Vhl
7.41004e-07	-2.40011	0.004	0.035	0.0239233	Naive CD4	Spdl1
7.50964e-07	-2.84921	0.002	0.033	0.0242449	Naive CD4	Exo1
7.60165e-07	-2.03332	0.015	0.054	0.0245419	Naive CD4	Ccr9
7.87129e-07	-3.6729	0.004	0.035	0.0254125	Naive CD4	Ptger2
7.95861e-07	-1.22639	0.028	0.074	0.0256944	Naive CD4	Rell1
8.05682e-07	-1.68413	0.007	0.041	0.0260114	Naive CD4	Wee1
8.09836e-07	-1.65462	0.015	0.055	0.0261455	Naive CD4	Dhrs11
8.45771e-07	-1.02782	0.055	0.111	0.0273057	Naive CD4	Gfm2
8.89609e-07	-1.35528	0.012	0.049	0.028721	Naive CD4	Anxa4
9.00556e-07	-1.44479	0.014	0.053	0.0290744	Naive CD4	Pop1
9.0767e-07	-1.1154	0.099	0.162	0.0293041	Naive CD4	2010016I18Rik
9.19384e-07	1.40287	0.053	0.024	0.0296823	Naive CD4	Gm19261
9.49867e-07	-1.00135	0.035	0.084	0.0306665	Naive CD4	Btbd10
9.54955e-07	-2.39587	0.005	0.037	0.0308307	Naive CD4	Crmp1
9.74441e-07	-5.5611	0	0.027	0.0314598	Naive CD4	Gm12596
1.00777e-06	-1.0107	0.019	0.06	0.0325359	Naive CD4	Nmrk1
1.01918e-06	-1.04114	0.075	0.135	0.0329041	Naive CD4	Ppp4r1
1.03606e-06	-1.54691	0.018	0.058	0.0334492	Naive CD4	Slc45a4
1.04726e-06	-1.15442	0.02	0.062	0.0338107	Naive CD4	Hist1h2bb
1.05962e-06	-2.07372	0.03	0.075	0.0342099	Naive CD4	Tmem176b
1.07061e-06	-1.17185	0.02	0.062	0.0345648	Naive CD4	Hist1h2af
1.09065e-06	-1.03738	0.029	0.075	0.0352115	Naive CD4	Mtrf1l
1.11167e-06	-1.90257	0.008	0.042	0.0358901	Naive CD4	4930579G24Rik
1.1179e-06	-2.11667	0.005	0.036	0.0360915	Naive CD4	Kif24
1.12435e-06	-1.3506	0.013	0.05	0.0362997	Naive CD4	Zwilch
1.14158e-06	-4.14774	0.001	0.029	0.0368559	Naive CD4	Cdkn2a
1.15377e-06	-3.25256	0.004	0.034	0.0372494	Naive CD4	Mcoln2
1.16576e-06	-2.28639	0.014	0.052	0.0376364	Naive CD4	Large1
1.17634e-06	-1.59493	0.006	0.038	0.0379783	Naive CD4	BC055324
1.23516e-06	-2.60292	0.007	0.04	0.0398771	Naive CD4	A930007I19Rik
1.24423e-06	-3.37336	0.008	0.042	0.04017	Naive CD4	Glis3
1.25726e-06	-1.07183	0.055	0.109	0.0405905	Naive CD4	Golga1
1.28789e-06	-1.88757	0.013	0.05	0.0415795	Naive CD4	6530402F18Rik
1.36431e-06	1.23884	0.111	0.069	0.0440466	Naive CD4	Gm2245
1.43374e-06	-1.40198	0.012	0.048	0.0462884	Naive CD4	Tbl2
1.44366e-06	-2.43203	0.007	0.04	0.0466086	Naive CD4	Gas2
1.44761e-06	-1.03228	0.021	0.063	0.046736	Naive CD4	Gabarapl1
1.45687e-06	-3.15068	0.002	0.031	0.0470352	Naive CD4	Orc1
1.4623e-06	-3.05539	0.002	0.031	0.0472104	Naive CD4	BC030867
1.52973e-06	-4.15773	0.001	0.029	0.0493872	Naive CD4	Il2
1.5398e-06	-2.12783	0.015	0.053	0.0497124	Naive CD4	Cnnm2
1.5492e-06	-1.69184	0.012	0.047	0.050016	Naive CD4	Phlpp2
1.54998e-06	1.97729	0.019	0.005	0.050041	Naive CD4	Gprc5b
1.56846e-06	-1.9163	0.009	0.044	0.0506378	Naive CD4	Alg6
1.57844e-06	-1.97767	0.005	0.035	0.05096	Naive CD4	Aurka
1.58657e-06	-3.38886	0.002	0.031	0.0512224	Naive CD4	Clip2
1.61074e-06	-1.84852	0.007	0.04	0.0520027	Naive CD4	Casp9
1.63259e-06	-6.90585	0	0.026	0.052708	Naive CD4	Il23r
1.65885e-06	-1.26693	0.02	0.06	0.0535561	Naive CD4	Igsf8
1.70752e-06	-1.54658	0.006	0.038	0.0551274	Naive CD4	Chtf18
1.72391e-06	-2.49364	0.006	0.037	0.0556566	Naive CD4	Asph
1.74739e-06	-2.63061	0.004	0.033	0.0564145	Naive CD4	Apobec2
1.76175e-06	-2.62243	0.002	0.031	0.0568782	Naive CD4	Tubb6
1.77285e-06	3.00459	0.011	0.002	0.0572365	Naive CD4	Cxcr1
1.85256e-06	-1.11041	0.046	0.096	0.05981	Naive CD4	Tmem161b
1.89188e-06	-6.36378	0	0.026	0.0610793	Naive CD4	Pde1c
1.90447e-06	-2.59491	0.005	0.035	0.0614858	Naive CD4	6330403K07Rik
2.085e-06	-1.06118	0.027	0.07	0.0673141	Naive CD4	Cnbd2
2.18729e-06	-2.13073	0.004	0.033	0.0706168	Naive CD4	Gm15232
2.19232e-06	-5.541	0	0.026	0.0707791	Naive CD4	Srxn1
2.19232e-06	-5.59004	0	0.026	0.0707791	Naive CD4	Rasl12
2.19332e-06	-4.22689	0.001	0.028	0.0708113	Naive CD4	B3gnt7
2.2695e-06	-2.78917	0.004	0.032	0.0732707	Naive CD4	Ccne2
2.28556e-06	-2.17412	0.008	0.041	0.0737895	Naive CD4	Cntrob
2.30946e-06	-2.06567	0.012	0.046	0.0745611	Naive CD4	Ntng2
2.33032e-06	-1.09439	0.022	0.063	0.0752343	Naive CD4	Ada
2.33646e-06	-1.00434	0.069	0.126	0.0754326	Naive CD4	Tmem241
2.35998e-06	-6.41198	0	0.025	0.0761918	Naive CD4	Ltb4r1
2.40159e-06	-1.04149	0.156	0.231	0.0775352	Naive CD4	H2afx
2.41251e-06	-1.02301	0.044	0.094	0.077888	Naive CD4	Rab11fip1
2.46734e-06	-1.11119	0.03	0.075	0.0796581	Naive CD4	Fam20b
2.46909e-06	-1.62533	0.011	0.045	0.0797147	Naive CD4	Polq
2.49174e-06	-1.83222	0.011	0.044	0.0804457	Naive CD4	Slfn9
2.54044e-06	-4.8285	0	0.025	0.0820182	Naive CD4	Cdc25c
2.56448e-06	-1.0186	0.061	0.115	0.0827941	Naive CD4	Slc9a1
2.57972e-06	-1.0792	0.03	0.075	0.0832863	Naive CD4	Tnks1bp1
2.60888e-06	-1.03364	0.051	0.103	0.0842277	Naive CD4	Stard10
2.69755e-06	-1.28835	0.015	0.052	0.0870904	Naive CD4	Nefh
2.7106e-06	-1.66157	0.015	0.052	0.0875119	Naive CD4	Rufy3
2.76798e-06	-1.80059	0.013	0.048	0.0893644	Naive CD4	Dnmt3b
2.77775e-06	1.69069	0.027	0.009	0.0896797	Naive CD4	Gm10640
2.87323e-06	2.54234	0.012	0.002	0.0927623	Naive CD4	Gm49066
2.88214e-06	-1.17691	0.042	0.09	0.0930499	Naive CD4	Hist1h2an
2.89442e-06	2.59978	0.018	0.004	0.0934464	Naive CD4	Arhgef33
2.9028e-06	-4.19351	0.001	0.027	0.093717	Naive CD4	Eme1
2.961e-06	-1.40141	0.018	0.055	0.0955958	Naive CD4	Slc25a13
3.04676e-06	-1.0159	0.022	0.063	0.0983648	Naive CD4	Lair1
3.06219e-06	-1.12484	0.023	0.064	0.0988628	Naive CD4	Aco1
3.09183e-06	-2.80763	0.004	0.032	0.0998198	Naive CD4	Ifi211
3.10899e-06	-1.93523	0.005	0.034	0.100374	Naive CD4	Hist1h3d
3.23101e-06	-1.33346	0.029	0.072	0.104313	Naive CD4	Zfp318
3.23747e-06	-1.12523	0.029	0.072	0.104522	Naive CD4	Arl13b
3.27069e-06	-2.65391	0.004	0.032	0.105594	Naive CD4	Hk2
3.30488e-06	-1.20529	0.065	0.119	0.106698	Naive CD4	Unc5cl
3.34712e-06	-1.29086	0.008	0.04	0.108062	Naive CD4	Mastl
3.3734e-06	-5.82751	0.001	0.027	0.10891	Naive CD4	Frmd5
3.37722e-06	-1.26061	0.026	0.067	0.109034	Naive CD4	Gm16093
3.43604e-06	-1.4123	0.015	0.051	0.110933	Naive CD4	Tex9
3.45856e-06	-1.22933	0.014	0.05	0.11166	Naive CD4	Samd1
3.45871e-06	-2.15692	0.005	0.034	0.111664	Naive CD4	Chek1
3.47902e-06	-3.32634	0.002	0.029	0.11232	Naive CD4	P2rx3
3.49822e-06	-1.32038	0.042	0.089	0.11294	Naive CD4	Fancc
3.65864e-06	-1.56847	0.005	0.034	0.118119	Naive CD4	Arhgap19
3.66959e-06	-1.10201	0.028	0.07	0.118473	Naive CD4	Txndc16
3.73129e-06	-3.59563	0.001	0.027	0.120465	Naive CD4	Spaca9
3.74163e-06	-1.12518	0.025	0.065	0.120798	Naive CD4	Tmem184c
3.7424e-06	-1.07869	0.026	0.067	0.120823	Naive CD4	Galns
3.74432e-06	2.38852	0.015	0.003	0.120886	Naive CD4	Pmel
3.75586e-06	-1.91743	0.007	0.038	0.121258	Naive CD4	Abcb10
3.8701e-06	-4.85017	0.001	0.027	0.124946	Naive CD4	1500009L16Rik
3.90416e-06	-2.11757	0.008	0.04	0.126046	Naive CD4	Gdpd5
3.92473e-06	-2.74014	0.002	0.029	0.12671	Naive CD4	5031425F14Rik
3.95273e-06	-6.05381	0	0.024	0.127614	Naive CD4	Gm28836
3.98236e-06	-1.41829	0.015	0.051	0.12857	Naive CD4	Ap5b1
3.99473e-06	-1.01972	0.025	0.065	0.12897	Naive CD4	D430042O09Rik
4.02932e-06	-1.3312	0.018	0.055	0.130087	Naive CD4	Crtap
4.12152e-06	-1.59811	0.011	0.043	0.133063	Naive CD4	Tbc1d7
4.17725e-06	-5.72254	0.002	0.029	0.134862	Naive CD4	Klra5
4.27288e-06	-1.15919	0.046	0.094	0.13795	Naive CD4	Abcc1
4.2803e-06	-1.31247	0.027	0.068	0.138189	Naive CD4	Slc33a1
4.34477e-06	-1.58163	0.008	0.039	0.140271	Naive CD4	Plpp5
4.37986e-06	-1.04216	0.071	0.126	0.141404	Naive CD4	Nbas
4.39726e-06	-1.19842	0.077	0.132	0.141966	Naive CD4	Hist1h2ab
4.45415e-06	1.08786	0.096	0.058	0.143802	Naive CD4	Adrb2
4.53977e-06	-1.81345	0.007	0.037	0.146567	Naive CD4	Pctp
4.57759e-06	-4.20302	0.001	0.026	0.147788	Naive CD4	Ugt1a7c
4.58022e-06	-5.1215	0	0.024	0.147872	Naive CD4	Kcnk7
4.6917e-06	-1.65001	0.012	0.045	0.151471	Naive CD4	4930486L24Rik
4.83823e-06	-1.15522	0.02	0.058	0.156202	Naive CD4	AI504432
4.91224e-06	-1.79779	0.009	0.041	0.158592	Naive CD4	Slc8b1
4.95843e-06	-4.10404	0.001	0.026	0.160083	Naive CD4	Gm10874
4.99911e-06	-1.34455	0.029	0.071	0.161396	Naive CD4	Tab3
5.24823e-06	-1.0264	0.032	0.074	0.169439	Naive CD4	Scd2
5.25211e-06	-1.38975	0.013	0.047	0.169564	Naive CD4	Ncf2
5.32454e-06	-3.98937	0.001	0.026	0.171903	Naive CD4	Plxdc1
5.37924e-06	1.19061	0.039	0.016	0.173669	Naive CD4	Cacna2d4
5.52028e-06	-2.6086	0.006	0.035	0.178222	Naive CD4	Lrrc20
5.60501e-06	-1.18893	0.105	0.164	0.180958	Naive CD4	Capg
5.77857e-06	-3.83244	0.001	0.026	0.186561	Naive CD4	Gm20743
5.86277e-06	1.20049	0.036	0.015	0.189279	Naive CD4	BC106179
5.9253e-06	2.6092	0.016	0.004	0.191298	Naive CD4	Fam240a
6.11595e-06	-1.12923	0.03	0.072	0.197454	Naive CD4	Piga
6.18792e-06	-1.14834	0.023	0.062	0.199777	Naive CD4	Iqce
6.18846e-06	-1.42991	0.014	0.048	0.199794	Naive CD4	Slc35f2
6.40387e-06	1.12575	0.058	0.029	0.206749	Naive CD4	Slc25a23
6.46259e-06	3.1916	0.012	0.002	0.208645	Naive CD4	Trav6-4
6.49471e-06	-2.7562	0.002	0.028	0.209682	Naive CD4	Smpdl3b
6.50773e-06	-1.21615	0.028	0.069	0.210102	Naive CD4	Cenpo
6.52399e-06	-1.91397	0.013	0.046	0.210627	Naive CD4	Tdrd7
6.58098e-06	-2.2538	0.002	0.028	0.212467	Naive CD4	Gen1
6.97175e-06	-2.83114	0.002	0.028	0.225083	Naive CD4	Plpp2
7.17442e-06	1.09455	0.167	0.125	0.231626	Naive CD4	Gm10260
7.19004e-06	1.92357	0.026	0.009	0.23213	Naive CD4	Slc16a5
7.26649e-06	-3.34761	0.002	0.028	0.234599	Naive CD4	Hist1h3g
7.26925e-06	-1.11909	0.033	0.075	0.234688	Naive CD4	Akr1b10
7.27898e-06	-1.62063	0.016	0.051	0.235002	Naive CD4	Galc
7.32565e-06	1.02875	0.054	0.026	0.236509	Naive CD4	Zfp467
7.35089e-06	-2.10865	0.005	0.032	0.237323	Naive CD4	Ikbip
7.51808e-06	-1.6275	0.006	0.034	0.242721	Naive CD4	Tedc1
7.54138e-06	-2.65626	0.002	0.028	0.243474	Naive CD4	Pbx4
7.62577e-06	-1.74819	0.018	0.053	0.246198	Naive CD4	Zfp808
7.67073e-06	-5.30078	0	0.023	0.24765	Naive CD4	Gm40645
7.72722e-06	1.56968	0.026	0.009	0.249473	Naive CD4	Gm11725
7.77341e-06	1.39581	0.037	0.016	0.250965	Naive CD4	Trav14-1
7.88805e-06	-1.32434	0.028	0.068	0.254666	Naive CD4	Poc5
8.21819e-06	-2.23284	0.006	0.034	0.265324	Naive CD4	Odf2l
8.34121e-06	-3.66927	0.001	0.025	0.269296	Naive CD4	Tmem51
8.37103e-06	-1.36217	0.023	0.061	0.270259	Naive CD4	Mef2c
8.5488e-06	-1.13292	0.035	0.078	0.275998	Naive CD4	Ar
8.589e-06	-1.66776	0.005	0.032	0.277296	Naive CD4	Ryk
8.76863e-06	-1.14963	0.042	0.087	0.283095	Naive CD4	Arhgap39
8.77914e-06	-1.00027	0.039	0.083	0.283435	Naive CD4	B3galnt2
8.84204e-06	-2.30697	0.004	0.029	0.285465	Naive CD4	Aunip
8.84412e-06	-1.00041	0.064	0.115	0.285533	Naive CD4	Zfp942
8.88275e-06	1.56504	0.061	0.032	0.28678	Naive CD4	Trbv4
9.05588e-06	-1.49289	0.014	0.047	0.292369	Naive CD4	Vat1
9.18819e-06	-1.47686	0.011	0.042	0.296641	Naive CD4	Stk35
9.36177e-06	-1.14729	0.021	0.058	0.302245	Naive CD4	Sdcbp2
9.51152e-06	-1.14611	0.007	0.036	0.307079	Naive CD4	Themis2
9.55076e-06	-1.74228	0.012	0.043	0.308346	Naive CD4	Gm44066
9.56792e-06	-5.19525	0	0.022	0.3089	Naive CD4	Tspoap1
9.64908e-06	-3.79577	0.001	0.025	0.311521	Naive CD4	St14
9.79238e-06	-2.69846	0.001	0.025	0.316147	Naive CD4	Pcyox1l
1.00156e-05	-2.8662	0.002	0.027	0.323352	Naive CD4	Lmtk3
1.01258e-05	1.13665	0.064	0.034	0.326912	Naive CD4	Vmn2r97
1.02754e-05	-3.97134	0.001	0.025	0.33174	Naive CD4	Ryr1
1.03051e-05	-4.09571	0.001	0.025	0.332699	Naive CD4	Gm30275
1.05058e-05	-1.07904	0.03	0.071	0.33918	Naive CD4	Itprid2
1.0516e-05	-1.17888	0.016	0.051	0.339508	Naive CD4	Grasp
1.05959e-05	-2.26625	0.006	0.033	0.342088	Naive CD4	Prnp
1.07614e-05	-1.73943	0.006	0.033	0.347431	Naive CD4	Dnajb13
1.10868e-05	-5.20426	0	0.022	0.357938	Naive CD4	Kif19a
1.13771e-05	-1.61516	0.015	0.048	0.36731	Naive CD4	Fndc3b
1.14972e-05	-1.14281	0.029	0.069	0.371185	Naive CD4	Acsf2
1.16507e-05	2.8335	0.011	0.002	0.376144	Naive CD4	Fbln1
1.17319e-05	-3.34462	0.004	0.029	0.378766	Naive CD4	Cpd
1.19366e-05	-1.67141	0.011	0.041	0.385375	Naive CD4	Tonsl
1.21805e-05	-3.54897	0.002	0.027	0.393246	Naive CD4	Nol4l
1.2306e-05	-1.06906	0.149	0.209	0.397298	Naive CD4	Prkce
1.23267e-05	-3.11153	0.002	0.027	0.397967	Naive CD4	Zfp821
1.26139e-05	-1.69406	0.012	0.043	0.407241	Naive CD4	Zranb3
1.26521e-05	1.32681	0.035	0.015	0.408472	Naive CD4	Trav5-4
1.27655e-05	1.49869	0.047	0.022	0.412133	Naive CD4	Trbv26
1.29338e-05	-2.36809	0.008	0.037	0.417568	Naive CD4	Ptprs
1.31767e-05	-2.67429	0.004	0.029	0.425408	Naive CD4	Palb2
1.34573e-05	-2.14175	0.006	0.033	0.434468	Naive CD4	Wdr90
1.35486e-05	-1.08183	0.026	0.064	0.437417	Naive CD4	Fam160b2
1.38292e-05	-5.6467	0	0.022	0.446477	Naive CD4	Gm31887
1.42394e-05	-1.47305	0.018	0.051	0.459718	Naive CD4	Alkbh2
1.43602e-05	-1.26141	0.03	0.07	0.463618	Naive CD4	Cep152
1.46976e-05	-1.48638	0.004	0.028	0.474513	Naive CD4	Prr11
1.48364e-05	-6.6207	0.001	0.024	0.478992	Naive CD4	Gzmc
1.48543e-05	-1.06743	0.05	0.096	0.479572	Naive CD4	Med23
1.48867e-05	-5.02309	0	0.022	0.480616	Naive CD4	Gm44175
1.54387e-05	-1.97655	0.007	0.034	0.498439	Naive CD4	Slc25a14
1.54521e-05	-1.16325	0.026	0.063	0.498871	Naive CD4	Llgl2
1.57178e-05	-2.59954	0.002	0.026	0.507449	Naive CD4	S1pr2
1.58402e-05	-2.68883	0.006	0.032	0.511402	Naive CD4	Dip2a
1.61537e-05	-2.09474	0.007	0.034	0.521521	Naive CD4	Inppl1
1.61939e-05	-3.63883	0.001	0.024	0.522821	Naive CD4	Sema4c
1.65297e-05	-3.17789	0.002	0.026	0.533661	Naive CD4	Fzd5
1.65318e-05	-1.35241	0.018	0.051	0.533729	Naive CD4	2900076A07Rik
1.69538e-05	-1.7763	0.004	0.028	0.547354	Naive CD4	Oip5
1.70158e-05	-1.99899	0.002	0.026	0.549356	Naive CD4	Cela1
1.72062e-05	-1.56359	0.032	0.07	0.555501	Naive CD4	Acoxl
1.72107e-05	-1.9162	0.006	0.032	0.555646	Naive CD4	Ica1
1.73727e-05	-3.66253	0.001	0.024	0.560878	Naive CD4	Muc1
1.74995e-05	-1.20178	0.036	0.077	0.564973	Naive CD4	Rprd1a
1.7778e-05	-1.72949	0.023	0.059	0.573964	Naive CD4	Slc16a10
1.82449e-05	-1.2029	0.02	0.054	0.589035	Naive CD4	Platr25
1.82866e-05	-1.96118	0.002	0.026	0.590382	Naive CD4	Slc4a8
1.84471e-05	-2.99873	0.005	0.03	0.595566	Naive CD4	Ccr4
1.85697e-05	-5.6145	0	0.021	0.599522	Naive CD4	Heatr9
1.85763e-05	-1.3955	0.029	0.067	0.599737	Naive CD4	Wdfy2
1.95564e-05	-1.24198	0.023	0.059	0.631377	Naive CD4	Proser1
1.95804e-05	-2.1935	0.002	0.026	0.632153	Naive CD4	2010300C02Rik
1.95939e-05	-2.34265	0.005	0.03	0.63259	Naive CD4	Kif5c
1.96781e-05	-1.14636	0.019	0.053	0.635307	Naive CD4	A930006K02Rik
2.01482e-05	-4.19682	0.001	0.023	0.650483	Naive CD4	Zmat4
2.01531e-05	2.37688	0.03	0.012	0.650642	Naive CD4	Tubb2b
2.0536e-05	-1.02278	0.023	0.059	0.663004	Naive CD4	Gba2
2.10819e-05	-4.36231	0.001	0.023	0.680628	Naive CD4	Gm20628
2.14225e-05	-1.08555	0.022	0.057	0.691626	Naive CD4	Dhx33
2.15683e-05	-1.11418	0.033	0.072	0.696334	Naive CD4	Zfp810
2.19727e-05	-1.30107	0.022	0.057	0.709389	Naive CD4	Wdr81
2.21835e-05	-2.45576	0.004	0.028	0.716193	Naive CD4	Aplp1
2.23591e-05	-2.16243	0.005	0.03	0.721864	Naive CD4	Gnasas1
2.24202e-05	-1.341	0.012	0.041	0.723835	Naive CD4	Hps6
2.31248e-05	-1.29463	0.032	0.07	0.746583	Naive CD4	Actn2
2.34199e-05	-1.59915	0.009	0.038	0.75611	Naive CD4	Ticam1
2.451e-05	-2.31899	0.002	0.025	0.791307	Naive CD4	Slc52a3
2.46311e-05	-4.02578	0.001	0.023	0.795214	Naive CD4	Enkd1
2.46931e-05	1.65982	0.014	0.003	0.797218	Naive CD4	Kcnh2
2.52775e-05	-3.23799	0.001	0.023	0.816084	Naive CD4	Eldr
2.5399e-05	-2.88611	0.001	0.023	0.820006	Naive CD4	Cetn4
2.55358e-05	-1.84134	0.006	0.031	0.824422	Naive CD4	CAAA01147332.1
2.55756e-05	-2.15591	0.023	0.057	0.825709	Naive CD4	Tmem176a
2.59916e-05	-1.95283	0.004	0.027	0.83914	Naive CD4	Stpg2
2.64772e-05	2.52516	0.013	0.003	0.854816	Naive CD4	Gm26810
2.6642e-05	-3.06103	0.004	0.027	0.860137	Naive CD4	Icosl
2.68193e-05	1.85751	0.03	0.012	0.865861	Naive CD4	Gm15417
2.75059e-05	-1.03998	0.015	0.046	0.888029	Naive CD4	Erlin2
2.75175e-05	1.14307	0.088	0.053	0.888402	Naive CD4	Trbv19
2.76436e-05	-1.08955	0.025	0.06	0.892473	Naive CD4	Ctc1
2.88982e-05	-5.66807	0	0.02	0.932977	Naive CD4	Ly6g5b
2.94981e-05	-1.75056	0.009	0.037	0.952347	Naive CD4	Klf10
3.00005e-05	-1.22797	0.025	0.06	0.968566	Naive CD4	Rnase4
3.14035e-05	-1.07348	0.012	0.041	1	Naive CD4	Tmem237
3.17514e-05	-1.22292	0.016	0.048	1	Naive CD4	Ndc1
3.2931e-05	-3.84114	0.001	0.022	1	Naive CD4	Hist1h2ah
3.38293e-05	-1.00104	0.016	0.048	1	Naive CD4	Arfgap3
3.59576e-05	-1.80938	0.013	0.042	1	Naive CD4	Acyp2
3.60527e-05	-4.76556	0	0.02	1	Naive CD4	Mt3
3.62014e-05	-1.62143	0.007	0.033	1	Naive CD4	Kremen2
3.63462e-05	-2.04662	0.004	0.026	1	Naive CD4	Dna2
[truncated: 39,391 more rows]

## Sheet: Tumor
Supplementary data 4: Top markers in liver T and NK population in mice bearing AKTPF LM. p-value calculated by Wilcoxon Rank Sum test. Adjusted p-value is calculated based on bonferroni correction.
p_val	avg_log2FC	pct.1	pct.2	p_val_adj	cluster	gene
4.51619e-260	1.64025	1	0.901	1.45805e-255	Naive CD8	Rps20
2.12033e-252	3.94808	0.407	0.036	6.84548e-248	Naive CD8	Dapl1
3.45947e-245	1.44693	1	0.902	1.11689e-240	Naive CD8	Rps24
2.05549e-240	1.40658	1	0.887	6.63616e-236	Naive CD8	Rplp1
2.34973e-238	1.31119	1	0.909	7.58611e-234	Naive CD8	Rps16
1.71025e-235	2.26373	0.73	0.15	5.52155e-231	Naive CD8	Ccr7
1.49875e-234	1.27984	1	0.894	4.83871e-230	Naive CD8	Rpl23
3.08699e-233	1.47076	0.998	0.82	9.96636e-229	Naive CD8	Rps28
9.68242e-231	1.23066	1	0.893	3.12597e-226	Naive CD8	Rpl32
7.70571e-230	1.23011	1	0.937	2.48779e-225	Naive CD8	Rpl13
1.08883e-227	1.26052	0.998	0.875	3.5153e-223	Naive CD8	Rps10
1.65432e-225	1.47671	0.998	0.87	5.34097e-221	Naive CD8	Rps19
6.50611e-224	1.37381	1	0.861	2.1005e-219	Naive CD8	Rps29
2.13305e-223	1.3612	0.998	0.847	6.88655e-219	Naive CD8	Rpl35
3.55485e-213	1.52194	0.991	0.799	1.14768e-208	Naive CD8	Rpl12
9.32892e-213	1.22046	1	0.927	3.01184e-208	Naive CD8	Rps8
7.52251e-211	1.18231	0.998	0.904	2.42864e-206	Naive CD8	Rpl18a
4.46186e-208	1.19021	1	0.891	1.44051e-203	Naive CD8	Rpl37a
2.3902e-207	1.16786	0.996	0.864	7.71675e-203	Naive CD8	Rpl27a
2.62352e-206	1.27444	1	0.868	8.47003e-202	Naive CD8	Rps5
6.2337e-206	1.09269	1	0.912	2.01255e-201	Naive CD8	Uba52
1.30161e-205	1.15667	1	0.856	4.20225e-201	Naive CD8	Rpl36
5.00334e-204	1.08693	1	0.904	1.61533e-199	Naive CD8	Rpl19
6.47641e-204	1.2828	0.995	0.868	2.09091e-199	Naive CD8	Rps18
3.81503e-201	1.13907	0.998	0.891	1.23168e-196	Naive CD8	Rps15a
4.05989e-199	1.48494	0.985	0.754	1.31074e-194	Naive CD8	Rpl36a
6.40129e-198	1.19765	0.995	0.848	2.06666e-193	Naive CD8	Rpl39
2.10989e-197	1.29135	1	0.867	6.81177e-193	Naive CD8	Rps27
6.42356e-197	1.12494	1	0.88	2.07385e-192	Naive CD8	Rpl37
8.75822e-195	1.18637	1	0.862	2.82759e-190	Naive CD8	Rpl30
1.72546e-194	1.09511	1	0.895	5.57064e-190	Naive CD8	Tpt1
1.00575e-193	1.1312	0.998	0.862	3.24708e-189	Naive CD8	Rps23
2.29279e-193	1.1527	0.993	0.86	7.40226e-189	Naive CD8	Rplp2
1.17571e-192	1.04551	1	0.891	3.79579e-188	Naive CD8	Rpl11
4.94055e-190	1.23164	0.996	0.885	1.59506e-185	Naive CD8	Rplp0
3.85792e-186	1.18129	0.989	0.888	1.24553e-181	Naive CD8	Rps3a1
2.97789e-184	1.16083	1	0.861	9.6141e-180	Naive CD8	Rpl28
9.2319e-184	1.09928	0.995	0.886	2.98052e-179	Naive CD8	Rpl18
1.67604e-178	1.28352	0.995	0.866	5.41109e-174	Naive CD8	Rps7
2.00668e-178	1.19135	0.995	0.84	6.47856e-174	Naive CD8	Rpl21
7.86999e-178	1.21564	0.995	0.861	2.54083e-173	Naive CD8	Rps4x
2.9346e-177	1.12844	0.996	0.867	9.47437e-173	Naive CD8	Rps27a
1.04578e-173	1.0817	1	0.874	3.3763e-169	Naive CD8	Rps9
5.70231e-172	1.04035	1	0.881	1.84099e-167	Naive CD8	Rps11
9.96638e-172	1.17525	0.985	0.85	3.21764e-167	Naive CD8	Rpl10a
1.14277e-171	1.07533	0.998	0.865	3.68943e-167	Naive CD8	Rpl6
6.88974e-169	1.0109	0.996	0.865	2.22435e-164	Naive CD8	Rpl34
7.21283e-169	1.09285	0.995	0.824	2.32866e-164	Naive CD8	Rpl26
9.85708e-165	1.15449	0.995	0.876	3.18236e-160	Naive CD8	Rpl8
2.29582e-162	1.18946	0.995	0.856	7.41204e-158	Naive CD8	Rps21
6.12317e-159	1.07107	0.995	0.866	1.97686e-154	Naive CD8	Rps26
2.61464e-158	3.73417	0.25	0.02	8.44138e-154	Naive CD8	Tmem108
5.76743e-158	1.12592	0.991	0.824	1.86201e-153	Naive CD8	Rpl15
1.33835e-157	1.02909	0.995	0.837	4.32085e-153	Naive CD8	Rpl29
2.44792e-153	1.5309	0.953	0.447	7.90311e-149	Naive CD8	Klf2
2.89467e-153	1.22316	0.978	0.747	9.34545e-149	Naive CD8	Heph
5.36575e-153	1.09407	0.996	0.855	1.73233e-148	Naive CD8	Rps12
2.40545e-149	1.00289	0.987	0.869	7.766e-145	Naive CD8	Rps3
3.31457e-142	1.8992	0.675	0.214	1.07011e-137	Naive CD8	Fam241a
4.58415e-141	1.17997	0.865	0.339	1.47999e-136	Naive CD8	Lef1
8.4284e-141	1.13426	0.991	0.771	2.72111e-136	Naive CD8	Rpl35a
1.09558e-138	1.25419	0.947	0.737	3.53709e-134	Naive CD8	Eef1b2
1.72286e-136	1.038	0.991	0.797	5.56225e-132	Naive CD8	Rpl14
1.05921e-133	1.03724	0.974	0.842	3.41967e-129	Naive CD8	Rpl9-ps6
7.68622e-132	1.60388	0.748	0.26	2.4815e-127	Naive CD8	Cd8b1
6.55415e-130	1.95766	0.42	0.081	2.11601e-125	Naive CD8	Igfbp4
4.67321e-126	1.47172	0.803	0.316	1.50875e-121	Naive CD8	Tcf7
2.99322e-117	1.00801	0.985	0.79	9.66361e-113	Naive CD8	Rack1
2.46628e-115	3.75318	0.151	0.008	7.96238e-111	Naive CD8	Gm43698
1.44996e-106	1.20086	0.929	0.656	4.68119e-102	Naive CD8	Rpl22l1
1.94987e-105	1.01637	0.958	0.756	6.29515e-101	Naive CD8	Rpl5
5.97504e-104	1.01596	0.96	0.755	1.92904e-99	Naive CD8	Rpl17
2.36241e-101	1.29396	0.759	0.305	7.62703e-97	Naive CD8	Sell
1.46639e-98	1.13329	0.907	0.663	4.73424e-94	Naive CD8	Cnot6
4.11436e-86	2.05272	0.341	0.078	1.32832e-81	Naive CD8	Rflnb
1.63342e-85	1.75737	0.401	0.105	5.27348e-81	Naive CD8	Nsg2
2.54665e-83	1.00862	0.905	0.617	8.22185e-79	Naive CD8	Nme2
1.11957e-81	-3.16381	0.308	0.647	3.61453e-77	Naive CD8	Lgals1
1.50488e-80	-2.45846	0.276	0.653	4.8585e-76	Naive CD8	Id2
1.87341e-79	-2.65916	0.285	0.675	6.0483e-75	Naive CD8	Runx1
1.36938e-76	-1.87165	0.422	0.727	4.42105e-72	Naive CD8	Il2rb
2.98697e-75	-3.06837	0.141	0.544	9.64344e-71	Naive CD8	Anxa2
4.3574e-74	1.24523	0.491	0.161	1.40679e-69	Naive CD8	Cmah
1.01287e-71	2.59159	0.23	0.044	3.27005e-67	Naive CD8	Lcn4
1.33105e-71	1.28119	0.526	0.188	4.29729e-67	Naive CD8	S1pr1
1.85376e-71	-3.03038	0.254	0.603	5.98485e-67	Naive CD8	S100a6
5.53313e-71	-1.26456	0.686	0.83	1.78637e-66	Naive CD8	Lcp1
7.66743e-69	-2.97291	0.188	0.562	2.47543e-64	Naive CD8	Sytl3
1.33145e-68	-3.84552	0.06	0.453	4.29858e-64	Naive CD8	Bhlhe40
4.08927e-68	-2.6055	0.237	0.602	1.32022e-63	Naive CD8	Rgs1
7.41602e-67	-4.29859	0.031	0.417	2.39426e-62	Naive CD8	Pdcd1
1.52615e-64	-1.85212	0.48	0.765	4.92717e-60	Naive CD8	Dennd4a
1.80709e-63	-2.93016	0.208	0.566	5.83418e-59	Naive CD8	Atxn1
3.20091e-63	-4.32824	0.031	0.403	1.03342e-58	Naive CD8	Osbpl3
1.65426e-62	-2.13087	0.259	0.618	5.34077e-58	Naive CD8	Ahnak
3.79127e-62	1.87633	0.354	0.11	1.22401e-57	Naive CD8	A930005H10Rik
4.03546e-62	-1.21072	0.905	0.917	1.30285e-57	Naive CD8	Actg1
2.50143e-59	-2.34875	0.25	0.597	8.07587e-55	Naive CD8	AU020206
5.06853e-59	-3.77619	0.093	0.448	1.63638e-54	Naive CD8	Itgav
7.85987e-58	1.6094	0.505	0.229	2.53756e-53	Naive CD8	Klk8
5.66694e-57	-3.73751	0.071	0.416	1.82957e-52	Naive CD8	Tigit
6.32321e-57	-4.78465	0.057	0.397	2.04145e-52	Naive CD8	Tnfrsf9
1.00721e-56	-2.31379	0.327	0.633	3.25176e-52	Naive CD8	Rabgap1l
1.64472e-56	1.00944	0.803	0.514	5.30998e-52	Naive CD8	Tsc22d3
2.58821e-56	-1.82065	0.781	0.802	8.35604e-52	Naive CD8	AW112010
3.58677e-56	-2.60831	0.153	0.504	1.15799e-51	Naive CD8	Coro2a
7.4956e-56	-3.58448	0.049	0.395	2.41995e-51	Naive CD8	Litaf
3.00069e-55	-4.04641	0.057	0.393	9.68771e-51	Naive CD8	Fgl2
8.68051e-55	-3.47402	0.088	0.42	2.8025e-50	Naive CD8	Ccr5
1.19053e-54	-4.26775	0.049	0.385	3.84361e-50	Naive CD8	Rora
1.88986e-54	1.57829	0.301	0.086	6.10141e-50	Naive CD8	Pik3ip1
2.11904e-54	-4.43508	0.033	0.366	6.84133e-50	Naive CD8	Hip1
3.55973e-54	-3.46352	0.104	0.433	1.14926e-49	Naive CD8	Cxcr6
1.22822e-53	-3.09432	0.1	0.437	3.96529e-49	Naive CD8	Stk39
1.54629e-53	-3.6585	0.099	0.431	4.99219e-49	Naive CD8	Ctla4
7.39787e-53	1.9925	0.172	0.032	2.3884e-48	Naive CD8	Tdrp
7.97658e-53	-3.75487	0.068	0.396	2.57524e-48	Naive CD8	Rbpj
4.23722e-52	-1.61713	0.385	0.669	1.36799e-47	Naive CD8	Serinc3
1.23331e-51	-1.22175	0.633	0.778	3.98173e-47	Naive CD8	Ndfip1
1.39875e-51	-3.11363	0.106	0.424	4.51586e-47	Naive CD8	Bcl2a1b
1.58857e-50	-5.25255	0.031	0.341	5.12869e-46	Naive CD8	S100a4
4.05523e-50	-3.09731	0.13	0.457	1.30923e-45	Naive CD8	Ikzf2
8.28162e-50	-2.58601	0.119	0.447	2.67372e-45	Naive CD8	Dusp5
9.12683e-50	1.22249	0.409	0.157	2.9466e-45	Naive CD8	Actn1
6.19087e-49	-2.5783	0.237	0.542	1.99872e-44	Naive CD8	Dusp1
1.53023e-48	-2.25233	0.219	0.53	4.94036e-44	Naive CD8	Rab8b
2.12032e-48	1.05093	0.546	0.256	6.84546e-44	Naive CD8	Klf3
3.34511e-48	-1.49401	0.513	0.738	1.07997e-43	Naive CD8	Ppp1r12a
3.36564e-48	-3.96957	0.051	0.36	1.0866e-43	Naive CD8	Trerf1
4.51592e-48	-2.8491	0.117	0.431	1.45796e-43	Naive CD8	Samsn1
5.11616e-48	-1.5737	0.372	0.64	1.65175e-43	Naive CD8	Sh2d2a
5.83884e-48	1.15263	0.276	0.079	1.88507e-43	Naive CD8	Il6ra
2.64284e-46	1.30567	0.657	0.411	8.53242e-42	Naive CD8	Ly6c2
5.74942e-46	-1.73195	0.4	0.682	1.8562e-41	Naive CD8	Tnfaip3
9.47418e-46	-1.68486	0.482	0.709	3.05874e-41	Naive CD8	Fyn
1.88631e-45	-4.06079	0.095	0.39	6.08996e-41	Naive CD8	Gzmb
4.1047e-45	-3.48963	0.073	0.369	1.3252e-40	Naive CD8	Irf8
4.37308e-45	-3.66385	0.047	0.34	1.41185e-40	Naive CD8	Klrk1
5.61139e-45	-1.67041	0.25	0.548	1.81164e-40	Naive CD8	Prr13
1.10691e-44	-2.35502	0.141	0.448	3.57367e-40	Naive CD8	Tnfrsf1b
1.14198e-44	-2.20644	0.217	0.517	3.68687e-40	Naive CD8	Itgb1
1.68861e-44	-3.65048	0.057	0.349	5.45167e-40	Naive CD8	Serpina3g
7.77257e-44	-3.15371	0.062	0.353	2.50938e-39	Naive CD8	Fasl
2.32127e-43	1.67335	0.259	0.08	7.4942e-39	Naive CD8	Treml2
3.65814e-43	1.16042	0.44	0.191	1.18103e-38	Naive CD8	Slamf6
6.84311e-43	-1.14182	0.83	0.848	2.2093e-38	Naive CD8	Srgn
1.12446e-42	-4.58318	0.027	0.302	3.63033e-38	Naive CD8	Bcl2a1d
1.57706e-42	-2.09938	0.25	0.531	5.09155e-38	Naive CD8	Hif1a
1.55312e-41	-2.95665	0.093	0.379	5.01425e-37	Naive CD8	Chsy1
3.87119e-41	-3.70294	0.046	0.321	1.24981e-36	Naive CD8	Atp2b4
7.33466e-41	-1.44798	0.56	0.683	2.368e-36	Naive CD8	S100a11
7.72118e-41	1.41225	0.432	0.202	2.49278e-36	Naive CD8	Rps27rt
1.26518e-40	-4.49498	0.022	0.287	4.08462e-36	Naive CD8	Mdfic
1.74298e-40	-3.22666	0.062	0.34	5.62722e-36	Naive CD8	Dgat1
6.25377e-40	-1.86273	0.504	0.673	2.01903e-35	Naive CD8	Hmgb2
1.05175e-39	-3.47055	0.093	0.358	3.39557e-35	Naive CD8	Capg
1.19807e-39	-3.127	0.15	0.427	3.86796e-35	Naive CD8	St6galnac3
4.0626e-39	-2.14634	0.422	0.648	1.31161e-34	Naive CD8	Ccl5
4.98171e-39	1.35224	0.458	0.228	1.60834e-34	Naive CD8	Fam189b
9.52781e-39	-1.32505	0.416	0.657	3.07605e-34	Naive CD8	Iqgap1
9.83975e-39	-4.3568	0.026	0.283	3.17676e-34	Naive CD8	Ern1
1.21037e-38	-4.4895	0.02	0.274	3.90767e-34	Naive CD8	Entpd1
1.70164e-38	-3.07435	0.104	0.371	5.49374e-34	Naive CD8	Il18rap
2.23678e-38	-2.62568	0.108	0.374	7.22145e-34	Naive CD8	Lmnb1
2.64279e-38	-2.5857	0.122	0.399	8.53225e-34	Naive CD8	Ubash3b
4.20854e-38	-1.82988	0.224	0.492	1.35873e-33	Naive CD8	Gng2
4.60587e-38	-3.26216	0.047	0.31	1.48701e-33	Naive CD8	Fam129a
4.7749e-38	-3.46648	0.042	0.305	1.54158e-33	Naive CD8	Chn2
5.7553e-38	-1.90095	0.288	0.546	1.8581e-33	Naive CD8	Aopep
6.78875e-38	-3.29547	0.078	0.34	2.19175e-33	Naive CD8	Serpinb9
8.3922e-38	-3.26689	0.071	0.333	2.70942e-33	Naive CD8	Glrx
3.77228e-37	-2.22388	0.177	0.434	1.21788e-32	Naive CD8	Tpi1
1.06771e-36	-1.6433	0.318	0.579	3.44711e-32	Naive CD8	Nedd9
1.60855e-36	-4.87972	0.031	0.275	5.19321e-32	Naive CD8	Tnfrsf4
2.1443e-36	-1.02856	0.863	0.936	6.92287e-32	Naive CD8	Ptprc
2.44088e-36	-1.35051	0.431	0.622	7.88038e-32	Naive CD8	Itgb2
3.54806e-36	-2.05868	0.29	0.54	1.14549e-31	Naive CD8	Nr3c1
5.87776e-36	-1.96926	0.265	0.528	1.89763e-31	Naive CD8	Nrip1
1.06445e-35	-2.51214	0.139	0.4	3.43659e-31	Naive CD8	Vps54
1.20726e-35	-2.943	0.069	0.324	3.89762e-31	Naive CD8	Gem
1.21844e-35	-3.3738	0.066	0.316	3.93373e-31	Naive CD8	Lilrb4a
2.25174e-35	-4.63199	0.02	0.257	7.26974e-31	Naive CD8	Tmem163
2.96278e-35	-3.66474	0.046	0.288	9.56532e-31	Naive CD8	Klre1
3.00573e-35	-1.2788	0.516	0.657	9.70399e-31	Naive CD8	Hsp90b1
5.21243e-35	-2.06617	0.144	0.406	1.68283e-30	Naive CD8	Myo1f
7.85876e-35	-1.68346	0.369	0.606	2.5372e-30	Naive CD8	Foxn3
8.49902e-35	-3.42297	0.036	0.278	2.74391e-30	Naive CD8	Sytl2
1.15715e-34	-1.43433	0.349	0.569	3.73585e-30	Naive CD8	Gimap7
1.25551e-34	-2.68317	0.099	0.345	4.05341e-30	Naive CD8	Slamf7
1.40909e-34	-3.51307	0.071	0.318	4.54926e-30	Naive CD8	Furin
1.42159e-34	1.02699	0.345	0.141	4.58961e-30	Naive CD8	Sh3bp5
1.75288e-34	-1.03328	0.56	0.7	5.65916e-30	Naive CD8	Pdia3
3.13362e-34	-3.99364	0.04	0.277	1.01169e-29	Naive CD8	Zeb2
8.17049e-34	-2.99025	0.069	0.317	2.63784e-29	Naive CD8	Trps1
1.02236e-33	-4.47801	0.024	0.253	3.30069e-29	Naive CD8	Il2ra
1.15042e-33	-3.58677	0.055	0.296	3.71413e-29	Naive CD8	Setbp1
1.48293e-33	-2.81232	0.068	0.314	4.78763e-29	Naive CD8	Il12rb2
1.60676e-33	-1.91218	0.235	0.492	5.18744e-29	Naive CD8	Ppp1r16b
2.58132e-33	-1.68459	0.268	0.524	8.3338e-29	Naive CD8	Ttc39b
2.5955e-33	-3.04627	0.073	0.313	8.37958e-29	Naive CD8	Klrc1
2.63432e-33	-2.03531	0.243	0.489	8.50489e-29	Naive CD8	Tnfrsf18
3.56617e-33	-2.2142	0.104	0.353	1.15134e-28	Naive CD8	Acot7
3.81767e-33	-1.42565	0.407	0.628	1.23253e-28	Naive CD8	Ikzf3
4.98933e-33	-2.36566	0.217	0.458	1.61081e-28	Naive CD8	Odc1
6.25892e-33	-2.69794	0.099	0.344	2.02069e-28	Naive CD8	Irak2
2.28709e-32	1.48014	0.316	0.135	7.38387e-28	Naive CD8	Epb41l4aos
2.40163e-32	-4.56106	0.018	0.238	7.75365e-28	Naive CD8	Lag3
2.44197e-32	-1.44835	0.314	0.567	7.88391e-28	Naive CD8	Inpp5d
2.55303e-32	-2.57267	0.131	0.374	8.24245e-28	Naive CD8	Arsb
2.66429e-32	-1.48422	0.387	0.611	8.60165e-28	Naive CD8	Fnbp1
3.77118e-32	-5.33985	0.007	0.22	1.21753e-27	Naive CD8	Ttc39c
3.96533e-32	-3.82235	0.055	0.282	1.28021e-27	Naive CD8	Lilr4b
7.10039e-32	-1.2734	0.487	0.643	2.29236e-27	Naive CD8	Hspa5
1.00047e-31	2.53314	0.093	0.016	3.23002e-27	Naive CD8	Ggt1
3.79125e-31	-3.05252	0.038	0.264	1.22401e-26	Naive CD8	Eea1
4.08669e-31	-3.92068	0.026	0.243	1.31939e-26	Naive CD8	Myo1e
4.17931e-31	-1.38138	0.777	0.866	1.34929e-26	Naive CD8	Dock2
4.6307e-31	-4.15902	0.033	0.254	1.49502e-26	Naive CD8	Ifng
9.20721e-31	-1.79014	0.075	0.32	2.97255e-26	Naive CD8	Ptms
1.06539e-30	-1.3156	0.531	0.714	3.4396e-26	Naive CD8	Celf2
1.56466e-30	1.01704	0.407	0.201	5.05151e-26	Naive CD8	Ms4a4c
2.10616e-30	-1.60114	0.214	0.452	6.79974e-26	Naive CD8	Efhd2
2.20381e-30	-2.44114	0.124	0.36	7.115e-26	Naive CD8	Runx2
2.59713e-30	-2.82511	0.062	0.286	8.38484e-26	Naive CD8	Cish
2.7912e-30	-1.06751	0.639	0.705	9.01139e-26	Naive CD8	Pkm
4.02082e-30	-3.63831	0.044	0.261	1.29812e-25	Naive CD8	Nr4a2
4.21687e-30	-1.60495	0.206	0.449	1.36142e-25	Naive CD8	Pfkp
7.20155e-30	-1.40635	0.285	0.511	2.32502e-25	Naive CD8	Cd48
1.22867e-29	-1.94316	0.15	0.389	3.96678e-25	Naive CD8	Nsmaf
1.43923e-29	-2.2099	0.088	0.318	4.64655e-25	Naive CD8	Ccdc50
1.614e-29	-2.7214	0.078	0.304	5.21079e-25	Naive CD8	Rnf157
1.65419e-29	-2.24311	0.109	0.34	5.34054e-25	Naive CD8	Tbx21
1.67405e-29	-2.53978	0.084	0.31	5.40466e-25	Naive CD8	Serpinb6b
1.81293e-29	-1.29186	0.464	0.647	5.85306e-25	Naive CD8	Stat3
3.56158e-29	-1.33597	0.321	0.552	1.14986e-24	Naive CD8	Itgal
4.35734e-29	-2.58363	0.091	0.314	1.40677e-24	Naive CD8	Plek
7.31795e-29	1.63734	0.206	0.072	2.3626e-24	Naive CD8	Gm19705
7.45002e-29	-3.35587	0.049	0.262	2.40524e-24	Naive CD8	Cysltr2
9.85912e-29	-1.81372	0.119	0.349	3.18302e-24	Naive CD8	Il10ra
1.01616e-28	-2.7839	0.064	0.282	3.28068e-24	Naive CD8	Crem
1.2953e-28	-2.18476	0.197	0.414	4.18188e-24	Naive CD8	Icos
1.51275e-28	-1.19733	0.374	0.59	4.88391e-24	Naive CD8	Lrrfip1
1.58455e-28	-1.41613	0.301	0.532	5.11572e-24	Naive CD8	Lcp2
1.58903e-28	-2.50991	0.113	0.341	5.13017e-24	Naive CD8	Tex2
1.73091e-28	-1.71249	0.268	0.504	5.58823e-24	Naive CD8	Cmip
3.76211e-28	-1.17942	0.307	0.526	1.2146e-23	Naive CD8	Tpm4
4.03794e-28	-2.00866	0.144	0.375	1.30365e-23	Naive CD8	Zmiz1
6.10604e-28	-3.34614	0.026	0.226	1.97134e-23	Naive CD8	Stx11
1.12807e-27	-1.38836	0.394	0.597	3.64198e-23	Naive CD8	Fli1
1.3248e-27	-1.82067	0.374	0.566	4.27713e-23	Naive CD8	Tox
1.37288e-27	3.46265	0.038	0.003	4.43234e-23	Naive CD8	Slc16a5
1.39129e-27	-1.11255	0.92	0.87	4.49179e-23	Naive CD8	Gapdh
1.41741e-27	1.36925	0.173	0.054	4.57611e-23	Naive CD8	Als2cl
2.22966e-27	-1.37671	0.312	0.54	7.19847e-23	Naive CD8	Sla
2.70382e-27	-1.88569	0.241	0.463	8.72929e-23	Naive CD8	Msi2
3.4153e-27	-2.02589	0.12	0.343	1.10263e-22	Naive CD8	Sept11
5.46836e-27	-1.15692	0.549	0.697	1.76546e-22	Naive CD8	Fam49b
6.01151e-27	2.88674	0.046	0.004	1.94081e-22	Naive CD8	Slc6a19
7.46869e-27	-2.00628	0.261	0.459	2.41127e-22	Naive CD8	Cd226
9.48492e-27	1.03816	0.431	0.234	3.06221e-22	Naive CD8	Hmgn1
1.04928e-26	-1.21969	0.361	0.545	3.38759e-22	Naive CD8	Reep5
1.90487e-26	-3.17813	0.046	0.244	6.14987e-22	Naive CD8	Ptprj
1.94837e-26	-1.68619	0.144	0.374	6.2903e-22	Naive CD8	Rbl2
2.39307e-26	-1.31193	0.239	0.478	7.72602e-22	Naive CD8	Diaph1
2.62252e-26	-3.77571	0.024	0.212	8.46679e-22	Naive CD8	Maf
4.20806e-26	-6.07091	0.004	0.179	1.35857e-21	Naive CD8	Sulf2
4.2674e-26	-3.4158	0.027	0.217	1.37773e-21	Naive CD8	P2rx7
4.69407e-26	-5.04404	0.005	0.183	1.51548e-21	Naive CD8	Prdm1
5.02753e-26	-6.3181	0.004	0.179	1.62314e-21	Naive CD8	Klrg1
5.02823e-26	1.40683	0.232	0.091	1.62336e-21	Naive CD8	Klhdc1
6.42785e-26	-1.86776	0.162	0.387	2.07523e-21	Naive CD8	Itpk1
6.67761e-26	-2.11511	0.093	0.307	2.15587e-21	Naive CD8	Aplp2
7.19498e-26	-1.66456	0.223	0.443	2.3229e-21	Naive CD8	Mxd1
1.01861e-25	-1.12121	0.746	0.831	3.28858e-21	Naive CD8	Dock10
1.11209e-25	-1.18917	0.659	0.702	3.5904e-21	Naive CD8	S100a10
1.5509e-25	-4.49722	0.013	0.191	5.00707e-21	Naive CD8	Ccr8
1.68952e-25	-1.65752	0.166	0.388	5.45461e-21	Naive CD8	Syngr2
2.26044e-25	-2.8569	0.026	0.212	7.29782e-21	Naive CD8	Plscr1
2.34267e-25	-2.47436	0.106	0.312	7.56332e-21	Naive CD8	Cdk6
2.46026e-25	-1.25167	0.589	0.736	7.94296e-21	Naive CD8	Ptpn22
2.93804e-25	-3.70034	0.024	0.206	9.48545e-21	Naive CD8	Farp1
3.2792e-25	-1.52643	0.341	0.543	1.05869e-20	Naive CD8	Atp2b1
3.39741e-25	-1.06845	0.666	0.72	1.09685e-20	Naive CD8	Aldoa
4.20796e-25	-2.2996	0.13	0.337	1.35854e-20	Naive CD8	Atxn7l1
4.57373e-25	-1.28042	0.425	0.616	1.47663e-20	Naive CD8	Itga4
6.49879e-25	-1.15595	0.484	0.596	2.09813e-20	Naive CD8	Txn1
6.86894e-25	-1.94112	0.193	0.397	2.21764e-20	Naive CD8	Il18r1
6.95618e-25	-2.26916	0.195	0.399	2.2458e-20	Naive CD8	Arhgap26
7.31352e-25	1.0657	0.091	0.019	2.36117e-20	Naive CD8	Gm14085
8.62596e-25	-1.35014	0.529	0.695	2.78489e-20	Naive CD8	Ankrd44
8.66286e-25	-1.19358	0.283	0.504	2.79681e-20	Naive CD8	Sept9
1.07034e-24	-3.32541	0.027	0.209	3.45559e-20	Naive CD8	Morrbid
1.15019e-24	-1.22689	0.451	0.624	3.71339e-20	Naive CD8	Wnk1
1.94972e-24	-3.87526	0.016	0.191	6.29467e-20	Naive CD8	Lamc1
2.86461e-24	-2.15674	0.097	0.299	9.24838e-20	Naive CD8	Padi2
2.91248e-24	-1.61573	0.208	0.415	9.40294e-20	Naive CD8	Nfatc1
4.2112e-24	-6.12402	0.005	0.17	1.35959e-19	Naive CD8	Gm36723
4.61652e-24	-3.55412	0.018	0.192	1.49044e-19	Naive CD8	Phactr2
5.56975e-24	-2.66057	0.044	0.229	1.79819e-19	Naive CD8	Slamf1
6.14153e-24	-4.5121	0.02	0.192	1.98279e-19	Naive CD8	Mki67
7.65157e-24	-2.81537	0.082	0.28	2.47031e-19	Naive CD8	Kcnq5
8.10874e-24	2.52929	0.069	0.012	2.61791e-19	Naive CD8	H2-Ob
8.35427e-24	-2.17614	0.102	0.302	2.69718e-19	Naive CD8	St8sia4
8.64499e-24	-1.03539	0.542	0.707	2.79104e-19	Naive CD8	Xist
9.3515e-24	-1.73687	0.17	0.377	3.01913e-19	Naive CD8	Cd44
9.6699e-24	-1.42747	0.615	0.736	3.12193e-19	Naive CD8	Cblb
1.09447e-23	-1.79162	0.131	0.332	3.53349e-19	Naive CD8	Plp2
1.30569e-23	-2.39859	0.06	0.251	4.21542e-19	Naive CD8	Nsd2
1.31431e-23	-1.75626	0.15	0.351	4.24324e-19	Naive CD8	Ybx3
1.44977e-23	-3.81705	0.031	0.206	4.68058e-19	Naive CD8	Sh3rf1
1.57811e-23	-3.48308	0.12	0.304	5.09492e-19	Naive CD8	Fcer1g
2.10126e-23	-2.17191	0.078	0.273	6.78391e-19	Naive CD8	Wdfy1
2.11769e-23	-1.70211	0.308	0.499	6.83697e-19	Naive CD8	Malt1
2.15651e-23	-2.13247	0.06	0.251	6.9623e-19	Naive CD8	Adora2a
2.57038e-23	-1.96265	0.095	0.293	8.29846e-19	Naive CD8	Mapre2
2.70881e-23	-3.26697	0.027	0.2	8.74539e-19	Naive CD8	Dapk2
2.73698e-23	-1.24671	0.443	0.575	8.83635e-19	Naive CD8	Ctsd
2.87021e-23	-1.28987	0.29	0.502	9.26648e-19	Naive CD8	Dnajc1
2.87757e-23	-1.17511	0.823	0.893	9.29023e-19	Naive CD8	Mbnl1
4.53248e-23	-2.7704	0.057	0.238	1.46331e-18	Naive CD8	Cd38
4.8069e-23	-2.11221	0.155	0.357	1.55191e-18	Naive CD8	Arl5a
4.85349e-23	-1.4809	0.208	0.416	1.56695e-18	Naive CD8	Tgfb1
4.91872e-23	-1.30947	0.316	0.519	1.58801e-18	Naive CD8	Prex1
6.51136e-23	-1.45859	0.332	0.526	2.10219e-18	Naive CD8	Picalm
7.23635e-23	-1.39474	0.578	0.717	2.33626e-18	Naive CD8	Elmo1
7.96528e-23	-2.67001	0.078	0.26	2.57159e-18	Naive CD8	Cd160
8.80428e-23	-2.31027	0.055	0.24	2.84246e-18	Naive CD8	Mmd
9.28262e-23	-5.88215	0.08	0.258	2.99689e-18	Naive CD8	Gzma
9.41963e-23	-3.59006	0.04	0.211	3.04113e-18	Naive CD8	Ccr2
1.37431e-22	-1.3217	0.381	0.568	4.43695e-18	Naive CD8	Nfkb1
1.70096e-22	-2.44947	0.071	0.255	5.49154e-18	Naive CD8	Lgals3
1.90656e-22	-4.49254	0.013	0.172	6.15534e-18	Naive CD8	Clnk
2.044e-22	2.61759	0.091	0.021	6.59907e-18	Naive CD8	Ppic
2.52497e-22	-1.91141	0.111	0.309	8.15187e-18	Naive CD8	Cep85
2.82079e-22	-2.36426	0.058	0.241	9.10693e-18	Naive CD8	Tnfsf10
3.09644e-22	-1.2374	0.325	0.512	9.99685e-18	Naive CD8	Ctsb
3.10865e-22	-4.12028	0.009	0.165	1.00363e-17	Naive CD8	Rgs16
3.16628e-22	1.58152	0.15	0.049	1.02223e-17	Naive CD8	Gm45552
3.95743e-22	-1.57531	0.177	0.382	1.27766e-17	Naive CD8	Tab2
4.02088e-22	-3.81176	0.016	0.176	1.29814e-17	Naive CD8	Cd244a
4.52214e-22	-1.58399	0.276	0.473	1.45997e-17	Naive CD8	Tnfaip8
4.64775e-22	-4.29636	0.075	0.248	1.50052e-17	Naive CD8	Tyrobp
4.71897e-22	-4.70479	0.007	0.161	1.52352e-17	Naive CD8	F730043M19Rik
4.9958e-22	-2.4652	0.053	0.231	1.6129e-17	Naive CD8	Apaf1
5.10556e-22	-3.1331	0.042	0.212	1.64833e-17	Naive CD8	Pik3ap1
5.21436e-22	-2.17349	0.06	0.242	1.68346e-17	Naive CD8	Lrrk1
5.59128e-22	-1.2563	0.389	0.57	1.80514e-17	Naive CD8	Hectd1
5.6209e-22	-2.75762	0.044	0.216	1.81471e-17	Naive CD8	Lig1
6.21787e-22	-1.06487	0.363	0.542	2.00744e-17	Naive CD8	Arf6
6.99818e-22	-2.39486	0.036	0.208	2.25936e-17	Naive CD8	Pdcd1lg2
9.00545e-22	1.33397	0.219	0.091	2.90741e-17	Naive CD8	Arl5c
1.60019e-21	-1.9328	0.095	0.283	5.1662e-17	Naive CD8	Capn2
1.67597e-21	-1.66788	0.177	0.361	5.41088e-17	Naive CD8	Mcm6
2.05305e-21	-2.51861	0.062	0.237	6.62826e-17	Naive CD8	Arhgap18
2.29412e-21	-2.46995	0.047	0.218	7.40656e-17	Naive CD8	Ehd4
2.32253e-21	-2.07434	0.088	0.271	7.49828e-17	Naive CD8	Snx18
2.62654e-21	1.98899	0.111	0.031	8.47977e-17	Naive CD8	Tbxa2r
2.69687e-21	-1.90779	0.139	0.329	8.70685e-17	Naive CD8	Kdm2b
3.03231e-21	-1.21975	0.411	0.595	9.7898e-17	Naive CD8	Fryl
3.14982e-21	-1.0945	0.361	0.541	1.01692e-16	Naive CD8	Cd82
3.19645e-21	-1.76461	0.197	0.386	1.03197e-16	Naive CD8	Jak2
3.72218e-21	-2.85344	0.036	0.201	1.20171e-16	Naive CD8	Nfil3
4.45e-21	-1.99383	0.073	0.254	1.43668e-16	Naive CD8	Map2k3
5.01167e-21	-1.68974	0.164	0.36	1.61802e-16	Naive CD8	Uhrf2
5.3336e-21	-3.59686	0.011	0.161	1.72195e-16	Naive CD8	Casp1
5.36304e-21	-2.27574	0.055	0.227	1.73146e-16	Naive CD8	Casp3
6.64417e-21	-3.38544	0.015	0.166	2.14507e-16	Naive CD8	Lat2
7.41706e-21	-1.42588	0.237	0.434	2.3946e-16	Naive CD8	Ap3b1
1.11669e-20	-5.09857	0.009	0.154	3.60524e-16	Naive CD8	Asb2
1.13401e-20	2.48201	0.057	0.009	3.66116e-16	Naive CD8	Fcgrt
1.25465e-20	-1.36617	0.208	0.401	4.05063e-16	Naive CD8	Grina
1.35387e-20	-2.5039	0.068	0.238	4.37098e-16	Naive CD8	Lyn
1.524e-20	-4.052	0.016	0.166	4.92023e-16	Naive CD8	Itga1
1.79731e-20	-2.47293	0.066	0.238	5.80263e-16	Naive CD8	Dgkh
1.80175e-20	-2.48696	0.058	0.228	5.81695e-16	Naive CD8	Slc4a7
2.17603e-20	-1.068	0.427	0.599	7.02531e-16	Naive CD8	Dock8
2.54533e-20	-1.77059	0.15	0.336	8.2176e-16	Naive CD8	Exoc2
3.04396e-20	-5.52353	0.009	0.151	9.82742e-16	Naive CD8	Klrb1c
3.09518e-20	-1.99234	0.082	0.258	9.99278e-16	Naive CD8	Elk3
3.17829e-20	-1.89899	0.113	0.294	1.02611e-15	Naive CD8	Kif13b
3.28001e-20	-1.26656	0.245	0.436	1.05895e-15	Naive CD8	Cyth4
3.84707e-20	-2.76468	0.042	0.203	1.24203e-15	Naive CD8	Mcu
4.15502e-20	-1.3288	0.27	0.458	1.34145e-15	Naive CD8	Tpp2
4.35136e-20	-1.65965	0.124	0.311	1.40484e-15	Naive CD8	Lrmp
4.43642e-20	-2.67732	0.047	0.21	1.4323e-15	Naive CD8	Hnrnpll
4.50471e-20	-1.58225	0.263	0.442	1.45434e-15	Naive CD8	Sik3
4.5187e-20	-4.27623	0.109	0.279	1.45886e-15	Naive CD8	Ccl4
4.62358e-20	-6.66482	0.004	0.141	1.49272e-15	Naive CD8	Ncr1
5.60229e-20	-1.1311	0.341	0.526	1.8087e-15	Naive CD8	Stk24
5.60508e-20	-1.17605	0.299	0.468	1.8096e-15	Naive CD8	Pgam1
5.69247e-20	-2.33726	0.086	0.256	1.83781e-15	Naive CD8	Abcb1a
6.71372e-20	1.12907	0.193	0.078	2.16752e-15	Naive CD8	Usp28
7.35649e-20	-2.58378	0.046	0.206	2.37504e-15	Naive CD8	Atf6
8.68338e-20	-3.3125	0.02	0.168	2.80343e-15	Naive CD8	Casp4
8.79348e-20	1.77928	0.06	0.011	2.83898e-15	Naive CD8	Gm11342
8.85199e-20	-2.0435	0.084	0.256	2.85787e-15	Naive CD8	Slc2a1
9.11817e-20	-1.44363	0.254	0.443	2.9438e-15	Naive CD8	Lrrc8c
1.06468e-19	-2.02642	0.077	0.249	3.43732e-15	Naive CD8	Ptpre
1.12833e-19	-1.73736	0.115	0.295	3.64283e-15	Naive CD8	Gpr65
1.34977e-19	-1.04358	0.352	0.524	4.35773e-15	Naive CD8	Zap70
1.53969e-19	-2.92624	0.046	0.201	4.9709e-15	Naive CD8	Trgv2
1.65595e-19	-1.78464	0.204	0.385	5.34622e-15	Naive CD8	Mgat5
1.75121e-19	-1.32992	0.248	0.431	5.65377e-15	Naive CD8	Baz1a
2.21957e-19	-1.43936	0.203	0.387	7.1659e-15	Naive CD8	Aebp2
2.44967e-19	-2.0801	0.064	0.231	7.90876e-15	Naive CD8	Impa2
2.50106e-19	-1.20677	0.265	0.457	8.07466e-15	Naive CD8	Usp25
3.02803e-19	-2.96179	0.035	0.188	9.77601e-15	Naive CD8	Alcam
3.81481e-19	-5.10743	0.02	0.161	1.23161e-14	Naive CD8	Ccl3
3.83794e-19	-1.51183	0.139	0.321	1.23908e-14	Naive CD8	Dok2
4.03466e-19	-3.18751	0.038	0.188	1.30259e-14	Naive CD8	Car2
5.04187e-19	-1.74407	0.124	0.298	1.62777e-14	Naive CD8	Mapkapk3
5.48283e-19	-3.19315	0.068	0.225	1.77013e-14	Naive CD8	Top2a
5.56245e-19	-2.32454	0.055	0.215	1.79584e-14	Naive CD8	Lrrfip2
5.86844e-19	-2.18355	0.115	0.285	1.89463e-14	Naive CD8	Hacd3
7.06723e-19	-1.25187	0.303	0.474	2.28166e-14	Naive CD8	Pglyrp1
9.04793e-19	-1.79257	0.093	0.26	2.92113e-14	Naive CD8	Sdf2l1
9.08968e-19	3.36846	0.027	0.002	2.9346e-14	Naive CD8	Gm11695
9.10058e-19	-3.05549	0.035	0.181	2.93812e-14	Naive CD8	Camk2n1
9.16357e-19	-1.50766	0.133	0.312	2.95846e-14	Naive CD8	Tmbim4
9.5475e-19	-2.01296	0.08	0.246	3.08241e-14	Naive CD8	Ric1
9.6663e-19	-2.78227	0.029	0.176	3.12077e-14	Naive CD8	Endod1
1.01049e-18	-1.23626	0.52	0.617	3.26237e-14	Naive CD8	Vim
1.05788e-18	-3.44598	0.026	0.168	3.41536e-14	Naive CD8	Klrc2
1.17031e-18	-1.79209	0.195	0.367	3.77835e-14	Naive CD8	Lrba
1.17828e-18	-1.92514	0.058	0.219	3.80408e-14	Naive CD8	Unc119
1.20752e-18	-1.94433	0.095	0.264	3.89848e-14	Naive CD8	Arhgap10
1.22381e-18	1.89553	0.08	0.02	3.95108e-14	Naive CD8	Gm37065
1.26396e-18	-3.34081	0.117	0.276	4.08068e-14	Naive CD8	Xcl1
1.33766e-18	-1.24568	0.243	0.426	4.31865e-14	Naive CD8	Lpxn
1.34659e-18	1.10868	0.276	0.14	4.34748e-14	Naive CD8	Dph5
1.45965e-18	2.03801	0.049	0.008	4.71248e-14	Naive CD8	Gabrr2
1.53916e-18	-1.53407	0.234	0.419	4.96919e-14	Naive CD8	Arl15
1.6861e-18	-1.2667	0.177	0.365	5.44356e-14	Naive CD8	Ubl3
1.92994e-18	2.02087	0.099	0.028	6.23081e-14	Naive CD8	Macrod1
2.20177e-18	-2.0237	0.077	0.239	7.10842e-14	Naive CD8	Gxylt1
2.37138e-18	-1.18676	0.294	0.475	7.65599e-14	Naive CD8	Nktr
2.68979e-18	-1.74009	0.13	0.301	8.68399e-14	Naive CD8	Gm42031
2.81968e-18	-4.33409	0.009	0.14	9.10335e-14	Naive CD8	Cd200r1
3.42767e-18	-4.09669	0.011	0.142	1.10662e-13	Naive CD8	Havcr2
3.45692e-18	-1.38653	0.181	0.363	1.11607e-13	Naive CD8	Mapkapk2
4.58841e-18	-3.908	0.011	0.142	1.48137e-13	Naive CD8	Adap1
4.7134e-18	-1.49871	0.723	0.687	1.52172e-13	Naive CD8	Nkg7
5.18143e-18	-1.32098	0.515	0.633	1.67282e-13	Naive CD8	Sdf4
5.959e-18	-1.03198	0.31	0.466	1.92386e-13	Naive CD8	Calm3
5.98793e-18	-1.12336	0.374	0.542	1.9332e-13	Naive CD8	Ptk2b
7.91867e-18	-2.04403	0.078	0.24	2.55654e-13	Naive CD8	Cers6
8.26252e-18	1.10201	0.126	0.042	2.66755e-13	Naive CD8	F2rl1
8.83054e-18	-5.65331	0.004	0.127	2.85094e-13	Naive CD8	Itga2
1.06267e-17	-1.30346	0.151	0.332	3.43084e-13	Naive CD8	Oip5os1
1.08226e-17	-1.3902	0.175	0.354	3.49409e-13	Naive CD8	Elf4
1.29778e-17	3.95555	0.024	0.002	4.1899e-13	Naive CD8	Trnp1
1.76089e-17	-4.21399	0.009	0.134	5.68503e-13	Naive CD8	Slc16a3
1.82427e-17	-1.32723	0.261	0.436	5.88966e-13	Naive CD8	Ccdc88c
1.83925e-17	-1.50691	0.345	0.509	5.93803e-13	Naive CD8	Mllt3
1.96485e-17	-1.54465	0.093	0.259	6.34352e-13	Naive CD8	Stard3nl
2.25162e-17	-1.29187	0.245	0.43	7.26937e-13	Naive CD8	Zfand3
2.31566e-17	1.87274	0.06	0.012	7.4761e-13	Naive CD8	Cxcr5
2.32567e-17	-1.25883	0.234	0.414	7.50841e-13	Naive CD8	Pik3r1
2.56402e-17	-1.07383	0.263	0.448	8.27794e-13	Naive CD8	Rrbp1
2.60745e-17	-1.76391	0.108	0.272	8.41817e-13	Naive CD8	Med14
2.63327e-17	-4.07562	0.007	0.13	8.5015e-13	Naive CD8	Fhl2
2.66376e-17	-1.45204	0.184	0.359	8.59994e-13	Naive CD8	Camk2b
3.03684e-17	-2.0508	0.051	0.2	9.80445e-13	Naive CD8	Alad
3.08749e-17	-1.95347	0.089	0.245	9.96797e-13	Naive CD8	Serpinb6a
3.19512e-17	-1.86551	0.095	0.253	1.03155e-12	Naive CD8	Gsap
3.40844e-17	-1.66373	0.199	0.367	1.10041e-12	Naive CD8	Itpr1
3.63903e-17	-1.03987	0.339	0.516	1.17486e-12	Naive CD8	Rbms1
4.06102e-17	-4.79662	0.004	0.123	1.3111e-12	Naive CD8	Klrb1f
4.22665e-17	1.62338	0.073	0.018	1.36457e-12	Naive CD8	Gm13561
4.55637e-17	-1.1365	0.469	0.606	1.47102e-12	Naive CD8	Dusp2
4.87513e-17	-1.59779	0.106	0.271	1.57394e-12	Naive CD8	Ciapin1
5.20624e-17	-1.21535	0.223	0.402	1.68084e-12	Naive CD8	Plekha2
6.04374e-17	-1.94781	0.058	0.208	1.95122e-12	Naive CD8	Chst12
6.07298e-17	-2.04123	0.046	0.191	1.96066e-12	Naive CD8	Vcpkmt
6.26879e-17	3.26362	0.026	0.002	2.02388e-12	Naive CD8	Drc1
6.82424e-17	-1.19442	0.234	0.415	2.20321e-12	Naive CD8	Lims1
7.36051e-17	-1.08258	0.259	0.428	2.37634e-12	Naive CD8	M6pr
9.6335e-17	-3.27295	0.027	0.158	3.11018e-12	Naive CD8	Ier5l
1.0958e-16	-5.4034	0.005	0.123	3.5378e-12	Naive CD8	Gzmk
1.12461e-16	-1.35181	0.23	0.401	3.63081e-12	Naive CD8	Usp34
1.20701e-16	-1.99593	0.106	0.262	3.89682e-12	Naive CD8	Vav3
1.24289e-16	-2.18043	0.057	0.201	4.01269e-12	Naive CD8	Cd4
1.26531e-16	-2.11969	0.049	0.192	4.08506e-12	Naive CD8	Nudt4
1.27102e-16	-1.67293	0.234	0.395	4.1035e-12	Naive CD8	Fbxl17
1.2805e-16	-1.13336	0.195	0.371	4.13408e-12	Naive CD8	Crlf2
1.33538e-16	-1.87421	0.084	0.238	4.31128e-12	Naive CD8	Fbxw11
1.36263e-16	-1.20937	0.354	0.506	4.39924e-12	Naive CD8	Hopx
1.37235e-16	1.72276	0.108	0.035	4.43064e-12	Naive CD8	Rcn3
1.37293e-16	-1.41503	0.301	0.464	4.43249e-12	Naive CD8	Ncoa2
1.45569e-16	-1.68522	0.139	0.294	4.6997e-12	Naive CD8	Dut
1.67026e-16	-1.82949	0.066	0.214	5.39244e-12	Naive CD8	Trpv2
1.7259e-16	-1.44003	0.332	0.488	5.57206e-12	Naive CD8	Arap2
1.86581e-16	-1.30872	0.102	0.263	6.02377e-12	Naive CD8	Xbp1
1.91446e-16	1.564	0.133	0.05	6.18084e-12	Naive CD8	Gm20324
1.95983e-16	-2.49708	0.035	0.169	6.3273e-12	Naive CD8	Ptger4
2.26907e-16	-1.64751	0.188	0.352	7.32568e-12	Naive CD8	Tank
2.80643e-16	-1.69525	0.12	0.277	9.06055e-12	Naive CD8	Txnrd1
2.9828e-16	-2.91551	0.015	0.137	9.62998e-12	Naive CD8	Tyms
3.23704e-16	-1.52711	0.274	0.432	1.04508e-11	Naive CD8	Arid1b
3.27129e-16	-2.5711	0.027	0.157	1.05614e-11	Naive CD8	Cyfip1
3.36094e-16	-2.51151	0.033	0.165	1.08508e-11	Naive CD8	Rnf216
3.44495e-16	-4.05069	0.007	0.122	1.1122e-11	Naive CD8	Foxp3
4.02941e-16	-1.09284	0.245	0.404	1.3009e-11	Naive CD8	Ech1
4.49896e-16	-3.07835	0.02	0.144	1.45249e-11	Naive CD8	Swap70
4.52355e-16	-4.10229	0.009	0.125	1.46043e-11	Naive CD8	Birc5
4.95403e-16	-1.5118	0.186	0.35	1.59941e-11	Naive CD8	Gramd1b
5.05223e-16	-2.9126	0.04	0.173	1.63111e-11	Naive CD8	Pola1
5.21383e-16	-2.08806	0.051	0.19	1.68329e-11	Naive CD8	Ehbp1l1
5.48359e-16	-3.19639	0.038	0.169	1.77038e-11	Naive CD8	Cables1
5.52526e-16	1.0719	0.261	0.136	1.78383e-11	Naive CD8	Tex14
5.78777e-16	-1.44305	0.139	0.303	1.86858e-11	Naive CD8	Wwp2
5.99797e-16	-2.13029	0.047	0.185	1.93644e-11	Naive CD8	Mxi1
6.13642e-16	-1.59083	0.15	0.309	1.98114e-11	Naive CD8	Col4a3bp
8.93766e-16	-1.21514	0.177	0.343	2.88552e-11	Naive CD8	Slbp
9.6665e-16	-1.93664	0.078	0.224	3.12083e-11	Naive CD8	B4galt5
1.02871e-15	-2.24972	0.047	0.182	3.32118e-11	Naive CD8	Acsbg1
1.05017e-15	-1.92807	0.064	0.207	3.39046e-11	Naive CD8	Gadd45b
1.0574e-15	-2.20844	0.029	0.157	3.41381e-11	Naive CD8	Sypl
1.0631e-15	-4.00471	0.007	0.12	3.4322e-11	Naive CD8	Adam8
1.07818e-15	-5.63727	0.002	0.11	3.48092e-11	Naive CD8	Spc24
1.14725e-15	-2.59667	0.036	0.165	3.70391e-11	Naive CD8	Metrnl
1.19684e-15	-1.21181	0.151	0.317	3.864e-11	Naive CD8	Aim2
1.21735e-15	-1.39633	0.175	0.331	3.93023e-11	Naive CD8	Cmtm7
1.22633e-15	-2.70985	0.042	0.172	3.9592e-11	Naive CD8	Gnaq
1.3352e-15	-2.00339	0.064	0.205	4.3107e-11	Naive CD8	Rgs2
1.40302e-15	-1.84568	0.117	0.269	4.52967e-11	Naive CD8	Gtdc1
1.43889e-15	-1.39086	0.109	0.267	4.64545e-11	Naive CD8	Ptpn7
1.45227e-15	-1.95466	0.075	0.218	4.68866e-11	Naive CD8	Ero1l
1.60458e-15	-1.4257	0.153	0.315	5.18039e-11	Naive CD8	Rasa1
1.76385e-15	-1.81076	0.053	0.191	5.69458e-11	Naive CD8	Plekhb2
1.8484e-15	-1.11445	0.314	0.481	5.96757e-11	Naive CD8	Eif4g3
1.90302e-15	-4.14288	0.007	0.118	6.14389e-11	Naive CD8	Uhrf1
2.07778e-15	-1.35787	0.139	0.302	6.70812e-11	Naive CD8	Rin3
2.10109e-15	-1.35003	0.265	0.424	6.78336e-11	Naive CD8	Dennd1b
2.12792e-15	-1.72421	0.071	0.216	6.86998e-11	Naive CD8	Ergic1
2.22665e-15	-1.35832	0.181	0.343	7.18873e-11	Naive CD8	Ifrd1
2.44366e-15	-1.69549	0.086	0.23	7.88935e-11	Naive CD8	Zbtb38
2.53899e-15	-3.57817	0.015	0.129	8.19711e-11	Naive CD8	Nrp1
2.61431e-15	-1.51487	0.141	0.299	8.4403e-11	Naive CD8	Fkbp5
2.77121e-15	-1.47669	0.203	0.354	8.94687e-11	Naive CD8	Tuba1c
2.95457e-15	-5.72068	0.004	0.11	9.53881e-11	Naive CD8	Ccnb2
3.31677e-15	-1.81543	0.078	0.222	1.07082e-10	Naive CD8	Tmem135
3.44783e-15	-1.77607	0.13	0.279	1.11313e-10	Naive CD8	Dyrk1a
3.66701e-15	-1.19808	0.285	0.436	1.18389e-10	Naive CD8	Cab39
3.86548e-15	-1.01353	0.268	0.434	1.24797e-10	Naive CD8	Tm9sf3
4.34697e-15	-3.75635	0.011	0.122	1.40342e-10	Naive CD8	Tk1
4.58499e-15	-2.10828	0.02	0.138	1.48026e-10	Naive CD8	Raph1
4.63481e-15	-1.01093	0.396	0.549	1.49635e-10	Naive CD8	Lnpep
4.94312e-15	-2.63498	0.027	0.149	1.59589e-10	Naive CD8	H1f0
5.49795e-15	-2.50814	0.035	0.159	1.77501e-10	Naive CD8	Ctnna1
5.54159e-15	-1.29454	0.146	0.301	1.7891e-10	Naive CD8	Rgs3
5.61202e-15	2.18978	0.047	0.009	1.81184e-10	Naive CD8	Pgpep1l
5.69519e-15	-2.33693	0.044	0.172	1.83869e-10	Naive CD8	Cdc14a
5.78796e-15	-1.39491	0.467	0.581	1.86864e-10	Naive CD8	Camk4
6.17712e-15	-1.44094	0.086	0.228	1.99428e-10	Naive CD8	Nr4a1
6.48337e-15	-2.67864	0.011	0.121	2.09315e-10	Naive CD8	Rhoc
6.74322e-15	-1.72674	0.084	0.228	2.17705e-10	Naive CD8	Glcci1
7.401e-15	-2.37414	0.044	0.171	2.38941e-10	Naive CD8	Dock5
8.41131e-15	-1.55485	0.168	0.32	2.71559e-10	Naive CD8	Traf3
8.61725e-15	-2.62749	0.027	0.146	2.78208e-10	Naive CD8	Il12rb1
8.93478e-15	-1.51271	0.104	0.254	2.88459e-10	Naive CD8	Lpin2
8.94892e-15	-3.07909	0.018	0.132	2.88916e-10	Naive CD8	Rap2a
9.36129e-15	-1.42888	0.088	0.233	3.02229e-10	Naive CD8	Susd3
9.40848e-15	-3.13932	0.026	0.142	3.03753e-10	Naive CD8	Plcg2
9.54829e-15	-2.94101	0.013	0.123	3.08267e-10	Naive CD8	Lxn
1.006e-14	-3.63517	0.015	0.125	3.24786e-10	Naive CD8	2900026A02Rik
1.05314e-14	-1.07038	0.192	0.359	3.40007e-10	Naive CD8	Rps6ka1
1.08382e-14	-3.68882	0.026	0.14	3.49912e-10	Naive CD8	Pclaf
1.10365e-14	-2.44712	0.018	0.133	3.56314e-10	Naive CD8	C1qtnf6
1.1199e-14	-1.42269	0.086	0.23	3.61561e-10	Naive CD8	Sh3bgrl
1.33285e-14	-1.70512	0.071	0.208	4.30309e-10	Naive CD8	Hip1r
1.4487e-14	-1.37456	0.13	0.283	4.67712e-10	Naive CD8	Atp2a2
1.45906e-14	-1.31432	0.374	0.516	4.71059e-10	Naive CD8	Prkca
1.47443e-14	-4.07741	0.004	0.106	4.7602e-10	Naive CD8	Clspn
1.52236e-14	-1.26805	0.164	0.317	4.91494e-10	Naive CD8	Pkp3
1.53948e-14	-1.28625	0.15	0.303	4.97022e-10	Naive CD8	Cdk2ap1
1.55815e-14	-4.42859	0.007	0.111	5.03049e-10	Naive CD8	Kif15
1.68853e-14	-1.82136	0.133	0.276	5.45141e-10	Naive CD8	Dennd4c
1.69801e-14	-1.18147	0.274	0.43	5.48203e-10	Naive CD8	Vgll4
1.74673e-14	-1.59119	0.104	0.247	5.63931e-10	Naive CD8	Ezh2
1.86234e-14	-3.30282	0.027	0.143	6.01255e-10	Naive CD8	Rad51b
1.95083e-14	-1.8442	0.113	0.253	6.29826e-10	Naive CD8	Nfat5
1.99619e-14	-3.56712	0.015	0.123	6.44471e-10	Naive CD8	Pvrig
2.06376e-14	-1.17394	0.23	0.389	6.66285e-10	Naive CD8	Cltc
2.1126e-14	-3.07398	0.02	0.132	6.82051e-10	Naive CD8	Srgap3
2.1356e-14	-2.39611	0.042	0.165	6.89479e-10	Naive CD8	Cobll1
2.20174e-14	1.58452	0.137	0.056	7.10831e-10	Naive CD8	Idh2
2.24356e-14	-1.36134	0.148	0.301	7.24332e-10	Naive CD8	Arhgap25
2.26637e-14	-1.10856	0.17	0.329	7.31699e-10	Naive CD8	Nucb1
2.35811e-14	-1.19832	0.224	0.381	7.61316e-10	Naive CD8	Cntrl
2.37533e-14	-1.52191	0.1	0.245	7.66875e-10	Naive CD8	Got1
2.51638e-14	-1.78857	0.137	0.28	8.12414e-10	Naive CD8	N4bp1
2.54288e-14	-1.16192	0.13	0.283	8.20969e-10	Naive CD8	Surf4
2.67415e-14	-1.46517	0.108	0.252	8.63351e-10	Naive CD8	Psen2
2.78544e-14	-3.09612	0.013	0.12	8.99278e-10	Naive CD8	AA467197
3.07748e-14	-1.55654	0.137	0.284	9.93565e-10	Naive CD8	Ythdf3
3.17467e-14	3.1303	0.026	0.003	1.02494e-09	Naive CD8	Gm33994
3.26095e-14	-1.02948	0.214	0.376	1.0528e-09	Naive CD8	Spn
3.29741e-14	-1.61173	0.057	0.188	1.06457e-09	Naive CD8	Gpd2
3.30982e-14	-2.71114	0.027	0.142	1.06857e-09	Naive CD8	Ell2
3.34805e-14	1.07107	0.325	0.204	1.08092e-09	Naive CD8	Zfas1
3.40082e-14	-1.02163	0.206	0.365	1.09795e-09	Naive CD8	Myo1g
3.60682e-14	-3.54206	0.011	0.116	1.16446e-09	Naive CD8	Slc22a15
3.6097e-14	-1.67595	0.091	0.231	1.16539e-09	Naive CD8	Rb1
3.63089e-14	-1.29819	0.312	0.463	1.17223e-09	Naive CD8	Hivep2
3.65285e-14	1.46743	0.192	0.095	1.17932e-09	Naive CD8	Ddah1
3.73705e-14	2.16273	0.046	0.009	1.20651e-09	Naive CD8	Tmie
3.83145e-14	-2.64181	0.117	0.248	1.23698e-09	Naive CD8	Prf1
4.53722e-14	-1.07132	0.235	0.394	1.46484e-09	Naive CD8	Taok3
4.70112e-14	-1.73505	0.089	0.227	1.51776e-09	Naive CD8	Camk2g
4.8679e-14	-1.82858	0.119	0.26	1.5716e-09	Naive CD8	Gm20275
4.88058e-14	-4.68037	0.011	0.114	1.5757e-09	Naive CD8	Nrgn
5.11682e-14	-1.43618	0.131	0.277	1.65196e-09	Naive CD8	Mif4gd
5.46514e-14	-1.03409	0.321	0.472	1.76442e-09	Naive CD8	Agfg1
5.79105e-14	-2.47334	0.058	0.183	1.86964e-09	Naive CD8	Itgb3
5.94065e-14	-1.85242	0.051	0.176	1.91794e-09	Naive CD8	Rrm1
6.28443e-14	-1.03571	0.261	0.418	2.02893e-09	Naive CD8	Akna
6.33863e-14	-3.66753	0.011	0.114	2.04643e-09	Naive CD8	Rrm2
6.50159e-14	-2.70916	0.029	0.143	2.09904e-09	Naive CD8	1700017B05Rik
7.76911e-14	1.83721	0.058	0.014	2.50826e-09	Naive CD8	Gm32633
7.80467e-14	-2.07109	0.057	0.181	2.51974e-09	Naive CD8	Incenp
8.03633e-14	-1.38388	0.104	0.244	2.59453e-09	Naive CD8	Mxd4
8.35507e-14	-1.2558	0.305	0.449	2.69743e-09	Naive CD8	Ppp3ca
8.60987e-14	-2.07404	0.078	0.208	2.7797e-09	Naive CD8	A330023F24Rik
8.69457e-14	-1.1608	0.164	0.315	2.80704e-09	Naive CD8	Glmp
1.0274e-13	-1.50312	0.146	0.295	3.31695e-09	Naive CD8	Atp10a
1.06357e-13	1.37615	0.06	0.015	3.43374e-09	Naive CD8	Trim30c
1.1113e-13	-2.19902	0.088	0.217	3.58782e-09	Naive CD8	Smad3
1.13023e-13	-1.15894	0.17	0.325	3.64896e-09	Naive CD8	Snx2
1.15568e-13	-3.89535	0.011	0.112	3.7311e-09	Naive CD8	Dusp4
1.2555e-13	-1.48278	0.281	0.421	4.05339e-09	Naive CD8	Sipa1l1
1.28626e-13	-1.2374	0.212	0.358	4.15269e-09	Naive CD8	Itm2c
1.32011e-13	-3.90358	0.015	0.118	4.26198e-09	Naive CD8	Ube2c
1.32528e-13	-1.90909	0.049	0.172	4.27867e-09	Naive CD8	Sephs2
1.37832e-13	-1.20257	0.203	0.361	4.4499e-09	Naive CD8	Ppm1b
1.48542e-13	-2.55326	0.026	0.136	4.79567e-09	Naive CD8	Cemip2
1.54569e-13	-1.03114	0.215	0.371	4.99026e-09	Naive CD8	D16Ertd472e
1.64341e-13	-1.32137	0.188	0.337	5.30576e-09	Naive CD8	Cog5
1.69463e-13	1.69158	0.131	0.055	5.4711e-09	Naive CD8	Plekho1
1.7652e-13	-2.20402	0.055	0.175	5.69896e-09	Naive CD8	Mcm5
1.79044e-13	-1.01046	0.265	0.421	5.78042e-09	Naive CD8	Rtn3
1.79795e-13	-1.89276	0.064	0.19	5.8047e-09	Naive CD8	Cbx5
1.82877e-13	-1.96889	0.062	0.186	5.90418e-09	Naive CD8	Ctla2b
1.88176e-13	-6.26506	0.002	0.094	6.07526e-09	Naive CD8	Klf12
1.90758e-13	-2.00612	0.066	0.192	6.15861e-09	Naive CD8	Elmo2
1.91456e-13	-1.10844	0.252	0.404	6.18117e-09	Naive CD8	Gna13
1.92714e-13	-1.08593	0.203	0.358	6.22176e-09	Naive CD8	B3gnt2
1.95031e-13	-2.06091	0.033	0.147	6.29656e-09	Naive CD8	Tmem154
2.06425e-13	-2.56139	0.046	0.161	6.66442e-09	Naive CD8	Stmn1
2.29035e-13	-1.63865	0.062	0.188	7.39439e-09	Naive CD8	Creld2
2.34592e-13	-1.1017	0.274	0.421	7.57381e-09	Naive CD8	Gsk3b
2.3704e-13	-1.32677	0.296	0.435	7.65285e-09	Naive CD8	Plcl2
2.54749e-13	-3.01691	0.011	0.11	8.22459e-09	Naive CD8	Cdkn1a
2.55693e-13	-1.02773	0.111	0.257	8.25504e-09	Naive CD8	Arl1
2.89263e-13	-1.11576	0.312	0.456	9.33885e-09	Naive CD8	Trip12
2.8984e-13	-1.12222	0.319	0.464	9.35748e-09	Naive CD8	Aak1
2.97722e-13	-6.70088	0.002	0.093	9.61197e-09	Naive CD8	Klrb1b
3.24132e-13	-3.64142	0.013	0.112	1.04646e-08	Naive CD8	Tpx2
3.25923e-13	-2.58284	0.022	0.128	1.05224e-08	Naive CD8	Zdhhc2
3.27081e-13	-1.41109	0.159	0.301	1.05598e-08	Naive CD8	Fcho2
3.3397e-13	-1.34498	0.153	0.298	1.07822e-08	Naive CD8	Rab27a
3.36773e-13	-2.7087	0.024	0.13	1.08727e-08	Naive CD8	Ccrl2
3.69959e-13	-4.09718	0.007	0.102	1.19441e-08	Naive CD8	Ccna2
4.2899e-13	-2.89432	0.016	0.117	1.38499e-08	Naive CD8	Cdkn2c
4.52093e-13	-1.04648	0.241	0.388	1.45958e-08	Naive CD8	Tmem30a
4.52351e-13	-1.09487	0.235	0.381	1.46042e-08	Naive CD8	Sipa1
4.58115e-13	-2.24282	0.058	0.177	1.47902e-08	Naive CD8	Antxr2
4.79029e-13	-2.7807	0.015	0.114	1.54655e-08	Naive CD8	Tcrg-C2
5.14338e-13	-3.08909	0.015	0.114	1.66054e-08	Naive CD8	Aoah
5.22534e-13	-1.52993	0.141	0.278	1.687e-08	Naive CD8	Atad2
5.2404e-13	-2.53054	0.042	0.155	1.69186e-08	Naive CD8	Diaph3
5.28715e-13	-2.10061	0.022	0.127	1.70696e-08	Naive CD8	Slc25a24
5.29207e-13	-1.13307	0.119	0.263	1.70854e-08	Naive CD8	Glipr1
5.60994e-13	-1.04609	0.192	0.341	1.81117e-08	Naive CD8	Dnajb11
5.74961e-13	-2.61764	0.035	0.145	1.85626e-08	Naive CD8	Ksr1
5.80723e-13	-1.29461	0.334	0.471	1.87486e-08	Naive CD8	Tnik
6.3279e-13	-3.35028	0.013	0.11	2.04296e-08	Naive CD8	Prc1
6.34883e-13	-1.29904	0.25	0.391	2.04972e-08	Naive CD8	Vps13b
6.62022e-13	-4.38349	0.004	0.094	2.13734e-08	Naive CD8	Cdca3
6.72712e-13	-1.50021	0.159	0.291	2.17185e-08	Naive CD8	Cxcr3
6.838e-13	-1.43394	0.142	0.277	2.20765e-08	Naive CD8	Dnmt1
7.41826e-13	-1.09407	0.164	0.31	2.39498e-08	Naive CD8	Lasp1
7.44383e-13	-1.59668	0.095	0.227	2.40324e-08	Naive CD8	Golga4
7.51519e-13	-7.00541	0	0.087	2.42628e-08	Naive CD8	Car5b
7.72474e-13	-3.24582	0.027	0.131	2.49393e-08	Naive CD8	Ckb
7.78499e-13	2.73435	0.029	0.004	2.51338e-08	Naive CD8	Bend5
8.30423e-13	-1.22556	0.257	0.404	2.68102e-08	Naive CD8	Tbc1d1
8.46877e-13	-1.28067	0.214	0.358	2.73414e-08	Naive CD8	Rngtt
8.79262e-13	-3.37203	0.013	0.109	2.8387e-08	Naive CD8	Dtl
9.03007e-13	-2.28246	0.027	0.133	2.91536e-08	Naive CD8	Fabp5
9.29701e-13	3.99541	0.018	0.001	3.00154e-08	Naive CD8	Dyrk4
1.00582e-12	-1.71729	0.075	0.198	3.24728e-08	Naive CD8	Gna15
1.08699e-12	-3.14897	0.016	0.114	3.50934e-08	Naive CD8	Cd200r4
1.0979e-12	-5.84074	0.002	0.089	3.54457e-08	Naive CD8	Adamts14
1.13535e-12	-1.1072	0.245	0.392	3.66549e-08	Naive CD8	Eml4
1.15159e-12	-1.28284	0.071	0.198	3.71792e-08	Naive CD8	Mapk3
1.16957e-12	-2.81576	0.018	0.117	3.77596e-08	Naive CD8	Cdca8
1.17676e-12	-1.29086	0.179	0.322	3.79916e-08	Naive CD8	Csnk1g3
1.20003e-12	-1.30366	0.113	0.25	3.8743e-08	Naive CD8	Rilpl2
1.21195e-12	-1.48977	0.303	0.434	3.91277e-08	Naive CD8	Slc9a9
1.21857e-12	-1.38102	0.212	0.353	3.93415e-08	Naive CD8	Ctla2a
1.22841e-12	-5.146	0.002	0.089	3.96591e-08	Naive CD8	Klri2
1.28569e-12	-2.34559	0.036	0.144	4.15083e-08	Naive CD8	Kpna2
1.30269e-12	-2.29606	0.042	0.153	4.20574e-08	Naive CD8	Lpgat1
1.36258e-12	-1.06209	0.252	0.396	4.3991e-08	Naive CD8	Isy1
1.3827e-12	-1.14272	0.307	0.45	4.46406e-08	Naive CD8	Arih1
1.41744e-12	4.31079	0.015	0.001	4.57622e-08	Naive CD8	Gm15674
1.42172e-12	-4.93778	0.004	0.092	4.59001e-08	Naive CD8	Il1rl1
1.49287e-12	-1.90697	0.058	0.176	4.81973e-08	Naive CD8	Rad54l2
1.53271e-12	-3.26315	0.015	0.11	4.94836e-08	Naive CD8	Podnl1
1.5486e-12	-1.91556	0.091	0.217	4.99967e-08	Naive CD8	Phlpp1
1.55679e-12	-2.80258	0.026	0.128	5.0261e-08	Naive CD8	Gfod1
1.79931e-12	-1.57124	0.064	0.185	5.80906e-08	Naive CD8	Blvra
1.95294e-12	-1.93801	0.058	0.174	6.30506e-08	Naive CD8	Ggta1
1.9576e-12	-2.3815	0.04	0.149	6.32011e-08	Naive CD8	E2f3
1.98353e-12	-3.742	0.007	0.097	6.40383e-08	Naive CD8	Ncapg2
2.075e-12	-1.74526	0.075	0.197	6.69913e-08	Naive CD8	Bmp2k
2.24796e-12	-1.40867	0.12	0.256	7.25755e-08	Naive CD8	Epb41l2
2.27083e-12	-1.14624	0.255	0.392	7.33139e-08	Naive CD8	Suco
2.31999e-12	-3.6524	0.009	0.1	7.49009e-08	Naive CD8	Knl1
2.4266e-12	1.51369	0.104	0.04	7.83429e-08	Naive CD8	Gm34006
2.50428e-12	-1.72911	0.078	0.2	8.08508e-08	Naive CD8	Nlrc3
2.57058e-12	-1.79567	0.042	0.153	8.29913e-08	Naive CD8	Ube2e3
2.6642e-12	-4.59025	0.007	0.096	8.60136e-08	Naive CD8	Il10
2.6901e-12	-1.75424	0.091	0.214	8.68497e-08	Naive CD8	Nfatc2
2.86257e-12	-1.64947	0.088	0.212	9.24182e-08	Naive CD8	Smc5
2.87975e-12	-2.91829	0.024	0.122	9.29729e-08	Naive CD8	Sdcbp2
3.09323e-12	-1.0361	0.325	0.47	9.98649e-08	Naive CD8	Cdk17
3.16674e-12	-1.45911	0.13	0.262	1.02238e-07	Naive CD8	Stim2
3.28646e-12	-3.40933	0.011	0.102	1.06103e-07	Naive CD8	Kif11
3.31784e-12	-1.16361	0.286	0.423	1.07117e-07	Naive CD8	Ankrd17
3.47224e-12	-1.59211	0.095	0.222	1.12101e-07	Naive CD8	Ckap5
3.53493e-12	-3.06488	0.018	0.114	1.14125e-07	Naive CD8	Mir155hg
3.5459e-12	-3.17058	0.013	0.105	1.14479e-07	Naive CD8	Jdp2
3.55435e-12	-3.00965	0.016	0.111	1.14752e-07	Naive CD8	Cdk1
3.72269e-12	-2.40451	0.046	0.153	1.20187e-07	Naive CD8	Cd101
3.89586e-12	-1.52298	0.071	0.192	1.25778e-07	Naive CD8	Abhd12
3.94174e-12	-1.30633	0.172	0.306	1.27259e-07	Naive CD8	Ppp4r3a
4.01545e-12	-1.0723	0.175	0.317	1.29639e-07	Naive CD8	Cbfb
4.07696e-12	-2.9036	0.022	0.119	1.31625e-07	Naive CD8	Fbxw8
4.11191e-12	-2.06965	0.058	0.171	1.32753e-07	Naive CD8	Lclat1
4.12387e-12	-1.27561	0.164	0.304	1.33139e-07	Naive CD8	Map3k1
4.31322e-12	-1.67009	0.093	0.218	1.39252e-07	Naive CD8	Gabpb1
4.48345e-12	-2.29774	0.038	0.143	1.44748e-07	Naive CD8	Umad1
5.16925e-12	-1.39852	0.128	0.258	1.66889e-07	Naive CD8	Cenpa
5.29701e-12	-1.09243	0.383	0.509	1.71014e-07	Naive CD8	Nlrc5
5.52657e-12	-1.88711	0.071	0.185	1.78425e-07	Naive CD8	Smc2
5.55188e-12	-1.40613	0.151	0.289	1.79242e-07	Naive CD8	Plekha5
5.57658e-12	-3.08713	0.015	0.106	1.8004e-07	Naive CD8	Sult2b1
5.82438e-12	-1.10836	0.197	0.335	1.8804e-07	Naive CD8	Sppl2a
6.1974e-12	-1.15563	0.124	0.258	2.00083e-07	Naive CD8	Tial1
6.3029e-12	-2.99165	0.022	0.117	2.03489e-07	Naive CD8	Cx3cr1
6.32194e-12	-2.31758	0.02	0.116	2.04104e-07	Naive CD8	Carhsp1
6.61683e-12	-1.23126	0.288	0.405	2.13624e-07	Naive CD8	Cst7
6.75359e-12	1.54853	0.042	0.009	2.1804e-07	Naive CD8	Rgmb
7.17317e-12	-3.62033	0.007	0.093	2.31586e-07	Naive CD8	Nusap1
7.30753e-12	-2.08167	0.036	0.14	2.35924e-07	Naive CD8	Frmd4b
7.84242e-12	-1.08814	0.093	0.222	2.53193e-07	Naive CD8	Tmem126a
8.21466e-12	-1.2861	0.088	0.213	2.6521e-07	Naive CD8	Cers4
8.35627e-12	-1.47924	0.095	0.218	2.69782e-07	Naive CD8	Tbc1d2b
8.41854e-12	-3.57547	0.005	0.09	2.71792e-07	Naive CD8	Cit
8.45034e-12	-1.71919	0.089	0.209	2.72819e-07	Naive CD8	Pdzd8
8.45358e-12	-1.65352	0.078	0.197	2.72924e-07	Naive CD8	Snx9
8.65411e-12	-1.12462	0.078	0.203	2.79398e-07	Naive CD8	Rnpep
9.14756e-12	-1.28086	0.159	0.292	2.95329e-07	Naive CD8	Med15
9.40256e-12	-1.86989	0.064	0.176	3.03562e-07	Naive CD8	Ahr
9.98535e-12	-1.2989	0.111	0.24	3.22377e-07	Naive CD8	Abr
1.01955e-11	-1.95428	0.04	0.144	3.29162e-07	Naive CD8	Wls
1.02373e-11	-1.51624	0.068	0.186	3.30511e-07	Naive CD8	Commd10
1.03131e-11	-1.1715	0.109	0.24	3.3296e-07	Naive CD8	Dtnbp1
1.03528e-11	-3.57294	0.009	0.095	3.34241e-07	Naive CD8	Cenpe
1.03953e-11	-1.29042	0.203	0.335	3.35611e-07	Naive CD8	Fndc3a
1.06068e-11	-1.54581	0.073	0.189	3.4244e-07	Naive CD8	Sos2
1.07404e-11	-1.40325	0.113	0.239	3.46754e-07	Naive CD8	Mical1
1.15298e-11	-2.39351	0.062	0.17	3.7224e-07	Naive CD8	Pgm2l1
1.17493e-11	-1.29867	0.184	0.314	3.79328e-07	Naive CD8	Galnt2
1.19522e-11	-1.49889	0.131	0.259	3.85877e-07	Naive CD8	Oxr1
1.20804e-11	-1.05822	0.234	0.374	3.90016e-07	Naive CD8	Nptn
1.23213e-11	-1.63955	0.055	0.165	3.97793e-07	Naive CD8	Plekho2
1.23378e-11	-1.01885	0.299	0.438	3.98327e-07	Naive CD8	Nsd1
1.24254e-11	-1.35432	0.21	0.343	4.01155e-07	Naive CD8	Cebpb
1.24399e-11	-2.14589	0.035	0.136	4.01623e-07	Naive CD8	Baiap3
1.25373e-11	-1.28509	0.093	0.216	4.04766e-07	Naive CD8	Mthfsl
1.28789e-11	2.47994	0.024	0.003	4.15796e-07	Naive CD8	1700062C10Rik
1.33797e-11	-2.09054	0.029	0.128	4.31965e-07	Naive CD8	Pear1
1.35937e-11	-1.74978	0.062	0.173	4.38871e-07	Naive CD8	Xdh
1.36243e-11	-1.421	0.128	0.255	4.39861e-07	Naive CD8	Ecpas
1.3757e-11	-1.15043	0.314	0.443	4.44146e-07	Naive CD8	Itpr2
1.42697e-11	-2.05068	0.024	0.119	4.60697e-07	Naive CD8	Fam110a
1.50195e-11	-2.11366	0.016	0.108	4.84904e-07	Naive CD8	Tjp2
1.59902e-11	-1.04629	0.255	0.393	5.16244e-07	Naive CD8	Tmem123
1.61266e-11	-2.50611	0.024	0.117	5.20647e-07	Naive CD8	Asf1b
1.61375e-11	-1.55733	0.115	0.238	5.20998e-07	Naive CD8	Adnp
1.67365e-11	-2.26659	0.035	0.134	5.40339e-07	Naive CD8	Plk3
1.74746e-11	-4.01937	0.004	0.084	5.64168e-07	Naive CD8	Ncapg
1.77453e-11	-2.9264	0.015	0.103	5.72908e-07	Naive CD8	Pbx3
1.7927e-11	-2.06855	0.033	0.132	5.78775e-07	Naive CD8	Ncapd2
1.81516e-11	-1.37207	0.248	0.374	5.86025e-07	Naive CD8	Bcl2l11
1.92092e-11	-3.02361	0.011	0.097	6.20169e-07	Naive CD8	Itgax
2.00045e-11	-1.63721	0.058	0.169	6.45846e-07	Naive CD8	Ak3
2.00921e-11	-1.06126	0.221	0.358	6.48674e-07	Naive CD8	Chd9
2.05631e-11	-1.99182	0.044	0.147	6.63881e-07	Naive CD8	Smox
2.13662e-11	-1.31332	0.188	0.316	6.89808e-07	Naive CD8	Riok1
2.17066e-11	-1.27221	0.151	0.282	7.00796e-07	Naive CD8	Slmap
2.20406e-11	-6.07832	0.002	0.079	7.11582e-07	Naive CD8	Klrb1a
2.27455e-11	-2.94679	0.026	0.119	7.3434e-07	Naive CD8	Jazf1
2.35222e-11	-2.96426	0.026	0.119	7.59416e-07	Naive CD8	Neb
2.37342e-11	-1.48035	0.119	0.242	7.6626e-07	Naive CD8	Tmem164
2.42294e-11	-1.59098	0.058	0.168	7.82247e-07	Naive CD8	Crot
2.56594e-11	-1.32653	0.135	0.264	8.28415e-07	Naive CD8	Ssbp3
2.57851e-11	1.68723	0.049	0.013	8.32471e-07	Naive CD8	Gm19261
2.59875e-11	-1.64588	0.064	0.175	8.39008e-07	Naive CD8	Gpr68
2.63286e-11	-1.52157	0.064	0.175	8.5002e-07	Naive CD8	Gbp3
2.63799e-11	-1.44374	0.12	0.244	8.51676e-07	Naive CD8	Med13
2.69245e-11	-1.51803	0.068	0.18	8.69259e-07	Naive CD8	Pfkfb3
2.73508e-11	1.17496	0.159	0.077	8.8302e-07	Naive CD8	Bbc3
2.75618e-11	-1.72099	0.062	0.172	8.89833e-07	Naive CD8	Pacsin2
2.77667e-11	-1.08771	0.192	0.326	8.96447e-07	Naive CD8	Gnai3
2.78416e-11	-1.17669	0.12	0.249	8.98866e-07	Naive CD8	Tbc1d9b
2.81646e-11	-1.51947	0.102	0.223	9.09293e-07	Naive CD8	Gnptab
3.04774e-11	-1.38301	0.181	0.306	9.83962e-07	Naive CD8	Skil
3.08948e-11	-1.55216	0.064	0.175	9.97437e-07	Naive CD8	Leprot
3.1314e-11	-1.10933	0.186	0.317	1.01097e-06	Naive CD8	Orai1
3.17341e-11	-2.04498	0.049	0.153	1.02453e-06	Naive CD8	Ece1
3.18245e-11	-1.61252	0.062	0.171	1.02745e-06	Naive CD8	Gmnn
3.25639e-11	-1.40594	0.115	0.237	1.05133e-06	Naive CD8	Ptpn4
3.266e-11	-3.07283	0.011	0.095	1.05443e-06	Naive CD8	Napsa
3.33724e-11	-6.53322	0	0.075	1.07743e-06	Naive CD8	Plk1
3.44396e-11	-2.75945	0.015	0.101	1.11188e-06	Naive CD8	Tcrg-C4
3.81698e-11	-2.58869	0.009	0.092	1.23231e-06	Naive CD8	Syne3
3.86382e-11	1.23679	0.188	0.1	1.24743e-06	Naive CD8	Tecpr2
3.96942e-11	-1.14639	0.314	0.445	1.28153e-06	Naive CD8	Itpkb
4.0673e-11	-5.66088	0.002	0.078	1.31313e-06	Naive CD8	Sema6d
4.23113e-11	1.18438	0.1	0.04	1.36602e-06	Naive CD8	Frat2
4.28649e-11	-2.8938	0.009	0.091	1.38389e-06	Naive CD8	Rad51
4.55731e-11	-1.10282	0.708	0.686	1.47133e-06	Naive CD8	H2afz
4.80914e-11	-2.5279	0.031	0.125	1.55263e-06	Naive CD8	Nr4a3
4.86112e-11	-1.20868	0.199	0.326	1.56941e-06	Naive CD8	Psd4
5.06801e-11	-1.02455	0.265	0.399	1.63621e-06	Naive CD8	Pum2
5.26968e-11	-1.62655	0.252	0.357	1.70132e-06	Naive CD8	Adam19
5.39636e-11	-2.24069	0.024	0.115	1.74221e-06	Naive CD8	Tbc1d4
5.43828e-11	-2.0868	0.051	0.153	1.75575e-06	Naive CD8	Rhoq
5.73213e-11	-2.85298	0.016	0.102	1.85062e-06	Naive CD8	Creb3l2
6.098e-11	-1.09769	0.157	0.287	1.96874e-06	Naive CD8	Zfand5
6.13004e-11	-1.57783	0.091	0.206	1.97908e-06	Naive CD8	Fosl2
6.20124e-11	1.25874	0.066	0.021	2.00207e-06	Naive CD8	Vipr1
6.40664e-11	-1.03493	0.237	0.373	2.06838e-06	Naive CD8	Ddx17
6.5167e-11	-1.51868	0.078	0.192	2.10392e-06	Naive CD8	Dnm1l
6.82695e-11	-1.10082	0.21	0.344	2.20408e-06	Naive CD8	Mkln1
6.9734e-11	-3.40779	0.005	0.083	2.25136e-06	Naive CD8	Cntln
7.13651e-11	-1.38753	0.111	0.231	2.30402e-06	Naive CD8	Acsl4
7.26113e-11	-1.01892	0.263	0.394	2.34426e-06	Naive CD8	Setd5
7.48504e-11	-1.22743	0.17	0.296	2.41655e-06	Naive CD8	Kdm3b
7.91997e-11	-1.82373	0.068	0.174	2.55696e-06	Naive CD8	Snx13
7.95201e-11	-1.02289	0.182	0.319	2.56731e-06	Naive CD8	Galnt1
7.97818e-11	-1.10015	0.173	0.302	2.57575e-06	Naive CD8	Pdia4
8.16817e-11	-3.8718	0.004	0.079	2.63709e-06	Naive CD8	Bub1b
8.21891e-11	-1.62193	0.071	0.18	2.65348e-06	Naive CD8	Vopp1
8.31243e-11	-1.24673	0.119	0.241	2.68367e-06	Naive CD8	Lmbrd1
8.34672e-11	-4.34765	0.002	0.076	2.69474e-06	Naive CD8	Cdc45
8.59242e-11	-2.10749	0.047	0.147	2.77406e-06	Naive CD8	Otud7b
8.67803e-11	-1.85955	0.051	0.152	2.8017e-06	Naive CD8	Bcl2l1
9.24121e-11	-1.31212	0.119	0.241	2.98352e-06	Naive CD8	Ptpn11
9.57768e-11	-1.16948	0.266	0.393	3.09215e-06	Naive CD8	Zfp148
1.03217e-10	-6.00291	0.002	0.075	3.33236e-06	Naive CD8	Socs2
1.05631e-10	-2.67668	0.009	0.089	3.41031e-06	Naive CD8	Bspry
1.07993e-10	-4.24589	0.004	0.078	3.48655e-06	Naive CD8	Hmmr
1.09782e-10	-2.31564	0.033	0.125	3.5443e-06	Naive CD8	Prelid2
1.10089e-10	-1.87015	0.035	0.129	3.55421e-06	Naive CD8	Dennd5a
1.11514e-10	-1.19629	0.13	0.254	3.60024e-06	Naive CD8	Mindy3
1.14113e-10	-1.41212	0.088	0.201	3.68414e-06	Naive CD8	Unc119b
1.14828e-10	-3.63321	0.007	0.085	3.70722e-06	Naive CD8	Spry2
1.17854e-10	-2.42504	0.029	0.12	3.80492e-06	Naive CD8	Hspa4l
1.18772e-10	-1.18345	0.219	0.347	3.83454e-06	Naive CD8	Btbd9
1.19471e-10	-1.71357	0.066	0.171	3.85712e-06	Naive CD8	Zdhhc21
1.2025e-10	-1.04365	0.144	0.275	3.88228e-06	Naive CD8	Egln1
1.28186e-10	-1.17739	0.115	0.235	4.13848e-06	Naive CD8	Rab19
1.31988e-10	-3.86336	0.004	0.078	4.26123e-06	Naive CD8	Tubb6
1.32398e-10	-1.08302	0.141	0.267	4.27446e-06	Naive CD8	Ssr1
1.36272e-10	-1.35543	0.099	0.215	4.39955e-06	Naive CD8	Pxn
1.39889e-10	-1.25478	0.082	0.196	4.51632e-06	Naive CD8	Faim
1.43953e-10	-1.0938	0.124	0.247	4.64752e-06	Naive CD8	Vps13d
1.44316e-10	-1.22394	0.177	0.302	4.65925e-06	Naive CD8	Ubr5
1.44679e-10	1.68915	0.064	0.02	4.67095e-06	Naive CD8	E230032D23Rik
1.45378e-10	2.03418	0.04	0.009	4.69353e-06	Naive CD8	Cnga1
1.46958e-10	-1.54262	0.104	0.218	4.74455e-06	Naive CD8	Slc10a7
1.474e-10	-2.55418	0.009	0.088	4.75881e-06	Naive CD8	Gabarapl1
1.50596e-10	-4.18253	0.005	0.08	4.86198e-06	Naive CD8	Fes
1.50694e-10	-1.25437	0.119	0.239	4.86515e-06	Naive CD8	Coro1c
1.54832e-10	1.00686	0.179	0.094	4.99874e-06	Naive CD8	Gpr146
1.55792e-10	-3.28085	0.02	0.104	5.02975e-06	Naive CD8	Csf1
1.56811e-10	-1.23207	0.119	0.237	5.06265e-06	Naive CD8	Rnf169
1.57815e-10	-1.03402	0.115	0.241	5.09505e-06	Naive CD8	Impa1
1.57877e-10	4.26428	0.013	0.001	5.09706e-06	Naive CD8	1700061G19Rik
1.62727e-10	-1.52538	0.042	0.139	5.25365e-06	Naive CD8	Plin2
1.62957e-10	-1.02816	0.113	0.234	5.26107e-06	Naive CD8	Slc35b1
1.71494e-10	-1.11236	0.268	0.396	5.53668e-06	Naive CD8	Iqgap2
1.73996e-10	-1.06233	0.184	0.314	5.61746e-06	Naive CD8	Baz1b
1.74839e-10	-4.93733	0.002	0.073	5.64467e-06	Naive CD8	Stk32c
1.82377e-10	-1.84261	0.022	0.109	5.88803e-06	Naive CD8	Plk4
1.8366e-10	-4.8576	0.004	0.076	5.92947e-06	Naive CD8	Gpm6b
1.86824e-10	-1.52385	0.111	0.225	6.03162e-06	Naive CD8	Sp4
2.05787e-10	-1.64414	0.046	0.144	6.64382e-06	Naive CD8	Ptpn9
2.07835e-10	-1.16084	0.175	0.295	6.70994e-06	Naive CD8	Pcna
2.08702e-10	-4.6963	0.004	0.076	6.73793e-06	Naive CD8	Fignl1
2.09186e-10	-1.52771	0.162	0.28	6.75358e-06	Naive CD8	Zfp407
2.12155e-10	-1.08013	0.175	0.304	6.84942e-06	Naive CD8	Ptpra
2.21788e-10	-2.42493	0.015	0.095	7.16042e-06	Naive CD8	Ddx28
2.26858e-10	-1.37753	0.15	0.27	7.3241e-06	Naive CD8	Raf1
2.29953e-10	-1.50926	0.08	0.19	7.42404e-06	Naive CD8	Nedd4
2.33373e-10	-1.01741	0.113	0.235	7.53445e-06	Naive CD8	Ergic2
2.36408e-10	-1.69964	0.117	0.23	7.63243e-06	Naive CD8	Sgms1
2.50955e-10	-1.50782	0.093	0.205	8.1021e-06	Naive CD8	Arhgap31
2.52288e-10	-2.73218	0.011	0.089	8.14513e-06	Naive CD8	Smim3
2.52585e-10	-1.19796	0.232	0.35	8.15472e-06	Naive CD8	Gm4070
2.68408e-10	-1.9144	0.046	0.142	8.66555e-06	Naive CD8	Sec24d
2.70596e-10	-3.13954	0.004	0.076	8.73618e-06	Naive CD8	Ccdc136
2.73147e-10	-1.38251	0.057	0.158	8.81855e-06	Naive CD8	Pik3cg
2.82715e-10	-1.89726	0.044	0.14	9.12746e-06	Naive CD8	Blm
2.86372e-10	-2.06963	0.033	0.123	9.24551e-06	Naive CD8	Myo6
2.87305e-10	-1.00284	0.151	0.28	9.27564e-06	Naive CD8	Hk1
2.96237e-10	-1.74137	0.047	0.144	9.56402e-06	Naive CD8	Pqlc3
3.06185e-10	-1.17093	0.175	0.298	9.88518e-06	Naive CD8	Ralgapa2
3.12772e-10	-2.21396	0.049	0.146	1.00978e-05	Naive CD8	Prim2
3.17684e-10	-5.98496	0	0.068	1.02564e-05	Naive CD8	Depdc1a
3.23871e-10	2.47903	0.016	0.002	1.04562e-05	Naive CD8	Fam240a
3.26967e-10	-1.28045	0.137	0.257	1.05561e-05	Naive CD8	Xpo1
3.36061e-10	-1.2246	0.06	0.165	1.08497e-05	Naive CD8	Lman1
3.67527e-10	1.43846	0.122	0.056	1.18656e-05	Naive CD8	1810041H14Rik
3.71878e-10	-2.25892	0.046	0.139	1.20061e-05	Naive CD8	Tg
3.89696e-10	-1.15725	0.162	0.284	1.25813e-05	Naive CD8	Dlg1
3.90053e-10	-1.85846	0.047	0.143	1.25929e-05	Naive CD8	Gng12
3.96873e-10	-3.80492	0.009	0.084	1.2813e-05	Naive CD8	Rnf43
3.99382e-10	-1.01885	0.27	0.391	1.2894e-05	Naive CD8	Oga
4.11638e-10	-1.12613	0.089	0.202	1.32897e-05	Naive CD8	Ppp2r2d
4.14563e-10	-1.01822	0.203	0.33	1.33842e-05	Naive CD8	Ppp6r3
4.22854e-10	-1.9116	0.038	0.13	1.36518e-05	Naive CD8	Rps6ka5
4.35196e-10	-2.29616	0.02	0.102	1.40503e-05	Naive CD8	Cpped1
4.35527e-10	-2.34022	0.029	0.116	1.4061e-05	Naive CD8	E130308A19Rik
4.4195e-10	-2.87957	0.015	0.093	1.42684e-05	Naive CD8	Gpr160
4.64825e-10	-1.58928	0.06	0.161	1.50069e-05	Naive CD8	Pold3
4.75112e-10	-4.26311	0.002	0.07	1.5339e-05	Naive CD8	Zbtb32
4.80603e-10	-1.80019	0.046	0.14	1.55163e-05	Naive CD8	Rab11fip1
4.82019e-10	-1.85418	0.066	0.165	1.5562e-05	Naive CD8	Hells
4.84788e-10	-2.96784	0.007	0.08	1.56514e-05	Naive CD8	Ccnb1
4.85453e-10	-1.96884	0.018	0.1	1.56728e-05	Naive CD8	Gm4316
5.09277e-10	-3.57794	0.005	0.077	1.6442e-05	Naive CD8	Cdca2
5.2008e-10	-3.03008	0.015	0.092	1.67908e-05	Naive CD8	Itih5
5.21307e-10	-1.60049	0.106	0.214	1.68304e-05	Naive CD8	Wdr44
5.26612e-10	-3.70348	0.013	0.089	1.70017e-05	Naive CD8	Cenpf
5.5361e-10	-1.05355	0.23	0.353	1.78733e-05	Naive CD8	Stx8
5.61788e-10	-3.25194	0.004	0.073	1.81373e-05	Naive CD8	Kif4
5.64333e-10	-1.3214	0.257	0.367	1.82195e-05	Naive CD8	Sorl1
5.82827e-10	-2.60383	0.026	0.109	1.88166e-05	Naive CD8	Myo5a
5.83561e-10	-2.86211	0.007	0.08	1.88403e-05	Naive CD8	Cep55
5.95538e-10	-1.16452	0.091	0.202	1.92269e-05	Naive CD8	Smco4
5.96974e-10	-1.38373	0.15	0.264	1.92733e-05	Naive CD8	Man2a1
6.0676e-10	-1.49188	0.053	0.151	1.95893e-05	Naive CD8	Ap1s2
6.07767e-10	-1.12291	0.254	0.376	1.96218e-05	Naive CD8	Smg6
6.21186e-10	-1.61533	0.082	0.187	2.0055e-05	Naive CD8	Hivep1
6.22678e-10	-1.92758	0.02	0.102	2.01031e-05	Naive CD8	Anxa4
6.37906e-10	-1.09395	0.133	0.252	2.05948e-05	Naive CD8	Arhgap17
6.38762e-10	-2.27294	0.027	0.112	2.06224e-05	Naive CD8	Mast2
6.7653e-10	-1.00137	0.122	0.242	2.18418e-05	Naive CD8	Commd1
7.02499e-10	-1.55139	0.064	0.164	2.26802e-05	Naive CD8	Skap2
7.62937e-10	-1.11923	0.089	0.2	2.46314e-05	Naive CD8	Ugp2
7.69405e-10	-1.03404	0.084	0.195	2.48402e-05	Naive CD8	Atp6v1a
7.70249e-10	-3.14694	0.011	0.085	2.48675e-05	Naive CD8	Ncald
7.71972e-10	-1.15814	0.19	0.31	2.49231e-05	Naive CD8	Rftn1
8.10338e-10	-1.41651	0.095	0.203	2.61617e-05	Naive CD8	Slc16a6
8.33704e-10	-1.60688	0.082	0.186	2.69161e-05	Naive CD8	R3hdm2
8.36558e-10	-1.93965	0.036	0.125	2.70083e-05	Naive CD8	Agfg2
8.5075e-10	-1.21247	0.084	0.193	2.74665e-05	Naive CD8	Sec23b
8.75793e-10	-1.67663	0.078	0.18	2.8275e-05	Naive CD8	Gata3
8.8751e-10	-1.33484	0.104	0.214	2.86532e-05	Naive CD8	Dnajc13
9.12412e-10	-1.31005	0.206	0.315	2.94572e-05	Naive CD8	Tubb4b
9.4961e-10	-1.72447	0.058	0.154	3.06582e-05	Naive CD8	Gmeb2
9.51737e-10	-1.00474	0.148	0.267	3.07268e-05	Naive CD8	Oas1a
9.78779e-10	-1.60088	0.073	0.174	3.15999e-05	Naive CD8	Vwa8
1.01398e-09	-1.64999	0.068	0.166	3.27364e-05	Naive CD8	Atg16l2
1.01992e-09	-1.29967	0.12	0.231	3.2928e-05	Naive CD8	Mtmr12
1.05666e-09	-1.00943	0.226	0.348	3.41142e-05	Naive CD8	Rsf1
1.06436e-09	-2.16436	0.007	0.078	3.43627e-05	Naive CD8	Cenpk
1.08184e-09	-2.69389	0.013	0.087	3.49271e-05	Naive CD8	Aurkb
1.09148e-09	-2.055	0.073	0.169	3.52385e-05	Naive CD8	Tmem64
1.10434e-09	-2.98517	0.02	0.098	3.56538e-05	Naive CD8	Sv2c
1.11013e-09	-1.1587	0.21	0.331	3.58404e-05	Naive CD8	Rsrc1
1.11689e-09	-2.07553	0.018	0.097	3.60587e-05	Naive CD8	Ncaph
1.12268e-09	-7.09195	0.002	0.067	3.62457e-05	Naive CD8	Klra8
1.1457e-09	-1.03484	0.131	0.248	3.6989e-05	Naive CD8	Blmh
1.18022e-09	-1.19577	0.106	0.218	3.81036e-05	Naive CD8	Abhd2
1.20276e-09	-1.59981	0.047	0.14	3.88311e-05	Naive CD8	Fuca2
1.23294e-09	-3.34032	0.015	0.089	3.98054e-05	Naive CD8	Rap1gap2
1.24344e-09	-2.72622	0.016	0.093	4.01444e-05	Naive CD8	Ptpn13
1.24535e-09	-1.18924	0.099	0.209	4.0206e-05	Naive CD8	Trabd
1.33394e-09	-2.21714	0.013	0.087	4.30661e-05	Naive CD8	Slc43a3
1.33802e-09	-1.4713	0.042	0.133	4.3198e-05	Naive CD8	Uap1
1.40019e-09	-1.59659	0.08	0.183	4.52052e-05	Naive CD8	Spred2
1.46571e-09	-3.91181	0.004	0.07	4.73206e-05	Naive CD8	Aspm
1.49729e-09	-2.05108	0.013	0.087	4.834e-05	Naive CD8	Pole
1.52886e-09	-2.21768	0.015	0.09	4.93594e-05	Naive CD8	Ndc80
1.55485e-09	-1.09091	0.168	0.287	5.01983e-05	Naive CD8	Virma
1.57441e-09	-1.07836	0.102	0.214	5.08299e-05	Naive CD8	Rbbp8
1.64419e-09	-1.31707	0.124	0.235	5.30827e-05	Naive CD8	Dtnb
1.66299e-09	-1.05124	0.135	0.251	5.36897e-05	Naive CD8	Mtch1
1.67852e-09	-2.52085	0.036	0.12	5.4191e-05	Naive CD8	Klra7
1.71468e-09	-3.62122	0.009	0.079	5.53585e-05	Naive CD8	Ifi211
1.71625e-09	-1.2049	0.131	0.246	5.54093e-05	Naive CD8	Mapk14
1.74097e-09	-1.06391	0.276	0.389	5.62072e-05	Naive CD8	Jmjd1c
1.74988e-09	-1.15458	0.109	0.221	5.64949e-05	Naive CD8	Hat1
1.84165e-09	-1.19289	0.055	0.151	5.94577e-05	Naive CD8	Lockd
1.86872e-09	-1.17834	0.08	0.184	6.03317e-05	Naive CD8	C2cd5
1.87786e-09	-1.20132	0.113	0.223	6.06267e-05	Naive CD8	Zfp52
1.91876e-09	-1.02881	0.232	0.35	6.19472e-05	Naive CD8	Tm9sf2
1.91969e-09	-1.97751	0.016	0.092	6.19773e-05	Naive CD8	Chaf1a
1.92801e-09	-1.02125	0.166	0.282	6.22459e-05	Naive CD8	Hpf1
1.94061e-09	-1.96249	0.046	0.134	6.26524e-05	Naive CD8	Syt11
2.03996e-09	-1.01604	0.119	0.233	6.586e-05	Naive CD8	Bak1
2.07138e-09	-3.94298	0.005	0.072	6.68743e-05	Naive CD8	Kifc1
2.10399e-09	-1.05972	0.192	0.311	6.79273e-05	Naive CD8	Atp9b
2.12629e-09	-1.14741	0.199	0.315	6.86473e-05	Naive CD8	Kdm6a
2.16736e-09	-2.34403	0.031	0.113	6.99733e-05	Naive CD8	Tnk2
2.18681e-09	-2.52833	0.024	0.102	7.06013e-05	Naive CD8	Adam9
2.21943e-09	-2.63817	0.024	0.102	7.16542e-05	Naive CD8	Pcyt1a
2.24169e-09	-1.26914	0.068	0.166	7.23731e-05	Naive CD8	Scly
2.24532e-09	-2.66879	0.013	0.085	7.24903e-05	Naive CD8	Pdgfb
2.31784e-09	-3.32031	0.009	0.078	7.48315e-05	Naive CD8	Prnp
2.42343e-09	-2.80508	0.02	0.096	7.82404e-05	Naive CD8	Ulbp1
2.43364e-09	-1.63476	0.027	0.109	7.85701e-05	Naive CD8	Tacc3
2.44563e-09	-4.56943	0.005	0.071	7.89573e-05	Naive CD8	Il1r2
2.50622e-09	-3.22056	0.007	0.075	8.09132e-05	Naive CD8	Selenon
2.53661e-09	-4.15921	0.007	0.075	8.18946e-05	Naive CD8	Plcb4
2.57316e-09	-1.15863	0.19	0.306	8.30746e-05	Naive CD8	Asxl1
2.59572e-09	-1.76096	0.047	0.137	8.38028e-05	Naive CD8	Ssh1
2.63204e-09	-1.29574	0.066	0.164	8.49754e-05	Naive CD8	Cdc42ep3
2.64558e-09	-1.3315	0.047	0.139	8.54126e-05	Naive CD8	Tmem120a
2.67153e-09	-1.24064	0.084	0.185	8.62504e-05	Naive CD8	Tipin
2.70429e-09	-2.40435	0.033	0.115	8.7308e-05	Naive CD8	Bclaf3
2.73034e-09	-1.07937	0.186	0.302	8.81492e-05	Naive CD8	Aftph
2.74549e-09	-1.64454	0.064	0.158	8.86381e-05	Naive CD8	Mirt1
2.82357e-09	2.02703	0.057	0.018	9.1159e-05	Naive CD8	Trbv17
2.85402e-09	-1.40396	0.06	0.155	9.2142e-05	Naive CD8	Cisd3
2.91794e-09	-2.42034	0.036	0.119	9.42055e-05	Naive CD8	Fosb
2.94088e-09	-1.1814	0.117	0.226	9.49464e-05	Naive CD8	Stap1
2.97761e-09	-2.06006	0.053	0.143	9.61321e-05	Naive CD8	Camkmt
3.05926e-09	-1.23172	0.066	0.164	9.87682e-05	Naive CD8	Rnaseh2b
3.06182e-09	-1.30021	0.062	0.157	9.88508e-05	Naive CD8	Stx7
3.153e-09	-1.50544	0.104	0.206	0.000101795	Naive CD8	A430093F15Rik
3.20021e-09	-1.07109	0.141	0.254	0.000103319	Naive CD8	Atp6v0a2
3.22182e-09	-1.88038	0.055	0.145	0.000104016	Naive CD8	Slc2a3
3.27902e-09	-1.52938	0.049	0.139	0.000105863	Naive CD8	Phf11a
3.35813e-09	-1.3477	0.108	0.213	0.000108417	Naive CD8	Fut8
3.39282e-09	-1.48478	0.177	0.286	0.000109537	Naive CD8	Pvt1
3.42698e-09	-4.13631	0.004	0.067	0.00011064	Naive CD8	Bub1
3.44022e-09	-1.11514	0.1	0.208	0.000111068	Naive CD8	Rab43
3.45013e-09	-2.16406	0.015	0.087	0.000111388	Naive CD8	Kif22
3.51477e-09	-1.41769	0.075	0.174	0.000113474	Naive CD8	Kpna3
3.52438e-09	1.12107	0.106	0.047	0.000113785	Naive CD8	Gm11084
3.53583e-09	-5.42791	0.002	0.064	0.000114154	Naive CD8	Pde4a
3.5439e-09	-1.07675	0.199	0.314	0.000114415	Naive CD8	Lax1
3.55433e-09	-1.46705	0.086	0.186	0.000114752	Naive CD8	Clasp1
3.59036e-09	-1.37712	0.082	0.183	0.000115915	Naive CD8	Nol10
3.68516e-09	-3.63987	0.004	0.067	0.000118976	Naive CD8	Prr5l
3.8933e-09	-1.14554	0.248	0.359	0.000125695	Naive CD8	Ambra1
3.94288e-09	-2.37613	0.026	0.103	0.000127296	Naive CD8	Gas7
4.01873e-09	-1.70094	0.053	0.144	0.000129745	Naive CD8	Mms22l
4.02367e-09	-1.24744	0.073	0.17	0.000129904	Naive CD8	Sh2b1
4.08991e-09	-1.12467	0.206	0.321	0.000132043	Naive CD8	Tbl1xr1
4.09375e-09	-1.2093	0.155	0.268	0.000132167	Naive CD8	Gbf1
4.1985e-09	-1.02806	0.241	0.352	0.000135548	Naive CD8	Usp18
4.25236e-09	-3.48675	0.002	0.063	0.000137288	Naive CD8	Mis18bp1
4.25466e-09	-1.47207	0.071	0.167	0.000137362	Naive CD8	Ppme1
4.43986e-09	-1.56853	0.057	0.147	0.000143341	Naive CD8	Tcirg1
4.44852e-09	-1.38019	0.082	0.182	0.000143621	Naive CD8	Hmgcr
4.47477e-09	-1.70966	0.022	0.099	0.000144468	Naive CD8	Prdx4
4.63262e-09	-1.74243	0.051	0.14	0.000149564	Naive CD8	Cenpc1
4.72081e-09	-3.05789	0.035	0.114	0.000152411	Naive CD8	Hist1h2ap
4.89268e-09	-1.31055	0.051	0.141	0.00015796	Naive CD8	Gm45716
4.95644e-09	-3.55712	0.009	0.076	0.000160019	Naive CD8	Serpina3f
4.99246e-09	-1.16168	0.168	0.28	0.000161182	Naive CD8	Nup98
5.10298e-09	1.02565	0.06	0.02	0.00016475	Naive CD8	Gm16083
5.13973e-09	-3.33534	0.005	0.07	0.000165936	Naive CD8	Neil3
5.23617e-09	-4.68483	0.004	0.066	0.00016905	Naive CD8	Zbtb16
5.46598e-09	-2.82253	0.013	0.082	0.000176469	Naive CD8	Bard1
5.58851e-09	-1.35169	0.084	0.183	0.000180425	Naive CD8	Trappc10
5.61318e-09	-2.90273	0.005	0.069	0.000181222	Naive CD8	Ckap2l
5.66049e-09	-1.36568	0.024	0.101	0.000182749	Naive CD8	Baiap2
5.72795e-09	-3.37723	0.011	0.078	0.000184927	Naive CD8	Cdc20
5.74677e-09	-1.88782	0.051	0.138	0.000185534	Naive CD8	Spidr
6.11015e-09	-3.31347	0.016	0.088	0.000197266	Naive CD8	Spp1
6.12256e-09	-2.07142	0.031	0.11	0.000197667	Naive CD8	Grk5
6.43279e-09	-3.07817	0.007	0.072	0.000207683	Naive CD8	Arhgap11a
6.82628e-09	-1.13819	0.144	0.253	0.000220387	Naive CD8	Mark3
6.87366e-09	-1.55627	0.073	0.167	0.000221916	Naive CD8	Trip4
6.87885e-09	-1.20093	0.108	0.213	0.000222084	Naive CD8	Amfr
7.10457e-09	-1.4564	0.102	0.201	0.000229371	Naive CD8	Ttc7b
7.13268e-09	-1.28822	0.084	0.183	0.000230279	Naive CD8	Klc1
7.36387e-09	-4.80414	0.002	0.061	0.000237743	Naive CD8	Tnfsf12
7.3871e-09	-3.60693	0.002	0.062	0.000238492	Naive CD8	Esco2
7.39759e-09	-1.32466	0.186	0.29	0.000238831	Naive CD8	Fbxo11
7.45564e-09	-1.13983	0.113	0.219	0.000240705	Naive CD8	Coro7
7.54015e-09	-1.43304	0.091	0.191	0.000243434	Naive CD8	Cdyl
7.56711e-09	-1.24243	0.077	0.174	0.000244304	Naive CD8	Mogs
7.62784e-09	-1.40729	0.266	0.368	0.000246265	Naive CD8	Mctp2
7.77648e-09	-1.36367	0.044	0.128	0.000251064	Naive CD8	Hivep3
8.00061e-09	-1.08783	0.318	0.424	0.0002583	Naive CD8	Chd2
8.00255e-09	-1.85301	0.022	0.096	0.000258362	Naive CD8	Dlgap5
8.20536e-09	-2.66515	0.007	0.071	0.00026491	Naive CD8	Brca1
8.49736e-09	-3.85495	0.002	0.061	0.000274337	Naive CD8	Spag5
8.70491e-09	-3.72033	0.005	0.068	0.000281038	Naive CD8	Tcrg-C1
8.90925e-09	-1.08507	0.139	0.249	0.000287635	Naive CD8	Atp2a3
9.17621e-09	-1.14532	0.097	0.197	0.000296254	Naive CD8	Tfdp1
9.31601e-09	-2.89305	0.009	0.074	0.000300767	Naive CD8	Tmcc3
9.31622e-09	-2.22589	0.013	0.081	0.000300774	Naive CD8	Irf5
9.49299e-09	-2.48742	0.011	0.077	0.000306481	Naive CD8	Nek6
9.52653e-09	-1.17695	0.06	0.153	0.000307564	Naive CD8	Dpysl2
9.87735e-09	-1.05769	0.113	0.221	0.00031889	Naive CD8	Mgat2
1.05014e-08	1.27297	0.049	0.015	0.000339037	Naive CD8	Rnf122
1.06231e-08	-1.56188	0.015	0.084	0.000342966	Naive CD8	Hist1h2ag
1.06271e-08	-1.96715	0.047	0.132	0.000343095	Naive CD8	Lrmda
1.06418e-08	-4.68283	0.004	0.063	0.000343569	Naive CD8	Crmp1
1.06493e-08	-2.85504	0.004	0.064	0.000343813	Naive CD8	Dcxr
1.1018e-08	-1.18362	0.029	0.108	0.000355716	Naive CD8	Eml2
1.12332e-08	-1.53126	0.058	0.148	0.000362664	Naive CD8	Prep
1.13023e-08	-1.45104	0.104	0.204	0.000364896	Naive CD8	Map3k8
1.19272e-08	1.17191	0.082	0.034	0.000385068	Naive CD8	Haao
1.19573e-08	-1.75443	0.051	0.135	0.00038604	Naive CD8	Pip4k2b
1.19834e-08	-1.07815	0.161	0.27	0.000386883	Naive CD8	Cds2
1.20377e-08	1.51247	0.038	0.01	0.000388637	Naive CD8	Gm26771
1.2983e-08	-1.28851	0.151	0.258	0.000419155	Naive CD8	Nabp1
1.31133e-08	-2.10457	0.1	0.192	0.000423364	Naive CD8	Hist1h1b
1.32402e-08	1.02801	0.214	0.132	0.000427461	Naive CD8	Gm11808
1.33704e-08	-1.26524	0.075	0.169	0.000431665	Naive CD8	Mmgt2
1.37111e-08	-1.69218	0.027	0.103	0.000442663	Naive CD8	Cyp51
1.41866e-08	-4.35126	0.005	0.066	0.000458014	Naive CD8	Pdzd2
1.44559e-08	-1.43164	0.047	0.132	0.000466708	Naive CD8	Ggh
1.49002e-08	-1.58635	0.073	0.164	0.000481052	Naive CD8	Lnx2
1.52964e-08	-1.11617	0.219	0.326	0.000493845	Naive CD8	Dgkd
1.53387e-08	2.93799	0.011	0.001	0.000495211	Naive CD8	Gm31641
1.55234e-08	-3.86452	0.002	0.059	0.000501172	Naive CD8	Stil
1.55507e-08	-2.54047	0.015	0.082	0.000502054	Naive CD8	Fgr
1.56301e-08	-1.49285	0.091	0.186	0.000504617	Naive CD8	Rnf19b
1.56396e-08	-1.1075	0.201	0.312	0.000504925	Naive CD8	Tnrc6a
1.56713e-08	-1.55419	0.078	0.171	0.000505947	Naive CD8	Hilpda
1.63002e-08	-5.9925	0	0.055	0.000526253	Naive CD8	Plod2
1.65045e-08	-1.03599	0.068	0.161	0.000532847	Naive CD8	Fen1
1.66302e-08	-1.49726	0.148	0.248	0.000536905	Naive CD8	Tasp1
1.69319e-08	-1.23406	0.119	0.22	0.000546647	Naive CD8	Cdc73
1.71675e-08	-3.74562	0.002	0.059	0.000554252	Naive CD8	Nuf2
1.78457e-08	1.27547	0.12	0.06	0.000576147	Naive CD8	Nudt8
1.8016e-08	-5.51957	0	0.055	0.000581646	Naive CD8	Kntc1
1.82175e-08	-2.69475	0.026	0.097	0.000588151	Naive CD8	Cep85l
1.84021e-08	3.06863	0.02	0.003	0.000594112	Naive CD8	A930002I21Rik
1.85022e-08	-1.12915	0.184	0.293	0.000597343	Naive CD8	Srgap2
1.87718e-08	-1.57696	0.024	0.097	0.000606048	Naive CD8	Cdca7
1.88182e-08	-3.36873	0.005	0.065	0.000607546	Naive CD8	Cenpm
1.89401e-08	-5.97887	0	0.055	0.000611482	Naive CD8	Plekhf1
1.93472e-08	-1.54899	0.058	0.144	0.000624626	Naive CD8	Grn
1.95218e-08	-1.31526	0.073	0.165	0.000630262	Naive CD8	Strn
1.96456e-08	-1.93624	0.013	0.079	0.000634259	Naive CD8	Zbtb7b
2.02043e-08	1.28937	0.068	0.025	0.000652297	Naive CD8	Tlr1
2.0289e-08	-2.45906	0.002	0.058	0.000655029	Naive CD8	Ska1
2.17896e-08	-1.20382	0.062	0.152	0.000703477	Naive CD8	Hmces
2.18621e-08	-4.29334	0.002	0.058	0.000705817	Naive CD8	Tox2
2.18881e-08	-1.04041	0.142	0.249	0.000706656	Naive CD8	Cyb5b
2.22869e-08	-1.07923	0.126	0.229	0.000719532	Naive CD8	Mthfs
2.34619e-08	-3.73735	0.004	0.061	0.000757467	Naive CD8	Adssl1
2.43543e-08	-1.10022	0.162	0.269	0.000786279	Naive CD8	Map3k5
2.55723e-08	-1.05459	0.122	0.226	0.000825603	Naive CD8	Mink1
2.60081e-08	-3.00857	0.007	0.068	0.000839673	Naive CD8	Cip2a
2.602e-08	-1.33393	0.066	0.155	0.000840055	Naive CD8	Trp53i11
2.63072e-08	-1.09734	0.111	0.212	0.000849329	Naive CD8	Gps1
2.63942e-08	-1.50801	0.06	0.146	0.000852138	Naive CD8	Tshz1
2.7225e-08	-1.19466	0.077	0.17	0.000878958	Naive CD8	Slc35b2
2.79059e-08	1.39364	0.08	0.034	0.000900942	Naive CD8	H2-Oa
2.85611e-08	-1.3041	0.071	0.161	0.000922094	Naive CD8	Zfpm1
2.89513e-08	-1.20775	0.051	0.135	0.000934693	Naive CD8	Hmgxb4
2.93952e-08	-1.47023	0.049	0.132	0.000949026	Naive CD8	Lin54
2.9683e-08	-1.03877	0.1	0.198	0.000958316	Naive CD8	Reep3
2.98988e-08	-1.11882	0.029	0.105	0.000965284	Naive CD8	Hmgb3
3.05129e-08	-1.0744	0.144	0.249	0.00098511	Naive CD8	Map2k1
3.06219e-08	-4.42188	0.005	0.063	0.000988628	Naive CD8	Dst
3.07072e-08	-1.32696	0.082	0.174	0.000991382	Naive CD8	Rab37
3.12024e-08	-1.45478	0.1	0.194	0.00100737	Naive CD8	Fbxw7
3.25354e-08	-1.62851	0.016	0.083	0.0010504	Naive CD8	Gins2
3.36588e-08	-1.84367	0.015	0.08	0.00108667	Naive CD8	Tmem97
3.38347e-08	-1.48104	0.06	0.146	0.00109235	Naive CD8	Arntl
3.43474e-08	-1.13287	0.133	0.234	0.0011089	Naive CD8	Psme4
3.4419e-08	-2.16885	0.009	0.07	0.00111122	Naive CD8	Shcbp1
3.48493e-08	1.28735	0.049	0.016	0.00112511	Naive CD8	A630014C17Rik
3.49541e-08	-1.06914	0.277	0.38	0.00112849	Naive CD8	Snd1
3.50008e-08	-1.43831	0.047	0.129	0.00113	Naive CD8	Phlda1
3.50924e-08	-1.93899	0.026	0.096	0.00113296	Naive CD8	Kctd9
3.65743e-08	-1.26119	0.179	0.283	0.0011808	Naive CD8	Rel
3.77689e-08	-5.42158	0.002	0.056	0.00121937	Naive CD8	Klra9
3.78671e-08	-4.50236	0.004	0.059	0.00122254	Naive CD8	2210408F21Rik
3.88586e-08	-1.20709	0.104	0.201	0.00125455	Naive CD8	Topbp1
3.90133e-08	-1.25245	0.06	0.146	0.00125955	Naive CD8	Ormdl1
3.93733e-08	-1.21202	0.128	0.226	0.00127117	Naive CD8	Pspc1
3.9894e-08	-1.13091	0.29	0.393	0.00128798	Naive CD8	Vti1a
3.99845e-08	-2.56843	0.005	0.063	0.0012909	Naive CD8	Poc1a
4.03569e-08	3.11446	0.013	0.001	0.00130292	Naive CD8	Wnk3
4.21152e-08	-3.47485	0.007	0.066	0.00135969	Naive CD8	Epas1
4.24371e-08	-2.14816	0.013	0.076	0.00137008	Naive CD8	Syce2
4.25423e-08	-1.85761	0.049	0.129	0.00137348	Naive CD8	Fmnl3
4.36943e-08	-2.51087	0.018	0.084	0.00141067	Naive CD8	Cpd
4.39405e-08	-1.84669	0.069	0.154	0.00141862	Naive CD8	Egr1
4.4291e-08	-1.1758	0.099	0.193	0.00142994	Naive CD8	Tmem127
4.44397e-08	-2.46365	0.009	0.069	0.00143473	Naive CD8	Gm17745
4.4854e-08	-1.04871	0.166	0.269	0.00144811	Naive CD8	Zfc3h1
4.55577e-08	-2.47218	0.015	0.079	0.00147083	Naive CD8	Cenpp
4.57755e-08	-1.44543	0.104	0.197	0.00147786	Naive CD8	Mosmo
4.59772e-08	-1.68889	0.018	0.085	0.00148437	Naive CD8	Dubr
4.63349e-08	-1.11169	0.199	0.3	0.00149592	Naive CD8	Rlf
4.80278e-08	-1.2542	0.113	0.21	0.00155058	Naive CD8	Sik2
4.80362e-08	-1.81871	0.04	0.116	0.00155085	Naive CD8	Rabgef1
4.94181e-08	2.88086	0.015	0.002	0.00159546	Naive CD8	Gm47230
4.949e-08	-2.31795	0.009	0.069	0.00159778	Naive CD8	Cdkn3
4.95433e-08	-1.23391	0.102	0.196	0.00159951	Naive CD8	Nfkbid
5.01119e-08	-1.89138	0.029	0.1	0.00161786	Naive CD8	Myo18a
5.19128e-08	-1.32589	0.057	0.139	0.00167601	Naive CD8	Micu1
5.27074e-08	-1.63315	0.075	0.16	0.00170166	Naive CD8	Gpr107
5.31989e-08	1.38958	0.042	0.013	0.00171753	Naive CD8	Nacc2
5.33296e-08	-1.54811	0.133	0.228	0.00172175	Naive CD8	Chst11
5.33787e-08	-1.12294	0.113	0.211	0.00172333	Naive CD8	Cep250
5.4267e-08	-1.24174	0.104	0.199	0.00175201	Naive CD8	Ino80d
5.50493e-08	-1.59695	0.035	0.108	0.00177727	Naive CD8	Il3ra
5.53458e-08	-2.41716	0.036	0.109	0.00178684	Naive CD8	Xylt1
5.59674e-08	-1.41864	0.091	0.183	0.00180691	Naive CD8	Slc7a1
5.6239e-08	1.16322	0.055	0.019	0.00181568	Naive CD8	Eng
5.66073e-08	-1.03414	0.173	0.277	0.00182757	Naive CD8	Apc
5.69199e-08	-2.97971	0.005	0.062	0.00183766	Naive CD8	Mybl2
5.80889e-08	-1.47749	0.046	0.125	0.0018754	Naive CD8	Mre11a
5.8434e-08	-1.53778	0.084	0.17	0.00188654	Naive CD8	Izumo1r
5.96876e-08	-2.39807	0.007	0.065	0.00192702	Naive CD8	Ccnf
6.01127e-08	-1.61494	0.044	0.121	0.00194074	Naive CD8	Pwwp2a
6.01684e-08	-1.21928	0.197	0.294	0.00194254	Naive CD8	Mtmr3
6.04175e-08	1.03559	0.223	0.146	0.00195058	Naive CD8	Hspbp1
6.06361e-08	-1.61076	0.073	0.158	0.00195764	Naive CD8	Rexo5
6.18174e-08	-1.38966	0.082	0.172	0.00199577	Naive CD8	Ubxn2a
6.24809e-08	-1.0913	0.095	0.191	0.0020172	Naive CD8	Mpp6
6.34864e-08	-2.43028	0.004	0.058	0.00204966	Naive CD8	Kif20a
6.44768e-08	-1.50546	0.077	0.163	0.00208163	Naive CD8	Trim24
6.50739e-08	-1.93046	0.026	0.095	0.00210091	Naive CD8	Cd81
6.52236e-08	-4.53207	0.007	0.064	0.00210575	Naive CD8	Itgb8
6.60415e-08	-1.76252	0.009	0.068	0.00213215	Naive CD8	Spc25
6.70048e-08	-3.48722	0.004	0.058	0.00216325	Naive CD8	Melk
6.75576e-08	-1.15681	0.073	0.162	0.0021811	Naive CD8	Eif4e3
6.81832e-08	-1.09865	0.153	0.25	0.00220129	Naive CD8	Rpa2
7.0071e-08	-1.35491	0.02	0.087	0.00226224	Naive CD8	Dhfr
7.05365e-08	-1.56256	0.064	0.147	0.00227727	Naive CD8	Gm15283
7.06262e-08	-1.23065	0.062	0.146	0.00228017	Naive CD8	Errfi1
7.2096e-08	-1.12736	0.111	0.207	0.00232762	Naive CD8	Tulp4
7.34308e-08	-2.10454	0.015	0.077	0.00237071	Naive CD8	Fbxw17
7.37718e-08	-3.2486	0.005	0.061	0.00238172	Naive CD8	Brca2
7.69843e-08	-2.32579	0.007	0.064	0.00248544	Naive CD8	Plpp5
7.79591e-08	-1.74139	0.024	0.091	0.00251691	Naive CD8	Nup155
7.83101e-08	-2.16289	0.007	0.064	0.00252824	Naive CD8	Nebl
7.88513e-08	-1.84281	0.024	0.091	0.00254572	Naive CD8	Dynlt3
8.05595e-08	-2.14287	0.009	0.067	0.00260086	Naive CD8	Rad51ap1
8.32633e-08	-1.26321	0.057	0.138	0.00268816	Naive CD8	Psat1
8.49314e-08	-2.66676	0.029	0.097	0.00274201	Naive CD8	Hist1h2ao
8.54253e-08	-1.35268	0.172	0.267	0.00275796	Naive CD8	Ifitm3
8.56254e-08	-1.3505	0.077	0.163	0.00276442	Naive CD8	Hist1h2ab
8.67783e-08	-1.13687	0.214	0.316	0.00280164	Naive CD8	Dleu2
8.69145e-08	-4.31152	0.002	0.054	0.00280603	Naive CD8	Parpbp
8.74928e-08	-1.22066	0.084	0.174	0.0028247	Naive CD8	Dbf4
8.88509e-08	-5.811	0	0.05	0.00286855	Naive CD8	Chst2
8.97798e-08	-1.25902	0.082	0.17	0.00289854	Naive CD8	Khnyn
9.05493e-08	-1.05772	0.153	0.255	0.00292338	Naive CD8	Tspan14
9.12153e-08	-1.15381	0.106	0.2	0.00294489	Naive CD8	Etv3
9.15072e-08	-1.29831	0.077	0.163	0.00295431	Naive CD8	Ccser2
9.26288e-08	-1.54817	0.036	0.11	0.00299052	Naive CD8	Hist1h3b
9.2952e-08	-2.84055	0.011	0.07	0.00300095	Naive CD8	Clcn5
9.87714e-08	-3.46514	0.002	0.053	0.00318883	Naive CD8	E2f8
9.92598e-08	-1.75156	0.058	0.138	0.0032046	Naive CD8	Slx4ip
9.97104e-08	-4.61328	0.002	0.053	0.00321915	Naive CD8	Galnt3
9.97472e-08	-2.19282	0.015	0.076	0.00322034	Naive CD8	Hist1h2af
1.02647e-07	-4.31546	0.005	0.06	0.00331396	Naive CD8	Trdv4
1.02738e-07	-1.34924	0.046	0.123	0.00331691	Naive CD8	Hist1h2bj
1.03561e-07	-3.89369	0.004	0.056	0.00334346	Naive CD8	Ptpn3
1.04267e-07	-1.30453	0.066	0.15	0.00336626	Naive CD8	Ahi1
1.05253e-07	-2.32787	0.015	0.075	0.00339809	Naive CD8	Brip1
1.08387e-07	-8.67168	0	0.049	0.00349928	Naive CD8	Frmd5
1.09857e-07	-1.65049	0.038	0.112	0.00354674	Naive CD8	Zfp367
1.17116e-07	-1.25926	0.084	0.171	0.0037811	Naive CD8	Tyk2
1.18593e-07	-1.13339	0.106	0.196	0.00382876	Naive CD8	Mcm3
1.18824e-07	-1.88555	0.018	0.081	0.00383622	Naive CD8	Abi2
1.19882e-07	-2.49015	0.009	0.066	0.00387038	Naive CD8	Syk
1.20516e-07	-1.4986	0.044	0.119	0.00389087	Naive CD8	Ccdc186
1.21502e-07	-2.67868	0.005	0.059	0.00392269	Naive CD8	Cenph
1.24237e-07	-1.31952	0.164	0.258	0.00401101	Naive CD8	Mbd5
1.27291e-07	-1.05552	0.122	0.219	0.00410958	Naive CD8	Senp1
1.30366e-07	-3.24822	0.005	0.059	0.00420888	Naive CD8	Cenps
1.3061e-07	-2.38375	0.007	0.063	0.00421673	Naive CD8	Sgo2a
1.30732e-07	-1.5186	0.104	0.19	0.00422069	Naive CD8	Igflr1
1.36978e-07	-1.10273	0.078	0.166	0.00442233	Naive CD8	Stk40
1.39015e-07	-1.6755	0.102	0.191	0.0044881	Naive CD8	Pkp4
1.39368e-07	-2.65516	0.004	0.056	0.0044995	Naive CD8	Cdc6
1.41273e-07	-5.00051	0.002	0.052	0.00456101	Naive CD8	Tnfsf11
1.42056e-07	-1.13617	0.08	0.168	0.00458629	Naive CD8	Txndc11
1.42205e-07	-3.79024	0.009	0.065	0.00459109	Naive CD8	Tff1
1.4222e-07	-3.37858	0.004	0.055	0.00459158	Naive CD8	Cdca5
1.44532e-07	-1.09098	0.128	0.223	0.00466623	Naive CD8	Tet2
1.47546e-07	-1.09415	0.058	0.14	0.00476352	Naive CD8	Gpaa1
1.47926e-07	-4.00654	0.005	0.059	0.00477579	Naive CD8	Pde5a
1.48935e-07	-2.4402	0.011	0.068	0.00480838	Naive CD8	Gdpd5
1.49254e-07	-1.3812	0.055	0.133	0.00481865	Naive CD8	Mob1b
1.49595e-07	-4.35956	0.002	0.052	0.00482968	Naive CD8	Olfm1
1.49767e-07	-1.33248	0.06	0.141	0.00483522	Naive CD8	Rnft1
1.52489e-07	-1.82082	0.029	0.097	0.0049231	Naive CD8	Nab2
1.59334e-07	-1.45423	0.08	0.164	0.0051441	Naive CD8	Arl5b
1.59517e-07	-1.55412	0.038	0.11	0.00515002	Naive CD8	Cep170
1.61218e-07	-5.16496	0	0.048	0.00520491	Naive CD8	Rad54l
1.62566e-07	-2.73357	0.024	0.087	0.00524843	Naive CD8	Asap2
1.62567e-07	-1.84979	0.046	0.12	0.00524846	Naive CD8	Cep128
1.63566e-07	-1.53413	0.157	0.245	0.00528073	Naive CD8	Nt5e
1.6391e-07	-1.01821	0.135	0.233	0.00529184	Naive CD8	Scarb2
1.69414e-07	-6.02167	0	0.048	0.00546953	Naive CD8	Dab2ip
1.69414e-07	-5.99056	0	0.048	0.00546953	Naive CD8	Mt3
1.72542e-07	-1.61467	0.031	0.1	0.00557052	Naive CD8	Twsg1
1.73698e-07	-1.56949	0.036	0.108	0.00560786	Naive CD8	Gemin2
1.77942e-07	-1.08175	0.223	0.318	0.00574485	Naive CD8	Isg20
1.79463e-07	-3.21838	0.005	0.058	0.00579395	Naive CD8	Nsmf
1.80921e-07	-1.25443	0.066	0.148	0.00584105	Naive CD8	Mfsd14b
1.82325e-07	-2.51319	0.009	0.065	0.00588636	Naive CD8	Gcnt1
1.84573e-07	-1.30327	0.075	0.159	0.00595895	Naive CD8	Flnb
1.86942e-07	-2.48384	0.013	0.071	0.00603544	Naive CD8	Tmem38b
1.87072e-07	-5.25634	0	0.047	0.00603963	Naive CD8	Mxd3
1.88138e-07	1.87921	0.022	0.004	0.00607402	Naive CD8	Hotairm1
1.88465e-07	-3.57819	0.004	0.054	0.0060846	Naive CD8	Pbk
1.89378e-07	-1.70947	0.04	0.111	0.00611406	Naive CD8	Rbpms
1.92505e-07	-1.37136	0.139	0.228	0.00621501	Naive CD8	Gvin1
1.95353e-07	-1.06922	0.23	0.33	0.00630697	Naive CD8	Nek7
1.99884e-07	-1.02051	0.051	0.128	0.00645327	Naive CD8	Hist1h2bc
2.05563e-07	-1.12416	0.108	0.199	0.00663662	Naive CD8	Zbtb1
2.06495e-07	-1.74111	0.057	0.133	0.00666671	Naive CD8	Ap1s3
2.07853e-07	-1.23854	0.115	0.207	0.00671054	Naive CD8	Eya3
2.17435e-07	-1.57056	0.035	0.104	0.00701988	Naive CD8	Rfc3
2.19574e-07	-1.19966	0.126	0.218	0.00708894	Naive CD8	Map2k4
2.21901e-07	-1.23101	0.064	0.144	0.00716407	Naive CD8	Rnf11
2.22131e-07	-2.09244	0.024	0.087	0.00717149	Naive CD8	Slc26a2
2.26282e-07	-1.24007	0.124	0.214	0.00730551	Naive CD8	Ankfy1
2.37876e-07	-3.75995	0.002	0.05	0.00767981	Naive CD8	Gins1
2.39418e-07	-1.13265	0.259	0.353	0.00772961	Naive CD8	Dennd1a
2.41338e-07	-2.11305	0.018	0.079	0.0077916	Naive CD8	Bnip3
2.4276e-07	-1.17064	0.093	0.179	0.00783749	Naive CD8	Dync1li1
2.43851e-07	-1.95648	0.016	0.076	0.00787271	Naive CD8	Fancf
2.43985e-07	-1.25921	0.044	0.117	0.00787706	Naive CD8	Leo1
2.47404e-07	-1.67782	0.036	0.106	0.00798742	Naive CD8	Plagl2
2.47489e-07	-1.19081	0.109	0.198	0.00799018	Naive CD8	Wbp1l
2.47934e-07	-1.11673	0.104	0.195	0.00800456	Naive CD8	Reps1
2.48154e-07	-2.21803	0.042	0.111	0.00801166	Naive CD8	Polk
2.49743e-07	-3.31617	0.004	0.054	0.00806296	Naive CD8	Osgin1
2.51824e-07	-5.37961	0	0.046	0.00813012	Naive CD8	Mastl
2.6019e-07	-2.0919	0.031	0.097	0.00840022	Naive CD8	Gm26532
2.6073e-07	-1.11178	0.146	0.242	0.00841767	Naive CD8	Dapp1
2.61522e-07	-1.01836	0.228	0.327	0.00844324	Naive CD8	Mrps6
2.64398e-07	-2.74551	0.005	0.057	0.00853607	Naive CD8	Kctd17
2.8516e-07	-1.10249	0.25	0.353	0.00920638	Naive CD8	Etv6
2.91417e-07	-1.73696	0.044	0.115	0.00940841	Naive CD8	Cd40lg
2.93076e-07	-3.70743	0.004	0.053	0.00946195	Naive CD8	Haspin
3.03931e-07	-1.02324	0.111	0.202	0.00981243	Naive CD8	Shoc2
3.06603e-07	-1.17027	0.064	0.144	0.00989869	Naive CD8	Uba6
3.12734e-07	-1.14127	0.077	0.16	0.0100966	Naive CD8	Naa35
3.13098e-07	-1.14697	0.042	0.115	0.0101084	Naive CD8	Pmf1
3.21514e-07	-1.38115	0.166	0.256	0.0103801	Naive CD8	Cdkal1
3.23329e-07	-1.5534	0.055	0.129	0.0104387	Naive CD8	Inpp4a
3.32024e-07	-2.14902	0.007	0.06	0.0107194	Naive CD8	Ckap2
3.32435e-07	-1.93096	0.026	0.089	0.0107327	Naive CD8	E2f2
3.36424e-07	-1.94534	0.031	0.096	0.0108614	Naive CD8	Casp7
3.41912e-07	-1.34314	0.091	0.175	0.0110386	Naive CD8	Taf1b
3.43599e-07	-1.16169	0.113	0.202	0.0110931	Naive CD8	Zfp445
3.48146e-07	-1.16101	0.071	0.153	0.0112399	Naive CD8	Hjurp
3.49172e-07	-1.17359	0.031	0.098	0.011273	Naive CD8	Atad5
3.54044e-07	-4.13402	0.005	0.055	0.0114303	Naive CD8	Tmem273
3.57847e-07	-5.61173	0.004	0.052	0.0115531	Naive CD8	Klra4
3.61587e-07	-1.64024	0.064	0.138	0.0116739	Naive CD8	Cks1b
3.64916e-07	-1.99012	0.036	0.104	0.0117813	Naive CD8	Fam185a
3.65413e-07	-1.0418	0.057	0.134	0.0117974	Naive CD8	Tubgcp2
3.69521e-07	-1.10176	0.1	0.188	0.01193	Naive CD8	Soat1
3.70847e-07	2.42689	0.02	0.004	0.0119728	Naive CD8	Gm9889
3.73015e-07	-1.2433	0.04	0.111	0.0120428	Naive CD8	Pold1
3.75159e-07	-1.35163	0.057	0.132	0.012112	Naive CD8	Slc35c2
3.75722e-07	-1.27443	0.141	0.232	0.0121302	Naive CD8	Gmds
3.7724e-07	-1.20481	0.161	0.252	0.0121792	Naive CD8	Rptor
3.8718e-07	-3.26529	0.018	0.076	0.0125001	Naive CD8	Tmem176b
3.92202e-07	-1.27693	0.018	0.078	0.0126622	Naive CD8	Gnb4
3.94131e-07	-1.39166	0.058	0.134	0.0127245	Naive CD8	Nf1
3.99537e-07	-1.15215	0.089	0.173	0.0128991	Naive CD8	Ppfia1
4.21148e-07	-1.75599	0.015	0.071	0.0135968	Naive CD8	Hist1h1a
4.28373e-07	-1.23891	0.089	0.173	0.01383	Naive CD8	Ccnc
4.33908e-07	-5.56127	0	0.045	0.0140087	Naive CD8	Dusp14
4.34549e-07	-1.47041	0.073	0.151	0.0140294	Naive CD8	Slc25a19
4.36305e-07	-1.00713	0.235	0.332	0.0140861	Naive CD8	Ash1l
4.41079e-07	-1.4907	0.057	0.131	0.0142402	Naive CD8	Agtpbp1
4.53188e-07	-1.42968	0.033	0.099	0.0146312	Naive CD8	Chaf1b
4.60049e-07	-1.13886	0.188	0.28	0.0148527	Naive CD8	Nr2c2
4.60802e-07	-1.3321	0.038	0.107	0.014877	Naive CD8	Nenf
4.72009e-07	-2.70447	0.013	0.067	0.0152388	Naive CD8	Slc45a4
4.72473e-07	1.80997	0.024	0.005	0.0152538	Naive CD8	Gm35188
4.75405e-07	-1.19574	0.053	0.127	0.0153485	Naive CD8	Hccs
4.76819e-07	-3.59285	0.002	0.048	0.0153941	Naive CD8	Sgo1
4.79088e-07	-1.94278	0.035	0.1	0.0154673	Naive CD8	Sfmbt1
4.83181e-07	-1.04853	0.133	0.225	0.0155995	Naive CD8	Auh
4.8721e-07	-1.73467	0.033	0.099	0.0157296	Naive CD8	Kif20b
4.99715e-07	-2.56272	0.007	0.058	0.0161333	Naive CD8	Tmem159
5.03228e-07	-5.25312	0	0.044	0.0162467	Naive CD8	Espl1
5.16413e-07	1.35443	0.049	0.018	0.0166724	Naive CD8	Gm45051
5.17521e-07	1.85755	0.046	0.016	0.0167082	Naive CD8	D830025C05Rik
5.23031e-07	-1.03076	0.308	0.395	0.016886	Naive CD8	Sesn3
5.28625e-07	-1.35138	0.055	0.128	0.0170667	Naive CD8	Man2b2
5.28705e-07	-5.32225	0	0.044	0.0170692	Naive CD8	Kif14
5.32848e-07	-2.60343	0.013	0.067	0.017203	Naive CD8	Gas2
5.35198e-07	-3.51553	0.004	0.051	0.0172789	Naive CD8	Kif5c
5.3704e-07	-1.20958	0.109	0.196	0.0173383	Naive CD8	Trak1
5.43714e-07	-3.98255	0.002	0.048	0.0175538	Naive CD8	Kif18b
5.43937e-07	-1.55721	0.035	0.101	0.017561	Naive CD8	Wdr76
5.44391e-07	-3.0886	0.004	0.051	0.0175757	Naive CD8	Ticrr
5.51965e-07	-1.28911	0.08	0.16	0.0178202	Naive CD8	Gse1
5.57443e-07	-1.12252	0.047	0.12	0.017997	Naive CD8	Jkamp
5.63138e-07	-1.19154	0.077	0.158	0.0181809	Naive CD8	Rfwd3
5.73836e-07	-1.48019	0.077	0.154	0.0185263	Naive CD8	Tbc1d14
5.84727e-07	-1.06545	0.12	0.209	0.0188779	Naive CD8	Vrk2
5.92038e-07	-5.46873	0.005	0.054	0.0191139	Naive CD8	Penk
5.98176e-07	-1.58163	0.024	0.084	0.0193121	Naive CD8	Eif2ak4
6.07627e-07	-2.29572	0.013	0.067	0.0196172	Naive CD8	Arid3a
6.28863e-07	-1.06178	0.115	0.204	0.0203029	Naive CD8	Hook3
6.39275e-07	-1.99009	0.016	0.073	0.020639	Naive CD8	Ccne1
6.49266e-07	-1.09213	0.099	0.184	0.0209615	Naive CD8	Stxbp5
6.50537e-07	-1.90299	0.029	0.092	0.0210026	Naive CD8	Tnf
6.62139e-07	-1.03638	0.06	0.137	0.0213772	Naive CD8	Sc5d
6.72024e-07	-2.6764	0.005	0.054	0.0216963	Naive CD8	2610318N02Rik
6.75483e-07	-1.48471	0.068	0.143	0.021808	Naive CD8	Myef2
6.85208e-07	1.53709	0.053	0.02	0.0221219	Naive CD8	Gm15441
6.89004e-07	-3.2977	0.004	0.05	0.0222445	Naive CD8	Tcrg-V1
7.00237e-07	-1.38662	0.084	0.163	0.0226072	Naive CD8	Zfp451
7.00243e-07	-3.47783	0.011	0.062	0.0226073	Naive CD8	Gm43065
7.07105e-07	-1.39652	0.051	0.122	0.0228289	Naive CD8	Uxs1
7.21041e-07	-2.02467	0.002	0.047	0.0232788	Naive CD8	Nek2
7.43057e-07	-1.17592	0.113	0.199	0.0239896	Naive CD8	Dnmt3a
7.49199e-07	-1.81921	0.016	0.072	0.0241879	Naive CD8	Pkig
7.51132e-07	-1.39943	0.029	0.092	0.0242503	Naive CD8	Mafg
7.53982e-07	-1.05575	0.155	0.246	0.0243423	Naive CD8	Phf12
7.55734e-07	-1.06074	0.075	0.154	0.0243989	Naive CD8	Rbm4
7.67512e-07	-1.86537	0.031	0.093	0.0247791	Naive CD8	Vps8
7.67566e-07	-1.0967	0.137	0.225	0.0247809	Naive CD8	Gpr174
7.69995e-07	-1.06407	0.086	0.168	0.0248593	Naive CD8	Fzr1
7.78908e-07	-1.73122	0.016	0.072	0.0251471	Naive CD8	Kif18a
7.79172e-07	-1.63802	0.022	0.081	0.0251556	Naive CD8	Wdhd1
7.83531e-07	-1.00812	0.15	0.239	0.0252963	Naive CD8	Btbd7
7.84219e-07	1.91174	0.024	0.005	0.0253185	Naive CD8	BC106179
7.96946e-07	-2.95519	0.005	0.053	0.0257294	Naive CD8	Lzts1
8.07428e-07	-4.28097	0.002	0.046	0.0260678	Naive CD8	E2f7
8.31717e-07	-2.05633	0.015	0.069	0.026852	Naive CD8	Gm11110
8.4652e-07	-2.27619	0.018	0.074	0.0273299	Naive CD8	Ect2
8.49709e-07	-1.04861	0.122	0.211	0.0274329	Naive CD8	Galnt7
8.54577e-07	-1.27417	0.113	0.197	0.02759	Naive CD8	Ptpn12
8.59679e-07	-1.29811	0.139	0.224	0.0277547	Naive CD8	Med13l
8.65975e-07	-6.45409	0	0.042	0.027958	Naive CD8	Styk1
8.97061e-07	-2.18355	0.016	0.071	0.0289616	Naive CD8	Sh3bp2
9.04927e-07	-2.69379	0.007	0.056	0.0292156	Naive CD8	6330403K07Rik
9.13004e-07	-1.53876	0.04	0.106	0.0294763	Naive CD8	Arl14ep
9.27512e-07	-5.7196	0.002	0.046	0.0299447	Naive CD8	Ltb4r1
9.35056e-07	-1.37509	0.102	0.182	0.0301883	Naive CD8	Hist1h1d
9.42929e-07	-1.48019	0.036	0.102	0.0304425	Naive CD8	Kif23
9.48291e-07	-1.16283	0.035	0.1	0.0306156	Naive CD8	Rbm15
9.55702e-07	-4.85761	0	0.042	0.0308548	Naive CD8	Cenpn
9.58592e-07	-1.9147	0.04	0.105	0.0309481	Naive CD8	BC052040
9.63789e-07	-2.7995	0.007	0.056	0.0311159	Naive CD8	Myadm
9.69587e-07	-1.41641	0.1	0.18	0.0313031	Naive CD8	Cerk
9.9894e-07	-2.99576	0.004	0.049	0.0322508	Naive CD8	Mcm10
1.00394e-06	-1.08449	0.128	0.214	0.032412	Naive CD8	Arid2
1.01702e-06	-2.64315	0.022	0.078	0.0328343	Naive CD8	Myo3b
1.02694e-06	-1.8868	0.007	0.056	0.0331548	Naive CD8	Anln
1.07008e-06	2.87112	0.015	0.002	0.0345474	Naive CD8	Zfp2
1.09595e-06	-1.49906	0.042	0.108	0.0353826	Naive CD8	4930503L19Rik
1.09644e-06	-2.84103	0.007	0.055	0.0353986	Naive CD8	4833407H14Rik
1.13297e-06	-4.28881	0.002	0.045	0.0365781	Naive CD8	Klrc3
1.13332e-06	-1.1174	0.064	0.139	0.0365892	Naive CD8	Prrc1
1.14257e-06	-1.05869	0.075	0.153	0.036888	Naive CD8	Gnpda1
1.15112e-06	-1.42109	0.04	0.106	0.037164	Naive CD8	Enpp4
1.1513e-06	-1.98595	0.016	0.071	0.0371698	Naive CD8	Ptprs
1.15605e-06	-1.77533	0.015	0.068	0.037323	Naive CD8	Hist1h2bb
1.17447e-06	-1.22473	0.026	0.085	0.0379177	Naive CD8	Knstrn
1.21355e-06	-2.69772	0.013	0.064	0.0391796	Naive CD8	Ndrg1
1.22084e-06	-1.0735	0.106	0.189	0.0394149	Naive CD8	Mtmr1
1.23938e-06	-1.73263	0.033	0.094	0.0400135	Naive CD8	Tmem140
1.26101e-06	-1.13614	0.08	0.158	0.0407118	Naive CD8	Cln3
1.30589e-06	-1.08745	0.044	0.111	0.0421606	Naive CD8	Serhl
1.34342e-06	-3.66875	0.002	0.045	0.0433722	Naive CD8	Aplp1
1.36689e-06	-2.67794	0.009	0.058	0.04413	Naive CD8	Kit
1.37472e-06	-1.10855	0.109	0.194	0.0443827	Naive CD8	Wdr70
1.3839e-06	-1.31366	0.047	0.115	0.0446794	Naive CD8	I730030J21Rik
1.39944e-06	-3.1834	0.005	0.051	0.045181	Naive CD8	Paqr4
1.41729e-06	-4.99452	0	0.041	0.0457571	Naive CD8	Ttk
1.43467e-06	-2.69232	0.011	0.061	0.0463184	Naive CD8	Ppp1r3b
1.43822e-06	-1.53467	0.035	0.097	0.0464329	Naive CD8	Gfi1
1.47767e-06	1.19851	0.051	0.02	0.0477065	Naive CD8	1810034E14Rik
1.49191e-06	-2.14845	0.013	0.064	0.0481664	Naive CD8	Tmbim1
1.49547e-06	-2.59365	0.009	0.058	0.0482813	Naive CD8	Wee1
1.51038e-06	-1.22507	0.068	0.141	0.0487625	Naive CD8	Tnfrsf1a
1.54185e-06	3.08025	0.013	0.002	0.0497786	Naive CD8	A430078I02Rik
1.55108e-06	1.83516	0.038	0.013	0.0500765	Naive CD8	Nme4
1.56214e-06	-1.64331	0.046	0.111	0.0504336	Naive CD8	Lrrc8b
1.56583e-06	-3.10846	0.005	0.051	0.050553	Naive CD8	Slc37a2
1.57133e-06	-4.60008	0.002	0.044	0.0507304	Naive CD8	Fanca
1.58452e-06	-1.72069	0.02	0.075	0.0511563	Naive CD8	Dpy19l4
1.61303e-06	-1.25082	0.049	0.117	0.0520767	Naive CD8	Tor3a
1.64027e-06	-1.7121	0.033	0.093	0.0529561	Naive CD8	Calhm2
1.64278e-06	-4.99991	0	0.04	0.0530373	Naive CD8	Cetn4
1.67748e-06	-4.09772	0.002	0.044	0.0541575	Naive CD8	Naprt
1.70225e-06	-3.60994	0.007	0.054	0.0549573	Naive CD8	Zfp943
1.70229e-06	-1.34078	0.04	0.105	0.0549584	Naive CD8	Dync1li2
1.71841e-06	-1.80768	0.024	0.08	0.0554789	Naive CD8	Als2
1.72551e-06	-1.72926	0.005	0.051	0.0557082	Naive CD8	Trip13
1.76113e-06	-1.43745	0.051	0.119	0.0568581	Naive CD8	Pmaip1
1.79285e-06	-1.68976	0.016	0.069	0.0578823	Naive CD8	Tiam1
1.82351e-06	-1.17587	0.091	0.168	0.0588721	Naive CD8	Fgd3
1.84669e-06	-1.211	0.157	0.239	0.0596203	Naive CD8	Dcaf5
1.85879e-06	-3.73694	0.011	0.059	0.060011	Naive CD8	Tmem176a
1.87215e-06	-1.44008	0.33	0.401	0.0604422	Naive CD8	Smyd3
1.87364e-06	-1.21244	0.102	0.181	0.0604904	Naive CD8	Xpr1
1.88849e-06	-1.76362	0.029	0.088	0.0609699	Naive CD8	Stk3
1.93388e-06	-2.03091	0.015	0.066	0.0624354	Naive CD8	Ptger2
1.94172e-06	1.50265	0.033	0.01	0.0626885	Naive CD8	Mettl27
1.97859e-06	-2.89435	0.004	0.047	0.0638789	Naive CD8	Foxm1
1.98862e-06	-3.49705	0.002	0.043	0.0642027	Naive CD8	Zfand4
1.98954e-06	-1.05185	0.084	0.162	0.0642324	Naive CD8	Ccng2
1.99227e-06	-1.05292	0.111	0.194	0.0643206	Naive CD8	Ahcyl1
2.01959e-06	-1.22555	0.077	0.152	0.0652023	Naive CD8	Usp37
2.0459e-06	-1.89066	0.015	0.066	0.066052	Naive CD8	Foxd2os
2.07764e-06	-1.15511	0.064	0.136	0.0670767	Naive CD8	Dot1l
2.08307e-06	-1.13201	0.078	0.153	0.0672518	Naive CD8	Ago3
2.08359e-06	-2.86893	0.004	0.047	0.0672687	Naive CD8	CAAA01147332.1
2.09163e-06	-1.1071	0.086	0.163	0.0675283	Naive CD8	Ppip5k2
2.10083e-06	-6.25601	0	0.04	0.0678252	Naive CD8	Arnt2
2.1013e-06	-1.64933	0.029	0.088	0.0678405	Naive CD8	Dusp6
2.13318e-06	-2.2809	0.113	0.188	0.0688696	Naive CD8	Hist1h2ae
2.17822e-06	-2.12997	0.02	0.074	0.0703239	Naive CD8	Ikzf4
2.18692e-06	1.40341	0.026	0.007	0.0706047	Naive CD8	Gm11725
2.2067e-06	-5.08579	0	0.039	0.0712432	Naive CD8	Arhgap19
2.25025e-06	-3.19271	0.004	0.046	0.0726494	Naive CD8	Kif2c
2.25112e-06	-1.57199	0.113	0.189	0.0726776	Naive CD8	Prkce
2.25823e-06	-1.3896	0.024	0.08	0.0729071	Naive CD8	Bora
2.25842e-06	-2.39219	0.018	0.07	0.0729132	Naive CD8	Naip2
2.26281e-06	-2.5576	0.015	0.065	0.0730547	Naive CD8	Tmem37
2.2795e-06	-3.28088	0.009	0.056	0.0735938	Naive CD8	Csf2
2.29508e-06	-1.60576	0.044	0.108	0.0740967	Naive CD8	Trmt2b
2.32641e-06	-1.36691	0.038	0.101	0.0751082	Naive CD8	Msh6
2.33157e-06	-1.14116	0.1	0.179	0.0752748	Naive CD8	Npepps
2.33563e-06	-1.55767	0.055	0.121	0.0754059	Naive CD8	Mib1
2.33608e-06	-1.2767	0.062	0.133	0.0754204	Naive CD8	Zfp512
2.33675e-06	-1.03544	0.066	0.139	0.0754421	Naive CD8	Rcn1
2.41188e-06	-1.3977	0.053	0.12	0.0778676	Naive CD8	Edem3
2.43467e-06	-6.4014	0	0.039	0.0786032	Naive CD8	S1pr5
2.46692e-06	-2.42386	0.013	0.062	0.0796446	Naive CD8	Cdk14
2.53406e-06	-2.03833	0.029	0.086	0.0818122	Naive CD8	Cpeb4
2.55731e-06	-5.66536	0	0.039	0.0825628	Naive CD8	Gm13684
2.64268e-06	-1.1912	0.139	0.219	0.0853189	Naive CD8	Trim30d
2.64908e-06	-1.00201	0.166	0.253	0.0855257	Naive CD8	Usp38
2.66282e-06	1.23503	0.064	0.028	0.0859692	Naive CD8	5830468F06Rik
2.6854e-06	1.40868	0.049	0.019	0.0866981	Naive CD8	D330050I16Rik
2.69285e-06	-1.77493	0.022	0.076	0.0869387	Naive CD8	Zfp981
2.70522e-06	-2.41916	0.007	0.053	0.0873379	Naive CD8	Alms1
2.71905e-06	-1.01092	0.097	0.177	0.0877844	Naive CD8	Sugp1
2.72074e-06	-4.59806	0.013	0.061	0.0878392	Naive CD8	Areg
2.72863e-06	-1.07932	0.04	0.104	0.0880939	Naive CD8	Smpd1
2.80412e-06	-1.70726	0.029	0.087	0.090531	Naive CD8	Ppp6r2
2.80865e-06	-2.79491	0.007	0.052	0.0906771	Naive CD8	Tex9
2.82139e-06	-6.85532	0	0.039	0.0910886	Naive CD8	Il23r
2.85198e-06	-1.40929	0.044	0.107	0.0920762	Naive CD8	Ermp1
2.93848e-06	-2.72308	0.009	0.055	0.0948688	Naive CD8	Gpr55
2.9584e-06	-2.92634	0.005	0.049	0.095512	Naive CD8	Synj2
2.99259e-06	-1.01165	0.173	0.259	0.0966158	Naive CD8	Rcor1
3.00804e-06	-2.9791	0.011	0.058	0.0971147	Naive CD8	Itgam
3.09253e-06	1.47614	0.049	0.019	0.0998423	Naive CD8	Tifa
3.09852e-06	-1.04179	0.089	0.166	0.100036	Naive CD8	Naa16
3.11266e-06	-6.66677	0	0.038	0.100492	Naive CD8	Krt83
3.15474e-06	-1.06117	0.133	0.216	0.101851	Naive CD8	Fyco1
3.18645e-06	-1.82461	0.046	0.107	0.102874	Naive CD8	Ppm1j
3.20235e-06	-1.0055	0.135	0.216	0.103388	Naive CD8	Per1
3.26501e-06	-1.64306	0.049	0.113	0.105411	Naive CD8	Hace1
3.40453e-06	-1.28654	0.064	0.133	0.109915	Naive CD8	Nt5c2
3.4339e-06	-4.65422	0	0.038	0.110864	Naive CD8	Ska3
3.45487e-06	-2.54033	0.007	0.052	0.111541	Naive CD8	Cd80
3.5195e-06	-1.30776	0.018	0.07	0.113627	Naive CD8	Sass6
3.62068e-06	-1.21737	0.095	0.17	0.116894	Naive CD8	Nck2
3.73439e-06	-3.88004	0.002	0.041	0.120565	Naive CD8	Fancd2
3.76288e-06	-3.82258	0.002	0.041	0.121485	Naive CD8	Zc3h12c
3.77614e-06	-1.28543	0.164	0.244	0.121913	Naive CD8	Akt3
3.78687e-06	-1.27806	0.046	0.109	0.122259	Naive CD8	Anxa1
3.78821e-06	-5.8135	0	0.038	0.122302	Naive CD8	Rgl1
3.80539e-06	-2.93729	0.002	0.041	0.122857	Naive CD8	Gtse1
3.84389e-06	-1.03139	0.049	0.115	0.1241	Naive CD8	Primpol
3.85035e-06	-1.27784	0.089	0.163	0.124308	Naive CD8	Ifih1
3.91753e-06	-1.12825	0.058	0.127	0.126477	Naive CD8	Gabpa
3.92231e-06	-1.05475	0.089	0.166	0.126632	Naive CD8	Cse1l
3.96473e-06	-1.33226	0.026	0.081	0.128001	Naive CD8	Rbmx2
4.00229e-06	-1.26345	0.086	0.159	0.129214	Naive CD8	Tbc1d22a
4.02271e-06	-2.67796	0.007	0.051	0.129873	Naive CD8	Bmp7
4.02865e-06	-1.15326	0.086	0.161	0.130065	Naive CD8	Ddi2
4.06983e-06	-1.80734	0.029	0.085	0.131394	Naive CD8	Zcchc18
4.11117e-06	-1.31878	0.035	0.094	0.132729	Naive CD8	Sap30
4.16306e-06	-1.31677	0.051	0.116	0.134404	Naive CD8	Slf2
4.20073e-06	-1.01392	0.111	0.191	0.135621	Naive CD8	Afg3l2
4.22144e-06	-1.4019	0.031	0.088	0.136289	Naive CD8	Gm36975
4.2544e-06	-1.74182	0.011	0.057	0.137353	Naive CD8	Spry1
4.31955e-06	-1.17833	0.027	0.083	0.139457	Naive CD8	Fbxo5
4.32636e-06	-1.1935	0.009	0.054	0.139677	Naive CD8	Hist1h2bk
4.32798e-06	-1.25234	0.372	0.439	0.139729	Naive CD8	Lncpint
4.35156e-06	-1.37174	0.027	0.083	0.14049	Naive CD8	Tmem62
4.41663e-06	-2.23412	0.007	0.051	0.142591	Naive CD8	Aurka
4.49056e-06	-1.26957	0.109	0.185	0.144978	Naive CD8	Iqsec1
4.53007e-06	-1.02022	0.223	0.308	0.146253	Naive CD8	Cep350
4.53812e-06	-1.0402	0.449	0.522	0.146513	Naive CD8	Arid5b
4.59463e-06	2.62321	0.018	0.004	0.148338	Naive CD8	1700022N22Rik
4.60993e-06	-4.8867	0	0.037	0.148832	Naive CD8	Cdc25c
4.64743e-06	-1.65301	0.062	0.128	0.150042	Naive CD8	Snx25
4.70515e-06	-2.60003	0.005	0.047	0.151906	Naive CD8	Selenom
4.74774e-06	-1.2147	0.283	0.357	0.153281	Naive CD8	Ldlrad4
4.81426e-06	-1.4105	0.068	0.135	0.155428	Naive CD8	Crkl
5.00592e-06	-2.12884	0.033	0.089	0.161616	Naive CD8	March3
5.11752e-06	-1.00066	0.102	0.18	0.165219	Naive CD8	Ralgapb
5.12039e-06	-4.5497	0.002	0.04	0.165312	Naive CD8	Clip2
5.13152e-06	-1.32015	0.049	0.112	0.165671	Naive CD8	Sec23a
5.20741e-06	-1.00807	0.058	0.125	0.168121	Naive CD8	Ints9
5.28488e-06	-1.01234	0.168	0.251	0.170622	Naive CD8	Wrn
5.32066e-06	-1.79092	0.088	0.156	0.171777	Naive CD8	Dock9
5.32178e-06	-1.03353	0.058	0.126	0.171814	Naive CD8	Hist1h3c
5.34088e-06	-6.57532	0	0.037	0.17243	Naive CD8	Ccr6
5.34088e-06	-5.00464	0	0.037	0.17243	Naive CD8	Fam83d
5.35074e-06	2.47761	0.015	0.003	0.172749	Naive CD8	Gpr83
5.37674e-06	-2.32106	0.015	0.062	0.173588	Naive CD8	Cenpo
5.59177e-06	-2.7648	0.005	0.047	0.18053	Naive CD8	Tnfsf9
5.69603e-06	-1.21788	0.06	0.126	0.183896	Naive CD8	Slc39a6
5.71938e-06	-2.81706	0.011	0.056	0.18465	Naive CD8	Dhrs3
5.72137e-06	-4.23298	0.004	0.043	0.184715	Naive CD8	Cep112
5.79345e-06	-1.69146	0.086	0.155	0.187042	Naive CD8	Mpp7
5.88061e-06	-1.51557	0.031	0.087	0.189856	Naive CD8	Cnbd2
5.9078e-06	-2.46733	0.013	0.059	0.190733	Naive CD8	Hk2
5.93008e-06	-2.16994	0.009	0.053	0.191453	Naive CD8	Hic1
5.93218e-06	-1.0376	0.142	0.222	0.19152	Naive CD8	Paxbp1
5.93448e-06	-1.31719	0.033	0.09	0.191595	Naive CD8	Prkar2a
5.93652e-06	-1.961	0.018	0.068	0.191661	Naive CD8	Slc39a4
6.02615e-06	-1.04531	0.141	0.218	0.194554	Naive CD8	Rnf130
6.0491e-06	-1.2568	0.027	0.082	0.195295	Naive CD8	Tcf19
6.08188e-06	-1.39141	0.013	0.059	0.196354	Naive CD8	Cdkn2a
6.1089e-06	-1.42327	0.02	0.071	0.197226	Naive CD8	Pdlim7
6.11507e-06	-1.80423	0.033	0.089	0.197425	Naive CD8	Rbm47
6.20557e-06	-1.47814	0.029	0.084	0.200347	Naive CD8	Kif1c
6.23243e-06	-1.21149	0.148	0.227	0.201214	Naive CD8	Gm43305
6.26233e-06	-1.78078	0.015	0.062	0.202179	Naive CD8	Dusp22
6.27715e-06	-1.31978	0.036	0.095	0.202658	Naive CD8	Scd2
6.329e-06	-1.47514	0.062	0.127	0.204332	Naive CD8	Ppp4r1
6.36865e-06	-1.27722	0.044	0.105	0.205612	Naive CD8	Ccdc34
6.37051e-06	-1.12636	0.053	0.117	0.205672	Naive CD8	Tfip11
6.40881e-06	-3.77661	0.004	0.043	0.206908	Naive CD8	P2rx3
6.46793e-06	-3.39202	0.004	0.043	0.208817	Naive CD8	Arap3
6.56885e-06	-1.1208	0.082	0.153	0.212075	Naive CD8	Zranb1
6.5837e-06	-2.20384	0.009	0.053	0.212555	Naive CD8	S100a1
6.62004e-06	-1.17653	0.02	0.071	0.213728	Naive CD8	Idi1
6.66614e-06	1.00936	0.027	0.008	0.215216	Naive CD8	Rnf32
6.66938e-06	-1.1038	0.124	0.201	0.215321	Naive CD8	Ski
6.68301e-06	-1.55466	0.018	0.068	0.215761	Naive CD8	Slc25a13
6.68785e-06	-1.95457	0.024	0.075	0.215917	Naive CD8	Emid1
6.71305e-06	-1.72344	0.038	0.095	0.216731	Naive CD8	Plekhm2
7.00216e-06	-1.3261	0.106	0.18	0.226065	Naive CD8	Ncapd3
7.04251e-06	-1.85445	0.013	0.059	0.227367	Naive CD8	Cdc7
7.06953e-06	-1.21432	0.027	0.082	0.22824	Naive CD8	Pmvk
7.16778e-06	-4.34678	0	0.036	0.231412	Naive CD8	Mtfr2
7.21292e-06	-1.01245	0.066	0.133	0.232869	Naive CD8	Polb
7.3584e-06	-1.29024	0.035	0.091	0.237566	Naive CD8	Fbxo4
7.3763e-06	-1.49602	0.036	0.094	0.238144	Naive CD8	Lrrcc1
7.41683e-06	-1.0224	0.104	0.18	0.239452	Naive CD8	Gfpt1
7.70453e-06	-2.90432	0.004	0.042	0.248741	Naive CD8	Ctnnbip1
8.33286e-06	-1.17511	0.035	0.091	0.269027	Naive CD8	Nmb
8.41644e-06	-1.02321	0.078	0.148	0.271725	Naive CD8	Med7
8.4714e-06	-2.58769	0.011	0.055	0.273499	Naive CD8	0610010F05Rik
8.51167e-06	-1.00864	0.117	0.192	0.274799	Naive CD8	Rc3h2
8.54451e-06	-1.15404	0.078	0.148	0.27586	Naive CD8	Ints4
8.55824e-06	-1.77946	0.011	0.055	0.276303	Naive CD8	Ccp110
8.66076e-06	-2.80129	0.011	0.054	0.279613	Naive CD8	Tcrg-V4
8.74003e-06	-1.80746	0.011	0.055	0.282172	Naive CD8	E2f1
8.85553e-06	-1.0878	0.078	0.147	0.285901	Naive CD8	Prkx
8.87945e-06	-1.50135	0.051	0.112	0.286673	Naive CD8	Phtf2
9.22075e-06	-1.27285	0.084	0.153	0.297692	Naive CD8	Stam2
9.46267e-06	1.65961	0.026	0.007	0.305502	Naive CD8	Gm20033
9.61777e-06	-6.04929	0	0.035	0.31051	Naive CD8	Dlg2
9.77492e-06	-1.55084	0.102	0.172	0.315583	Naive CD8	Kcnq1ot1
9.8109e-06	-1.17726	0.175	0.259	0.316745	Naive CD8	Hsph1
9.84944e-06	-1.5497	0.058	0.12	0.317989	Naive CD8	Cd86
9.91428e-06	-1.26802	0.137	0.212	0.320083	Naive CD8	Tspan5
1.00636e-05	-1.36745	0.035	0.091	0.324902	Naive CD8	Nup37
1.01561e-05	-1.10558	0.075	0.142	0.32789	Naive CD8	Trim5
1.02913e-05	-2.76039	0.015	0.059	0.332254	Naive CD8	Gpc1
1.0364e-05	-1.0753	0.066	0.132	0.334603	Naive CD8	Atg7
1.03904e-05	-2.26928	0.015	0.06	0.335454	Naive CD8	E230029C05Rik
1.04393e-05	-1.02069	0.093	0.165	0.337034	Naive CD8	Notch2
1.05125e-05	1.45502	0.024	0.006	0.339394	Naive CD8	Zfp354c
1.07758e-05	-1.21897	0.089	0.158	0.347896	Naive CD8	Lmtk2
1.08112e-05	-1.87852	0.024	0.074	0.349039	Naive CD8	Pik3cb
1.08907e-05	2.44781	0.015	0.003	0.351608	Naive CD8	Gm37068
1.09223e-05	-1.06695	0.221	0.302	0.352627	Naive CD8	Fars2
1.11945e-05	-2.85557	0.002	0.038	0.361413	Naive CD8	Sh2d1b1
1.18254e-05	-1.92769	0.011	0.054	0.381783	Naive CD8	Trib1
1.21098e-05	-3.39105	0.002	0.038	0.390963	Naive CD8	Aunip
1.25612e-05	-1.27938	0.108	0.178	0.405537	Naive CD8	Pik3ca
1.26698e-05	-3.74761	0.002	0.037	0.409045	Naive CD8	Soat2
1.27097e-05	-1.5062	0.084	0.148	0.410333	Naive CD8	Slc37a3
1.27241e-05	-2.49559	0.013	0.056	0.410799	Naive CD8	F2rl2
1.27282e-05	-2.46789	0.007	0.047	0.410929	Naive CD8	Hhex
1.27604e-05	-1.21654	0.066	0.13	0.41197	Naive CD8	Helb
1.28138e-05	-1.27818	0.139	0.21	0.413693	Naive CD8	Rapgef2
1.2824e-05	-1.66936	0.024	0.073	0.414024	Naive CD8	Ipmk
1.28597e-05	-2.66565	0.005	0.044	0.415176	Naive CD8	Mettl7a1
1.29707e-05	-1.12899	0.086	0.154	0.418757	Naive CD8	Map3k7
1.33343e-05	-1.56746	0.013	0.057	0.430498	Naive CD8	Trdc
1.359e-05	-2.23042	0.009	0.05	0.438752	Naive CD8	Perp
1.37412e-05	-3.08633	0.013	0.055	0.443636	Naive CD8	Klra1
1.41068e-05	-1.15697	0.044	0.102	0.455438	Naive CD8	Nxn
1.41267e-05	-1.27194	0.053	0.113	0.456082	Naive CD8	Ctdp1
1.42559e-05	-3.76998	0.005	0.043	0.460251	Naive CD8	Ncmap
1.48516e-05	-1.07207	0.104	0.177	0.479485	Naive CD8	Rcbtb2
1.48952e-05	-1.62209	0.038	0.093	0.480892	Naive CD8	Fancc
1.49476e-05	-4.67522	0.002	0.037	0.482584	Naive CD8	Ccr4
1.49838e-05	-1.95036	0.02	0.067	0.483751	Naive CD8	Bmpr2
1.561e-05	-1.23366	0.069	0.134	0.503968	Naive CD8	Lemd3
1.56939e-05	-5.46348	0	0.033	0.506676	Naive CD8	Ccn4
1.59427e-05	-1.07688	0.058	0.121	0.514711	Naive CD8	Haus6
1.6238e-05	-1.02254	0.086	0.155	0.524245	Naive CD8	Ripk2
1.69102e-05	-2.019	0.013	0.056	0.545947	Naive CD8	Tbc1d31
1.71921e-05	2.47329	0.016	0.004	0.555048	Naive CD8	Gm45669
1.73507e-05	-1.37307	0.044	0.1	0.560168	Naive CD8	Zfp64
1.77358e-05	-1.04996	0.075	0.142	0.5726	Naive CD8	Pnpt1
1.77512e-05	-1.00568	0.068	0.133	0.573097	Naive CD8	Thap12
1.78525e-05	-1.89557	0.005	0.043	0.576369	Naive CD8	Sapcd2
1.81019e-05	-3.26917	0.007	0.046	0.584419	Naive CD8	Pcgf2
1.81526e-05	-1.05475	0.093	0.163	0.586056	Naive CD8	March6
1.81757e-05	-4.58047	0	0.033	0.586804	Naive CD8	Troap
1.82192e-05	-1.41341	0.044	0.1	0.588207	Naive CD8	Prag1
1.84428e-05	-1.60389	0.033	0.085	0.595426	Naive CD8	Lmbrd2
1.84988e-05	-1.09346	0.064	0.127	0.597233	Naive CD8	Whamm
1.85424e-05	-1.02866	0.058	0.12	0.59864	Naive CD8	Cog1
1.8849e-05	-2.27512	0.007	0.046	0.60854	Naive CD8	Gm16201
1.89636e-05	-3.13357	0.002	0.036	0.612239	Naive CD8	Exo1
1.90872e-05	-7.05633	0	0.032	0.616231	Naive CD8	Gm156
1.90872e-05	-6.38234	0	0.032	0.616231	Naive CD8	C2cd4b
1.91126e-05	-1.05156	0.031	0.083	0.617049	Naive CD8	Mtbp
1.9154e-05	-4.31554	0.002	0.036	0.618388	Naive CD8	Srxn1
1.96763e-05	-1.04929	0.042	0.098	0.635248	Naive CD8	Sun1
1.97864e-05	-3.14484	0.004	0.039	0.638803	Naive CD8	Gldc
1.99184e-05	-2.16878	0.009	0.049	0.643067	Naive CD8	Cchcr1
2.0081e-05	-1.03872	0.073	0.138	0.648317	Naive CD8	Cog2
2.01041e-05	-1.20564	0.077	0.142	0.64906	Naive CD8	Srbd1
2.02703e-05	-2.17407	0.009	0.049	0.654427	Naive CD8	Ica1
2.04034e-05	-1.39805	0.139	0.209	0.658725	Naive CD8	Ext1
2.05958e-05	2.73015	0.015	0.003	0.664936	Naive CD8	Art4
2.1026e-05	-1.44885	0.029	0.079	0.678824	Naive CD8	Rprd1a
2.11253e-05	-1.1555	0.093	0.16	0.682031	Naive CD8	Tbck
2.12973e-05	-2.51254	0.005	0.042	0.687582	Naive CD8	Tmem158
2.13474e-05	-3.04915	0.015	0.057	0.6892	Naive CD8	Cd83
2.19044e-05	-1.09655	0.064	0.127	0.707182	Naive CD8	Zmpste24
2.20188e-05	-1.32101	0.026	0.074	0.710878	Naive CD8	Hist1h2bn
2.20653e-05	-1.02825	0.108	0.179	0.712377	Naive CD8	Mon2
2.25319e-05	-1.01405	0.077	0.142	0.727443	Naive CD8	Spsb3
2.2644e-05	-1.03386	0.068	0.131	0.731063	Naive CD8	Rab3gap2
2.26594e-05	-3.16646	0.005	0.042	0.731559	Naive CD8	Serpine2
2.28018e-05	-1.04687	0.166	0.239	0.736156	Naive CD8	Slc12a6
2.28763e-05	1.18358	0.058	0.027	0.738561	Naive CD8	Rpgrip1
2.3125e-05	-2.1509	0.013	0.054	0.74659	Naive CD8	Zfp382
2.34013e-05	-1.19961	0.069	0.132	0.755511	Naive CD8	Dcp1a
2.34256e-05	1.21348	0.137	0.088	0.756296	Naive CD8	Them6
2.35247e-05	-1.31052	0.053	0.111	0.759494	Naive CD8	Trappc11
2.35548e-05	-1.77593	0.009	0.049	0.760466	Naive CD8	Polq
2.38259e-05	-2.185	0.004	0.039	0.769218	Naive CD8	Cenpi
2.40349e-05	-3.8641	0.002	0.035	0.775967	Naive CD8	Cib2
2.43767e-05	-5.26888	0	0.032	0.787003	Naive CD8	Tspoap1
2.48167e-05	-1.11357	0.046	0.102	0.801207	Naive CD8	Washc5
2.49671e-05	-1.11452	0.093	0.161	0.806063	Naive CD8	Cbfa2t2
2.54686e-05	-1.08216	0.055	0.114	0.822255	Naive CD8	Mfap3
2.6456e-05	-1.06451	0.033	0.085	0.854132	Naive CD8	Hspa13
2.68052e-05	-1.08093	0.06	0.12	0.865405	Naive CD8	Ankrd52
2.68819e-05	-5.77626	0	0.031	0.867881	Naive CD8	Gm49180
2.6958e-05	-1.24099	0.035	0.087	0.870338	Naive CD8	Cdc25a
2.74985e-05	-2.76278	0.009	0.048	0.88779	Naive CD8	Ramp3
2.75054e-05	-1.33334	0.057	0.115	0.888013	Naive CD8	Btrc
2.75924e-05	-1.1614	0.042	0.097	0.890819	Naive CD8	Pigu
2.81579e-05	-1.80232	0.02	0.065	0.909078	Naive CD8	Vps9d1
2.82292e-05	-4.81472	0	0.031	0.911381	Naive CD8	5031425F14Rik
2.82292e-05	-5.13664	0	0.031	0.911381	Naive CD8	Tmprss6
2.87683e-05	-1.10459	0.064	0.124	0.928785	Naive CD8	Pou2f2
2.88272e-05	-1.58758	0.026	0.073	0.930687	Naive CD8	Ska2
2.88842e-05	-1.71928	0.009	0.048	0.932527	Naive CD8	4930579G24Rik
2.90825e-05	-1.08306	0.091	0.157	0.938929	Naive CD8	Heg1
2.92411e-05	-1.10472	0.084	0.149	0.944047	Naive CD8	Hipk3
2.93509e-05	-2.66163	0.009	0.047	0.947593	Naive CD8	Kcnk5
2.94842e-05	-1.10707	0.089	0.156	0.951898	Naive CD8	Fam168a
2.95332e-05	-1.04117	0.111	0.18	0.95348	Naive CD8	Arnt
2.96441e-05	-4.85598	0	0.031	0.95706	Naive CD8	Mfsd13a
2.96441e-05	-5.79611	0	0.031	0.95706	Naive CD8	Gm10874
2.96441e-05	-5.12205	0	0.031	0.95706	Naive CD8	Ptpn5
2.97266e-05	-1.39225	0.082	0.145	0.959724	Naive CD8	Zmym4
3.00922e-05	-2.31583	0.007	0.044	0.971526	Naive CD8	Dkkl1
3.04142e-05	-2.13641	0.022	0.067	0.981923	Naive CD8	Galc
3.04449e-05	-1.02643	0.095	0.163	0.982912	Naive CD8	Slc20a1
3.04784e-05	-1.94322	0.015	0.056	0.983995	Naive CD8	Tdrd7
3.08235e-05	-2.83423	0.007	0.044	0.995135	Naive CD8	Dclk2
3.13166e-05	-1.17036	0.064	0.123	1	Naive CD8	Ube2l6
3.14612e-05	-1.77592	0.051	0.106	1	Naive CD8	Zfp827
3.19764e-05	1.22948	0.055	0.025	1	Naive CD8	Gzmm
3.21882e-05	-1.86843	0.015	0.056	1	Naive CD8	Zgrf1
3.2194e-05	-1.08915	0.077	0.14	1	Naive CD8	Cdk5rap2
3.2329e-05	-3.27595	0.002	0.034	1	Naive CD8	Eme1
3.24727e-05	-4.94068	0.002	0.034	1	Naive CD8	Rapsn
3.26898e-05	-4.19465	0	0.031	1	Naive CD8	BC030867
3.3203e-05	-1.47963	0.024	0.07	1	Naive CD8	Alg9
3.37495e-05	2.43556	0.018	0.004	1	Naive CD8	Col23a1
3.3875e-05	-2.18597	0.004	0.038	1	Naive CD8	Chtf18
3.42336e-05	-1.07653	0.042	0.097	1	Naive CD8	Timeless
3.43099e-05	-1.13118	0.044	0.098	1	Naive CD8	Extl3
3.44467e-05	-4.06266	0.004	0.037	1	Naive CD8	Dip2a
3.47316e-05	-1.01782	0.099	0.166	1	Naive CD8	Xpo4
3.53046e-05	-1.1043	0.201	0.272	1	Naive CD8	Ankib1
3.54325e-05	-1.08034	0.088	0.152	1	Naive CD8	Abhd18
3.55485e-05	-1.03845	0.142	0.213	1	Naive CD8	Kidins220
3.56742e-05	-1.96335	0.013	0.053	1	Naive CD8	Zwilch
3.58616e-05	-3.33699	0.002	0.034	1	Naive CD8	Synpo2
3.58877e-05	-2.03829	0.009	0.047	1	Naive CD8	Mdm1
3.60482e-05	-5.77389	0	0.03	1	Naive CD8	Slc41a2
3.64935e-05	-1.12922	0.075	0.137	1	Naive CD8	Ankle2
3.6573e-05	-1.0535	0.106	0.173	1	Naive CD8	Pias2
3.73136e-05	-1.47644	0.016	0.059	1	Naive CD8	Mcub
3.74267e-05	1.52377	0.02	0.005	1	Naive CD8	Gm42809
3.78162e-05	2.21129	0.015	0.003	1	Naive CD8	Tmem38a
3.78288e-05	-1.70195	0.055	0.11	1	Naive CD8	Ifitm2
3.79541e-05	-1.03976	0.022	0.067	1	Naive CD8	Hist1h2bm
3.83671e-05	1.44316	0.011	0.002	1	Naive CD8	Syt6
3.85975e-05	-1.42565	0.046	0.099	1	Naive CD8	Ptgr2
3.88779e-05	-2.29117	0.009	0.047	1	Naive CD8	Lgalsl
3.88917e-05	1.78052	0.015	0.003	1	Naive CD8	Dlg5
3.89156e-05	-3.51139	0.002	0.034	1	Naive CD8	Pcbp4
3.94842e-05	1.42413	0.036	0.014	1	Naive CD8	Gm16158
3.94991e-05	-1.42538	0.007	0.044	1	Naive CD8	Dscc1
4.02804e-05	-1.30283	0.026	0.072	1	Naive CD8	Atmin
4.10775e-05	-1.42778	0.047	0.101	1	Naive CD8	Bicral
4.11567e-05	-1.42109	0.026	0.072	1	Naive CD8	Gab2
4.14057e-05	-1.1387	0.047	0.103	1	Naive CD8	Slc35a3
4.18431e-05	1.74739	0.013	0.002	1	Naive CD8	Igkv8-28
4.23945e-05	-1.86829	0.005	0.04	1	Naive CD8	Mir22hg
4.29032e-05	-1.404	0.031	0.079	1	Naive CD8	Slc33a1
4.29674e-05	-1.25942	0.073	0.133	1	Naive CD8	Cradd
4.39268e-05	-1.67186	0.029	0.076	1	Naive CD8	Itprid2
4.4869e-05	-2.34043	0.004	0.037	1	Naive CD8	Pcyox1l
4.51092e-05	-1.4066	0.02	0.064	1	Naive CD8	Aco1
4.53519e-05	-2.05746	0.011	0.049	1	Naive CD8	Mlkl
4.65259e-05	-1.17973	0.035	0.085	1	Naive CD8	Tdp1
4.66947e-05	-1.00891	0.064	0.123	1	Naive CD8	Exoc1
4.677e-05	-1.40835	0.027	0.074	1	Naive CD8	Fam20b
4.68429e-05	-3.54436	0.004	0.036	1	Naive CD8	Kif13a
4.70278e-05	-1.12774	0.047	0.101	1	Naive CD8	Bid
4.70441e-05	-1.28089	0.026	0.072	1	Naive CD8	Igsf8
4.72244e-05	-1.44792	0.016	0.058	1	Naive CD8	Sgcb
4.75265e-05	-1.56435	0.02	0.063	1	Naive CD8	Cep152
4.75313e-05	-1.20399	0.036	0.087	1	Naive CD8	1810006J02Rik
4.79013e-05	-1.59299	0.042	0.093	1	Naive CD8	Ttll5
4.80968e-05	-1.36561	0.031	0.079	1	Naive CD8	Mettl6
4.85753e-05	1.1765	0.04	0.016	1	Naive CD8	Lef1os1
4.8615e-05	-1.11493	0.053	0.109	1	Naive CD8	Prmt9
4.86684e-05	2.46113	0.016	0.004	1	Naive CD8	Trav10n
4.87238e-05	-1.01069	0.047	0.102	1	Naive CD8	Bicd2
4.91578e-05	-1.0404	0.062	0.121	1	Naive CD8	Fdft1
4.97877e-05	-1.53544	0.04	0.09	1	Naive CD8	5830432E09Rik
5.01541e-05	-2.13466	0.007	0.043	1	Naive CD8	Eef2k
5.06054e-05	-2.1053	0.009	0.046	1	Naive CD8	Tmem237
5.13609e-05	-1.16036	0.097	0.16	1	Naive CD8	Slc25a36
5.1995e-05	-2.7019	0.007	0.042	1	Naive CD8	P2ry14
5.2252e-05	1.30874	0.029	0.01	1	Naive CD8	Cacna2d4
5.25689e-05	-1.01685	0.029	0.077	1	Naive CD8	Camkk2
5.26555e-05	2.30462	0.018	0.005	1	Naive CD8	Gm13842
5.33007e-05	-4.79764	0	0.029	1	Naive CD8	St6galnac6
5.33548e-05	-2.29388	0.005	0.039	1	Naive CD8	Hist1h3d
5.37446e-05	-1.48159	0.024	0.068	1	Naive CD8	Nagk
5.39218e-05	-2.8717	0.007	0.042	1	Naive CD8	Fam78b
5.41685e-05	-1.04895	0.137	0.206	1	Naive CD8	Pdlim5
5.47244e-05	-1.89953	0.009	0.046	1	Naive CD8	Depdc1b
5.59708e-05	-5.687	0	0.029	1	Naive CD8	Eya1
5.59929e-05	-1.36339	0.036	0.086	1	Naive CD8	Mid1ip1
5.65987e-05	-1.41263	0.026	0.071	1	Naive CD8	Tmem106a
5.6674e-05	-3.17711	0.007	0.042	1	Naive CD8	Gdf11
5.69093e-05	-1.05495	0.071	0.131	1	Naive CD8	Mtor
5.71272e-05	-1.82536	0.024	0.067	1	Naive CD8	Tab3
5.72734e-05	-1.35157	0.031	0.079	1	Naive CD8	Nup133
5.7461e-05	-1.22072	0.069	0.128	1	Naive CD8	Nf2
5.82836e-05	-1.23458	0.042	0.093	1	Naive CD8	Taf2
5.8371e-05	-1.26667	0.015	0.054	1	Naive CD8	Tada2a
5.87523e-05	-1.98879	0.011	0.048	1	Naive CD8	Slc15a3
5.9218e-05	2.00104	0.026	0.008	1	Naive CD8	Trav12-1
6.15608e-05	-1.94888	0.011	0.048	1	Naive CD8	Ryk
6.2119e-05	-1.05642	0.057	0.113	1	Naive CD8	Lnpk
6.24478e-05	-1.55773	0.022	0.065	1	Naive CD8	Egln3
6.28394e-05	-1.45896	0.016	0.057	1	Naive CD8	Ifi44
6.30565e-05	-1.61542	0.035	0.082	1	Naive CD8	Tmem65
6.30596e-05	-1.77509	0.042	0.092	1	Naive CD8	Erc1
6.35643e-05	-1.47025	0.036	0.085	1	Naive CD8	Cep162
6.39525e-05	-2.01724	0.015	0.054	1	Naive CD8	Platr25
6.48104e-05	-4.80266	0	0.028	1	Naive CD8	Cldnd2
6.48493e-05	-2.28387	0.002	0.032	1	Naive CD8	Bcat1
6.5478e-05	-1.47372	0.064	0.119	1	Naive CD8	Lrig1
6.62691e-05	-1.09217	0.055	0.11	1	Naive CD8	Pip4k2c
6.68939e-05	-3.38978	0.002	0.032	1	Naive CD8	Plpp2
6.74801e-05	-1.32348	0.064	0.121	1	Naive CD8	Mt1
6.7609e-05	-1.96104	0.007	0.042	1	Naive CD8	Scimp
6.79611e-05	-1.86381	0.044	0.095	1	Naive CD8	Cxcl10
6.82384e-05	-4.34627	0.002	0.032	1	Naive CD8	Ppp2r2c
6.95287e-05	-1.01138	0.062	0.119	1	Naive CD8	Gbe1
7.02319e-05	-3.28158	0.002	0.032	1	Naive CD8	1500009L16Rik
7.10465e-05	-1.96316	0.013	0.05	1	Naive CD8	Itpripl1
7.20679e-05	-2.25319	0.007	0.042	1	Naive CD8	Tbkbp1
7.23826e-05	-2.263	0.015	0.053	1	Naive CD8	Tnfsf14
7.29244e-05	-3.25569	0.004	0.035	1	Naive CD8	Rnase4
7.29721e-05	-1.24874	0.02	0.062	1	Naive CD8	Dynlt1a
7.32317e-05	-5.90427	0.002	0.032	1	Naive CD8	Ccl1
7.34805e-05	-2.28441	0.004	0.035	1	Naive CD8	Rmdn2
7.41211e-05	-1.91862	0.029	0.074	1	Naive CD8	Pde11a
7.57865e-05	-1.29734	0.024	0.067	1	Naive CD8	Haus5
7.59523e-05	-1.87447	0.005	0.038	1	Naive CD8	Hist1h3h
7.81956e-05	-1.47051	0.062	0.117	1	Naive CD8	Gprin3
7.88047e-05	-3.84946	0	0.028	1	Naive CD8	Lrr1
7.89745e-05	1.58738	0.024	0.007	1	Naive CD8	Gpr15
7.90241e-05	1.63132	0.029	0.01	1	Naive CD8	Trav16
7.90921e-05	-2.73928	0.004	0.035	1	Naive CD8	Rad54b
7.91911e-05	-1.82526	0.022	0.064	1	Naive CD8	A630072M18Rik
7.94854e-05	-2.59732	0.004	0.035	1	Naive CD8	Dna2
8.03451e-05	2.36951	0.013	0.003	1	Naive CD8	Vwa3b
8.05414e-05	-1.12567	0.055	0.109	1	Naive CD8	G2e3
8.1318e-05	-1.16946	0.078	0.137	1	Naive CD8	Clock
8.15233e-05	3.13196	0.011	0.002	1	Naive CD8	Gm10964
8.15233e-05	2.39142	0.011	0.002	1	Naive CD8	Eqtn
8.1937e-05	-1.67975	0.011	0.047	1	Naive CD8	Pias3
8.27521e-05	-4.27304	0	0.028	1	Naive CD8	Pif1
8.28343e-05	2.31327	0.011	0.002	1	Naive CD8	Gm15614
8.37995e-05	-2.59443	0.005	0.038	1	Naive CD8	Ebi3
8.40905e-05	-2.35673	0.004	0.035	1	Naive CD8	Prr11
8.5435e-05	-1.04045	0.093	0.155	1	Naive CD8	Hira
8.68973e-05	-5.24337	0	0.027	1	Naive CD8	Scn1b
9.15342e-05	-2.05585	0.011	0.047	1	Naive CD8	Crybg3
9.15806e-05	-2.59804	0.005	0.038	1	Naive CD8	Itpripl2
9.59557e-05	-2.13503	0.02	0.06	1	Naive CD8	Sdc4
9.63645e-05	-3.05729	0.011	0.046	1	Naive CD8	Asph
9.67984e-05	-1.27607	0.022	0.063	1	Naive CD8	Dnajb13
9.80938e-05	-2.20516	0.027	0.07	1	Naive CD8	Klra3
9.85369e-05	-1.19797	0.08	0.139	1	Naive CD8	Zdhhc15
9.90166e-05	-1.06294	0.044	0.094	1	Naive CD8	Gpr89
9.90357e-05	-2.90559	0.005	0.037	1	Naive CD8	5033430I15Rik
9.93119e-05	-2.59385	0.004	0.034	1	Naive CD8	Axl
0.000102199	-1.41375	0.007	0.041	1	Naive CD8	Hist1h4k
0.000103369	-2.07282	0.007	0.04	1	Naive CD8	Kifc5b
0.000105661	-4.58117	0	0.027	1	Naive CD8	Tube1
0.000105661	-6.39202	0	0.027	1	Naive CD8	Dscam
0.000106062	-1.08956	0.328	0.381	1	Naive CD8	Zswim6
0.000107738	-1.08328	0.024	0.066	1	Naive CD8	Polh
0.000107955	-1.04615	0.047	0.099	1	Naive CD8	Mtmr9
0.000108899	-1.12193	0.04	0.089	1	Naive CD8	Glmn
0.000109023	-1.00495	0.135	0.2	1	Naive CD8	Rundc3b
0.000109765	1.40013	0.026	0.008	1	Naive CD8	Gm15675
0.000111138	2.18579	0.015	0.003	1	Naive CD8	Snrpn
0.000111726	-1.16557	0.053	0.105	1	Naive CD8	Apex2
0.000112653	-1.07229	0.086	0.145	1	Naive CD8	Mprip
0.000113505	-2.23884	0.004	0.034	1	Naive CD8	Ryr1
0.000115025	-2.90262	0.004	0.033	1	Naive CD8	Coro2b
0.000116148	-1.24063	0.073	0.129	1	Naive CD8	Pnpla8
0.000116513	-5.23391	0	0.026	1	Naive CD8	Cstad
0.000118481	-1.14327	0.035	0.08	1	Naive CD8	Rab11fip4
0.000119823	-3.61533	0.002	0.03	1	Naive CD8	Tnfrsf8
0.000120221	-2.16599	0.005	0.037	1	Naive CD8	Traip
0.000120431	-1.06678	0.055	0.108	1	Naive CD8	Gmppb
0.000120685	-1.0117	0.122	0.185	1	Naive CD8	Prpf39
0.000121386	1.47646	0.031	0.012	1	Naive CD8	Gm37768
0.000121771	-1.20702	0.058	0.11	1	Naive CD8	Gm10130
0.000121842	-1.81961	0.022	0.062	1	Naive CD8	Dpy19l3
0.000122989	-1.10056	0.036	0.084	1	Naive CD8	Dis3
0.000123054	-1.45732	0.035	0.08	1	Naive CD8	Myo1c
0.000123331	-2.24013	0.011	0.046	1	Naive CD8	Vav2
0.000124482	-1.33772	0.018	0.057	1	Naive CD8	Trpm4
0.000125379	-2.11915	0.013	0.048	1	Naive CD8	Tsix
0.000126294	-1.4815	0.015	0.052	1	Naive CD8	Cep89
0.000128462	-1.14574	0.188	0.25	1	Naive CD8	Fto
0.000128479	-5.11921	0	0.026	1	Naive CD8	Tnfsf4
0.000128582	-1.66453	0.015	0.051	1	Naive CD8	Slc2a8
0.000129986	-1.00181	0.124	0.187	1	Naive CD8	Zcchc2
0.000130933	-1.55612	0.007	0.04	1	Naive CD8	Orc1
0.000130966	-2.15068	0.004	0.033	1	Naive CD8	Lmtk3
0.000131271	-2.0382	0.005	0.036	1	Naive CD8	Bik
0.000132999	-1.08523	0.084	0.142	1	Naive CD8	Zfp182
0.000133648	-2.00899	0.005	0.036	1	Naive CD8	Chek1
0.000136159	-1.49477	0.031	0.075	1	Naive CD8	Irf4
0.000137445	-1.39278	0.024	0.065	1	Naive CD8	Fancm
[truncated: 21,665 more rows]
