# Supplementary material for: In vivo armed macrophages curb liver metastasis through tumor-reactive T-cell rejuvenation
Source: Nat Commun. 2025 Apr 11;16:3471. doi: 10.1038/s41467-025-58369-2 (PMC11992024; doi:10.1038/s41467-025-58369-2)
Supplement: Supplementary file 7 — Supplementary Dataset 5 [file 41467_2025_58369_MOESM7_ESM.xlsx]

## Sheet: TA33.Combo
Supplementary data 5: List of predicted interaction between CD4,CD8,TAMs and DCs in TA33.Combo vs TA33 treated mice. p_values were calculated employing the MultiNicheNet analysis package.
contrast	group	sender	receiver	ligand	receptor	lr_interaction	id	scaled_lfc_ligand	scaled_p_val_ligand_adapted	scaled_lfc_receptor	scaled_p_val_receptor_adapted	max_scaled_activity	scaled_pb_ligand	scaled_pb_receptor	fraction_expressing_ligand_receptor	prioritization_score	top_group
TA33.Combo	TA33.Combo	TAMs	TAMs	Il15	Il15ra	Il15_Il15ra	Il15_Il15ra_Macrophages_Macrophages	0.908353	0.926334	0.982183	0.983597	0.82521	1.001	1.001	1	0.954574	TA33.Combo
TA33.Combo	TA33.Combo	TAMs	DCs	H2.T22	Klrk1	H2.T22_Klrk1	H2.T22_Klrk1_Macrophages_DCs	0.971578	0.987819	0.924491	0.990385	0.720525	1.001	1.001	1	0.943277	TA33.Combo
TA33.Combo	TA33.Combo	TAMs	CD4_Tcells	H2.T22	Klrc1	H2.T22_Klrc1	H2.T22_Klrc1_Macrophages_CD4_Tcells	0.971578	0.987819	0.952206	0.895928	0.838172	1.001	0.905981	1	0.941486	TA33.Combo
TA33.Combo	TA33.Combo	TAMs	DCs	H2.T23	Klrk1	H2.T23_Klrk1	H2.T23_Klrk1_Macrophages_DCs	0.932425	0.977958	0.924491	0.990385	0.71911	1.001	1.001	1	0.938957	TA33.Combo
TA33.Combo	TA33.Combo	TAMs	DCs	H2.M3	Klrk1	H2.M3_Klrk1	H2.M3_Klrk1_Macrophages_DCs	0.875	0.954756	0.924491	0.990385	0.772078	0.986689	1.001	1	0.93868	TA33.Combo
TA33.Combo	TA33.Combo	TAMs	CD4_Tcells	H2.T23	Klrc1	H2.T23_Klrc1	H2.T23_Klrc1_Macrophages_CD4_Tcells	0.932425	0.977958	0.952206	0.895928	0.836582	1.001	0.905981	1	0.937137	TA33.Combo
TA33.Combo	TA33.Combo	TAMs	CD8_Tcells	H2.Q4	Klre1	H2.Q4_Klre1	H2.Q4_Klre1_Macrophages_CD8_Tcells	0.956497	0.992459	0.899887	0.934389	0.748365	0.979837	1.001	1	0.936803	TA33.Combo
TA33.Combo	TA33.Combo	DCs	CD8_Tcells	H2.Q6	Klre1	H2.Q6_Klre1	H2.Q6_Klre1_DCs_CD8_Tcells	0.933875	0.972158	0.899887	0.934389	0.748365	1.001	1.001	1	0.936753	TA33.Combo
TA33.Combo	TA33.Combo	TAMs	CD8_Tcells	H2.T22	Klre1	H2.T22_Klre1	H2.T22_Klre1_Macrophages_CD8_Tcells	0.971578	0.987819	0.899887	0.934389	0.712639	1.001	1.001	1	0.935246	TA33.Combo
TA33.Combo	TA33.Combo	TAMs	CD4_Tcells	H2.Q4	Klrc1	H2.Q4_Klrc1	H2.Q4_Klrc1_Macrophages_CD4_Tcells	0.956497	0.992459	0.952206	0.895928	0.825514	0.979837	0.905981	1	0.934979	TA33.Combo
TA33.Combo	TA33.Combo	DCs	CD4_Tcells	H2.Q6	Klrc1	H2.Q6_Klrc1	H2.Q6_Klrc1_DCs_CD4_Tcells	0.933875	0.972158	0.952206	0.895928	0.825514	1.001	0.905981	1	0.93493	TA33.Combo
TA33.Combo	TA33.Combo	TAMs	CD8_Tcells	Il15	Il2rb	Il15_Il2rb	Il15_Il2rb_Macrophages_CD8_Tcells	0.908353	0.926334	0.81052	0.936652	0.851997	1.001	0.956555	1	0.933414	TA33.Combo
TA33.Combo	TA33.Combo	TAMs	DCs	H2.Q4	Klrk1	H2.Q4_Klrk1	H2.Q4_Klrk1_Macrophages_DCs	0.956497	0.992459	0.924491	0.990385	0.685894	0.979837	1.001	1	0.933108	TA33.Combo
TA33.Combo	TA33.Combo	DCs	DCs	H2.Q6	Klrk1	H2.Q6_Klrk1	H2.Q6_Klrk1_DCs_DCs	0.933875	0.972158	0.924491	0.990385	0.685894	1.001	1.001	1	0.933058	TA33.Combo
TA33.Combo	TA33.Combo	DCs	CD8_Tcells	H2.Q4	Klre1	H2.Q4_Klre1	H2.Q4_Klre1_DCs_CD8_Tcells	0.900522	0.958817	0.899887	0.934389	0.748365	1.001	1.001	1	0.932862	TA33.Combo
TA33.Combo	TA33.Combo	DCs	TAMs	Il15	Il15ra	Il15_Il15ra	Il15_Il15ra_DCs_Macrophages	0.87355	0.851218	0.982183	0.983597	0.82521	0.923124	1.001	1	0.932435	TA33.Combo
TA33.Combo	TA33.Combo	DCs	CD4_Tcells	H2.Q4	Klrc1	H2.Q4_Klrc1	H2.Q4_Klrc1_DCs_CD4_Tcells	0.900522	0.958817	0.952206	0.895928	0.825514	1.001	0.905981	1	0.931039	TA33.Combo
TA33.Combo	TA33.Combo	CD8_Tcells	TAMs	Tnf	Ltbr	Tnf_Ltbr	Tnf_Ltbr_CD8_Tcells_Macrophages	0.957077	0.893271	0.642251	0.747172	1.001	0.963994	1.001	1	0.93098	TA33.Combo
TA33.Combo	TA33.Combo	DCs	TAMs	Bst2	Pira2	Bst2_Pira2	Bst2_Pira2_DCs_Macrophages	0.723318	0.771462	0.973416	0.989253	0.854346	1.001	1.001	1	0.930845	TA33.Combo
TA33.Combo	TA33.Combo	TAMs	DCs	H2.T24	Klrk1	H2.T24_Klrk1	H2.T24_Klrk1_Macrophages_DCs	0.939385	0.868329	0.924491	0.990385	0.720525	1.001	1.001	1	0.930637	TA33.Combo
TA33.Combo	TA33.Combo	CD4_Tcells	DCs	Ifng	Ifngr2	Ifng_Ifngr2	Ifng_Ifngr2_CD4_Tcells_DCs	0.99652	0.984919	0.629525	0.753959	1.001	1.001	0.896421	1	0.930147	TA33.Combo
TA33.Combo	TA33.Combo	TAMs	CD8_Tcells	H2.T23	Klre1	H2.T23_Klre1	H2.T23_Klre1_Macrophages_CD8_Tcells	0.932425	0.977958	0.899887	0.934389	0.701301	1.001	1.001	1	0.929272	TA33.Combo
TA33.Combo	TA33.Combo	DCs	DCs	H2.Q4	Klrk1	H2.Q4_Klrk1	H2.Q4_Klrk1_DCs_DCs	0.900522	0.958817	0.924491	0.990385	0.685894	1.001	1.001	1	0.929167	TA33.Combo
TA33.Combo	TA33.Combo	DCs	DCs	H2.T22	Klrk1	H2.T22_Klrk1	H2.T22_Klrk1_DCs_DCs	0.947796	0.990719	0.924491	0.990385	0.720525	0.926238	1.001	1	0.929076	TA33.Combo
TA33.Combo	TA33.Combo	TAMs	CD4_Tcells	H2.T24	Klrc1	H2.T24_Klrc1	H2.T24_Klrc1_Macrophages_CD4_Tcells	0.939385	0.868329	0.952206	0.895928	0.838172	1.001	0.905981	1	0.928846	TA33.Combo
TA33.Combo	TA33.Combo	TAMs	CD8_Tcells	H2.D1	Klre1	H2.D1_Klre1	H2.D1_Klre1_Macrophages_CD8_Tcells	0.854408	0.953016	0.899887	0.934389	0.748449	1.001	1.001	1	0.92855	TA33.Combo
TA33.Combo	TA33.Combo	CD8_Tcells	TAMs	Tnf	Tnfrsf1a	Tnf_Tnfrsf1a	Tnf_Tnfrsf1a_CD8_Tcells_Macrophages	0.957077	0.893271	0.62302	0.731335	1.001	0.963994	1.001	1	0.928058	TA33.Combo
TA33.Combo	TA33.Combo	TAMs	CD8_Tcells	H2.Q4	Klrc2	H2.Q4_Klrc2	H2.Q4_Klrc2_Macrophages_CD8_Tcells	0.956497	0.992459	0.897907	0.830882	0.748365	0.979837	1.001	1	0.928012	TA33.Combo
TA33.Combo	TA33.Combo	DCs	CD8_Tcells	H2.Q6	Klrc2	H2.Q6_Klrc2	H2.Q6_Klrc2_DCs_CD8_Tcells	0.933875	0.972158	0.897907	0.830882	0.748365	1.001	1.001	1	0.927963	TA33.Combo
TA33.Combo	TA33.Combo	TAMs	CD8_Tcells	H2.Q6	Klre1	H2.Q6_Klre1	H2.Q6_Klre1_Macrophages_CD8_Tcells	0.979698	0.982019	0.899887	0.934389	0.748365	0.918916	1.001	1	0.927713	TA33.Combo
TA33.Combo	TA33.Combo	DCs	CD4_Tcells	H2.T22	Klrc1	H2.T22_Klrc1	H2.T22_Klrc1_DCs_CD4_Tcells	0.947796	0.990719	0.952206	0.895928	0.838172	0.926238	0.905981	1	0.927286	TA33.Combo
TA33.Combo	TA33.Combo	TAMs	CD4_Tcells	H2.D1	Klrc1	H2.D1_Klrc1	H2.D1_Klrc1_Macrophages_CD4_Tcells	0.854408	0.953016	0.952206	0.895928	0.825413	1.001	0.905981	1	0.926695	TA33.Combo
TA33.Combo	TA33.Combo	CD4_Tcells	TAMs	Ifng	Ifngr2	Ifng_Ifngr2	Ifng_Ifngr2_CD4_Tcells_Macrophages	0.99652	0.984919	0.550905	0.5806	1.001	1.001	1.001	1	0.926579	TA33.Combo
TA33.Combo	TA33.Combo	TAMs	CD8_Tcells	H2.T22	Klrc2	H2.T22_Klrc2	H2.T22_Klrc2_Macrophages_CD8_Tcells	0.971578	0.987819	0.897907	0.830882	0.712639	1.001	1.001	1	0.926455	TA33.Combo
TA33.Combo	TA33.Combo	TAMs	CD4_Tcells	H2.Q6	Klrc1	H2.Q6_Klrc1	H2.Q6_Klrc1_Macrophages_CD4_Tcells	0.979698	0.982019	0.952206	0.895928	0.825514	0.918916	0.905981	1	0.925889	TA33.Combo
TA33.Combo	TA33.Combo	DCs	DCs	H2.T23	Klrk1	H2.T23_Klrk1	H2.T23_Klrk1_DCs_DCs	0.816415	0.959977	0.924491	0.990385	0.71911	0.985868	1.001	1	0.925269	TA33.Combo
TA33.Combo	TA33.Combo	TAMs	DCs	H2.D1	Klrk1	H2.D1_Klrk1	H2.D1_Klrk1_Macrophages_DCs	0.854408	0.953016	0.924491	0.990385	0.685821	1.001	1.001	1	0.924829	TA33.Combo
TA33.Combo	TA33.Combo	DCs	TAMs	Bst2	Pirb	Bst2_Pirb	Bst2_Pirb_DCs_Macrophages	0.723318	0.771462	0.907805	0.978507	0.854346	1.001	1.001	1	0.924482	TA33.Combo
TA33.Combo	TA33.Combo	DCs	CD8_Tcells	H2.Q4	Klrc2	H2.Q4_Klrc2	H2.Q4_Klrc2_DCs_CD8_Tcells	0.900522	0.958817	0.897907	0.830882	0.748365	1.001	1.001	1	0.924072	TA33.Combo
TA33.Combo	TA33.Combo	TAMs	DCs	H2.Q6	Klrk1	H2.Q6_Klrk1	H2.Q6_Klrk1_Macrophages_DCs	0.979698	0.982019	0.924491	0.990385	0.685894	0.918916	1.001	1	0.924018	TA33.Combo
TA33.Combo	TA33.Combo	DCs	CD4_Tcells	H2.T23	Klrc1	H2.T23_Klrc1	H2.T23_Klrc1_DCs_CD4_Tcells	0.816415	0.959977	0.952206	0.895928	0.836582	0.985868	0.905981	1	0.923449	TA33.Combo
TA33.Combo	TA33.Combo	CD8_Tcells	DCs	Tnf	Ltbr	Tnf_Ltbr	Tnf_Ltbr_CD8_Tcells_DCs	0.957077	0.893271	0.722568	0.816176	1.001	0.963994	0.878641	1	0.92303	TA33.Combo
TA33.Combo	TA33.Combo	TAMs	CD8_Tcells	H2.T24	Klre1	H2.T24_Klre1	H2.T24_Klre1_Macrophages_CD8_Tcells	0.939385	0.868329	0.899887	0.934389	0.712639	1.001	1.001	1	0.922606	TA33.Combo
TA33.Combo	TA33.Combo	TAMs	CD8_Tcells	H2.M3	Klre1	H2.M3_Klre1	H2.M3_Klre1_Macrophages_CD8_Tcells	0.875	0.954756	0.899887	0.934389	0.713457	0.986689	1.001	1	0.922194	TA33.Combo
TA33.Combo	TA33.Combo	DCs	CD8_Tcells	H2.Q7	Klre1	H2.Q7_Klre1	H2.Q7_Klre1_DCs_CD8_Tcells	0.906903	0.955336	0.899887	0.934389	0.748365	0.934856	1.001	1	0.92208	TA33.Combo
TA33.Combo	TA33.Combo	DCs	CD8_Tcells	H2.T22	Klre1	H2.T22_Klre1	H2.T22_Klre1_DCs_CD8_Tcells	0.947796	0.990719	0.899887	0.934389	0.712639	0.926238	1.001	1	0.921045	TA33.Combo
TA33.Combo	TA33.Combo	TAMs	CD8_Tcells	H2.T23	Klrc2	H2.T23_Klrc2	H2.T23_Klrc2_Macrophages_CD8_Tcells	0.932425	0.977958	0.897907	0.830882	0.701301	1.001	1.001	1	0.920481	TA33.Combo
TA33.Combo	TA33.Combo	DCs	CD4_Tcells	H2.Q7	Klrc1	H2.Q7_Klrc1	H2.Q7_Klrc1_DCs_CD4_Tcells	0.906903	0.955336	0.952206	0.895928	0.825514	0.934856	0.905981	1	0.920256	TA33.Combo
TA33.Combo	TA33.Combo	TAMs	CD8_Tcells	H2.Q7	Klre1	H2.Q7_Klre1	H2.Q7_Klre1_Macrophages_CD8_Tcells	0.975348	0.987239	0.899887	0.934389	0.748365	0.871955	1.001	1	0.919959	TA33.Combo
TA33.Combo	TA33.Combo	TAMs	CD8_Tcells	H2.D1	Klrc2	H2.D1_Klrc2	H2.D1_Klrc2_Macrophages_CD8_Tcells	0.854408	0.953016	0.897907	0.830882	0.748449	1.001	1.001	1	0.919759	TA33.Combo
TA33.Combo	TA33.Combo	TAMs	CD4_Tcells	H2.M3	Klrc1	H2.M3_Klrc1	H2.M3_Klrc1_Macrophages_CD4_Tcells	0.875	0.954756	0.952206	0.895928	0.786252	0.986689	0.905981	1	0.919644	TA33.Combo
TA33.Combo	TA33.Combo	CD4_Tcells	TAMs	Csf1	Csf3r	Csf1_Csf3r	Csf1_Csf3r_CD4_Tcells_Macrophages	0.969548	0.964037	0.876697	0.889706	0.66345	1.001	1.001	1	0.919241	TA33.Combo
TA33.Combo	TA33.Combo	TAMs	CD8_Tcells	H2.Q6	Klrc2	H2.Q6_Klrc2	H2.Q6_Klrc2_Macrophages_CD8_Tcells	0.979698	0.982019	0.897907	0.830882	0.748365	0.918916	1.001	1	0.918922	TA33.Combo
TA33.Combo	TA33.Combo	DCs	DCs	H2.M3	Klrk1	H2.M3_Klrk1	H2.M3_Klrk1_DCs_DCs	0.736369	0.825116	0.924491	0.990385	0.772078	1.001	1.001	1	0.91871	TA33.Combo
TA33.Combo	TA33.Combo	DCs	DCs	H2.Q7	Klrk1	H2.Q7_Klrk1	H2.Q7_Klrk1_DCs_DCs	0.906903	0.955336	0.924491	0.990385	0.685894	0.934856	1.001	1	0.918385	TA33.Combo
TA33.Combo	TA33.Combo	TAMs	CD4_Tcells	H2.Q7	Klrc1	H2.Q7_Klrc1	H2.Q7_Klrc1_Macrophages_CD4_Tcells	0.975348	0.987239	0.952206	0.895928	0.825514	0.871955	0.905981	1	0.918135	TA33.Combo
TA33.Combo	TA33.Combo	TAMs	CD8_Tcells	B2m	Klrc2	B2m_Klrc2	B2m_Klrc2_Macrophages_CD8_Tcells	0.795244	0.901392	0.897907	0.830882	0.791136	1.001	1.001	1	0.917641	TA33.Combo
TA33.Combo	TA33.Combo	TAMs	TAMs	Bst2	Pira2	Bst2_Pira2	Bst2_Pira2_Macrophages_Macrophages	0.859339	0.833527	0.973416	0.989253	0.854346	0.814832	1.001	1	0.916324	TA33.Combo
TA33.Combo	TA33.Combo	TAMs	DCs	H2.Q7	Klrk1	H2.Q7_Klrk1	H2.Q7_Klrk1_Macrophages_DCs	0.975348	0.987239	0.924491	0.990385	0.685894	0.871955	1.001	1	0.916263	TA33.Combo
TA33.Combo	TA33.Combo	CD4_Tcells	CD8_Tcells	H2.Q7	Klre1	H2.Q7_Klre1	H2.Q7_Klre1_CD4_Tcells_CD8_Tcells	0.776682	0.87819	0.899887	0.934389	0.748365	1.001	1.001	1	0.915823	TA33.Combo
TA33.Combo	TA33.Combo	DCs	CD8_Tcells	H2.T23	Klre1	H2.T23_Klre1	H2.T23_Klre1_DCs_CD8_Tcells	0.816415	0.959977	0.899887	0.934389	0.701301	0.985868	1.001	1	0.915584	TA33.Combo
TA33.Combo	TA33.Combo	CD4_Tcells	TAMs	Tnf	Ltbr	Tnf_Ltbr	Tnf_Ltbr_CD4_Tcells_Macrophages	0.87065	0.712297	0.642251	0.747172	1.001	1.001	1.001	1	0.914864	TA33.Combo
TA33.Combo	TA33.Combo	TAMs	CD4_Tcells	Il18	Il18rap	Il18_Il18rap	Il18_Il18rap_Macrophages_CD4_Tcells	0.921114	0.958237	0.970023	0.960407	0.578715	1.001	1.001	1	0.914267	TA33.Combo
TA33.Combo	TA33.Combo	CD4_Tcells	CD4_Tcells	H2.Q7	Klrc1	H2.Q7_Klrc1	H2.Q7_Klrc1_CD4_Tcells_CD4_Tcells	0.776682	0.87819	0.952206	0.895928	0.825514	1.001	0.905981	1	0.914	TA33.Combo
TA33.Combo	TA33.Combo	TAMs	CD8_Tcells	Sectm1a	Cd7	Sectm1a_Cd7	Sectm1a_Cd7_Macrophages_CD8_Tcells	0.982889	0.970998	0.949943	0.998303	0.529983	1.001	1.001	1	0.913842	TA33.Combo
TA33.Combo	TA33.Combo	TAMs	CD8_Tcells	H2.T24	Klrc2	H2.T24_Klrc2	H2.T24_Klrc2_Macrophages_CD8_Tcells	0.939385	0.868329	0.897907	0.830882	0.712639	1.001	1.001	1	0.913815	TA33.Combo
TA33.Combo	TA33.Combo	TAMs	CD8_Tcells	H2.M3	Klrc2	H2.M3_Klrc2	H2.M3_Klrc2_Macrophages_CD8_Tcells	0.875	0.954756	0.897907	0.830882	0.713457	0.986689	1.001	1	0.913403	TA33.Combo
TA33.Combo	TA33.Combo	DCs	CD8_Tcells	H2.Q7	Klrc2	H2.Q7_Klrc2	H2.Q7_Klrc2_DCs_CD8_Tcells	0.906903	0.955336	0.897907	0.830882	0.748365	0.934856	1.001	1	0.913289	TA33.Combo
TA33.Combo	TA33.Combo	DCs	CD8_Tcells	H2.T22	Klrc2	H2.T22_Klrc2	H2.T22_Klrc2_DCs_CD8_Tcells	0.947796	0.990719	0.897907	0.830882	0.712639	0.926238	1.001	1	0.912255	TA33.Combo
TA33.Combo	TA33.Combo	CD8_Tcells	TAMs	Fasl	Fas	Fasl_Fas	Fasl_Fas_CD8_Tcells_Macrophages	0.860209	0.844258	0.959276	0.93043	0.674323	1.001	1.001	1	0.912235	TA33.Combo
TA33.Combo	TA33.Combo	CD4_Tcells	DCs	H2.Q7	Klrk1	H2.Q7_Klrk1	H2.Q7_Klrk1_CD4_Tcells_DCs	0.776682	0.87819	0.924491	0.990385	0.685894	1.001	1.001	1	0.912128	TA33.Combo
TA33.Combo	TA33.Combo	CD8_Tcells	DCs	Ifng	Ifngr2	Ifng_Ifngr2	Ifng_Ifngr2_CD8_Tcells_DCs	0.993039	0.99942	0.629525	0.753959	1.001	0.886685	0.896421	1	0.912013	TA33.Combo
TA33.Combo	TA33.Combo	CD4_Tcells	TAMs	Tnf	Tnfrsf1a	Tnf_Tnfrsf1a	Tnf_Tnfrsf1a_CD4_Tcells_Macrophages	0.87065	0.712297	0.62302	0.731335	1.001	1.001	1.001	1	0.911942	TA33.Combo
TA33.Combo	TA33.Combo	DCs	CD8_Tcells	Il15	Il2rb	Il15_Il2rb	Il15_Il2rb_DCs_CD8_Tcells	0.87355	0.851218	0.81052	0.936652	0.851997	0.923124	0.956555	1	0.911274	TA33.Combo
TA33.Combo	TA33.Combo	TAMs	CD8_Tcells	H2.Q7	Klrc2	H2.Q7_Klrc2	H2.Q7_Klrc2_Macrophages_CD8_Tcells	0.975348	0.987239	0.897907	0.830882	0.748365	0.871955	1.001	1	0.911168	TA33.Combo
TA33.Combo	TA33.Combo	TAMs	TAMs	Bst2	Pirb	Bst2_Pirb	Bst2_Pirb_Macrophages_Macrophages	0.859339	0.833527	0.907805	0.978507	0.854346	0.814832	1.001	1	0.909961	TA33.Combo
TA33.Combo	TA33.Combo	DCs	CD8_Tcells	H2.D1	Klre1	H2.D1_Klre1	H2.D1_Klre1_DCs_CD8_Tcells	0.774652	0.950116	0.899887	0.934389	0.748449	0.925027	1.001	1	0.909	TA33.Combo
TA33.Combo	TA33.Combo	CD8_Tcells	TAMs	Csf2	Il3ra	Csf2_Il3ra	Csf2_Il3ra_CD8_Tcells_Macrophages	0.983759	0.937935	0.884615	0.914593	0.745786	0.845793	1.001	1	0.908838	TA33.Combo
TA33.Combo	TA33.Combo	TAMs	TAMs	H2.T22	Klrk1	H2.T22_Klrk1	H2.T22_Klrk1_Macrophages_Macrophages	0.971578	0.987819	0.997172	0.994344	0.687804	1.001	0.787057	1	0.908553	TA33.Combo
TA33.Combo	TA33.Combo	CD8_Tcells	TAMs	Ifng	Ifngr2	Ifng_Ifngr2	Ifng_Ifngr2_CD8_Tcells_Macrophages	0.993039	0.99942	0.550905	0.5806	1.001	0.886685	1.001	1	0.908445	TA33.Combo
TA33.Combo	TA33.Combo	DCs	DCs	Gm7030	Klrk1	Gm7030_Klrk1	Gm7030_Klrk1_DCs_DCs	0.923434	0.988399	0.924491	0.990385	0.683025	0.845945	1.001	1	0.907221	TA33.Combo
TA33.Combo	TA33.Combo	DCs	CD4_Tcells	H2.D1	Klrc1	H2.D1_Klrc1	H2.D1_Klrc1_DCs_CD4_Tcells	0.774652	0.950116	0.952206	0.895928	0.825413	0.925027	0.905981	1	0.907145	TA33.Combo
TA33.Combo	TA33.Combo	TAMs	CD8_Tcells	H2.Q4	Klrc1	H2.Q4_Klrc1	H2.Q4_Klrc1_Macrophages_CD8_Tcells	0.956497	0.992459	0.758767	0.718891	0.748365	0.979837	1.001	1	0.907085	TA33.Combo
TA33.Combo	TA33.Combo	DCs	CD8_Tcells	H2.Q6	Klrc1	H2.Q6_Klrc1	H2.Q6_Klrc1_DCs_CD8_Tcells	0.933875	0.972158	0.758767	0.718891	0.748365	1.001	1.001	1	0.907035	TA33.Combo
TA33.Combo	TA33.Combo	CD4_Tcells	CD8_Tcells	H2.Q7	Klrc2	H2.Q7_Klrc2	H2.Q7_Klrc2_CD4_Tcells_CD8_Tcells	0.776682	0.87819	0.897907	0.830882	0.748365	1.001	1.001	1	0.907033	TA33.Combo
TA33.Combo	TA33.Combo	CD8_Tcells	TAMs	Tnf	Tnfrsf1b	Tnf_Tnfrsf1b	Tnf_Tnfrsf1b_CD8_Tcells_Macrophages	0.957077	0.893271	0.736425	0.849548	1.001	0.963994	0.75849	1	0.906941	TA33.Combo
TA33.Combo	TA33.Combo	CD4_Tcells	DCs	Tnf	Ltbr	Tnf_Ltbr	Tnf_Ltbr_CD4_Tcells_DCs	0.87065	0.712297	0.722568	0.816176	1.001	1.001	0.878641	1	0.906914	TA33.Combo
TA33.Combo	TA33.Combo	DCs	CD8_Tcells	H2.T23	Klrc2	H2.T23_Klrc2	H2.T23_Klrc2_DCs_CD8_Tcells	0.816415	0.959977	0.897907	0.830882	0.701301	0.985868	1.001	1	0.906793	TA33.Combo
TA33.Combo	TA33.Combo	CD4_Tcells	TAMs	Fasl	Fas	Fasl_Fas	Fasl_Fas_CD4_Tcells_Macrophages	0.904872	0.845418	0.959276	0.93043	0.674323	0.945234	1.001	1	0.906759	TA33.Combo
TA33.Combo	TA33.Combo	CD8_Tcells	TAMs	Tnf	Tnfrsf21	Tnf_Tnfrsf21	Tnf_Tnfrsf21_CD8_Tcells_Macrophages	0.957077	0.893271	0.542986	0.553167	1.001	0.963994	1.001	1	0.906541	TA33.Combo
TA33.Combo	TA33.Combo	CD4_Tcells	DCs	Gm7030	Klrk1	Gm7030_Klrk1	Gm7030_Klrk1_CD4_Tcells_DCs	0.786253	0.806265	0.924491	0.990385	0.683025	1.001	1.001	1	0.906454	TA33.Combo
TA33.Combo	TA33.Combo	CD8_Tcells	TAMs	Il10	Il10ra	Il10_Il10ra	Il10_Il10ra_CD8_Tcells_Macrophages	0.986079	0.940255	0.705034	0.850679	0.880729	0.814644	1.001	1	0.906233	TA33.Combo
TA33.Combo	TA33.Combo	TAMs	CD8_Tcells	Cd274	Pdcd1	Cd274_Pdcd1	Cd274_Pdcd1_Macrophages_CD8_Tcells	0.950116	0.959397	0.598699	0.567873	1.001	1.001	0.897136	1	0.906196	TA33.Combo
TA33.Combo	TA33.Combo	CD8_Tcells	TAMs	Csf2	Csf3r	Csf2_Csf3r	Csf2_Csf3r_CD8_Tcells_Macrophages	0.983759	0.937935	0.876697	0.889706	0.745786	0.845793	1.001	1	0.906104	TA33.Combo
TA33.Combo	TA33.Combo	CD8_Tcells	CD8_Tcells	H2.Q7	Klre1	H2.Q7_Klre1	H2.Q7_Klre1_CD8_Tcells_CD8_Tcells	0.839617	0.972738	0.899887	0.934389	0.748365	0.8627	1.001	1	0.905897	TA33.Combo
TA33.Combo	TA33.Combo	TAMs	CD8_Tcells	H2.T22	Klrc1	H2.T22_Klrc1	H2.T22_Klrc1_Macrophages_CD8_Tcells	0.971578	0.987819	0.758767	0.718891	0.712639	1.001	1.001	1	0.905528	TA33.Combo
TA33.Combo	TA33.Combo	TAMs	CD8_Tcells	H2.K1	Klre1	H2.K1_Klre1	H2.K1_Klre1_Macrophages_CD8_Tcells	0.900522	0.967517	0.899887	0.934389	0.751249	0.829008	1.001	1	0.905403	TA33.Combo
TA33.Combo	TA33.Combo	DCs	DCs	H2.D1	Klrk1	H2.D1_Klrk1	H2.D1_Klrk1_DCs_DCs	0.774652	0.950116	0.924491	0.990385	0.685821	0.925027	1.001	1	0.905278	TA33.Combo
TA33.Combo	TA33.Combo	CD4_Tcells	DCs	Csf1	Csf2ra	Csf1_Csf2ra	Csf1_Csf2ra_CD4_Tcells_DCs	0.969548	0.964037	0.841912	0.96776	0.628472	1.001	0.930015	1	0.905186	TA33.Combo
TA33.Combo	TA33.Combo	CD4_Tcells	DCs	H2.T22	Klrk1	H2.T22_Klrk1	H2.T22_Klrk1_CD4_Tcells_DCs	0.854988	0.938805	0.924491	0.990385	0.720525	0.851984	1.001	1	0.904641	TA33.Combo
TA33.Combo	TA33.Combo	TAMs	TAMs	H2.T23	Klrk1	H2.T23_Klrk1	H2.T23_Klrk1_Macrophages_Macrophages	0.932425	0.977958	0.997172	0.994344	0.687752	1.001	0.787057	1	0.90446	TA33.Combo
TA33.Combo	TA33.Combo	DCs	CD4_Tcells	Gm7030	Klrc1	Gm7030_Klrc1	Gm7030_Klrc1_DCs_CD4_Tcells	0.923434	0.988399	0.952206	0.895928	0.793653	0.845945	0.905981	1	0.90426	TA33.Combo
TA33.Combo	TA33.Combo	CD4_Tcells	CD8_Tcells	H2.K1	Klre1	H2.K1_Klre1	H2.K1_Klre1_CD4_Tcells_CD8_Tcells	0.702436	0.807425	0.899887	0.934389	0.751249	1.001	1.001	1	0.90422	TA33.Combo
TA33.Combo	TA33.Combo	CD4_Tcells	TAMs	Csf1	Csf2ra	Csf1_Csf2ra	Csf1_Csf2ra_CD4_Tcells_Macrophages	0.969548	0.964037	0.723699	0.861991	0.66345	1.001	1.001	1	0.904181	TA33.Combo
TA33.Combo	TA33.Combo	CD8_Tcells	CD4_Tcells	H2.Q7	Klrc1	H2.Q7_Klrc1	H2.Q7_Klrc1_CD8_Tcells_CD4_Tcells	0.839617	0.972738	0.952206	0.895928	0.825514	0.8627	0.905981	1	0.904073	TA33.Combo
TA33.Combo	TA33.Combo	TAMs	CD4_Tcells	H2.K1	Klrc1	H2.K1_Klrc1	H2.K1_Klrc1_Macrophages_CD4_Tcells	0.900522	0.967517	0.952206	0.895928	0.831026	0.829008	0.905981	1	0.904017	TA33.Combo
TA33.Combo	TA33.Combo	TAMs	TAMs	H2.M3	Klrk1	H2.M3_Klrk1	H2.M3_Klrk1_Macrophages_Macrophages	0.875	0.954756	0.997172	0.994344	0.738885	0.986689	0.787057	1	0.903878	TA33.Combo
TA33.Combo	TA33.Combo	DCs	CD8_Tcells	Gm7030	Klre1	Gm7030_Klre1	Gm7030_Klre1_DCs_CD8_Tcells	0.923434	0.988399	0.899887	0.934389	0.702496	0.845945	1.001	1	0.903749	TA33.Combo
TA33.Combo	TA33.Combo	CD4_Tcells	CD4_Tcells	Gm7030	Klrc1	Gm7030_Klrc1	Gm7030_Klrc1_CD4_Tcells_CD4_Tcells	0.786253	0.806265	0.952206	0.895928	0.793653	1.001	0.905981	1	0.903493	TA33.Combo
TA33.Combo	TA33.Combo	DCs	CD8_Tcells	H2.Q4	Klrc1	H2.Q4_Klrc1	H2.Q4_Klrc1_DCs_CD8_Tcells	0.900522	0.958817	0.758767	0.718891	0.748365	1.001	1.001	1	0.903144	TA33.Combo
TA33.Combo	TA33.Combo	CD4_Tcells	CD8_Tcells	Gm7030	Klre1	Gm7030_Klre1	Gm7030_Klre1_CD4_Tcells_CD8_Tcells	0.786253	0.806265	0.899887	0.934389	0.702496	1.001	1.001	1	0.902982	TA33.Combo
TA33.Combo	TA33.Combo	TAMs	CD4_Tcells	Ebi3	Il6st	Ebi3_Il6st	Ebi3_Il6st_Macrophages_CD4_Tcells	0.912413	0.975348	0.48388	0.486425	1.001	1.001	0.986475	1	0.902918	TA33.Combo
TA33.Combo	TA33.Combo	CD4_Tcells	CD4_Tcells	H2.T22	Klrc1	H2.T22_Klrc1	H2.T22_Klrc1_CD4_Tcells_CD4_Tcells	0.854988	0.938805	0.952206	0.895928	0.838172	0.851984	0.905981	1	0.90285	TA33.Combo
TA33.Combo	TA33.Combo	CD4_Tcells	CD4_Tcells	H2.K1	Klrc1	H2.K1_Klrc1	H2.K1_Klrc1_CD4_Tcells_CD4_Tcells	0.702436	0.807425	0.952206	0.895928	0.831026	1.001	0.905981	1	0.902834	TA33.Combo
TA33.Combo	TA33.Combo	DCs	TAMs	Bst2	Lilra6	Bst2_Lilra6	Bst2_Lilra6_DCs_Macrophages	0.723318	0.771462	0.869344	0.755656	0.854346	1.001	1.00051	1	0.902623	TA33.Combo
TA33.Combo	TA33.Combo	DCs	CD8_Tcells	H2.M3	Klre1	H2.M3_Klre1	H2.M3_Klre1_DCs_CD8_Tcells	0.736369	0.825116	0.899887	0.934389	0.713457	1.001	1.001	1	0.902223	TA33.Combo
TA33.Combo	TA33.Combo	CD8_Tcells	DCs	H2.Q7	Klrk1	H2.Q7_Klrk1	H2.Q7_Klrk1_CD8_Tcells_DCs	0.839617	0.972738	0.924491	0.990385	0.685894	0.8627	1.001	1	0.902201	TA33.Combo
TA33.Combo	TA33.Combo	DCs	CD4_Tcells	Ebi3	Il6st	Ebi3_Il6st	Ebi3_Il6st_DCs_CD4_Tcells	0.904872	0.978538	0.48388	0.486425	1.001	0.995809	0.986475	1	0.90169	TA33.Combo
TA33.Combo	TA33.Combo	TAMs	DCs	H2.K1	Klrk1	H2.K1_Klrk1	H2.K1_Klrk1_Macrophages_DCs	0.900522	0.967517	0.924491	0.990385	0.688086	0.829008	1.001	1	0.901592	TA33.Combo
TA33.Combo	TA33.Combo	CD8_Tcells	DCs	Tnf	Tnfrsf1a	Tnf_Tnfrsf1a	Tnf_Tnfrsf1a_CD8_Tcells_DCs	0.957077	0.893271	0.70871	0.769796	1.001	0.963994	0.779753	1	0.901529	TA33.Combo
TA33.Combo	TA33.Combo	CD4_Tcells	TAMs	Cd40lg	Cd40	Cd40lg_Cd40	Cd40lg_Cd40_CD4_Tcells_Macrophages	0.721288	0.62558	0.961538	0.873869	0.812804	1.001	1.001	1	0.90099	TA33.Combo
TA33.Combo	TA33.Combo	TAMs	CD8_Tcells	Clec2d	Klrb1f	Clec2d_Klrb1f	Clec2d_Klrb1f_Macrophages_CD8_Tcells	0.812645	0.810325	0.982183	0.975113	0.610819	1.001	1.001	1	0.900492	TA33.Combo
TA33.Combo	TA33.Combo	TAMs	CD8_Tcells	Nampt	Adora2a	Nampt_Adora2a	Nampt_Adora2a_Macrophages_CD8_Tcells	0.817865	0.914153	0.935803	0.988688	0.646266	1.001	0.927254	1	0.900462	TA33.Combo
TA33.Combo	TA33.Combo	CD4_Tcells	DCs	H2.K1	Klrk1	H2.K1_Klrk1	H2.K1_Klrk1_CD4_Tcells_DCs	0.702436	0.807425	0.924491	0.990385	0.688086	1.001	1.001	1	0.900409	TA33.Combo
TA33.Combo	TA33.Combo	TAMs	CD4_Tcells	Il15	Il2rb	Il15_Il2rb	Il15_Il2rb_Macrophages_CD4_Tcells	0.908353	0.926334	0.835407	0.876697	0.62608	1.001	1.001	1	0.900246	TA33.Combo
TA33.Combo	TA33.Combo	DCs	CD8_Tcells	H2.D1	Klrc2	H2.D1_Klrc2	H2.D1_Klrc2_DCs_CD8_Tcells	0.774652	0.950116	0.897907	0.830882	0.748449	0.925027	1.001	1	0.900209	TA33.Combo
TA33.Combo	TA33.Combo	DCs	CD4_Tcells	H2.M3	Klrc1	H2.M3_Klrc1	H2.M3_Klrc1_DCs_CD4_Tcells	0.736369	0.825116	0.952206	0.895928	0.786252	1.001	0.905981	1	0.899674	TA33.Combo
TA33.Combo	TA33.Combo	DCs	CD8_Tcells	Clec2g	Klrb1f	Clec2g_Klrb1f	Clec2g_Klrb1f_DCs_CD8_Tcells	0.762181	0.786543	0.982183	0.975113	0.642892	1.001	1.001	1	0.89965	TA33.Combo
TA33.Combo	TA33.Combo	TAMs	CD8_Tcells	H2.T23	Klrc1	H2.T23_Klrc1	H2.T23_Klrc1_Macrophages_CD8_Tcells	0.932425	0.977958	0.758767	0.718891	0.701301	1.001	1.001	1	0.899554	TA33.Combo
TA33.Combo	TA33.Combo	TAMs	TAMs	H2.Q4	Klrk1	H2.Q4_Klrk1	H2.Q4_Klrk1_Macrophages_Macrophages	0.956497	0.992459	0.997172	0.994344	0.659467	0.979837	0.787057	1	0.899433	TA33.Combo
TA33.Combo	TA33.Combo	DCs	TAMs	H2.Q6	Klrk1	H2.Q6_Klrk1	H2.Q6_Klrk1_DCs_Macrophages	0.933875	0.972158	0.997172	0.994344	0.659467	1.001	0.787057	1	0.899383	TA33.Combo
TA33.Combo	TA33.Combo	TAMs	TAMs	Il15	Il2rg	Il15_Il2rg	Il15_Il2rg_Macrophages_Macrophages	0.908353	0.926334	0.949943	0.945701	0.82521	1.001	0.704766	1	0.899357	TA33.Combo
TA33.Combo	TA33.Combo	TAMs	CD8_Tcells	H2.D1	Klrc1	H2.D1_Klrc1	H2.D1_Klrc1_Macrophages_CD8_Tcells	0.854408	0.953016	0.758767	0.718891	0.748449	1.001	1.001	1	0.898832	TA33.Combo
TA33.Combo	TA33.Combo	TAMs	TAMs	B2m	Tap1	B2m_Tap1	B2m_Tap1_Macrophages_Macrophages	0.795244	0.901392	0.956165	0.987557	0.575756	1.001	0.993198	1	0.898355	TA33.Combo
TA33.Combo	TA33.Combo	TAMs	CD4_Tcells	H2.T22	Klrd1	H2.T22_Klrd1	H2.T22_Klrd1_Macrophages_CD4_Tcells	0.971578	0.987819	0.858032	0.73586	0.838172	1.001	0.77327	1	0.898181	TA33.Combo
TA33.Combo	TA33.Combo	TAMs	CD8_Tcells	H2.Q6	Klrc1	H2.Q6_Klrc1	H2.Q6_Klrc1_Macrophages_CD8_Tcells	0.979698	0.982019	0.758767	0.718891	0.748365	0.918916	1.001	1	0.897995	TA33.Combo
TA33.Combo	TA33.Combo	TAMs	DCs	Gm7030	Klrk1	Gm7030_Klrk1	Gm7030_Klrk1_Macrophages_DCs	0.952146	0.9942	0.924491	0.990385	0.683025	0.771542	1.001	1	0.897696	TA33.Combo
TA33.Combo	TA33.Combo	TAMs	DCs	B2m	Tap1	B2m_Tap1	B2m_Tap1_Macrophages_DCs	0.795244	0.901392	0.876131	0.984729	0.60458	1.001	1.001	1	0.897555	TA33.Combo
TA33.Combo	TA33.Combo	DCs	CD4_Tcells	H2.Eb1	Lag3	H2.Eb1_Lag3	H2.Eb1_Lag3_DCs_CD4_Tcells	0.612819	0.743039	0.890271	0.809389	0.854885	1.001	1.001	1	0.897441	TA33.Combo
TA33.Combo	TA33.Combo	CD8_Tcells	CD8_Tcells	H2.Q7	Klrc2	H2.Q7_Klrc2	H2.Q7_Klrc2_CD8_Tcells_CD8_Tcells	0.839617	0.972738	0.897907	0.830882	0.748365	0.8627	1.001	1	0.897106	TA33.Combo
TA33.Combo	TA33.Combo	TAMs	CD8_Tcells	B2m	Klrc1	B2m_Klrc1	B2m_Klrc1_Macrophages_CD8_Tcells	0.795244	0.901392	0.758767	0.718891	0.791136	1.001	1.001	1	0.896714	TA33.Combo
TA33.Combo	TA33.Combo	TAMs	CD8_Tcells	H2.K1	Klrc2	H2.K1_Klrc2	H2.K1_Klrc2_Macrophages_CD8_Tcells	0.900522	0.967517	0.897907	0.830882	0.751249	0.829008	1.001	1	0.896612	TA33.Combo
TA33.Combo	TA33.Combo	CD4_Tcells	CD8_Tcells	H2.T22	Klre1	H2.T22_Klre1	H2.T22_Klre1_CD4_Tcells_CD8_Tcells	0.854988	0.938805	0.899887	0.934389	0.712639	0.851984	1.001	1	0.89661	TA33.Combo
TA33.Combo	TA33.Combo	DCs	CD8_Tcells	H2.K1	Klre1	H2.K1_Klre1	H2.K1_Klre1_DCs_CD8_Tcells	0.832367	0.975348	0.899887	0.934389	0.751249	0.804769	1.001	1	0.896336	TA33.Combo
TA33.Combo	TA33.Combo	TAMs	TAMs	H2.T24	Klrk1	H2.T24_Klrk1	H2.T24_Klrk1_Macrophages_Macrophages	0.939385	0.868329	0.997172	0.994344	0.687804	1.001	0.787057	1	0.895913	TA33.Combo
TA33.Combo	TA33.Combo	TAMs	CD8_Tcells	H2.Q4	Cd8a	H2.Q4_Cd8a	H2.Q4_Cd8a_Macrophages_CD8_Tcells	0.956497	0.992459	0.670249	0.673077	0.748365	0.979837	1.001	1	0.89589	TA33.Combo
TA33.Combo	TA33.Combo	DCs	CD8_Tcells	H2.Q6	Cd8a	H2.Q6_Cd8a	H2.Q6_Cd8a_DCs_CD8_Tcells	0.933875	0.972158	0.670249	0.673077	0.748365	1.001	1.001	1	0.895841	TA33.Combo
TA33.Combo	TA33.Combo	DCs	TAMs	H2.Q4	Klrk1	H2.Q4_Klrk1	H2.Q4_Klrk1_DCs_Macrophages	0.900522	0.958817	0.997172	0.994344	0.659467	1.001	0.787057	1	0.895492	TA33.Combo
TA33.Combo	TA33.Combo	CD4_Tcells	CD8_Tcells	H2.K1	Klrc2	H2.K1_Klrc2	H2.K1_Klrc2_CD4_Tcells_CD8_Tcells	0.702436	0.807425	0.897907	0.830882	0.751249	1.001	1.001	1	0.895429	TA33.Combo
TA33.Combo	TA33.Combo	DCs	CD8_Tcells	Gm7030	Klrc2	Gm7030_Klrc2	Gm7030_Klrc2_DCs_CD8_Tcells	0.923434	0.988399	0.897907	0.830882	0.702496	0.845945	1.001	1	0.894959	TA33.Combo
TA33.Combo	TA33.Combo	DCs	CD4_Tcells	H2.K1	Klrc1	H2.K1_Klrc1	H2.K1_Klrc1_DCs_CD4_Tcells	0.832367	0.975348	0.952206	0.895928	0.831026	0.804769	0.905981	1	0.89495	TA33.Combo
TA33.Combo	TA33.Combo	DCs	TAMs	Bst2	Lilra5	Bst2_Lilra5	Bst2_Lilra5_DCs_Macrophages	0.723318	0.771462	0.788462	0.741516	0.854346	1.001	1.001	1	0.894787	TA33.Combo
TA33.Combo	TA33.Combo	TAMs	CD4_Tcells	Gm7030	Klrc1	Gm7030_Klrc1	Gm7030_Klrc1_Macrophages_CD4_Tcells	0.952146	0.9942	0.952206	0.895928	0.793653	0.771542	0.905981	1	0.894736	TA33.Combo
TA33.Combo	TA33.Combo	CD4_Tcells	CD4_Tcells	Ifng	Ifngr1	Ifng_Ifngr1	Ifng_Ifngr1_CD4_Tcells_CD4_Tcells	0.99652	0.984919	0.437217	0.415158	1.001	1.001	0.948041	1	0.894491	TA33.Combo
TA33.Combo	TA33.Combo	DCs	TAMs	H2.T22	Klrk1	H2.T22_Klrk1	H2.T22_Klrk1_DCs_Macrophages	0.947796	0.990719	0.997172	0.994344	0.687804	0.926238	0.787057	1	0.894352	TA33.Combo
TA33.Combo	TA33.Combo	TAMs	CD8_Tcells	H2.T22	Cd8a	H2.T22_Cd8a	H2.T22_Cd8a_Macrophages_CD8_Tcells	0.971578	0.987819	0.670249	0.673077	0.712639	1.001	1.001	1	0.894333	TA33.Combo
TA33.Combo	TA33.Combo	TAMs	CD8_Tcells	Gm7030	Klre1	Gm7030_Klre1	Gm7030_Klre1_Macrophages_CD8_Tcells	0.952146	0.9942	0.899887	0.934389	0.702496	0.771542	1.001	1	0.894225	TA33.Combo
TA33.Combo	TA33.Combo	CD4_Tcells	CD8_Tcells	Gm7030	Klrc2	Gm7030_Klrc2	Gm7030_Klrc2_CD4_Tcells_CD8_Tcells	0.786253	0.806265	0.897907	0.830882	0.702496	1.001	1.001	1	0.894192	TA33.Combo
TA33.Combo	TA33.Combo	TAMs	CD4_Tcells	H2.T23	Klrd1	H2.T23_Klrd1	H2.T23_Klrd1_Macrophages_CD4_Tcells	0.932425	0.977958	0.858032	0.73586	0.836582	1.001	0.77327	1	0.893831	TA33.Combo
TA33.Combo	TA33.Combo	CD8_Tcells	TAMs	Cd160	Tnfrsf14	Cd160_Tnfrsf14	Cd160_Tnfrsf14_CD8_Tcells_Macrophages	0.936485	0.960557	0.907805	0.932692	0.491475	1.001	1.001	1	0.893707	TA33.Combo
TA33.Combo	TA33.Combo	TAMs	TAMs	Slamf7	Slamf7	Slamf7_Slamf7	Slamf7_Slamf7_Macrophages_Macrophages	0.961717	0.952436	0.980769	0.971719	0.426352	1.001	1.001	1	0.893612	TA33.Combo
TA33.Combo	TA33.Combo	TAMs	TAMs	Vcam1	Itga4	Vcam1_Itga4	Vcam1_Itga4_Macrophages_Macrophages	0.917343	0.840487	0.8931	0.967195	0.550113	1.001	1.001	1	0.893529	TA33.Combo
TA33.Combo	TA33.Combo	DCs	CD8_Tcells	H2.M3	Klrc2	H2.M3_Klrc2	H2.M3_Klrc2_DCs_CD8_Tcells	0.736369	0.825116	0.897907	0.830882	0.713457	1.001	1.001	1	0.893432	TA33.Combo
TA33.Combo	TA33.Combo	TAMs	CD4_Tcells	H2.Eb1	Lag3	H2.Eb1_Lag3	H2.Eb1_Lag3_Macrophages_CD4_Tcells	0.704176	0.742459	0.890271	0.809389	0.854885	0.930202	1.001	1	0.893206	TA33.Combo
TA33.Combo	TA33.Combo	TAMs	CD8_Tcells	H2.T24	Klrc1	H2.T24_Klrc1	H2.T24_Klrc1_Macrophages_CD8_Tcells	0.939385	0.868329	0.758767	0.718891	0.712639	1.001	1.001	1	0.892888	TA33.Combo
TA33.Combo	TA33.Combo	DCs	DCs	H2.K1	Klrk1	H2.K1_Klrk1	H2.K1_Klrk1_DCs_DCs	0.832367	0.975348	0.924491	0.990385	0.688086	0.804769	1.001	1	0.892525	TA33.Combo
TA33.Combo	TA33.Combo	TAMs	CD8_Tcells	H2.M3	Klrc1	H2.M3_Klrc1	H2.M3_Klrc1_Macrophages_CD8_Tcells	0.875	0.954756	0.758767	0.718891	0.713457	0.986689	1.001	1	0.892475	TA33.Combo
TA33.Combo	TA33.Combo	DCs	CD8_Tcells	H2.Q7	Klrc1	H2.Q7_Klrc1	H2.Q7_Klrc1_DCs_CD8_Tcells	0.906903	0.955336	0.758767	0.718891	0.748365	0.934856	1.001	1	0.892362	TA33.Combo
TA33.Combo	TA33.Combo	DCs	DCs	Bst2	Lilra6	Bst2_Lilra6	Bst2_Lilra6_DCs_DCs	0.723318	0.771462	0.769796	0.671663	0.88178	1.001	1.001	1	0.891983	TA33.Combo
TA33.Combo	TA33.Combo	DCs	CD8_Tcells	H2.Q4	Cd8a	H2.Q4_Cd8a	H2.Q4_Cd8a_DCs_CD8_Tcells	0.900522	0.958817	0.670249	0.673077	0.748365	1.001	1.001	1	0.89195	TA33.Combo
TA33.Combo	TA33.Combo	TAMs	CD8_Tcells	H2.Q4	Klrk1	H2.Q4_Klrk1	H2.Q4_Klrk1_Macrophages_CD8_Tcells	0.956497	0.992459	0.811652	0.887443	0.748365	0.979837	0.797938	1	0.891694	TA33.Combo
TA33.Combo	TA33.Combo	TAMs	CD4_Tcells	H2.Q4	Klrd1	H2.Q4_Klrd1	H2.Q4_Klrd1_Macrophages_CD4_Tcells	0.956497	0.992459	0.858032	0.73586	0.825514	0.979837	0.77327	1	0.891674	TA33.Combo
TA33.Combo	TA33.Combo	DCs	CD8_Tcells	H2.Q6	Klrk1	H2.Q6_Klrk1	H2.Q6_Klrk1_DCs_CD8_Tcells	0.933875	0.972158	0.811652	0.887443	0.748365	1.001	0.797938	1	0.891644	TA33.Combo
TA33.Combo	TA33.Combo	DCs	CD4_Tcells	H2.Q6	Klrd1	H2.Q6_Klrd1	H2.Q6_Klrd1_DCs_CD4_Tcells	0.933875	0.972158	0.858032	0.73586	0.825514	1.001	0.77327	1	0.891624	TA33.Combo
TA33.Combo	TA33.Combo	CD8_Tcells	DCs	Gm7030	Klrk1	Gm7030_Klrk1	Gm7030_Klrk1_CD8_Tcells_DCs	0.796404	0.927494	0.924491	0.990385	0.683025	0.844695	1.001	1	0.891351	TA33.Combo
TA33.Combo	TA33.Combo	DCs	CD8_Tcells	H2.T22	Klrc1	H2.T22_Klrc1	H2.T22_Klrc1_DCs_CD8_Tcells	0.947796	0.990719	0.758767	0.718891	0.712639	0.926238	1.001	1	0.891327	TA33.Combo
TA33.Combo	TA33.Combo	TAMs	TAMs	H2.D1	Klrk1	H2.D1_Klrk1	H2.D1_Klrk1_Macrophages_Macrophages	0.854408	0.953016	0.997172	0.994344	0.659422	1.001	0.787057	1	0.891158	TA33.Combo
TA33.Combo	TA33.Combo	CD8_Tcells	TAMs	Csf2	Csf2ra	Csf2_Csf2ra	Csf2_Csf2ra_CD8_Tcells_Macrophages	0.983759	0.937935	0.723699	0.861991	0.745786	0.845793	1.001	1	0.891045	TA33.Combo
TA33.Combo	TA33.Combo	CD4_Tcells	TAMs	Tnf	Tnfrsf1b	Tnf_Tnfrsf1b	Tnf_Tnfrsf1b_CD4_Tcells_Macrophages	0.87065	0.712297	0.736425	0.849548	1.001	1.001	0.75849	1	0.890825	TA33.Combo
TA33.Combo	TA33.Combo	DCs	TAMs	H2.T23	Klrk1	H2.T23_Klrk1	H2.T23_Klrk1_DCs_Macrophages	0.816415	0.959977	0.997172	0.994344	0.687752	0.985868	0.787057	1	0.890772	TA33.Combo
TA33.Combo	TA33.Combo	TAMs	CD4_Tcells	B2m	Klrc1	B2m_Klrc1	B2m_Klrc1_Macrophages_CD4_Tcells	0.795244	0.901392	0.952206	0.895928	0.663785	1.001	0.905981	1	0.890525	TA33.Combo
TA33.Combo	TA33.Combo	CD4_Tcells	TAMs	Tnf	Tnfrsf21	Tnf_Tnfrsf21	Tnf_Tnfrsf21_CD4_Tcells_Macrophages	0.87065	0.712297	0.542986	0.553167	1.001	1.001	1.001	1	0.890425	TA33.Combo
TA33.Combo	TA33.Combo	TAMs	DCs	Il15	Il15ra	Il15_Il15ra	Il15_Il15ra_Macrophages_DCs	0.908353	0.926334	0.798925	0.865385	0.692714	1.001	0.899005	1	0.89037	TA33.Combo
TA33.Combo	TA33.Combo	TAMs	TAMs	H2.Q6	Klrk1	H2.Q6_Klrk1	H2.Q6_Klrk1_Macrophages_Macrophages	0.979698	0.982019	0.997172	0.994344	0.659467	0.918916	0.787057	1	0.890343	TA33.Combo
TA33.Combo	TA33.Combo	TAMs	CD8_Tcells	H2.Q7	Klrc1	H2.Q7_Klrc1	H2.Q7_Klrc1_Macrophages_CD8_Tcells	0.975348	0.987239	0.758767	0.718891	0.748365	0.871955	1.001	1	0.89024	TA33.Combo
TA33.Combo	TA33.Combo	TAMs	CD8_Tcells	H2.T22	Klrk1	H2.T22_Klrk1	H2.T22_Klrk1_Macrophages_CD8_Tcells	0.971578	0.987819	0.811652	0.887443	0.712639	1.001	0.797938	1	0.890137	TA33.Combo
TA33.Combo	TA33.Combo	TAMs	CD8_Tcells	Itgb2	Cd226	Itgb2_Cd226	Itgb2_Cd226_Macrophages_CD8_Tcells	0.732599	0.828016	0.837104	0.888009	0.690562	1.001	1.001	1	0.889238	TA33.Combo
TA33.Combo	TA33.Combo	CD8_Tcells	CD4_Tcells	Gm7030	Klrc1	Gm7030_Klrc1	Gm7030_Klrc1_CD8_Tcells_CD4_Tcells	0.796404	0.927494	0.952206	0.895928	0.793653	0.844695	0.905981	1	0.888391	TA33.Combo
TA33.Combo	TA33.Combo	TAMs	CD8_Tcells	H2.T23	Cd8a	H2.T23_Cd8a	H2.T23_Cd8a_Macrophages_CD8_Tcells	0.932425	0.977958	0.670249	0.673077	0.701301	1.001	1.001	1	0.888359	TA33.Combo
TA33.Combo	TA33.Combo	TAMs	CD8_Tcells	Slamf7	Slamf7	Slamf7_Slamf7	Slamf7_Slamf7_Macrophages_CD8_Tcells	0.961717	0.952436	0.804016	0.89819	0.64226	1.001	0.878439	1	0.888313	TA33.Combo
TA33.Combo	TA33.Combo	TAMs	CD8_Tcells	Tnfrsf14	Cd160	Tnfrsf14_Cd160	Tnfrsf14_Cd160_Macrophages_CD8_Tcells	0.87616	0.909513	0.96069	0.976244	0.466535	1.001	1.001	1	0.888306	TA33.Combo
TA33.Combo	TA33.Combo	TAMs	TAMs	Bst2	Lilra6	Bst2_Lilra6	Bst2_Lilra6_Macrophages_Macrophages	0.859339	0.833527	0.869344	0.755656	0.854346	0.814832	1.00051	1	0.888103	TA33.Combo
TA33.Combo	TA33.Combo	CD8_Tcells	CD8_Tcells	Gm7030	Klre1	Gm7030_Klre1	Gm7030_Klre1_CD8_Tcells_CD8_Tcells	0.796404	0.927494	0.899887	0.934389	0.702496	0.844695	1.001	1	0.88788	TA33.Combo
TA33.Combo	TA33.Combo	CD4_Tcells	CD8_Tcells	H2.T22	Klrc2	H2.T22_Klrc2	H2.T22_Klrc2_CD4_Tcells_CD8_Tcells	0.854988	0.938805	0.897907	0.830882	0.712639	0.851984	1.001	1	0.887819	TA33.Combo
TA33.Combo	TA33.Combo	DCs	CD8_Tcells	H2.Q4	Klrk1	H2.Q4_Klrk1	H2.Q4_Klrk1_DCs_CD8_Tcells	0.900522	0.958817	0.811652	0.887443	0.748365	1.001	0.797938	1	0.887753	TA33.Combo
TA33.Combo	TA33.Combo	DCs	CD4_Tcells	H2.Q4	Klrd1	H2.Q4_Klrd1	H2.Q4_Klrd1_DCs_CD4_Tcells	0.900522	0.958817	0.858032	0.73586	0.825514	1.001	0.77327	1	0.887733	TA33.Combo
TA33.Combo	TA33.Combo	TAMs	CD8_Tcells	H2.D1	Cd8a	H2.D1_Cd8a	H2.D1_Cd8a_Macrophages_CD8_Tcells	0.854408	0.953016	0.670249	0.673077	0.748449	1.001	1.001	1	0.887637	TA33.Combo
TA33.Combo	TA33.Combo	DCs	CD8_Tcells	H2.K1	Klrc2	H2.K1_Klrc2	H2.K1_Klrc2_DCs_CD8_Tcells	0.832367	0.975348	0.897907	0.830882	0.751249	0.804769	1.001	1	0.887545	TA33.Combo
TA33.Combo	TA33.Combo	TAMs	TAMs	Icam1	Itgal	Icam1_Itgal	Icam1_Itgal_Macrophages_Macrophages	0.887181	0.809165	0.848982	0.823247	0.638824	1.001	1.001	1	0.887518	TA33.Combo
TA33.Combo	TA33.Combo	TAMs	TAMs	Itga4	Vcam1	Itga4_Vcam1	Itga4_Vcam1_Macrophages_Macrophages	0.865719	0.944316	0.945984	0.866516	0.511424	1.001	1.001	1	0.887449	TA33.Combo
TA33.Combo	TA33.Combo	TAMs	CD8_Tcells	H2.Q6	Cd8a	H2.Q6_Cd8a	H2.Q6_Cd8a_Macrophages_CD8_Tcells	0.979698	0.982019	0.670249	0.673077	0.748365	0.918916	1.001	1	0.8868	TA33.Combo
TA33.Combo	TA33.Combo	CD4_Tcells	CD8_Tcells	H2.Q7	Klrc1	H2.Q7_Klrc1	H2.Q7_Klrc1_CD4_Tcells_CD8_Tcells	0.776682	0.87819	0.758767	0.718891	0.748365	1.001	1.001	1	0.886105	TA33.Combo
TA33.Combo	TA33.Combo	DCs	CD8_Tcells	H2.T23	Klrc1	H2.T23_Klrc1	H2.T23_Klrc1_DCs_CD8_Tcells	0.816415	0.959977	0.758767	0.718891	0.701301	0.985868	1.001	1	0.885866	TA33.Combo
TA33.Combo	TA33.Combo	TAMs	CD8_Tcells	Entpd1	Adora2a	Entpd1_Adora2a	Entpd1_Adora2a_Macrophages_CD8_Tcells	0.786253	0.815545	0.935803	0.988688	0.622605	1.001	0.927254	1	0.885667	TA33.Combo
TA33.Combo	TA33.Combo	CD8_Tcells	DCs	Csf2	Csf2ra	Csf2_Csf2ra	Csf2_Csf2ra_CD8_Tcells_DCs	0.983759	0.937935	0.841912	0.96776	0.671942	0.845793	0.930015	1	0.885572	TA33.Combo
TA33.Combo	TA33.Combo	TAMs	CD8_Tcells	Clec2g	Klrb1f	Clec2g_Klrb1f	Clec2g_Klrb1f_Macrophages_CD8_Tcells	0.845128	0.814675	0.982183	0.975113	0.642892	0.860942	1.001	1	0.885564	TA33.Combo
TA33.Combo	TA33.Combo	TAMs	CD4_Tcells	H2.T24	Klrd1	H2.T24_Klrd1	H2.T24_Klrd1_Macrophages_CD4_Tcells	0.939385	0.868329	0.858032	0.73586	0.838172	1.001	0.77327	1	0.885541	TA33.Combo
TA33.Combo	TA33.Combo	TAMs	CD8_Tcells	Gm7030	Klrc2	Gm7030_Klrc2	Gm7030_Klrc2_Macrophages_CD8_Tcells	0.952146	0.9942	0.897907	0.830882	0.702496	0.771542	1.001	1	0.885434	TA33.Combo
TA33.Combo	TA33.Combo	CD4_Tcells	DCs	Tnf	Tnfrsf1a	Tnf_Tnfrsf1a	Tnf_Tnfrsf1a_CD4_Tcells_DCs	0.87065	0.712297	0.70871	0.769796	1.001	1.001	0.779753	1	0.885413	TA33.Combo
TA33.Combo	TA33.Combo	CD4_Tcells	TAMs	Ccl3	Ccr5	Ccl3_Ccr5	Ccl3_Ccr5_CD4_Tcells_Macrophages	0.885731	0.726218	0.793269	0.864536	0.689046	0.984693	1.001	1	0.884936	TA33.Combo
TA33.Combo	TA33.Combo	DCs	TAMs	H2.Q7	Klrk1	H2.Q7_Klrk1	H2.Q7_Klrk1_DCs_Macrophages	0.906903	0.955336	0.997172	0.994344	0.659467	0.934856	0.787057	1	0.88471	TA33.Combo
TA33.Combo	TA33.Combo	DCs	DCs	H2.T24	Klrk1	H2.T24_Klrk1	H2.T24_Klrk1_DCs_DCs	0.850928	0.856729	0.924491	0.990385	0.720525	0.773884	1.001	1	0.884446	TA33.Combo
TA33.Combo	TA33.Combo	DCs	CD8_Tcells	Clec2i	Klrb1f	Clec2i_Klrb1f	Clec2i_Klrb1f_DCs_CD8_Tcells	0.661253	0.703596	0.982183	0.975113	0.642892	1.001	1.001	1	0.884327	TA33.Combo
TA33.Combo	TA33.Combo	TAMs	CD8_Tcells	H2.T23	Klrk1	H2.T23_Klrk1	H2.T23_Klrk1_Macrophages_CD8_Tcells	0.932425	0.977958	0.811652	0.887443	0.701301	1.001	0.797938	1	0.884163	TA33.Combo
TA33.Combo	TA33.Combo	TAMs	CD4_Tcells	B2m	Tap2	B2m_Tap2	B2m_Tap2_Macrophages_CD4_Tcells	0.795244	0.901392	0.759615	0.821833	0.663785	1.001	1.001	1	0.884138	TA33.Combo
TA33.Combo	TA33.Combo	CD4_Tcells	TAMs	Csf1	Sirpa	Csf1_Sirpa	Csf1_Sirpa_CD4_Tcells_Macrophages	0.969548	0.964037	0.618213	0.72681	0.66345	1.001	1.001	1	0.884126	TA33.Combo
TA33.Combo	TA33.Combo	CD4_Tcells	CD8_Tcells	H2.D1	Klre1	H2.D1_Klre1	H2.D1_Klre1_CD4_Tcells_CD8_Tcells	0.686485	0.785093	0.899887	0.934389	0.748449	0.901746	1.001	1	0.88402	TA33.Combo
TA33.Combo	TA33.Combo	DCs	CD4_Tcells	H2.T22	Klrd1	H2.T22_Klrd1	H2.T22_Klrd1_DCs_CD4_Tcells	0.947796	0.990719	0.858032	0.73586	0.838172	0.926238	0.77327	1	0.88398	TA33.Combo
TA33.Combo	TA33.Combo	TAMs	DCs	Eng	Acvrl1	Eng_Acvrl1	Eng_Acvrl1_Macrophages_DCs	0.88051	0.948376	0.844457	0.902715	0.53392	1.001	0.980496	1	0.883908	TA33.Combo
TA33.Combo	TA33.Combo	DCs	TAMs	H2.M3	Klrk1	H2.M3_Klrk1	H2.M3_Klrk1_DCs_Macrophages	0.736369	0.825116	0.997172	0.994344	0.738885	1.001	0.787057	1	0.883907	TA33.Combo
TA33.Combo	TA33.Combo	CD8_Tcells	TAMs	Tnf	Traf2	Tnf_Traf2	Tnf_Traf2_CD8_Tcells_Macrophages	0.957077	0.893271	0.868495	0.923643	1.001	0.963994	0.516279	1	0.883753	TA33.Combo
TA33.Combo	TA33.Combo	DCs	CD4_Tcells	H2.Eb1	Cd4	H2.Eb1_Cd4	H2.Eb1_Cd4_DCs_CD4_Tcells	0.612819	0.743039	0.779695	0.753394	0.854885	1.001	1.001	1	0.88356	TA33.Combo
TA33.Combo	TA33.Combo	TAMs	CD8_Tcells	H2.D1	Klrk1	H2.D1_Klrk1	H2.D1_Klrk1_Macrophages_CD8_Tcells	0.854408	0.953016	0.811652	0.887443	0.748449	1.001	0.797938	1	0.883441	TA33.Combo
TA33.Combo	TA33.Combo	TAMs	CD4_Tcells	H2.D1	Klrd1	H2.D1_Klrd1	H2.D1_Klrd1_Macrophages_CD4_Tcells	0.854408	0.953016	0.858032	0.73586	0.825413	1.001	0.77327	1	0.88339	TA33.Combo
TA33.Combo	TA33.Combo	TAMs	TAMs	Icam1	Itgb2	Icam1_Itgb2	Icam1_Itgb2_Macrophages_Macrophages	0.887181	0.809165	0.762443	0.855486	0.638824	1.001	1.001	1	0.882994	TA33.Combo
TA33.Combo	TA33.Combo	CD4_Tcells	TAMs	Cd40lg	Itgb2	Cd40lg_Itgb2	Cd40lg_Itgb2_CD4_Tcells_Macrophages	0.721288	0.62558	0.762443	0.855486	0.812804	1.001	1.001	1	0.882867	TA33.Combo
TA33.Combo	TA33.Combo	DCs	CD4_Tcells	H2.T24	Klrc1	H2.T24_Klrc1	H2.T24_Klrc1_DCs_CD4_Tcells	0.850928	0.856729	0.952206	0.895928	0.838172	0.773884	0.905981	1	0.882655	TA33.Combo
TA33.Combo	TA33.Combo	TAMs	CD8_Tcells	H2.Q6	Klrk1	H2.Q6_Klrk1	H2.Q6_Klrk1_Macrophages_CD8_Tcells	0.979698	0.982019	0.811652	0.887443	0.748365	0.918916	0.797938	1	0.882604	TA33.Combo
TA33.Combo	TA33.Combo	TAMs	TAMs	H2.Q7	Klrk1	H2.Q7_Klrk1	H2.Q7_Klrk1_Macrophages_Macrophages	0.975348	0.987239	0.997172	0.994344	0.659467	0.871955	0.787057	1	0.882588	TA33.Combo
TA33.Combo	TA33.Combo	TAMs	CD4_Tcells	H2.Q6	Klrd1	H2.Q6_Klrd1	H2.Q6_Klrd1_Macrophages_CD4_Tcells	0.979698	0.982019	0.858032	0.73586	0.825514	0.918916	0.77327	1	0.882584	TA33.Combo
TA33.Combo	TA33.Combo	DCs	DCs	Bst2	Pira2	Bst2_Pira2	Bst2_Pira2_DCs_DCs	0.723318	0.771462	0.795532	0.890837	0.88178	1.001	0.820082	1	0.882239	TA33.Combo
TA33.Combo	TA33.Combo	CD8_Tcells	CD4_Tcells	Cd48	Cd2	Cd48_Cd2	Cd48_Cd2_CD8_Tcells_CD4_Tcells	0.798144	0.957077	0.667986	0.701357	0.728873	1.001	1.001	1	0.882193	TA33.Combo
TA33.Combo	TA33.Combo	CD4_Tcells	CD4_Tcells	H2.D1	Klrc1	H2.D1_Klrc1	H2.D1_Klrc1_CD4_Tcells_CD4_Tcells	0.686485	0.785093	0.952206	0.895928	0.825413	0.901746	0.905981	1	0.882166	TA33.Combo
TA33.Combo	TA33.Combo	CD4_Tcells	CD8_Tcells	H2.Q4	Klre1	H2.Q4_Klre1	H2.Q4_Klre1_CD4_Tcells_CD8_Tcells	0.718097	0.75232	0.899887	0.934389	0.748365	0.889903	1.001	1	0.881936	TA33.Combo
TA33.Combo	TA33.Combo	TAMs	CD8_Tcells	H2.T24	Cd8a	H2.T24_Cd8a	H2.T24_Cd8a_Macrophages_CD8_Tcells	0.939385	0.868329	0.670249	0.673077	0.712639	1.001	1.001	1	0.881693	TA33.Combo
TA33.Combo	TA33.Combo	CD8_Tcells	DCs	Il10	Il10ra	Il10_Il10ra	Il10_Il10ra_CD8_Tcells_DCs	0.986079	0.940255	0.797229	0.928167	0.796656	0.814644	0.852909	1	0.881679	TA33.Combo
TA33.Combo	TA33.Combo	DCs	DCs	Bst2	Pirb	Bst2_Pirb	Bst2_Pirb_DCs_DCs	0.723318	0.771462	0.718326	0.840215	0.88178	1.001	0.879594	1	0.881506	TA33.Combo
TA33.Combo	TA33.Combo	TAMs	TAMs	Psen1	Psen1	Psen1_Psen1	Psen1_Psen1_Macrophages_Macrophages	0.805104	0.934165	0.841063	0.957862	0.517645	1.001	1.001	1	0.881457	TA33.Combo
TA33.Combo	TA33.Combo	CD8_Tcells	TAMs	Ccl3	Ccr5	Ccl3_Ccr5	Ccl3_Ccr5_CD8_Tcells_Macrophages	0.828306	0.7442	0.793269	0.864536	0.689046	0.982932	1.001	1	0.881356	TA33.Combo
TA33.Combo	TA33.Combo	TAMs	CD8_Tcells	H2.M3	Cd8a	H2.M3_Cd8a	H2.M3_Cd8a_Macrophages_CD8_Tcells	0.875	0.954756	0.670249	0.673077	0.713457	0.986689	1.001	1	0.881281	TA33.Combo
TA33.Combo	TA33.Combo	DCs	CD8_Tcells	H2.Q7	Cd8a	H2.Q7_Cd8a	H2.Q7_Cd8a_DCs_CD8_Tcells	0.906903	0.955336	0.670249	0.673077	0.748365	0.934856	1.001	1	0.881167	TA33.Combo
TA33.Combo	TA33.Combo	TAMs	TAMs	Ttr	Apoa1	Ttr_Apoa1	Ttr_Apoa1_Macrophages_Macrophages	0.921114	0.918213	0.942025	0.946833	0.417563	1.001	1.001	1	0.880609	TA33.Combo
TA33.Combo	TA33.Combo	TAMs	TAMs	C4b	Nrp1	C4b_Nrp1	C4b_Nrp1_Macrophages_Macrophages	0.989849	0.99652	0.902715	0.86595	0.453716	1.001	0.950951	1	0.880531	TA33.Combo
TA33.Combo	TA33.Combo	CD4_Tcells	DCs	H2.D1	Klrk1	H2.D1_Klrk1	H2.D1_Klrk1_CD4_Tcells_DCs	0.686485	0.785093	0.924491	0.990385	0.685821	0.901746	1.001	1	0.880299	TA33.Combo
TA33.Combo	TA33.Combo	TAMs	TAMs	Bst2	Lilra5	Bst2_Lilra5	Bst2_Lilra5_Macrophages_Macrophages	0.859339	0.833527	0.788462	0.741516	0.854346	0.814832	1.001	1	0.880266	TA33.Combo
TA33.Combo	TA33.Combo	DCs	CD4_Tcells	H2.T23	Klrd1	H2.T23_Klrd1	H2.T23_Klrd1_DCs_CD4_Tcells	0.816415	0.959977	0.858032	0.73586	0.836582	0.985868	0.77327	1	0.880144	TA33.Combo
TA33.Combo	TA33.Combo	DCs	CD8_Tcells	H2.T22	Cd8a	H2.T22_Cd8a	H2.T22_Cd8a_DCs_CD8_Tcells	0.947796	0.990719	0.670249	0.673077	0.712639	0.926238	1.001	1	0.880133	TA33.Combo
TA33.Combo	TA33.Combo	CD4_Tcells	CD4_Tcells	H2.Q4	Klrc1	H2.Q4_Klrc1	H2.Q4_Klrc1_CD4_Tcells_CD4_Tcells	0.718097	0.75232	0.952206	0.895928	0.825514	0.889903	0.905981	1	0.880112	TA33.Combo
TA33.Combo	TA33.Combo	TAMs	CD4_Tcells	H2.Eb1	Cd4	H2.Eb1_Cd4	H2.Eb1_Cd4_Macrophages_CD4_Tcells	0.704176	0.742459	0.779695	0.753394	0.854885	0.930202	1.001	1	0.879325	TA33.Combo
TA33.Combo	TA33.Combo	DCs	CD8_Tcells	H2.D1	Klrc1	H2.D1_Klrc1	H2.D1_Klrc1_DCs_CD8_Tcells	0.774652	0.950116	0.758767	0.718891	0.748449	0.925027	1.001	1	0.879282	TA33.Combo
TA33.Combo	TA33.Combo	CD8_Tcells	CD8_Tcells	Gm7030	Klrc2	Gm7030_Klrc2	Gm7030_Klrc2_CD8_Tcells_CD8_Tcells	0.796404	0.927494	0.897907	0.830882	0.702496	0.844695	1.001	1	0.879089	TA33.Combo
TA33.Combo	TA33.Combo	TAMs	CD8_Tcells	H2.Q7	Cd8a	H2.Q7_Cd8a	H2.Q7_Cd8a_Macrophages_CD8_Tcells	0.975348	0.987239	0.670249	0.673077	0.748365	0.871955	1.001	1	0.879046	TA33.Combo
TA33.Combo	TA33.Combo	CD4_Tcells	CD4_Tcells	Ptprc	Cd4	Ptprc_Cd4	Ptprc_Cd4_CD4_Tcells_CD4_Tcells	0.646752	0.689675	0.779695	0.753394	0.836552	1.001	1.001	1	0.878885	TA33.Combo
TA33.Combo	TA33.Combo	CD4_Tcells	TAMs	Lta	Tnfrsf14	Lta_Tnfrsf14	Lta_Tnfrsf14_CD4_Tcells_Macrophages	0.768561	0.640371	0.907805	0.932692	0.644691	1.001	1.001	1	0.878568	TA33.Combo
TA33.Combo	TA33.Combo	CD4_Tcells	TAMs	H2.Q7	Klrk1	H2.Q7_Klrk1	H2.Q7_Klrk1_CD4_Tcells_Macrophages	0.776682	0.87819	0.997172	0.994344	0.659467	1.001	0.787057	1	0.878453	TA33.Combo
TA33.Combo	TA33.Combo	TAMs	DCs	B2m	Tap2	B2m_Tap2	B2m_Tap2_Macrophages_DCs	0.795244	0.901392	0.841912	0.968326	0.60458	1.001	0.911456	1	0.878412	TA33.Combo
TA33.Combo	TA33.Combo	CD4_Tcells	DCs	H2.Q4	Klrk1	H2.Q4_Klrk1	H2.Q4_Klrk1_CD4_Tcells_DCs	0.718097	0.75232	0.924491	0.990385	0.685894	0.889903	1.001	1	0.878241	TA33.Combo
TA33.Combo	TA33.Combo	TAMs	CD8_Tcells	Il15	Il2ra	Il15_Il2ra	Il15_Il2ra_Macrophages_CD8_Tcells	0.908353	0.926334	0.889706	0.792986	0.851997	1.001	0.657366	1	0.878175	TA33.Combo
TA33.Combo	TA33.Combo	DCs	CD4_Tcells	Il15	Il2rb	Il15_Il2rb	Il15_Il2rb_DCs_CD4_Tcells	0.87355	0.851218	0.835407	0.876697	0.62608	0.923124	1.001	1	0.878107	TA33.Combo
TA33.Combo	TA33.Combo	TAMs	CD4_Tcells	Nampt	Adora2a	Nampt_Adora2a	Nampt_Adora2a_Macrophages_CD4_Tcells	0.817865	0.914153	0.915158	0.908937	0.487815	1.001	1.001	1	0.877979	TA33.Combo
TA33.Combo	TA33.Combo	TAMs	TAMs	Ccl12	Ccr5	Ccl12_Ccr5	Ccl12_Ccr5_Macrophages_Macrophages	0.729118	0.598318	0.793269	0.864536	0.772352	1.001	1.001	1	0.877829	TA33.Combo
TA33.Combo	TA33.Combo	TAMs	CD8_Tcells	Il18	Il18rap	Il18_Il18rap	Il18_Il18rap_Macrophages_CD8_Tcells	0.921114	0.958237	0.968326	0.992647	0.41825	1.001	0.927096	1	0.877751	TA33.Combo
TA33.Combo	TA33.Combo	TAMs	CD8_Tcells	H2.T24	Klrk1	H2.T24_Klrk1	H2.T24_Klrk1_Macrophages_CD8_Tcells	0.939385	0.868329	0.811652	0.887443	0.712639	1.001	0.797938	1	0.877497	TA33.Combo
TA33.Combo	TA33.Combo	TAMs	DCs	Bst2	Lilra6	Bst2_Lilra6	Bst2_Lilra6_Macrophages_DCs	0.859339	0.833527	0.769796	0.671663	0.88178	0.814832	1.001	1	0.877462	TA33.Combo
TA33.Combo	TA33.Combo	TAMs	TAMs	C3	Itgb2	C3_Itgb2	C3_Itgb2_Macrophages_Macrophages	0.923434	0.866879	0.762443	0.855486	0.557948	1.001	1.001	1	0.877345	TA33.Combo
TA33.Combo	TA33.Combo	DCs	TAMs	Il15	Il2rg	Il15_Il2rg	Il15_Il2rg_DCs_Macrophages	0.87355	0.851218	0.949943	0.945701	0.82521	0.923124	0.704766	1	0.877218	TA33.Combo
TA33.Combo	TA33.Combo	TAMs	CD8_Tcells	H2.M3	Klrk1	H2.M3_Klrk1	H2.M3_Klrk1_Macrophages_CD8_Tcells	0.875	0.954756	0.811652	0.887443	0.713457	0.986689	0.797938	1	0.877085	TA33.Combo
TA33.Combo	TA33.Combo	TAMs	CD4_Tcells	Il18	Il18r1	Il18_Il18r1	Il18_Il18r1_Macrophages_CD4_Tcells	0.921114	0.958237	0.734163	0.75	0.578715	1.001	1.001	1	0.877079	TA33.Combo
TA33.Combo	TA33.Combo	DCs	CD8_Tcells	H2.Q7	Klrk1	H2.Q7_Klrk1	H2.Q7_Klrk1_DCs_CD8_Tcells	0.906903	0.955336	0.811652	0.887443	0.748365	0.934856	0.797938	1	0.876971	TA33.Combo
TA33.Combo	TA33.Combo	DCs	CD4_Tcells	H2.Q7	Klrd1	H2.Q7_Klrd1	H2.Q7_Klrd1_DCs_CD4_Tcells	0.906903	0.955336	0.858032	0.73586	0.825514	0.934856	0.77327	1	0.876951	TA33.Combo
TA33.Combo	TA33.Combo	DCs	CD8_Tcells	H2.T24	Klre1	H2.T24_Klre1	H2.T24_Klre1_DCs_CD8_Tcells	0.850928	0.856729	0.899887	0.934389	0.712639	0.773884	1.001	1	0.876415	TA33.Combo
TA33.Combo	TA33.Combo	CD8_Tcells	CD4_Tcells	Ifng	Ifngr1	Ifng_Ifngr1	Ifng_Ifngr1_CD8_Tcells_CD4_Tcells	0.993039	0.99942	0.437217	0.415158	1.001	0.886685	0.948041	1	0.876357	TA33.Combo
TA33.Combo	TA33.Combo	TAMs	CD4_Tcells	H2.M3	Klrd1	H2.M3_Klrd1	H2.M3_Klrd1_Macrophages_CD4_Tcells	0.875	0.954756	0.858032	0.73586	0.786252	0.986689	0.77327	1	0.876339	TA33.Combo
TA33.Combo	TA33.Combo	CD8_Tcells	CD8_Tcells	H2.Q7	Klrc1	H2.Q7_Klrc1	H2.Q7_Klrc1_CD8_Tcells_CD8_Tcells	0.839617	0.972738	0.758767	0.718891	0.748365	0.8627	1.001	1	0.876179	TA33.Combo
TA33.Combo	TA33.Combo	TAMs	TAMs	Il18bp	Il6ra	Il18bp_Il6ra	Il18bp_Il6ra_Macrophages_Macrophages	0.977378	0.947216	0.613688	0.68043	0.645205	1.001	1.001	1	0.876093	TA33.Combo
TA33.Combo	TA33.Combo	DCs	CD8_Tcells	H2.T22	Klrk1	H2.T22_Klrk1	H2.T22_Klrk1_DCs_CD8_Tcells	0.947796	0.990719	0.811652	0.887443	0.712639	0.926238	0.797938	1	0.875937	TA33.Combo
TA33.Combo	TA33.Combo	TAMs	CD8_Tcells	H2.K1	Klrc1	H2.K1_Klrc1	H2.K1_Klrc1_Macrophages_CD8_Tcells	0.900522	0.967517	0.758767	0.718891	0.751249	0.829008	1.001	1	0.875684	TA33.Combo
TA33.Combo	TA33.Combo	CD4_Tcells	CD8_Tcells	H2.D1	Klrc2	H2.D1_Klrc2	H2.D1_Klrc2_CD4_Tcells_CD8_Tcells	0.686485	0.785093	0.897907	0.830882	0.748449	0.901746	1.001	1	0.87523	TA33.Combo
TA33.Combo	TA33.Combo	CD4_Tcells	CD8_Tcells	H2.Q7	Cd8a	H2.Q7_Cd8a	H2.Q7_Cd8a_CD4_Tcells_CD8_Tcells	0.776682	0.87819	0.670249	0.673077	0.748365	1.001	1.001	1	0.874911	TA33.Combo
TA33.Combo	TA33.Combo	TAMs	CD8_Tcells	H2.Q7	Klrk1	H2.Q7_Klrk1	H2.Q7_Klrk1_Macrophages_CD8_Tcells	0.975348	0.987239	0.811652	0.887443	0.748365	0.871955	0.797938	1	0.87485	TA33.Combo
TA33.Combo	TA33.Combo	TAMs	CD4_Tcells	H2.Q7	Klrd1	H2.Q7_Klrd1	H2.Q7_Klrd1_Macrophages_CD4_Tcells	0.975348	0.987239	0.858032	0.73586	0.825514	0.871955	0.77327	1	0.87483	TA33.Combo
TA33.Combo	TA33.Combo	DCs	CD8_Tcells	H2.T23	Cd8a	H2.T23_Cd8a	H2.T23_Cd8a_DCs_CD8_Tcells	0.816415	0.959977	0.670249	0.673077	0.701301	0.985868	1.001	1	0.874671	TA33.Combo
TA33.Combo	TA33.Combo	CD4_Tcells	CD8_Tcells	H2.K1	Klrc1	H2.K1_Klrc1	H2.K1_Klrc1_CD4_Tcells_CD8_Tcells	0.702436	0.807425	0.758767	0.718891	0.751249	1.001	1.001	1	0.874501	TA33.Combo
TA33.Combo	TA33.Combo	DCs	CD8_Tcells	Gm7030	Klrc1	Gm7030_Klrc1	Gm7030_Klrc1_DCs_CD8_Tcells	0.923434	0.988399	0.758767	0.718891	0.702496	0.845945	1.001	1	0.874031	TA33.Combo
TA33.Combo	TA33.Combo	CD8_Tcells	TAMs	Csf1	Csf3r	Csf1_Csf3r	Csf1_Csf3r_CD8_Tcells_Macrophages	0.968097	0.957657	0.876697	0.889706	0.66345	0.732936	1.001	1	0.873911	TA33.Combo
TA33.Combo	TA33.Combo	DCs	CD8_Tcells	B2m	Klrc2	B2m_Klrc2	B2m_Klrc2_DCs_CD8_Tcells	0.788283	0.962297	0.897907	0.830882	0.791136	0.709043	1.001	1	0.873477	TA33.Combo
TA33.Combo	TA33.Combo	DCs	TAMs	Gm7030	Klrk1	Gm7030_Klrk1	Gm7030_Klrk1_DCs_Macrophages	0.923434	0.988399	0.997172	0.994344	0.655644	0.845945	0.787057	1	0.873387	TA33.Combo
TA33.Combo	TA33.Combo	TAMs	TAMs	Vcam1	Itgb2	Vcam1_Itgb2	Vcam1_Itgb2_Macrophages_Macrophages	0.917343	0.840487	0.762443	0.855486	0.550113	1.001	1.001	1	0.873332	TA33.Combo
TA33.Combo	TA33.Combo	CD4_Tcells	CD8_Tcells	Gm7030	Klrc1	Gm7030_Klrc1	Gm7030_Klrc1_CD4_Tcells_CD8_Tcells	0.786253	0.806265	0.758767	0.718891	0.702496	1.001	1.001	1	0.873264	TA33.Combo
TA33.Combo	TA33.Combo	CD4_Tcells	CD8_Tcells	H2.Q4	Klrc2	H2.Q4_Klrc2	H2.Q4_Klrc2_CD4_Tcells_CD8_Tcells	0.718097	0.75232	0.897907	0.830882	0.748365	0.889903	1.001	1	0.873145	TA33.Combo
TA33.Combo	TA33.Combo	TAMs	CD4_Tcells	Icam1	Spn	Icam1_Spn	Icam1_Spn_Macrophages_CD4_Tcells	0.887181	0.809165	0.743213	0.774321	0.629932	1.001	1.001	1	0.873145	TA33.Combo
TA33.Combo	TA33.Combo	CD8_Tcells	DCs	H2.T22	Klrk1	H2.T22_Klrk1	H2.T22_Klrk1_CD8_Tcells_DCs	0.861659	0.973898	0.924491	0.990385	0.720525	0.639535	1.001	1	0.872713	TA33.Combo
TA33.Combo	TA33.Combo	TAMs	TAMs	Hdc	Hrh2	Hdc_Hrh2	Hdc_Hrh2_Macrophages_Macrophages	0.810325	0.849188	0.952206	0.835973	0.510332	1.001	1.001	1	0.872696	TA33.Combo
TA33.Combo	TA33.Combo	CD4_Tcells	TAMs	Gm7030	Klrk1	Gm7030_Klrk1	Gm7030_Klrk1_CD4_Tcells_Macrophages	0.786253	0.806265	0.997172	0.994344	0.655644	1.001	0.787057	1	0.87262	TA33.Combo
TA33.Combo	TA33.Combo	DCs	CD8_Tcells	H2.M3	Klrc1	H2.M3_Klrc1	H2.M3_Klrc1_DCs_CD8_Tcells	0.736369	0.825116	0.758767	0.718891	0.713457	1.001	1.001	1	0.872505	TA33.Combo
TA33.Combo	TA33.Combo	TAMs	DCs	Cxcl9	Dpp4	Cxcl9_Dpp4	Cxcl9_Dpp4_Macrophages_DCs	0.969548	0.888631	0.673643	0.757919	0.588081	1.001	1.001	1	0.872492	TA33.Combo
TA33.Combo	TA33.Combo	TAMs	TAMs	Eng	Acvrl1	Eng_Acvrl1	Eng_Acvrl1_Macrophages_Macrophages	0.88051	0.948376	0.77319	0.800905	0.53026	1.001	1.001	1	0.872292	TA33.Combo
TA33.Combo	TA33.Combo	TAMs	CD4_Tcells	Siglec1	Spn	Siglec1_Spn	Siglec1_Spn_Macrophages_CD4_Tcells	0.87065	0.834687	0.743213	0.774321	0.620168	1.001	1.001	1	0.872267	TA33.Combo
TA33.Combo	TA33.Combo	TAMs	CD8_Tcells	Vcam1	Ezr	Vcam1_Ezr	Vcam1_Ezr_Macrophages_CD8_Tcells	0.917343	0.840487	0.661482	0.766403	0.637527	1.001	1.001	1	0.872064	TA33.Combo
TA33.Combo	TA33.Combo	DCs	TAMs	H2.D1	Klrk1	H2.D1_Klrk1	H2.D1_Klrk1_DCs_Macrophages	0.774652	0.950116	0.997172	0.994344	0.659422	0.925027	0.787057	1	0.871608	TA33.Combo
TA33.Combo	TA33.Combo	TAMs	TAMs	Itgb2	Icam1	Itgb2_Icam1	Itgb2_Icam1_Macrophages_Macrophages	0.732599	0.828016	0.916007	0.842195	0.566381	1.001	1.001	1	0.871298	TA33.Combo
TA33.Combo	TA33.Combo	TAMs	DCs	Nrp1	Kdr	Nrp1_Kdr	Nrp1_Kdr_Macrophages_DCs	0.87355	0.839907	0.877545	0.772342	0.59207	0.950951	1.001	1	0.870949	TA33.Combo
TA33.Combo	TA33.Combo	CD8_Tcells	CD4_Tcells	H2.T22	Klrc1	H2.T22_Klrc1	H2.T22_Klrc1_CD8_Tcells_CD4_Tcells	0.861659	0.973898	0.952206	0.895928	0.838172	0.639535	0.905981	1	0.870922	TA33.Combo
TA33.Combo	TA33.Combo	CD8_Tcells	TAMs	Spn	Siglec1	Spn_Siglec1	Spn_Siglec1_CD8_Tcells_Macrophages	0.792923	0.853828	0.897907	0.860577	0.590318	0.931134	1.001	1	0.870845	TA33.Combo
TA33.Combo	TA33.Combo	CD4_Tcells	CD8_Tcells	H2.Q7	Klrk1	H2.Q7_Klrk1	H2.Q7_Klrk1_CD4_Tcells_CD8_Tcells	0.776682	0.87819	0.811652	0.887443	0.748365	1.001	0.797938	1	0.870714	TA33.Combo
TA33.Combo	TA33.Combo	CD4_Tcells	CD4_Tcells	H2.Q7	Klrd1	H2.Q7_Klrd1	H2.Q7_Klrd1_CD4_Tcells_CD4_Tcells	0.776682	0.87819	0.858032	0.73586	0.825514	1.001	0.77327	1	0.870694	TA33.Combo
TA33.Combo	TA33.Combo	TAMs	TAMs	Cd300lf	Flt1	Cd300lf_Flt1	Cd300lf_Flt1_Macrophages_Macrophages	0.825986	0.890951	0.894796	0.83371	0.499418	1.001	1.001	1	0.87069	TA33.Combo
TA33.Combo	TA33.Combo	CD8_Tcells	DCs	Tnf	Traf2	Tnf_Traf2	Tnf_Traf2_CD8_Tcells_DCs	0.957077	0.893271	0.664027	0.622738	1.001	0.963994	0.68972	1	0.870545	TA33.Combo
TA33.Combo	TA33.Combo	DCs	CD8_Tcells	H2.T23	Klrk1	H2.T23_Klrk1	H2.T23_Klrk1_DCs_CD8_Tcells	0.816415	0.959977	0.811652	0.887443	0.701301	0.985868	0.797938	1	0.870475	TA33.Combo
TA33.Combo	TA33.Combo	CD8_Tcells	TAMs	Ccl4	Ccr5	Ccl4_Ccr5	Ccl4_Ccr5_CD8_Tcells_Macrophages	0.802784	0.729698	0.793269	0.864536	0.623919	1.001	1.001	1	0.870177	TA33.Combo
TA33.Combo	TA33.Combo	CD4_Tcells	TAMs	H2.T22	Klrk1	H2.T22_Klrk1	H2.T22_Klrk1_CD4_Tcells_Macrophages	0.854988	0.938805	0.997172	0.994344	0.687804	0.851984	0.787057	1	0.869916	TA33.Combo
TA33.Combo	TA33.Combo	TAMs	DCs	Slamf7	Slamf7	Slamf7_Slamf7	Slamf7_Slamf7_Macrophages_DCs	0.961717	0.952436	0.855204	0.901584	0.438421	1.001	0.941978	1	0.869478	TA33.Combo
TA33.Combo	TA33.Combo	TAMs	TAMs	Nrp1	Flt1	Nrp1_Flt1	Nrp1_Flt1_Macrophages_Macrophages	0.87355	0.839907	0.894796	0.83371	0.543606	0.950951	1.001	1	0.869423	TA33.Combo
TA33.Combo	TA33.Combo	CD8_Tcells	DCs	Tnf	Tnfrsf21	Tnf_Tnfrsf21	Tnf_Tnfrsf21_CD8_Tcells_DCs	0.957077	0.893271	0.65526	0.664876	1.001	0.963994	0.665975	1	0.869369	TA33.Combo
TA33.Combo	TA33.Combo	CD8_Tcells	CD8_Tcells	Cd244a	Lat	Cd244a_Lat	Cd244a_Lat_CD8_Tcells_CD8_Tcells	0.710267	0.772622	0.845871	0.919683	0.729244	0.888261	0.972844	1	0.869095	TA33.Combo
TA33.Combo	TA33.Combo	CD4_Tcells	CD8_Tcells	Entpd1	Adora2a	Entpd1_Adora2a	Entpd1_Adora2a_CD4_Tcells_CD8_Tcells	0.809165	0.835847	0.935803	0.988688	0.622605	0.879907	0.927254	1	0.869086	TA33.Combo
TA33.Combo	TA33.Combo	TAMs	TAMs	B2m	Tap2	B2m_Tap2	B2m_Tap2_Macrophages_Macrophages	0.795244	0.901392	0.937217	0.980769	0.575756	1.001	0.828195	1	0.86871	TA33.Combo
TA33.Combo	TA33.Combo	CD8_Tcells	TAMs	H2.Q7	Klrk1	H2.Q7_Klrk1	H2.Q7_Klrk1_CD8_Tcells_Macrophages	0.839617	0.972738	0.997172	0.994344	0.659467	0.8627	0.787057	1	0.868526	TA33.Combo
TA33.Combo	TA33.Combo	TAMs	CD4_Tcells	Il27	Il27ra	Il27_Il27ra	Il27_Il27ra_Macrophages_CD4_Tcells	0.972738	0.983759	0.279695	0.305147	1.001	1.001	0.936821	1	0.868248	TA33.Combo
TA33.Combo	TA33.Combo	DCs	DCs	Il15	Il15ra	Il15_Il15ra	Il15_Il15ra_DCs_DCs	0.87355	0.851218	0.798925	0.865385	0.692714	0.923124	0.899005	1	0.86823	TA33.Combo
TA33.Combo	TA33.Combo	TAMs	DCs	Ebi3	Il6st	Ebi3_Il6st	Ebi3_Il6st_Macrophages_DCs	0.912413	0.975348	0.60181	0.634333	0.983052	1.001	0.663005	1	0.868168	TA33.Combo
TA33.Combo	TA33.Combo	DCs	CD8_Tcells	H2.D1	Cd8a	H2.D1_Cd8a	H2.D1_Cd8a_DCs_CD8_Tcells	0.774652	0.950116	0.670249	0.673077	0.748449	0.925027	1.001	1	0.868087	TA33.Combo
TA33.Combo	TA33.Combo	DCs	TAMs	Sct	Adrb2	Sct_Adrb2	Sct_Adrb2_DCs_Macrophages	0.948376	0.837587	0.840498	0.78224	0.501877	1.001	1.001	1	0.868038	TA33.Combo
TA33.Combo	TA33.Combo	TAMs	TAMs	H2.K1	Klrk1	H2.K1_Klrk1	H2.K1_Klrk1_Macrophages_Macrophages	0.900522	0.967517	0.997172	0.994344	0.66217	0.829008	0.787057	1	0.868002	TA33.Combo
TA33.Combo	TA33.Combo	TAMs	DCs	Bst2	Pira2	Bst2_Pira2	Bst2_Pira2_Macrophages_DCs	0.859339	0.833527	0.795532	0.890837	0.88178	0.814832	0.820082	1	0.867718	TA33.Combo
TA33.Combo	TA33.Combo	CD4_Tcells	TAMs	Tnf	Traf2	Tnf_Traf2	Tnf_Traf2_CD4_Tcells_Macrophages	0.87065	0.712297	0.868495	0.923643	1.001	1.001	0.516279	1	0.867637	TA33.Combo
TA33.Combo	TA33.Combo	DCs	CD8_Tcells	H2.T24	Klrc2	H2.T24_Klrc2	H2.T24_Klrc2_DCs_CD8_Tcells	0.850928	0.856729	0.897907	0.830882	0.712639	0.773884	1.001	1	0.867624	TA33.Combo
TA33.Combo	TA33.Combo	TAMs	CD8_Tcells	Il15	Il2rg	Il15_Il2rg	Il15_Il2rg_Macrophages_CD8_Tcells	0.908353	0.926334	0.711538	0.781674	0.851997	1.001	0.68857	1	0.867586	TA33.Combo
TA33.Combo	TA33.Combo	CD4_Tcells	TAMs	Spn	Siglec1	Spn_Siglec1	Spn_Siglec1_CD4_Tcells_Macrophages	0.717227	0.74826	0.897907	0.860577	0.590318	1.001	1.001	1	0.867384	TA33.Combo
TA33.Combo	TA33.Combo	TAMs	DCs	Bst2	Pirb	Bst2_Pirb	Bst2_Pirb_Macrophages_DCs	0.859339	0.833527	0.718326	0.840215	0.88178	0.814832	0.879594	1	0.866985	TA33.Combo
TA33.Combo	TA33.Combo	DCs	DCs	Ebi3	Il6st	Ebi3_Il6st	Ebi3_Il6st_DCs_DCs	0.904872	0.978538	0.60181	0.634333	0.983052	0.995809	0.663005	1	0.86694	TA33.Combo
TA33.Combo	TA33.Combo	CD4_Tcells	CD8_Tcells	H2.T22	Klrc1	H2.T22_Klrc1	H2.T22_Klrc1_CD4_Tcells_CD8_Tcells	0.854988	0.938805	0.758767	0.718891	0.712639	0.851984	1.001	1	0.866892	TA33.Combo
TA33.Combo	TA33.Combo	CD4_Tcells	TAMs	H2.K1	Klrk1	H2.K1_Klrk1	H2.K1_Klrk1_CD4_Tcells_Macrophages	0.702436	0.807425	0.997172	0.994344	0.66217	1.001	0.787057	1	0.866819	TA33.Combo
TA33.Combo	TA33.Combo	TAMs	CD4_Tcells	Icam1	Itgal	Icam1_Itgal	Icam1_Itgal_Macrophages_CD4_Tcells	0.887181	0.809165	0.770928	0.782805	0.629932	1.001	0.94404	1	0.866668	TA33.Combo
TA33.Combo	TA33.Combo	DCs	CD8_Tcells	H2.K1	Klrc1	H2.K1_Klrc1	H2.K1_Klrc1_DCs_CD8_Tcells	0.832367	0.975348	0.758767	0.718891	0.751249	0.804769	1.001	1	0.866617	TA33.Combo
TA33.Combo	TA33.Combo	DCs	TAMs	Tnf	Ltbr	Tnf_Ltbr	Tnf_Ltbr_DCs_Macrophages	0.918213	0.854988	0.642251	0.747172	1.001	0.616362	1.001	1	0.866612	TA33.Combo
TA33.Combo	TA33.Combo	CD8_Tcells	TAMs	Calr	Scarf1	Calr_Scarf1	Calr_Scarf1_CD8_Tcells_Macrophages	0.672854	0.776682	0.99095	0.995475	0.479357	1.001	1.001	1	0.866556	TA33.Combo
TA33.Combo	TA33.Combo	TAMs	CD4_Tcells	Entpd1	Adora2a	Entpd1_Adora2a	Entpd1_Adora2a_Macrophages_CD4_Tcells	0.786253	0.815545	0.915158	0.908937	0.484081	1.001	1.001	1	0.866505	TA33.Combo
TA33.Combo	TA33.Combo	TAMs	CD4_Tcells	Cd40	Cd40lg	Cd40_Cd40lg	Cd40_Cd40lg_Macrophages_CD4_Tcells	0.937645	0.848028	0.746041	0.637443	0.610535	1.001	1.001	1	0.866186	TA33.Combo
TA33.Combo	TA33.Combo	CD4_Tcells	DCs	Ptprc	Dpp4	Ptprc_Dpp4	Ptprc_Dpp4_CD4_Tcells_DCs	0.646752	0.689675	0.673643	0.757919	0.810573	1.001	1.001	1	0.866094	TA33.Combo
TA33.Combo	TA33.Combo	TAMs	CD8_Tcells	Itgb2	Thy1	Itgb2_Thy1	Itgb2_Thy1_Macrophages_CD8_Tcells	0.732599	0.828016	0.699943	0.78026	0.690562	1.001	0.979848	1	0.865303	TA33.Combo
TA33.Combo	TA33.Combo	DCs	TAMs	Slamf7	Slamf7	Slamf7_Slamf7	Slamf7_Slamf7_DCs_Macrophages	0.815255	0.87471	0.980769	0.971719	0.426352	0.941978	1.001	1	0.865093	TA33.Combo
TA33.Combo	TA33.Combo	DCs	TAMs	Cd300c2	Ptpro	Cd300c2_Ptpro	Cd300c2_Ptpro_DCs_Macrophages	0.822506	0.896752	0.827206	0.767251	0.653898	0.878191	1.001	1	0.864991	TA33.Combo
TA33.Combo	TA33.Combo	CD8_Tcells	CD8_Tcells	H2.Q7	Cd8a	H2.Q7_Cd8a	H2.Q7_Cd8a_CD8_Tcells_CD8_Tcells	0.839617	0.972738	0.670249	0.673077	0.748365	0.8627	1.001	1	0.864984	TA33.Combo
TA33.Combo	TA33.Combo	CD4_Tcells	TAMs	Il10	Il10ra	Il10_Il10ra	Il10_Il10ra_CD4_Tcells_Macrophages	0.534803	0.523202	0.705034	0.850679	0.880729	1.001	1.001	1	0.864931	TA33.Combo
TA33.Combo	TA33.Combo	CD8_Tcells	CD8_Tcells	H2.T22	Klre1	H2.T22_Klre1	H2.T22_Klre1_CD8_Tcells_CD8_Tcells	0.861659	0.973898	0.899887	0.934389	0.712639	0.639535	1.001	1	0.864682	TA33.Combo
TA33.Combo	TA33.Combo	TAMs	CD8_Tcells	Gm7030	Klrc1	Gm7030_Klrc1	Gm7030_Klrc1_Macrophages_CD8_Tcells	0.952146	0.9942	0.758767	0.718891	0.702496	0.771542	1.001	1	0.864507	TA33.Combo
TA33.Combo	TA33.Combo	TAMs	CD8_Tcells	H2.K1	Cd8a	H2.K1_Cd8a	H2.K1_Cd8a_Macrophages_CD8_Tcells	0.900522	0.967517	0.670249	0.673077	0.751249	0.829008	1.001	1	0.86449	TA33.Combo
TA33.Combo	TA33.Combo	DCs	CD4_Tcells	H2.Oa	Cd4	H2.Oa_Cd4	H2.Oa_Cd4_DCs_CD4_Tcells	0.712587	0.819026	0.779695	0.753394	0.650046	1.001	1.001	1	0.864066	TA33.Combo
TA33.Combo	TA33.Combo	TAMs	TAMs	Itgal	Icam1	Itgal_Icam1	Itgal_Icam1_Macrophages_Macrophages	0.811485	0.791183	0.916007	0.842195	0.501689	1.001	1.001	1	0.864021	TA33.Combo
TA33.Combo	TA33.Combo	TAMs	CD8_Tcells	Icam1	Spn	Icam1_Spn	Icam1_Spn_Macrophages_CD8_Tcells	0.887181	0.809165	0.833145	0.879525	0.547431	1.001	0.931134	1	0.864012	TA33.Combo
TA33.Combo	TA33.Combo	DCs	CD8_Tcells	H2.D1	Klrk1	H2.D1_Klrk1	H2.D1_Klrk1_DCs_CD8_Tcells	0.774652	0.950116	0.811652	0.887443	0.748449	0.925027	0.797938	1	0.863891	TA33.Combo
TA33.Combo	TA33.Combo	TAMs	TAMs	Gm7030	Klrk1	Gm7030_Klrk1	Gm7030_Klrk1_Macrophages_Macrophages	0.952146	0.9942	0.997172	0.994344	0.655644	0.771542	0.787057	1	0.863862	TA33.Combo
TA33.Combo	TA33.Combo	DCs	CD4_Tcells	H2.D1	Klrd1	H2.D1_Klrd1	H2.D1_Klrd1_DCs_CD4_Tcells	0.774652	0.950116	0.858032	0.73586	0.825413	0.925027	0.77327	1	0.86384	TA33.Combo
TA33.Combo	TA33.Combo	DCs	TAMs	Tnf	Tnfrsf1a	Tnf_Tnfrsf1a	Tnf_Tnfrsf1a_DCs_Macrophages	0.918213	0.854988	0.62302	0.731335	1.001	0.616362	1.001	1	0.86369	TA33.Combo
TA33.Combo	TA33.Combo	CD4_Tcells	CD8_Tcells	H2.K1	Cd8a	H2.K1_Cd8a	H2.K1_Cd8a_CD4_Tcells_CD8_Tcells	0.702436	0.807425	0.670249	0.673077	0.751249	1.001	1.001	1	0.863307	TA33.Combo
TA33.Combo	TA33.Combo	TAMs	CD4_Tcells	Il15	Il2rg	Il15_Il2rg	Il15_Il2rg_Macrophages_CD4_Tcells	0.908353	0.926334	0.607749	0.659502	0.62608	1.001	1.001	1	0.863175	TA33.Combo
TA33.Combo	TA33.Combo	CD4_Tcells	CD8_Tcells	H2.Q6	Klre1	H2.Q6_Klre1	H2.Q6_Klre1_CD4_Tcells_CD8_Tcells	0.688515	0.722158	0.899887	0.934389	0.748365	0.806701	1.001	1	0.86309	TA33.Combo
TA33.Combo	TA33.Combo	CD8_Tcells	CD8_Tcells	H2.Q6	Klre1	H2.Q6_Klre1	H2.Q6_Klre1_CD8_Tcells_CD8_Tcells	0.782773	0.889211	0.899887	0.934389	0.748365	0.674722	1.001	1	0.86287	TA33.Combo
TA33.Combo	TA33.Combo	DCs	CD8_Tcells	Gm7030	Cd8a	Gm7030_Cd8a	Gm7030_Cd8a_DCs_CD8_Tcells	0.923434	0.988399	0.670249	0.673077	0.702496	0.845945	1.001	1	0.862837	TA33.Combo
TA33.Combo	TA33.Combo	CD8_Tcells	CD8_Tcells	H2.Q4	Klre1	H2.Q4_Klre1	H2.Q4_Klre1_CD8_Tcells_CD8_Tcells	0.791763	0.954176	0.899887	0.934389	0.748365	0.636	1.001	1	0.862579	TA33.Combo
TA33.Combo	TA33.Combo	TAMs	CD4_Tcells	Ebi3	Il27ra	Ebi3_Il27ra	Ebi3_Il27ra_Macrophages_CD4_Tcells	0.912413	0.975348	0.279695	0.305147	1.001	1.001	0.936821	1	0.86252	TA33.Combo
TA33.Combo	TA33.Combo	CD4_Tcells	CD8_Tcells	Gm7030	Cd8a	Gm7030_Cd8a	Gm7030_Cd8a_CD4_Tcells_CD8_Tcells	0.786253	0.806265	0.670249	0.673077	0.702496	1.001	1.001	1	0.86207	TA33.Combo
TA33.Combo	TA33.Combo	CD4_Tcells	DCs	H2.T23	Klrk1	H2.T23_Klrk1	H2.T23_Klrk1_CD4_Tcells_DCs	0.775522	0.87645	0.924491	0.990385	0.71911	0.667091	1.001	1	0.861771	TA33.Combo
TA33.Combo	TA33.Combo	CD8_Tcells	TAMs	Calr	Tap1	Calr_Tap1	Calr_Tap1_CD8_Tcells_Macrophages	0.672854	0.776682	0.956165	0.987557	0.479357	1.001	0.993198	1	0.861697	TA33.Combo
TA33.Combo	TA33.Combo	DCs	CD8_Tcells	H2.M3	Cd8a	H2.M3_Cd8a	H2.M3_Cd8a_DCs_CD8_Tcells	0.736369	0.825116	0.670249	0.673077	0.713457	1.001	1.001	1	0.86131	TA33.Combo
TA33.Combo	TA33.Combo	DCs	CD4_Tcells	Ebi3	Il27ra	Ebi3_Il27ra	Ebi3_Il27ra_DCs_CD4_Tcells	0.904872	0.978538	0.279695	0.305147	1.001	0.995809	0.936821	1	0.861293	TA33.Combo
TA33.Combo	TA33.Combo	CD4_Tcells	CD4_Tcells	H2.Q6	Klrc1	H2.Q6_Klrc1	H2.Q6_Klrc1_CD4_Tcells_CD4_Tcells	0.688515	0.722158	0.952206	0.895928	0.825514	0.806701	0.905981	1	0.861267	TA33.Combo
TA33.Combo	TA33.Combo	TAMs	TAMs	Hp	Apoa1	Hp_Apoa1	Hp_Apoa1_Macrophages_Macrophages	0.632831	0.682135	0.942025	0.946833	0.563668	1.001	1.001	1	0.861263	TA33.Combo
TA33.Combo	TA33.Combo	CD4_Tcells	CD4_Tcells	Ccl3	Ccr5	Ccl3_Ccr5	Ccl3_Ccr5_CD4_Tcells_CD4_Tcells	0.885731	0.726218	0.929299	0.938348	0.651867	0.984693	0.790434	1	0.861132	TA33.Combo
TA33.Combo	TA33.Combo	CD8_Tcells	CD4_Tcells	H2.Q6	Klrc1	H2.Q6_Klrc1	H2.Q6_Klrc1_CD8_Tcells_CD4_Tcells	0.782773	0.889211	0.952206	0.895928	0.825514	0.674722	0.905981	1	0.861046	TA33.Combo
TA33.Combo	TA33.Combo	DCs	CD4_Tcells	Gm7030	Klrd1	Gm7030_Klrd1	Gm7030_Klrd1_DCs_CD4_Tcells	0.923434	0.988399	0.858032	0.73586	0.793653	0.845945	0.77327	1	0.860955	TA33.Combo
TA33.Combo	TA33.Combo	CD8_Tcells	CD8_Tcells	H2.Q7	Klrk1	H2.Q7_Klrk1	H2.Q7_Klrk1_CD8_Tcells_CD8_Tcells	0.839617	0.972738	0.811652	0.887443	0.748365	0.8627	0.797938	1	0.860788	TA33.Combo
TA33.Combo	TA33.Combo	CD8_Tcells	CD4_Tcells	H2.Q7	Klrd1	H2.Q7_Klrd1	H2.Q7_Klrd1_CD8_Tcells_CD4_Tcells	0.839617	0.972738	0.858032	0.73586	0.825514	0.8627	0.77327	1	0.860768	TA33.Combo
TA33.Combo	TA33.Combo	CD8_Tcells	CD4_Tcells	H2.Q4	Klrc1	H2.Q4_Klrc1	H2.Q4_Klrc1_CD8_Tcells_CD4_Tcells	0.791763	0.954176	0.952206	0.895928	0.825514	0.636	0.905981	1	0.860755	TA33.Combo
TA33.Combo	TA33.Combo	TAMs	CD4_Tcells	H2.K1	Klrd1	H2.K1_Klrd1	H2.K1_Klrd1_Macrophages_CD4_Tcells	0.900522	0.967517	0.858032	0.73586	0.831026	0.829008	0.77327	1	0.860712	TA33.Combo
TA33.Combo	TA33.Combo	DCs	TAMs	Selplg	Sell	Selplg_Sell	Selplg_Sell_DCs_Macrophages	0.555104	0.62761	0.980204	0.971154	0.594035	1.001	1.001	1	0.860512	TA33.Combo
TA33.Combo	TA33.Combo	TAMs	TAMs	Psen1	Notch2	Psen1_Notch2	Psen1_Notch2_Macrophages_Macrophages	0.805104	0.934165	0.738122	0.808258	0.517645	1.001	1.001	1	0.860412	TA33.Combo
TA33.Combo	TA33.Combo	TAMs	CD8_Tcells	H2.K1	Klrk1	H2.K1_Klrk1	H2.K1_Klrk1_Macrophages_CD8_Tcells	0.900522	0.967517	0.811652	0.887443	0.751249	0.829008	0.797938	1	0.860294	TA33.Combo
TA33.Combo	TA33.Combo	CD4_Tcells	CD4_Tcells	Gm7030	Klrd1	Gm7030_Klrd1	Gm7030_Klrd1_CD4_Tcells_CD4_Tcells	0.786253	0.806265	0.858032	0.73586	0.793653	1.001	0.77327	1	0.860188	TA33.Combo
TA33.Combo	TA33.Combo	CD4_Tcells	DCs	Cd40lg	Cd40	Cd40lg_Cd40	Cd40lg_Cd40_CD4_Tcells_DCs	0.721288	0.62558	0.817025	0.798077	0.740605	1.001	0.938295	1	0.860148	TA33.Combo
TA33.Combo	TA33.Combo	TAMs	CD8_Tcells	Il18	Il18r1	Il18_Il18r1	Il18_Il18r1_Macrophages_CD8_Tcells	0.921114	0.958237	0.871606	0.961256	0.41825	1.001	0.885009	1	0.860061	TA33.Combo
TA33.Combo	TA33.Combo	CD4_Tcells	CD4_Tcells	H2.T23	Klrc1	H2.T23_Klrc1	H2.T23_Klrc1_CD4_Tcells_CD4_Tcells	0.775522	0.87645	0.952206	0.895928	0.836582	0.667091	0.905981	1	0.859951	TA33.Combo
TA33.Combo	TA33.Combo	CD8_Tcells	DCs	Csf1	Csf2ra	Csf1_Csf2ra	Csf1_Csf2ra_CD8_Tcells_DCs	0.968097	0.957657	0.841912	0.96776	0.628472	0.732936	0.930015	1	0.859856	TA33.Combo
TA33.Combo	TA33.Combo	DCs	CD8_Tcells	Slamf7	Slamf7	Slamf7_Slamf7	Slamf7_Slamf7_DCs_CD8_Tcells	0.815255	0.87471	0.804016	0.89819	0.64226	0.941978	0.878439	1	0.859794	TA33.Combo
TA33.Combo	TA33.Combo	TAMs	TAMs	Sema4a	Nrp1	Sema4a_Nrp1	Sema4a_Nrp1_Macrophages_Macrophages	0.816415	0.87355	0.902715	0.86595	0.476074	1.001	0.950951	1	0.859557	TA33.Combo
TA33.Combo	TA33.Combo	CD4_Tcells	CD4_Tcells	H2.T22	Klrd1	H2.T22_Klrd1	H2.T22_Klrd1_CD4_Tcells_CD4_Tcells	0.854988	0.938805	0.858032	0.73586	0.838172	0.851984	0.77327	1	0.859545	TA33.Combo
TA33.Combo	TA33.Combo	CD4_Tcells	CD8_Tcells	B2m	Klrc2	B2m_Klrc2	B2m_Klrc2_CD4_Tcells_CD8_Tcells	0.743619	0.866009	0.897907	0.830882	0.791136	0.695898	1.001	1	0.859541	TA33.Combo
TA33.Combo	TA33.Combo	CD4_Tcells	CD4_Tcells	H2.K1	Klrd1	H2.K1_Klrd1	H2.K1_Klrd1_CD4_Tcells_CD4_Tcells	0.702436	0.807425	0.858032	0.73586	0.831026	1.001	0.77327	1	0.859529	TA33.Combo
TA33.Combo	TA33.Combo	CD4_Tcells	DCs	H2.Q6	Klrk1	H2.Q6_Klrk1	H2.Q6_Klrk1_CD4_Tcells_DCs	0.688515	0.722158	0.924491	0.990385	0.685894	0.806701	1.001	1	0.859395	TA33.Combo
TA33.Combo	TA33.Combo	TAMs	CD4_Tcells	Siglec1	Ptprc	Siglec1_Ptprc	Siglec1_Ptprc_Macrophages_CD4_Tcells	0.87065	0.834687	0.651584	0.710407	0.620168	1.001	1.001	1	0.859305	TA33.Combo
TA33.Combo	TA33.Combo	CD8_Tcells	DCs	H2.Q6	Klrk1	H2.Q6_Klrk1	H2.Q6_Klrk1_CD8_Tcells_DCs	0.782773	0.889211	0.924491	0.990385	0.685894	0.674722	1.001	1	0.859174	TA33.Combo
TA33.Combo	TA33.Combo	CD4_Tcells	CD8_Tcells	H2.K1	Klrk1	H2.K1_Klrk1	H2.K1_Klrk1_CD4_Tcells_CD8_Tcells	0.702436	0.807425	0.811652	0.887443	0.751249	1.001	0.797938	1	0.859111	TA33.Combo
TA33.Combo	TA33.Combo	CD4_Tcells	TAMs	Bst2	Pira2	Bst2_Pira2	Bst2_Pira2_CD4_Tcells_Macrophages	0.887181	0.907483	0.973416	0.989253	0.854346	0.420235	1.001	1	0.859041	TA33.Combo
TA33.Combo	TA33.Combo	DCs	TAMs	H2.K1	Klrk1	H2.K1_Klrk1	H2.K1_Klrk1_DCs_Macrophages	0.832367	0.975348	0.997172	0.994344	0.66217	0.804769	0.787057	1	0.858935	TA33.Combo
TA33.Combo	TA33.Combo	CD8_Tcells	DCs	H2.Q4	Klrk1	H2.Q4_Klrk1	H2.Q4_Klrk1_CD8_Tcells_DCs	0.791763	0.954176	0.924491	0.990385	0.685894	0.636	1.001	1	0.858884	TA33.Combo
TA33.Combo	TA33.Combo	CD8_Tcells	TAMs	Csf1	Csf2ra	Csf1_Csf2ra	Csf1_Csf2ra_CD8_Tcells_Macrophages	0.968097	0.957657	0.723699	0.861991	0.66345	0.732936	1.001	1	0.858851	TA33.Combo
TA33.Combo	TA33.Combo	DCs	DCs	Tnf	Ltbr	Tnf_Ltbr	Tnf_Ltbr_DCs_DCs	0.918213	0.854988	0.722568	0.816176	1.001	0.616362	0.878641	1	0.858663	TA33.Combo
TA33.Combo	TA33.Combo	DCs	CD8_Tcells	Gm7030	Klrk1	Gm7030_Klrk1	Gm7030_Klrk1_DCs_CD8_Tcells	0.923434	0.988399	0.811652	0.887443	0.702496	0.845945	0.797938	1	0.85864	TA33.Combo
TA33.Combo	TA33.Combo	CD8_Tcells	CD8_Tcells	Gm7030	Klrc1	Gm7030_Klrc1	Gm7030_Klrc1_CD8_Tcells_CD8_Tcells	0.796404	0.927494	0.758767	0.718891	0.702496	0.844695	1.001	1	0.858162	TA33.Combo
TA33.Combo	TA33.Combo	CD4_Tcells	CD8_Tcells	Gm7030	Klrk1	Gm7030_Klrk1	Gm7030_Klrk1_CD4_Tcells_CD8_Tcells	0.786253	0.806265	0.811652	0.887443	0.702496	1.001	0.797938	1	0.857873	TA33.Combo
TA33.Combo	TA33.Combo	CD8_Tcells	CD4_Tcells	Ccl3	Ccr5	Ccl3_Ccr5	Ccl3_Ccr5_CD8_Tcells_CD4_Tcells	0.828306	0.7442	0.929299	0.938348	0.651867	0.982932	0.790434	1	0.857551	TA33.Combo
TA33.Combo	TA33.Combo	CD8_Tcells	TAMs	Gm7030	Klrk1	Gm7030_Klrk1	Gm7030_Klrk1_CD8_Tcells_Macrophages	0.796404	0.927494	0.997172	0.994344	0.655644	0.844695	0.787057	1	0.857517	TA33.Combo
TA33.Combo	TA33.Combo	DCs	CD8_Tcells	H2.M3	Klrk1	H2.M3_Klrk1	H2.M3_Klrk1_DCs_CD8_Tcells	0.736369	0.825116	0.811652	0.887443	0.713457	1.001	0.797938	1	0.857114	TA33.Combo
TA33.Combo	TA33.Combo	TAMs	CD4_Tcells	B2m	Tap1	B2m_Tap1	B2m_Tap1_Macrophages_CD4_Tcells	0.795244	0.901392	0.835973	0.90526	0.663785	1.001	0.757272	1	0.856832	TA33.Combo
TA33.Combo	TA33.Combo	TAMs	TAMs	Icam1	Il2rg	Icam1_Il2rg	Icam1_Il2rg_Macrophages_Macrophages	0.887181	0.809165	0.949943	0.945701	0.638824	1.001	0.704766	1	0.856764	TA33.Combo
TA33.Combo	TA33.Combo	TAMs	DCs	Psen1	Notch2	Psen1_Notch2	Psen1_Notch2_Macrophages_DCs	0.805104	0.934165	0.740102	0.81052	0.611093	1.001	0.882876	1	0.856652	TA33.Combo
TA33.Combo	TA33.Combo	DCs	CD4_Tcells	H2.M3	Klrd1	H2.M3_Klrd1	H2.M3_Klrd1_DCs_CD4_Tcells	0.736369	0.825116	0.858032	0.73586	0.786252	1.001	0.77327	1	0.856368	TA33.Combo
TA33.Combo	TA33.Combo	DCs	CD8_Tcells	Il15	Il2ra	Il15_Il2ra	Il15_Il2ra_DCs_CD8_Tcells	0.87355	0.851218	0.889706	0.792986	0.851997	0.923124	0.657366	1	0.856036	TA33.Combo
TA33.Combo	TA33.Combo	CD8_Tcells	CD8_Tcells	H2.T22	Klrc2	H2.T22_Klrc2	H2.T22_Klrc2_CD8_Tcells_CD8_Tcells	0.861659	0.973898	0.897907	0.830882	0.712639	0.639535	1.001	1	0.855891	TA33.Combo
TA33.Combo	TA33.Combo	CD8_Tcells	CD4_Tcells	Ccl4	Ccr5	Ccl4_Ccr5	Ccl4_Ccr5_CD8_Tcells_CD4_Tcells	0.802784	0.729698	0.929299	0.938348	0.642988	1.001	0.790434	1	0.855748	TA33.Combo
TA33.Combo	TA33.Combo	CD4_Tcells	CD8_Tcells	H2.T22	Cd8a	H2.T22_Cd8a	H2.T22_Cd8a_CD4_Tcells_CD8_Tcells	0.854988	0.938805	0.670249	0.673077	0.712639	0.851984	1.001	1	0.855697	TA33.Combo
TA33.Combo	TA33.Combo	DCs	CD8_Tcells	H2.K1	Cd8a	H2.K1_Cd8a	H2.K1_Cd8a_DCs_CD8_Tcells	0.832367	0.975348	0.670249	0.673077	0.751249	0.804769	1.001	1	0.855423	TA33.Combo
TA33.Combo	TA33.Combo	DCs	TAMs	Ccl6	Fpr2	Ccl6_Fpr2	Ccl6_Fpr2_DCs_Macrophages	0.868619	0.917053	0.962387	0.872172	0.591685	0.726001	1.001	1	0.8548	TA33.Combo
TA33.Combo	TA33.Combo	TAMs	DCs	Sell	Selplg	Sell_Selplg	Sell_Selplg_Macrophages_DCs	0.961137	0.950696	0.554299	0.641403	0.572334	1.001	1.001	1	0.854684	TA33.Combo
TA33.Combo	TA33.Combo	CD4_Tcells	DCs	Tnf	Traf2	Tnf_Traf2	Tnf_Traf2_CD4_Tcells_DCs	0.87065	0.712297	0.664027	0.622738	1.001	1.001	0.68972	1	0.854429	TA33.Combo
TA33.Combo	TA33.Combo	CD4_Tcells	CD8_Tcells	H2.D1	Klrc1	H2.D1_Klrc1	H2.D1_Klrc1_CD4_Tcells_CD8_Tcells	0.686485	0.785093	0.758767	0.718891	0.748449	0.901746	1.001	1	0.854302	TA33.Combo
TA33.Combo	TA33.Combo	CD4_Tcells	CD8_Tcells	H2.Q6	Klrc2	H2.Q6_Klrc2	H2.Q6_Klrc2_CD4_Tcells_CD8_Tcells	0.688515	0.722158	0.897907	0.830882	0.748365	0.806701	1.001	1	0.8543	TA33.Combo
TA33.Combo	TA33.Combo	DCs	TAMs	B2m	Tap1	B2m_Tap1	B2m_Tap1_DCs_Macrophages	0.788283	0.962297	0.956165	0.987557	0.575756	0.709043	0.993198	1	0.854191	TA33.Combo
TA33.Combo	TA33.Combo	DCs	TAMs	Lgals3	Eng	Lgals3_Eng	Lgals3_Eng_DCs_Macrophages	0.74884	0.88109	0.91233	0.970588	0.445433	0.922276	1.001	1	0.854189	TA33.Combo
TA33.Combo	TA33.Combo	CD8_Tcells	CD8_Tcells	H2.Q6	Klrc2	H2.Q6_Klrc2	H2.Q6_Klrc2_CD8_Tcells_CD8_Tcells	0.782773	0.889211	0.897907	0.830882	0.748365	0.674722	1.001	1	0.854079	TA33.Combo
TA33.Combo	TA33.Combo	CD8_Tcells	CD8_Tcells	H2.Q4	Klrc2	H2.Q4_Klrc2	H2.Q4_Klrc2_CD8_Tcells_CD8_Tcells	0.791763	0.954176	0.897907	0.830882	0.748365	0.636	1.001	1	0.853788	TA33.Combo
TA33.Combo	TA33.Combo	TAMs	CD8_Tcells	H2.Q4	Klri2	H2.Q4_Klri2	H2.Q4_Klri2_Macrophages_CD8_Tcells	0.956497	0.992459	0.815611	0.688631	0.748365	0.979837	1.001	0.666667	0.853745	TA33.Combo
TA33.Combo	TA33.Combo	DCs	CD8_Tcells	H2.Q6	Klri2	H2.Q6_Klri2	H2.Q6_Klri2_DCs_CD8_Tcells	0.933875	0.972158	0.815611	0.688631	0.748365	1.001	1.001	0.666667	0.853695	TA33.Combo
TA33.Combo	TA33.Combo	DCs	DCs	B2m	Tap1	B2m_Tap1	B2m_Tap1_DCs_DCs	0.788283	0.962297	0.876131	0.984729	0.60458	0.709043	1.001	1	0.85339	TA33.Combo
TA33.Combo	TA33.Combo	TAMs	CD8_Tcells	Gm7030	Cd8a	Gm7030_Cd8a	Gm7030_Cd8a_Macrophages_CD8_Tcells	0.952146	0.9942	0.670249	0.673077	0.702496	0.771542	1.001	1	0.853312	TA33.Combo
TA33.Combo	TA33.Combo	CD4_Tcells	DCs	Tnf	Tnfrsf21	Tnf_Tnfrsf21	Tnf_Tnfrsf21_CD4_Tcells_DCs	0.87065	0.712297	0.65526	0.664876	1.001	1.001	0.665975	1	0.853253	TA33.Combo
TA33.Combo	TA33.Combo	CD4_Tcells	CD4_Tcells	Ptprc	Cd247	Ptprc_Cd247	Ptprc_Cd247_CD4_Tcells_CD4_Tcells	0.646752	0.689675	0.595305	0.629525	0.836552	1.001	1.001	1	0.853197	TA33.Combo
TA33.Combo	TA33.Combo	DCs	TAMs	Psap	Sort1	Psap_Sort1	Psap_Sort1_DCs_Macrophages	0.793503	0.984339	0.860294	0.806561	0.447021	0.948667	1.001	1	0.853173	TA33.Combo
TA33.Combo	TA33.Combo	TAMs	CD8_Tcells	B2m	Tap2	B2m_Tap2	B2m_Tap2_Macrophages_CD8_Tcells	0.795244	0.901392	0.621324	0.761312	0.791136	1.001	0.787085	1	0.853143	TA33.Combo
TA33.Combo	TA33.Combo	TAMs	CD4_Tcells	Cd274	Pdcd1	Cd274_Pdcd1	Cd274_Pdcd1_Macrophages_CD4_Tcells	0.950116	0.959397	0.509615	0.504525	0.661605	1.001	0.993152	1	0.852931	TA33.Combo
TA33.Combo	TA33.Combo	CD4_Tcells	TAMs	Bst2	Pirb	Bst2_Pirb	Bst2_Pirb_CD4_Tcells_Macrophages	0.887181	0.907483	0.907805	0.978507	0.854346	0.420235	1.001	1	0.852678	TA33.Combo
TA33.Combo	TA33.Combo	DCs	CD8_Tcells	B2m	Klrc1	B2m_Klrc1	B2m_Klrc1_DCs_CD8_Tcells	0.788283	0.962297	0.758767	0.718891	0.791136	0.709043	1.001	1	0.85255	TA33.Combo
TA33.Combo	TA33.Combo	TAMs	CD4_Tcells	Icam1	Il2rg	Icam1_Il2rg	Icam1_Il2rg_Macrophages_CD4_Tcells	0.887181	0.809165	0.607749	0.659502	0.629932	1.001	1.001	1	0.852288	TA33.Combo
TA33.Combo	TA33.Combo	CD4_Tcells	CD8_Tcells	H2.Q4	Klrc1	H2.Q4_Klrc1	H2.Q4_Klrc1_CD4_Tcells_CD8_Tcells	0.718097	0.75232	0.758767	0.718891	0.748365	0.889903	1.001	1	0.852218	TA33.Combo
TA33.Combo	TA33.Combo	TAMs	CD8_Tcells	H2.T22	Klri2	H2.T22_Klri2	H2.T22_Klri2_Macrophages_CD8_Tcells	0.971578	0.987819	0.815611	0.688631	0.712639	1.001	1.001	0.666667	0.852188	TA33.Combo
TA33.Combo	TA33.Combo	CD4_Tcells	CD8_Tcells	H2.T23	Klre1	H2.T23_Klre1	H2.T23_Klre1_CD4_Tcells_CD8_Tcells	0.775522	0.87645	0.899887	0.934389	0.701301	0.667091	1.001	1	0.852086	TA33.Combo
TA33.Combo	TA33.Combo	TAMs	DCs	Cxcl10	Dpp4	Cxcl10_Dpp4	Cxcl10_Dpp4_Macrophages_DCs	0.888631	0.676914	0.673643	0.757919	0.611368	1.001	1.001	1	0.851987	TA33.Combo
TA33.Combo	TA33.Combo	TAMs	CD8_Tcells	Icam1	Ezr	Icam1_Ezr	Icam1_Ezr_Macrophages_CD8_Tcells	0.887181	0.809165	0.661482	0.766403	0.547431	1.001	1.001	1	0.851924	TA33.Combo
TA33.Combo	TA33.Combo	TAMs	TAMs	H2.DMb1	Cd74	H2.DMb1_Cd74	H2.DMb1_Cd74_Macrophages_Macrophages	0.784513	0.885731	0.684955	0.768665	0.627619	0.973134	0.947603	1	0.851715	TA33.Combo
TA33.Combo	TA33.Combo	DCs	CD4_Tcells	H2.K1	Klrd1	H2.K1_Klrd1	H2.K1_Klrd1_DCs_CD4_Tcells	0.832367	0.975348	0.858032	0.73586	0.831026	0.804769	0.77327	1	0.851645	TA33.Combo
TA33.Combo	TA33.Combo	CD4_Tcells	CD8_Tcells	H2.T22	Klrk1	H2.T22_Klrk1	H2.T22_Klrk1_CD4_Tcells_CD8_Tcells	0.854988	0.938805	0.811652	0.887443	0.712639	0.851984	0.797938	1	0.851501	TA33.Combo
TA33.Combo	TA33.Combo	TAMs	CD4_Tcells	Gm7030	Klrd1	Gm7030_Klrd1	Gm7030_Klrd1_Macrophages_CD4_Tcells	0.952146	0.9942	0.858032	0.73586	0.793653	0.771542	0.77327	1	0.85143	TA33.Combo
TA33.Combo	TA33.Combo	CD8_Tcells	CD4_Tcells	Cd48	Pdcd1	Cd48_Pdcd1	Cd48_Pdcd1_CD8_Tcells_CD4_Tcells	0.798144	0.957077	0.509615	0.504525	0.728873	1.001	0.993152	1	0.851284	TA33.Combo
TA33.Combo	TA33.Combo	DCs	CD8_Tcells	H2.K1	Klrk1	H2.K1_Klrk1	H2.K1_Klrk1_DCs_CD8_Tcells	0.832367	0.975348	0.811652	0.887443	0.751249	0.804769	0.797938	1	0.851227	TA33.Combo
TA33.Combo	TA33.Combo	CD8_Tcells	TAMs	Slamf7	Slamf7	Slamf7_Slamf7	Slamf7_Slamf7_CD8_Tcells_Macrophages	0.769432	0.87181	0.980769	0.971719	0.426352	0.878439	1.001	1	0.850443	TA33.Combo
TA33.Combo	TA33.Combo	CD8_Tcells	CD8_Tcells	Lamb3	Itga2	Lamb3_Itga2	Lamb3_Itga2_CD8_Tcells_CD8_Tcells	0.675754	0.708237	0.96069	0.867647	0.493752	1.001	1.001	1	0.850319	TA33.Combo
TA33.Combo	TA33.Combo	CD8_Tcells	TAMs	Csf2	Csf2rb2	Csf2_Csf2rb2	Csf2_Csf2rb2_CD8_Tcells_Macrophages	0.983759	0.937935	0.588518	0.677036	0.745786	0.845793	0.916694	1	0.850316	TA33.Combo
TA33.Combo	TA33.Combo	DCs	CD4_Tcells	H2.Ab1	Lag3	H2.Ab1_Lag3	H2.Ab1_Lag3_DCs_CD4_Tcells	0.62268	0.7558	0.890271	0.809389	0.559872	1.001	1.001	1	0.850157	TA33.Combo
TA33.Combo	TA33.Combo	TAMs	TAMs	Apoa1	Ldlr	Apoa1_Ldlr	Apoa1_Ldlr_Macrophages_Macrophages	0.914153	0.924014	0.677602	0.649038	0.516034	1.001	1.001	1	0.850073	TA33.Combo
TA33.Combo	TA33.Combo	CD4_Tcells	CD4_Tcells	Entpd1	Adora2a	Entpd1_Adora2a	Entpd1_Adora2a_CD4_Tcells_CD4_Tcells	0.809165	0.835847	0.915158	0.908937	0.484081	0.879907	1.001	1	0.849923	TA33.Combo
TA33.Combo	TA33.Combo	DCs	CD8_Tcells	H2.Q4	Klri2	H2.Q4_Klri2	H2.Q4_Klri2_DCs_CD8_Tcells	0.900522	0.958817	0.815611	0.688631	0.748365	1.001	1.001	0.666667	0.849804	TA33.Combo
TA33.Combo	TA33.Combo	DCs	TAMs	H2.T24	Klrk1	H2.T24_Klrk1	H2.T24_Klrk1_DCs_Macrophages	0.850928	0.856729	0.997172	0.994344	0.687804	0.773884	0.787057	1	0.849722	TA33.Combo
TA33.Combo	TA33.Combo	TAMs	TAMs	Icam1	Msn	Icam1_Msn	Icam1_Msn_Macrophages_Macrophages	0.887181	0.809165	0.586821	0.631505	0.638824	1.001	1.001	1	0.849693	TA33.Combo
TA33.Combo	TA33.Combo	TAMs	CD4_Tcells	H2.Ab1	Lag3	H2.Ab1_Lag3	H2.Ab1_Lag3_Macrophages_CD4_Tcells	0.710267	0.74652	0.890271	0.809389	0.559872	0.957964	1.001	1	0.84951	TA33.Combo
TA33.Combo	TA33.Combo	CD8_Tcells	CD4_Tcells	Tnf	Traf2	Tnf_Traf2	Tnf_Traf2_CD8_Tcells_CD4_Tcells	0.957077	0.893271	0.432975	0.43948	0.841518	0.963994	0.929356	1	0.849378	TA33.Combo
TA33.Combo	TA33.Combo	TAMs	CD8_Tcells	Gm7030	Klrk1	Gm7030_Klrk1	Gm7030_Klrk1_Macrophages_CD8_Tcells	0.952146	0.9942	0.811652	0.887443	0.702496	0.771542	0.797938	1	0.849116	TA33.Combo
TA33.Combo	TA33.Combo	TAMs	TAMs	Icam2	Itgal	Icam2_Itgal	Icam2_Itgal_Macrophages_Macrophages	0.849768	0.87703	0.848982	0.823247	0.505367	0.888176	1.001	1	0.849009	TA33.Combo
TA33.Combo	TA33.Combo	DCs	TAMs	Cd34	Sell	Cd34_Sell	Cd34_Sell_DCs_Macrophages	0.741299	0.679234	0.980204	0.971154	0.406084	1.001	1.001	1	0.849005	TA33.Combo
TA33.Combo	TA33.Combo	CD8_Tcells	CD8_Tcells	Cd48	Cd244a	Cd48_Cd244a	Cd48_Cd244a_CD8_Tcells_CD8_Tcells	0.798144	0.957077	0.731618	0.799774	0.56106	1.001	0.888261	1	0.848938	TA33.Combo
TA33.Combo	TA33.Combo	TAMs	CD4_Tcells	H2.DMb1	Cd4	H2.DMb1_Cd4	H2.DMb1_Cd4_Macrophages_CD4_Tcells	0.784513	0.885731	0.779695	0.753394	0.517724	0.973134	1.001	1	0.848921	TA33.Combo
TA33.Combo	TA33.Combo	TAMs	TAMs	Ly86	Cd180	Ly86_Cd180	Ly86_Cd180_Macrophages_Macrophages	0.648492	0.756381	0.975962	0.938914	0.431222	1.001	1.001	1	0.848849	TA33.Combo
TA33.Combo	TA33.Combo	TAMs	TAMs	Adam17	Notch2	Adam17_Notch2	Adam17_Notch2_Macrophages_Macrophages	0.592807	0.604698	0.738122	0.808258	0.716723	1.001	1.001	1	0.848444	TA33.Combo
TA33.Combo	TA33.Combo	CD8_Tcells	TAMs	Cd244a	Csf3r	Cd244a_Csf3r	Cd244a_Csf3r_CD8_Tcells_Macrophages	0.710267	0.772622	0.876697	0.889706	0.576178	0.888261	1.001	1	0.848348	TA33.Combo
TA33.Combo	TA33.Combo	TAMs	TAMs	Ebi3	Il6st	Ebi3_Il6st	Ebi3_Il6st_Macrophages_Macrophages	0.912413	0.975348	0.760747	0.819005	1.001	1.001	0.353923	1	0.84828	TA33.Combo
TA33.Combo	TA33.Combo	TAMs	CD4_Tcells	Cxcl9	Cxcr3	Cxcl9_Cxcr3	Cxcl9_Cxcr3_Macrophages_CD4_Tcells	0.969548	0.888631	0.514706	0.513009	0.644355	1.001	1.001	1	0.848217	TA33.Combo
TA33.Combo	TA33.Combo	DCs	TAMs	Il18bp	Il6ra	Il18bp_Il6ra	Il18bp_Il6ra_DCs_Macrophages	0.970998	0.9971	0.613688	0.68043	0.645205	0.811488	1.001	1	0.848133	TA33.Combo
TA33.Combo	TA33.Combo	CD4_Tcells	DCs	Csf1	Csf3r	Csf1_Csf3r	Csf1_Csf3r_CD4_Tcells_DCs	0.969548	0.964037	0.948529	0.922794	0.628472	1.001	0.554857	1	0.847797	TA33.Combo
TA33.Combo	TA33.Combo	CD8_Tcells	DCs	Calr	Tap1	Calr_Tap1	Calr_Tap1_CD8_Tcells_DCs	0.672854	0.776682	0.876131	0.984729	0.427963	1.001	1.001	1	0.847527	TA33.Combo
TA33.Combo	TA33.Combo	CD4_Tcells	DCs	H2.M3	Klrk1	H2.M3_Klrk1	H2.M3_Klrk1_CD4_Tcells_DCs	0.722448	0.768852	0.924491	0.990385	0.772078	0.607532	1.001	1	0.847283	TA33.Combo
TA33.Combo	TA33.Combo	TAMs	CD4_Tcells	Slamf7	Slamf7	Slamf7_Slamf7	Slamf7_Slamf7_Macrophages_CD4_Tcells	0.961717	0.952436	0.997738	0.989819	0.487994	1.001	0.643635	1	0.847247	TA33.Combo
TA33.Combo	TA33.Combo	TAMs	CD4_Tcells	B2m	Klrd1	B2m_Klrd1	B2m_Klrd1_Macrophages_CD4_Tcells	0.795244	0.901392	0.858032	0.73586	0.663785	1.001	0.77327	1	0.84722	TA33.Combo
TA33.Combo	TA33.Combo	TAMs	TAMs	Tnf	Ltbr	Tnf_Ltbr	Tnf_Ltbr_Macrophages_Macrophages	0.659803	0.605568	0.642251	0.747172	1.001	0.753912	1.001	1	0.847218	TA33.Combo
TA33.Combo	TA33.Combo	DCs	TAMs	Ebi3	Il6st	Ebi3_Il6st	Ebi3_Il6st_DCs_Macrophages	0.904872	0.978538	0.760747	0.819005	1.001	0.995809	0.353923	1	0.847052	TA33.Combo
TA33.Combo	TA33.Combo	CD8_Tcells	CD8_Tcells	Gm7030	Cd8a	Gm7030_Cd8a	Gm7030_Cd8a_CD8_Tcells_CD8_Tcells	0.796404	0.927494	0.670249	0.673077	0.702496	0.844695	1.001	1	0.846967	TA33.Combo
TA33.Combo	TA33.Combo	DCs	CD8_Tcells	H2.T24	Klrc1	H2.T24_Klrc1	H2.T24_Klrc1_DCs_CD8_Tcells	0.850928	0.856729	0.758767	0.718891	0.712639	0.773884	1.001	1	0.846697	TA33.Combo
TA33.Combo	TA33.Combo	DCs	CD8_Tcells	Clec2d	Klrb1f	Clec2d_Klrb1f	Clec2d_Klrb1f_DCs_CD8_Tcells	0.50058	0.50174	0.982183	0.975113	0.610819	0.988411	1.001	1	0.846673	TA33.Combo
TA33.Combo	TA33.Combo	CD4_Tcells	TAMs	H2.D1	Klrk1	H2.D1_Klrk1	H2.D1_Klrk1_CD4_Tcells_Macrophages	0.686485	0.785093	0.997172	0.994344	0.659422	0.901746	0.787057	1	0.846629	TA33.Combo
TA33.Combo	TA33.Combo	DCs	CD4_Tcells	B2m	Klrc1	B2m_Klrc1	B2m_Klrc1_DCs_CD4_Tcells	0.788283	0.962297	0.952206	0.895928	0.663785	0.709043	0.905981	1	0.846361	TA33.Combo
TA33.Combo	TA33.Combo	TAMs	CD4_Tcells	Icam1	Msn	Icam1_Msn	Icam1_Msn_Macrophages_CD4_Tcells	0.887181	0.809165	0.656391	0.710973	0.629932	1.001	0.914732	1	0.846253	TA33.Combo
TA33.Combo	TA33.Combo	TAMs	CD8_Tcells	H2.T23	Klri2	H2.T23_Klri2	H2.T23_Klri2_Macrophages_CD8_Tcells	0.932425	0.977958	0.815611	0.688631	0.701301	1.001	1.001	0.666667	0.846213	TA33.Combo
TA33.Combo	TA33.Combo	CD4_Tcells	TAMs	Itgal	Icam1	Itgal_Icam1	Itgal_Icam1_CD4_Tcells_Macrophages	0.738979	0.759861	0.916007	0.842195	0.501689	0.94404	1.001	1	0.845875	TA33.Combo
TA33.Combo	TA33.Combo	DCs	TAMs	Ly86	Cd180	Ly86_Cd180	Ly86_Cd180_DCs_Macrophages	0.659803	0.826566	0.975962	0.938914	0.431222	0.941698	1.001	1	0.845757	TA33.Combo
TA33.Combo	TA33.Combo	TAMs	CD8_Tcells	H2.D1	Klri2	H2.D1_Klri2	H2.D1_Klri2_Macrophages_CD8_Tcells	0.854408	0.953016	0.815611	0.688631	0.748449	1.001	1.001	0.666667	0.845491	TA33.Combo
TA33.Combo	TA33.Combo	CD4_Tcells	DCs	H2.T24	Klrk1	H2.T24_Klrk1	H2.T24_Klrk1_CD4_Tcells_DCs	0.893271	0.820476	0.924491	0.990385	0.720525	0.536948	1.001	1	0.845464	TA33.Combo
TA33.Combo	TA33.Combo	DCs	CD8_Tcells	Il15	Il2rg	Il15_Il2rg	Il15_Il2rg_DCs_CD8_Tcells	0.87355	0.851218	0.711538	0.781674	0.851997	0.923124	0.68857	1	0.845447	TA33.Combo
TA33.Combo	TA33.Combo	TAMs	CD4_Tcells	Sirpa	Cd69	Sirpa_Cd69	Sirpa_Cd69_Macrophages_CD4_Tcells	0.612819	0.704756	0.624717	0.646493	0.775817	1.001	1.001	1	0.845368	TA33.Combo
TA33.Combo	TA33.Combo	CD8_Tcells	CD8_Tcells	H2.K1	Klre1	H2.K1_Klre1	H2.K1_Klre1_CD8_Tcells_CD8_Tcells	0.731439	0.910093	0.899887	0.934389	0.751249	0.581891	1.001	1	0.845341	TA33.Combo
TA33.Combo	TA33.Combo	CD8_Tcells	CD8_Tcells	Slamf7	Slamf7	Slamf7_Slamf7	Slamf7_Slamf7_CD8_Tcells_CD8_Tcells	0.769432	0.87181	0.804016	0.89819	0.64226	0.878439	0.878439	1	0.845144	TA33.Combo
TA33.Combo	TA33.Combo	CD8_Tcells	CD4_Tcells	Gm7030	Klrd1	Gm7030_Klrd1	Gm7030_Klrd1_CD8_Tcells_CD4_Tcells	0.796404	0.927494	0.858032	0.73586	0.793653	0.844695	0.77327	1	0.845085	TA33.Combo
TA33.Combo	TA33.Combo	CD4_Tcells	TAMs	Selplg	Sell	Selplg_Sell	Selplg_Sell_CD4_Tcells_Macrophages	0.583817	0.584107	0.980204	0.971154	0.594035	0.913537	1.001	1	0.844702	TA33.Combo
TA33.Combo	TA33.Combo	TAMs	CD8_Tcells	H2.Q6	Klri2	H2.Q6_Klri2	H2.Q6_Klri2_Macrophages_CD8_Tcells	0.979698	0.982019	0.815611	0.688631	0.748365	0.918916	1.001	0.666667	0.844655	TA33.Combo
TA33.Combo	TA33.Combo	CD4_Tcells	TAMs	H2.Q4	Klrk1	H2.Q4_Klrk1	H2.Q4_Klrk1_CD4_Tcells_Macrophages	0.718097	0.75232	0.997172	0.994344	0.659467	0.889903	0.787057	1	0.844566	TA33.Combo
TA33.Combo	TA33.Combo	TAMs	TAMs	Icam2	Itgb2	Icam2_Itgb2	Icam2_Itgb2_Macrophages_Macrophages	0.849768	0.87703	0.762443	0.855486	0.505367	0.888176	1.001	1	0.844485	TA33.Combo
TA33.Combo	TA33.Combo	TAMs	CD8_Tcells	B2m	Tap1	B2m_Tap1	B2m_Tap1_Macrophages_CD8_Tcells	0.795244	0.901392	0.706448	0.874434	0.791136	1.001	0.635798	1	0.844449	TA33.Combo
TA33.Combo	TA33.Combo	TAMs	TAMs	Tnf	Tnfrsf1a	Tnf_Tnfrsf1a	Tnf_Tnfrsf1a_Macrophages_Macrophages	0.659803	0.605568	0.62302	0.731335	1.001	0.753912	1.001	1	0.844296	TA33.Combo
TA33.Combo	TA33.Combo	CD8_Tcells	CD4_Tcells	H2.K1	Klrc1	H2.K1_Klrc1	H2.K1_Klrc1_CD8_Tcells_CD4_Tcells	0.731439	0.910093	0.952206	0.895928	0.831026	0.581891	0.905981	1	0.843955	TA33.Combo
TA33.Combo	TA33.Combo	CD4_Tcells	CD8_Tcells	Ccl3	Ccr5	Ccl3_Ccr5	Ccl3_Ccr5_CD4_Tcells_CD8_Tcells	0.885731	0.726218	0.951357	0.988122	0.645828	0.984693	0.656706	1	0.843824	TA33.Combo
TA33.Combo	TA33.Combo	CD4_Tcells	CD4_Tcells	H2.T24	Klrc1	H2.T24_Klrc1	H2.T24_Klrc1_CD4_Tcells_CD4_Tcells	0.893271	0.820476	0.952206	0.895928	0.838172	0.536948	0.905981	1	0.843673	TA33.Combo
TA33.Combo	TA33.Combo	CD4_Tcells	CD8_Tcells	H2.T23	Klrc2	H2.T23_Klrc2	H2.T23_Klrc2_CD4_Tcells_CD8_Tcells	0.775522	0.87645	0.897907	0.830882	0.701301	0.667091	1.001	1	0.843295	TA33.Combo
TA33.Combo	TA33.Combo	CD4_Tcells	CD8_Tcells	H2.D1	Cd8a	H2.D1_Cd8a	H2.D1_Cd8a_CD4_Tcells_CD8_Tcells	0.686485	0.785093	0.670249	0.673077	0.748449	0.901746	1.001	1	0.843108	TA33.Combo
TA33.Combo	TA33.Combo	TAMs	CD4_Tcells	Psen1	Notch1	Psen1_Notch1	Psen1_Notch1_Macrophages_CD4_Tcells	0.805104	0.934165	0.617647	0.598416	0.577635	1.001	1.001	1	0.842884	TA33.Combo
TA33.Combo	TA33.Combo	TAMs	CD4_Tcells	H2.T22	Cd8a	H2.T22_Cd8a	H2.T22_Cd8a_Macrophages_CD4_Tcells	0.971578	0.987819	0.479355	0.488122	0.838172	1.001	0.754084	1	0.842782	TA33.Combo
TA33.Combo	TA33.Combo	CD8_Tcells	CD8_Tcells	Gm7030	Klrk1	Gm7030_Klrk1	Gm7030_Klrk1_CD8_Tcells_CD8_Tcells	0.796404	0.927494	0.811652	0.887443	0.702496	0.844695	0.797938	1	0.842771	TA33.Combo
TA33.Combo	TA33.Combo	DCs	TAMs	Tnf	Tnfrsf1b	Tnf_Tnfrsf1b	Tnf_Tnfrsf1b_DCs_Macrophages	0.918213	0.854988	0.736425	0.849548	1.001	0.616362	0.75849	1	0.842573	TA33.Combo
TA33.Combo	TA33.Combo	DCs	CD8_Tcells	Entpd1	Adora2a	Entpd1_Adora2a	Entpd1_Adora2a_DCs_CD8_Tcells	0.914153	0.986079	0.935803	0.988688	0.622605	0.592595	0.927254	1	0.842469	TA33.Combo
TA33.Combo	TA33.Combo	DCs	TAMs	Tnf	Tnfrsf21	Tnf_Tnfrsf21	Tnf_Tnfrsf21_DCs_Macrophages	0.918213	0.854988	0.542986	0.553167	1.001	0.616362	1.001	1	0.842173	TA33.Combo
TA33.Combo	TA33.Combo	TAMs	CD4_Tcells	Itgb2	Thy1	Itgb2_Thy1	Itgb2_Thy1_Macrophages_CD4_Tcells	0.732599	0.828016	0.659219	0.66629	0.605024	1.001	1.001	1	0.841681	TA33.Combo
TA33.Combo	TA33.Combo	CD8_Tcells	DCs	H2.K1	Klrk1	H2.K1_Klrk1	H2.K1_Klrk1_CD8_Tcells_DCs	0.731439	0.910093	0.924491	0.990385	0.688086	0.581891	1.001	1	0.84153	TA33.Combo
TA33.Combo	TA33.Combo	DCs	CD8_Tcells	Cd244a	Lat	Cd244a_Lat	Cd244a_Lat_DCs_CD8_Tcells	0.480278	0.475058	0.845871	0.919683	0.729244	0.986434	0.972844	1	0.841495	TA33.Combo
TA33.Combo	TA33.Combo	CD4_Tcells	CD8_Tcells	Lgals1	Cd69	Lgals1_Cd69	Lgals1_Cd69_CD4_Tcells_CD8_Tcells	0.765661	0.725058	0.75	0.779412	0.61822	1.001	0.919046	1	0.841389	TA33.Combo
TA33.Combo	TA33.Combo	DCs	CD4_Tcells	Il15	Il2rg	Il15_Il2rg	Il15_Il2rg_DCs_CD4_Tcells	0.87355	0.851218	0.607749	0.659502	0.62608	0.923124	1.001	1	0.841036	TA33.Combo
TA33.Combo	TA33.Combo	CD4_Tcells	CD8_Tcells	H2.Q4	Cd8a	H2.Q4_Cd8a	H2.Q4_Cd8a_CD4_Tcells_CD8_Tcells	0.718097	0.75232	0.670249	0.673077	0.748365	0.889903	1.001	1	0.841023	TA33.Combo
TA33.Combo	TA33.Combo	CD4_Tcells	TAMs	Lta	Ltbr	Lta_Ltbr	Lta_Ltbr_CD4_Tcells_Macrophages	0.768561	0.640371	0.642251	0.747172	0.644691	1.001	1.001	1	0.840978	TA33.Combo
TA33.Combo	TA33.Combo	DCs	DCs	Slamf7	Slamf7	Slamf7_Slamf7	Slamf7_Slamf7_DCs_DCs	0.815255	0.87471	0.855204	0.901584	0.438421	0.941978	0.941978	1	0.840959	TA33.Combo
TA33.Combo	TA33.Combo	CD4_Tcells	CD4_Tcells	Cd28	Cd4	Cd28_Cd4	Cd28_Cd4_CD4_Tcells_CD4_Tcells	0.62906	0.657193	0.779695	0.753394	0.633866	1.001	1.001	1	0.840923	TA33.Combo
TA33.Combo	TA33.Combo	TAMs	CD4_Tcells	Sirpb1a	Cd47	Sirpb1a_Cd47	Sirpb1a_Cd47_Macrophages_CD4_Tcells	0.899362	0.962877	0.756505	0.834842	0.668944	1.001	0.648439	1	0.840863	TA33.Combo
TA33.Combo	TA33.Combo	CD4_Tcells	CD4_Tcells	Cd2	Cd53	Cd2_Cd53	Cd2_Cd53_CD4_Tcells_CD4_Tcells	0.658063	0.678654	0.732749	0.801471	0.607561	1.001	1.001	1	0.840838	TA33.Combo
TA33.Combo	TA33.Combo	CD4_Tcells	DCs	Il10	Il10ra	Il10_Il10ra	Il10_Il10ra_CD4_Tcells_DCs	0.534803	0.523202	0.797229	0.928167	0.796656	1.001	0.852909	1	0.840378	TA33.Combo
TA33.Combo	TA33.Combo	TAMs	CD4_Tcells	Sell	Selplg	Sell_Selplg	Sell_Selplg_Macrophages_CD4_Tcells	0.961137	0.950696	0.582862	0.591063	0.58438	1.001	0.913537	1	0.840299	TA33.Combo
TA33.Combo	TA33.Combo	CD4_Tcells	TAMs	B2m	Tap1	B2m_Tap1	B2m_Tap1_CD4_Tcells_Macrophages	0.743619	0.866009	0.956165	0.987557	0.575756	0.695898	0.993198	1	0.840255	TA33.Combo
TA33.Combo	TA33.Combo	CD8_Tcells	CD8_Tcells	Ccl3	Ccr5	Ccl3_Ccr5	Ccl3_Ccr5_CD8_Tcells_CD8_Tcells	0.828306	0.7442	0.951357	0.988122	0.645828	0.982932	0.656706	1	0.840243	TA33.Combo
TA33.Combo	TA33.Combo	TAMs	TAMs	Vcam1	Msn	Vcam1_Msn	Vcam1_Msn_Macrophages_Macrophages	0.917343	0.840487	0.586821	0.631505	0.550113	1.001	1.001	1	0.840032	TA33.Combo
TA33.Combo	TA33.Combo	DCs	CD4_Tcells	Sirpb1a	Cd47	Sirpb1a_Cd47	Sirpb1a_Cd47_DCs_CD4_Tcells	0.953306	0.955916	0.756505	0.834842	0.668944	0.972236	0.648439	1	0.839984	TA33.Combo
TA33.Combo	TA33.Combo	DCs	CD4_Tcells	B2m	Tap2	B2m_Tap2	B2m_Tap2_DCs_CD4_Tcells	0.788283	0.962297	0.759615	0.821833	0.663785	0.709043	1.001	1	0.839974	TA33.Combo
TA33.Combo	TA33.Combo	TAMs	CD8_Tcells	H2.Q4	Klrd1	H2.Q4_Klrd1	H2.Q4_Klrd1_Macrophages_CD8_Tcells	0.956497	0.992459	0.431278	0.430995	0.748365	0.979837	0.905972	1	0.839965	TA33.Combo
TA33.Combo	TA33.Combo	DCs	CD8_Tcells	H2.Q6	Klrd1	H2.Q6_Klrd1	H2.Q6_Klrd1_DCs_CD8_Tcells	0.933875	0.972158	0.431278	0.430995	0.748365	1.001	0.905972	1	0.839915	TA33.Combo
TA33.Combo	TA33.Combo	DCs	CD4_Tcells	Lgals3	Lag3	Lgals3_Lag3	Lgals3_Lag3_DCs_CD4_Tcells	0.74884	0.88109	0.890271	0.809389	0.451321	0.922276	1.001	1	0.839899	TA33.Combo
TA33.Combo	TA33.Combo	TAMs	CD8_Tcells	H2.T24	Klri2	H2.T24_Klri2	H2.T24_Klri2_Macrophages_CD8_Tcells	0.939385	0.868329	0.815611	0.688631	0.712639	1.001	1.001	0.666667	0.839547	TA33.Combo
TA33.Combo	TA33.Combo	CD4_Tcells	DCs	B2m	Tap1	B2m_Tap1	B2m_Tap1_CD4_Tcells_DCs	0.743619	0.866009	0.876131	0.984729	0.60458	0.695898	1.001	1	0.839454	TA33.Combo
TA33.Combo	TA33.Combo	DCs	CD4_Tcells	H2.T24	Klrd1	H2.T24_Klrd1	H2.T24_Klrd1_DCs_CD4_Tcells	0.850928	0.856729	0.858032	0.73586	0.838172	0.773884	0.77327	1	0.83935	TA33.Combo
TA33.Combo	TA33.Combo	TAMs	DCs	Tnf	Ltbr	Tnf_Ltbr	Tnf_Ltbr_Macrophages_DCs	0.659803	0.605568	0.722568	0.816176	1.001	0.753912	0.878641	1	0.839269	TA33.Combo
TA33.Combo	TA33.Combo	TAMs	CD8_Tcells	Siglec1	Spn	Siglec1_Spn	Siglec1_Spn_Macrophages_CD8_Tcells	0.87065	0.834687	0.833145	0.879525	0.394417	1.001	0.931134	1	0.839259	TA33.Combo
TA33.Combo	TA33.Combo	TAMs	CD8_Tcells	H2.M3	Klri2	H2.M3_Klri2	H2.M3_Klri2_Macrophages_CD8_Tcells	0.875	0.954756	0.815611	0.688631	0.713457	0.986689	1.001	0.666667	0.839135	TA33.Combo
TA33.Combo	TA33.Combo	DCs	CD4_Tcells	Il18	Il18rap	Il18_Il18rap	Il18_Il18rap_DCs_CD4_Tcells	0.931265	0.907483	0.970023	0.960407	0.578715	0.570457	1.001	1	0.839127	TA33.Combo
TA33.Combo	TA33.Combo	TAMs	CD8_Tcells	Icam1	Itgal	Icam1_Itgal	Icam1_Itgal_Macrophages_CD8_Tcells	0.887181	0.809165	0.763857	0.885181	0.547431	1.001	0.813136	1	0.839043	TA33.Combo
TA33.Combo	TA33.Combo	DCs	CD8_Tcells	H2.Q7	Klri2	H2.Q7_Klri2	H2.Q7_Klri2_DCs_CD8_Tcells	0.906903	0.955336	0.815611	0.688631	0.748365	0.934856	1.001	0.666667	0.839021	TA33.Combo
TA33.Combo	TA33.Combo	TAMs	TAMs	Cxcl9	Dpp4	Cxcl9_Dpp4	Cxcl9_Dpp4_Macrophages_Macrophages	0.969548	0.888631	0.972002	0.961256	0.608355	1.001	0.528885	1	0.838993	TA33.Combo
TA33.Combo	TA33.Combo	CD4_Tcells	CD8_Tcells	H2.D1	Klrk1	H2.D1_Klrk1	H2.D1_Klrk1_CD4_Tcells_CD8_Tcells	0.686485	0.785093	0.811652	0.887443	0.748449	0.901746	0.797938	1	0.838911	TA33.Combo
TA33.Combo	TA33.Combo	CD4_Tcells	CD4_Tcells	H2.D1	Klrd1	H2.D1_Klrd1	H2.D1_Klrd1_CD4_Tcells_CD4_Tcells	0.686485	0.785093	0.858032	0.73586	0.825413	0.901746	0.77327	1	0.83886	TA33.Combo
TA33.Combo	TA33.Combo	CD8_Tcells	TAMs	Csf1	Sirpa	Csf1_Sirpa	Csf1_Sirpa_CD8_Tcells_Macrophages	0.968097	0.957657	0.618213	0.72681	0.66345	0.732936	1.001	1	0.838796	TA33.Combo
TA33.Combo	TA33.Combo	DCs	TAMs	H2.DMb1	Cd74	H2.DMb1_Cd74	H2.DMb1_Cd74_DCs_Macrophages	0.680974	0.777552	0.684955	0.768665	0.627619	1.001	0.947603	1	0.838716	TA33.Combo
TA33.Combo	TA33.Combo	CD4_Tcells	TAMs	Slamf7	Slamf7	Slamf7_Slamf7	Slamf7_Slamf7_CD4_Tcells_Macrophages	0.987239	0.982599	0.980769	0.971719	0.426352	0.643635	1.001	1	0.838692	TA33.Combo
TA33.Combo	TA33.Combo	TAMs	TAMs	Hp	Itgb2	Hp_Itgb2	Hp_Itgb2_Macrophages_Macrophages	0.632831	0.682135	0.762443	0.855486	0.563668	1.001	1.001	1	0.838686	TA33.Combo
TA33.Combo	TA33.Combo	CD4_Tcells	CD8_Tcells	B2m	Klrc1	B2m_Klrc1	B2m_Klrc1_CD4_Tcells_CD8_Tcells	0.743619	0.866009	0.758767	0.718891	0.791136	0.695898	1.001	1	0.838613	TA33.Combo
TA33.Combo	TA33.Combo	TAMs	CD4_Tcells	Sirpb1b	Cd47	Sirpb1b_Cd47	Sirpb1b_Cd47_Macrophages_CD4_Tcells	0.87819	0.934165	0.756505	0.834842	0.679901	1.001	0.648439	1	0.838532	TA33.Combo
TA33.Combo	TA33.Combo	TAMs	CD4_Tcells	H2.T23	Cd8a	H2.T23_Cd8a	H2.T23_Cd8a_Macrophages_CD4_Tcells	0.932425	0.977958	0.479355	0.488122	0.836582	1.001	0.754084	1	0.838433	TA33.Combo
TA33.Combo	TA33.Combo	TAMs	CD8_Tcells	H2.T22	Klrd1	H2.T22_Klrd1	H2.T22_Klrd1_Macrophages_CD8_Tcells	0.971578	0.987819	0.431278	0.430995	0.712639	1.001	0.905972	1	0.838408	TA33.Combo
TA33.Combo	TA33.Combo	CD8_Tcells	TAMs	Thy1	Itgb2	Thy1_Itgb2	Thy1_Itgb2_CD8_Tcells_Macrophages	0.685615	0.756961	0.762443	0.855486	0.518767	0.979848	1.001	1	0.838311	TA33.Combo
TA33.Combo	TA33.Combo	DCs	TAMs	Ttr	Apoa1	Ttr_Apoa1	Ttr_Apoa1_DCs_Macrophages	0.960557	0.886891	0.942025	0.946833	0.417563	0.743102	1.001	1	0.838303	TA33.Combo
TA33.Combo	TA33.Combo	CD4_Tcells	TAMs	Lta	Tnfrsf1a	Lta_Tnfrsf1a	Lta_Tnfrsf1a_CD4_Tcells_Macrophages	0.768561	0.640371	0.62302	0.731335	0.644691	1.001	1.001	1	0.838056	TA33.Combo
TA33.Combo	TA33.Combo	CD8_Tcells	TAMs	H2.T22	Klrk1	H2.T22_Klrk1	H2.T22_Klrk1_CD8_Tcells_Macrophages	0.861659	0.973898	0.997172	0.994344	0.687804	0.639535	0.787057	1	0.837989	TA33.Combo
TA33.Combo	TA33.Combo	DCs	CD8_Tcells	H2.T22	Klri2	H2.T22_Klri2	H2.T22_Klri2_DCs_CD8_Tcells	0.947796	0.990719	0.815611	0.688631	0.712639	0.926238	1.001	0.666667	0.837987	TA33.Combo
TA33.Combo	TA33.Combo	TAMs	TAMs	Pira2	Lair1	Pira2_Lair1	Pira2_Lair1_Macrophages_Macrophages	0.951276	0.979118	0.562217	0.612839	0.471041	1.001	1.001	1	0.837628	TA33.Combo
TA33.Combo	TA33.Combo	CD4_Tcells	CD8_Tcells	H2.T24	Klre1	H2.T24_Klre1	H2.T24_Klre1_CD4_Tcells_CD8_Tcells	0.893271	0.820476	0.899887	0.934389	0.712639	0.536948	1.001	1	0.837433	TA33.Combo
TA33.Combo	TA33.Combo	DCs	DCs	Tnf	Tnfrsf1a	Tnf_Tnfrsf1a	Tnf_Tnfrsf1a_DCs_DCs	0.918213	0.854988	0.70871	0.769796	1.001	0.616362	0.779753	1	0.837162	TA33.Combo
TA33.Combo	TA33.Combo	DCs	TAMs	Btla	Tnfrsf14	Btla_Tnfrsf14	Btla_Tnfrsf14_DCs_Macrophages	0.577726	0.582367	0.907805	0.932692	0.663871	0.856843	1.001	1	0.837002	TA33.Combo
TA33.Combo	TA33.Combo	TAMs	CD8_Tcells	H2.Q7	Klri2	H2.Q7_Klri2	H2.Q7_Klri2_Macrophages_CD8_Tcells	0.975348	0.987239	0.815611	0.688631	0.748365	0.871955	1.001	0.666667	0.8369	TA33.Combo
TA33.Combo	TA33.Combo	CD4_Tcells	CD8_Tcells	H2.Q4	Klrk1	H2.Q4_Klrk1	H2.Q4_Klrk1_CD4_Tcells_CD8_Tcells	0.718097	0.75232	0.811652	0.887443	0.748365	0.889903	0.797938	1	0.836827	TA33.Combo
TA33.Combo	TA33.Combo	CD4_Tcells	CD4_Tcells	H2.Q4	Klrd1	H2.Q4_Klrd1	H2.Q4_Klrd1_CD4_Tcells_CD4_Tcells	0.718097	0.75232	0.858032	0.73586	0.825514	0.889903	0.77327	1	0.836807	TA33.Combo
TA33.Combo	TA33.Combo	DCs	CD4_Tcells	Cd86	Cd28	Cd86_Cd28	Cd86_Cd28_DCs_CD4_Tcells	0.770592	0.824246	0.632353	0.675339	0.625182	0.942512	1.001	1	0.83666	TA33.Combo
TA33.Combo	TA33.Combo	CD8_Tcells	CD8_Tcells	H2.K1	Klrc2	H2.K1_Klrc2	H2.K1_Klrc2_CD8_Tcells_CD8_Tcells	0.731439	0.910093	0.897907	0.830882	0.751249	0.581891	1.001	1	0.83655	TA33.Combo
TA33.Combo	TA33.Combo	TAMs	TAMs	Ccl5	Ccr5	Ccl5_Ccr5	Ccl5_Ccr5_Macrophages_Macrophages	0.966067	0.865429	0.793269	0.864536	0.681139	0.592097	1.001	1	0.836481	TA33.Combo
TA33.Combo	TA33.Combo	DCs	CD4_Tcells	H2.Ab1	Cd4	H2.Ab1_Cd4	H2.Ab1_Cd4_DCs_CD4_Tcells	0.62268	0.7558	0.779695	0.753394	0.559872	1.001	1.001	1	0.836276	TA33.Combo
TA33.Combo	TA33.Combo	TAMs	CD4_Tcells	H2.Q4	Cd8a	H2.Q4_Cd8a	H2.Q4_Cd8a_Macrophages_CD4_Tcells	0.956497	0.992459	0.479355	0.488122	0.825514	0.979837	0.754084	1	0.836275	TA33.Combo
TA33.Combo	TA33.Combo	TAMs	CD4_Tcells	Vcam1	Msn	Vcam1_Msn	Vcam1_Msn_Macrophages_CD4_Tcells	0.917343	0.840487	0.656391	0.710973	0.539209	1.001	0.914732	1	0.836256	TA33.Combo
TA33.Combo	TA33.Combo	DCs	CD4_Tcells	H2.Q6	Cd8a	H2.Q6_Cd8a	H2.Q6_Cd8a_DCs_CD4_Tcells	0.933875	0.972158	0.479355	0.488122	0.825514	1.001	0.754084	1	0.836226	TA33.Combo
TA33.Combo	TA33.Combo	DCs	CD4_Tcells	Cd40	Cd40lg	Cd40_Cd40lg	Cd40_Cd40lg_DCs_CD4_Tcells	0.781032	0.769722	0.746041	0.637443	0.610535	0.938295	1.001	1	0.836158	TA33.Combo
TA33.Combo	TA33.Combo	DCs	CD8_Tcells	H2.Q4	Klrd1	H2.Q4_Klrd1	H2.Q4_Klrd1_DCs_CD8_Tcells	0.900522	0.958817	0.431278	0.430995	0.748365	1.001	0.905972	1	0.836024	TA33.Combo
TA33.Combo	TA33.Combo	TAMs	DCs	C3	Itgax	C3_Itgax	C3_Itgax_Macrophages_DCs	0.923434	0.866879	0.532805	0.555995	0.574229	1.001	1.001	1	0.835964	TA33.Combo
TA33.Combo	TA33.Combo	DCs	CD4_Tcells	H2.DMb1	Cd4	H2.DMb1_Cd4	H2.DMb1_Cd4_DCs_CD4_Tcells	0.680974	0.777552	0.779695	0.753394	0.517724	1.001	1.001	1	0.835922	TA33.Combo
TA33.Combo	TA33.Combo	DCs	CD8_Tcells	Cd274	Pdcd1	Cd274_Pdcd1	Cd274_Pdcd1_DCs_CD8_Tcells	0.74565	0.834107	0.598699	0.567873	1.001	0.743336	0.897136	1	0.835773	TA33.Combo
TA33.Combo	TA33.Combo	TAMs	CD4_Tcells	H2.Ab1	Cd4	H2.Ab1_Cd4	H2.Ab1_Cd4_Macrophages_CD4_Tcells	0.710267	0.74652	0.779695	0.753394	0.559872	0.957964	1.001	1	0.835629	TA33.Combo
TA33.Combo	TA33.Combo	DCs	CD8_Tcells	H2.T24	Cd8a	H2.T24_Cd8a	H2.T24_Cd8a_DCs_CD8_Tcells	0.850928	0.856729	0.670249	0.673077	0.712639	0.773884	1.001	1	0.835502	TA33.Combo
TA33.Combo	TA33.Combo	CD8_Tcells	CD4_Tcells	Ptprc	Cd4	Ptprc_Cd4	Ptprc_Cd4_CD8_Tcells_CD4_Tcells	0.634281	0.803654	0.779695	0.753394	0.836552	0.689763	1.001	1	0.835471	TA33.Combo
TA33.Combo	TA33.Combo	TAMs	CD4_Tcells	H2.T22	Klre1	H2.T22_Klre1	H2.T22_Klre1_Macrophages_CD4_Tcells	0.971578	0.987819	0.934955	0.80543	0.838172	1.001	0.656523	0.666667	0.835375	TA33.Combo
TA33.Combo	TA33.Combo	CD8_Tcells	CD8_Tcells	H2.T22	Klrc1	H2.T22_Klrc1	H2.T22_Klrc1_CD8_Tcells_CD8_Tcells	0.861659	0.973898	0.758767	0.718891	0.712639	0.639535	1.001	1	0.834964	TA33.Combo
TA33.Combo	TA33.Combo	CD8_Tcells	TAMs	Cd40lg	Cd40	Cd40lg_Cd40	Cd40lg_Cd40_CD8_Tcells_Macrophages	0.555684	0.541473	0.961538	0.873869	0.812804	0.72911	1.001	1	0.834866	TA33.Combo
TA33.Combo	TA33.Combo	CD4_Tcells	TAMs	Ptprc	Dpp4	Ptprc_Dpp4	Ptprc_Dpp4_CD4_Tcells_Macrophages	0.646752	0.689675	0.972002	0.961256	0.844289	1.001	0.528885	1	0.834836	TA33.Combo
TA33.Combo	TA33.Combo	TAMs	TAMs	Apoa2	Ldlr	Apoa2_Ldlr	Apoa2_Ldlr_Macrophages_Macrophages	0.902842	0.918794	0.677602	0.649038	0.432642	1.001	1.001	1	0.834797	TA33.Combo
TA33.Combo	TA33.Combo	TAMs	DCs	Il15	Il2rg	Il15_Il2rg	Il15_Il2rg_Macrophages_DCs	0.908353	0.926334	0.758767	0.8931	0.692714	1.001	0.571121	1	0.834685	TA33.Combo
TA33.Combo	TA33.Combo	TAMs	CD4_Tcells	Ptprc	Cd4	Ptprc_Cd4	Ptprc_Cd4_Macrophages_CD4_Tcells	0.770592	0.830046	0.779695	0.753394	0.836552	0.602462	1.001	1	0.834479	TA33.Combo
TA33.Combo	TA33.Combo	DCs	DCs	B2m	Tap2	B2m_Tap2	B2m_Tap2_DCs_DCs	0.788283	0.962297	0.841912	0.968326	0.60458	0.709043	0.911456	1	0.834248	TA33.Combo
TA33.Combo	TA33.Combo	DCs	TAMs	Cd300lf	Flt1	Cd300lf_Flt1	Cd300lf_Flt1_DCs_Macrophages	0.835267	0.883701	0.894796	0.83371	0.499418	0.780047	1.001	1	0.834034	TA33.Combo
TA33.Combo	TA33.Combo	TAMs	CD8_Tcells	Itgal	Cd226	Itgal_Cd226	Itgal_Cd226_Macrophages_CD8_Tcells	0.811485	0.791183	0.837104	0.888009	0.335844	1.001	1.001	1	0.833622	TA33.Combo
TA33.Combo	TA33.Combo	CD4_Tcells	CD8_Tcells	Slamf7	Slamf7	Slamf7_Slamf7	Slamf7_Slamf7_CD4_Tcells_CD8_Tcells	0.987239	0.982599	0.804016	0.89819	0.64226	0.643635	0.878439	1	0.833393	TA33.Combo
TA33.Combo	TA33.Combo	CD4_Tcells	CD8_Tcells	H2.Q6	Klrc1	H2.Q6_Klrc1	H2.Q6_Klrc1_CD4_Tcells_CD8_Tcells	0.688515	0.722158	0.758767	0.718891	0.748365	0.806701	1.001	1	0.833372	TA33.Combo
TA33.Combo	TA33.Combo	CD8_Tcells	CD8_Tcells	Lgals1	Cd69	Lgals1_Cd69	Lgals1_Cd69_CD8_Tcells_CD8_Tcells	0.779872	0.844258	0.75	0.779412	0.61822	0.885945	0.919046	1	0.83333	TA33.Combo
TA33.Combo	TA33.Combo	CD4_Tcells	CD4_Tcells	Tnf	Traf2	Tnf_Traf2	Tnf_Traf2_CD4_Tcells_CD4_Tcells	0.87065	0.712297	0.432975	0.43948	0.841518	1.001	0.929356	1	0.833262	TA33.Combo
TA33.Combo	TA33.Combo	CD8_Tcells	DCs	Cd48	Cd244a	Cd48_Cd244a	Cd48_Cd244a_CD8_Tcells_DCs	0.798144	0.957077	0.481335	0.478507	0.654081	1.001	0.986434	1	0.833174	TA33.Combo
TA33.Combo	TA33.Combo	CD8_Tcells	CD8_Tcells	H2.Q6	Klrc1	H2.Q6_Klrc1	H2.Q6_Klrc1_CD8_Tcells_CD8_Tcells	0.782773	0.889211	0.758767	0.718891	0.748365	0.674722	1.001	1	0.833151	TA33.Combo
TA33.Combo	TA33.Combo	CD8_Tcells	CD8_Tcells	H2.Q4	Klrc1	H2.Q4_Klrc1	H2.Q4_Klrc1_CD8_Tcells_CD8_Tcells	0.791763	0.954176	0.758767	0.718891	0.748365	0.636	1.001	1	0.832861	TA33.Combo
TA33.Combo	TA33.Combo	CD4_Tcells	CD8_Tcells	H2.Q7	Klri2	H2.Q7_Klri2	H2.Q7_Klri2_CD4_Tcells_CD8_Tcells	0.776682	0.87819	0.815611	0.688631	0.748365	1.001	1.001	0.666667	0.832765	TA33.Combo
TA33.Combo	TA33.Combo	CD4_Tcells	DCs	Cd28	Cd86	Cd28_Cd86	Cd28_Cd86_CD4_Tcells_DCs	0.62906	0.657193	0.805147	0.853224	0.58005	1.001	0.942512	1	0.832646	TA33.Combo
TA33.Combo	TA33.Combo	TAMs	DCs	Vcam1	Itgb7	Vcam1_Itgb7	Vcam1_Itgb7_Macrophages_DCs	0.917343	0.840487	0.727376	0.845023	0.526278	1.001	0.803281	1	0.832612	TA33.Combo
TA33.Combo	TA33.Combo	CD8_Tcells	TAMs	Lta	Tnfrsf14	Lta_Tnfrsf14	Lta_Tnfrsf14_CD8_Tcells_Macrophages	0.656323	0.592807	0.907805	0.932692	0.644691	0.805091	1.001	1	0.832599	TA33.Combo
TA33.Combo	TA33.Combo	TAMs	CD4_Tcells	Itgb2	Cd226	Itgb2_Cd226	Itgb2_Cd226_Macrophages_CD4_Tcells	0.732599	0.828016	0.707579	0.644231	0.605024	1.001	0.933115	1	0.832559	TA33.Combo
TA33.Combo	TA33.Combo	DCs	CD8_Tcells	H2.T23	Klri2	H2.T23_Klri2	H2.T23_Klri2_DCs_CD8_Tcells	0.816415	0.959977	0.815611	0.688631	0.701301	0.985868	1.001	0.666667	0.832525	TA33.Combo
TA33.Combo	TA33.Combo	CD8_Tcells	CD8_Tcells	Entpd1	Adora2a	Entpd1_Adora2a	Entpd1_Adora2a_CD8_Tcells_CD8_Tcells	0.805684	0.894432	0.935803	0.988688	0.622605	0.632626	0.927254	1	0.832465	TA33.Combo
TA33.Combo	TA33.Combo	TAMs	CD8_Tcells	H2.T23	Klrd1	H2.T23_Klrd1	H2.T23_Klrd1_Macrophages_CD8_Tcells	0.932425	0.977958	0.431278	0.430995	0.701301	1.001	0.905972	1	0.832434	TA33.Combo
TA33.Combo	TA33.Combo	CD4_Tcells	CD4_Tcells	B2m	Klrc1	B2m_Klrc1	B2m_Klrc1_CD4_Tcells_CD4_Tcells	0.743619	0.866009	0.952206	0.895928	0.663785	0.695898	0.905981	1	0.832424	TA33.Combo
TA33.Combo	TA33.Combo	DCs	CD4_Tcells	H2.Q4	Cd8a	H2.Q4_Cd8a	H2.Q4_Cd8a_DCs_CD4_Tcells	0.900522	0.958817	0.479355	0.488122	0.825514	1.001	0.754084	1	0.832334	TA33.Combo
TA33.Combo	TA33.Combo	TAMs	DCs	Cd274	Cd80	Cd274_Cd80	Cd274_Cd80_Macrophages_DCs	0.950116	0.959397	0.492081	0.491516	0.630234	1.001	0.915178	1	0.832161	TA33.Combo
TA33.Combo	TA33.Combo	CD8_Tcells	TAMs	Itgal	Icam1	Itgal_Icam1	Itgal_Icam1_CD8_Tcells_Macrophages	0.734629	0.860789	0.916007	0.842195	0.501689	0.813136	1.001	1	0.832106	TA33.Combo
TA33.Combo	TA33.Combo	CD8_Tcells	TAMs	Calr	Tap2	Calr_Tap2	Calr_Tap2_CD8_Tcells_Macrophages	0.672854	0.776682	0.937217	0.980769	0.479357	1.001	0.828195	1	0.832052	TA33.Combo
TA33.Combo	TA33.Combo	TAMs	DCs	Icam1	Itgax	Icam1_Itgax	Icam1_Itgax_Macrophages_DCs	0.887181	0.809165	0.532805	0.555995	0.596285	1.001	1.001	1	0.83181	TA33.Combo
TA33.Combo	TA33.Combo	TAMs	CD8_Tcells	H2.D1	Klrd1	H2.D1_Klrd1	H2.D1_Klrd1_Macrophages_CD8_Tcells	0.854408	0.953016	0.431278	0.430995	0.748449	1.001	0.905972	1	0.831712	TA33.Combo
TA33.Combo	TA33.Combo	TAMs	CD8_Tcells	C4b	Cr1l	C4b_Cr1l	C4b_Cr1l_Macrophages_CD8_Tcells	0.989849	0.99652	0.638292	0.736425	0.524073	1.001	0.782697	1	0.831386	TA33.Combo
TA33.Combo	TA33.Combo	TAMs	TAMs	Sema4a	Plxnb2	Sema4a_Plxnb2	Sema4a_Plxnb2_Macrophages_Macrophages	0.816415	0.87355	0.625566	0.704186	0.476074	1.001	1.001	1	0.831322	TA33.Combo
TA33.Combo	TA33.Combo	DCs	CD8_Tcells	H2.T24	Klrk1	H2.T24_Klrk1	H2.T24_Klrk1_DCs_CD8_Tcells	0.850928	0.856729	0.811652	0.887443	0.712639	0.773884	0.797938	1	0.831306	TA33.Combo
TA33.Combo	TA33.Combo	TAMs	CD4_Tcells	Icam1	Ezr	Icam1_Ezr	Icam1_Ezr_Macrophages_CD4_Tcells	0.887181	0.809165	0.530543	0.535633	0.629932	1.001	0.974211	1	0.831067	TA33.Combo
TA33.Combo	TA33.Combo	TAMs	CD8_Tcells	C3	Cr1l	C3_Cr1l	C3_Cr1l_Macrophages_CD8_Tcells	0.923434	0.866879	0.638292	0.736425	0.620034	1.001	0.782697	1	0.831041	TA33.Combo
TA33.Combo	TA33.Combo	TAMs	CD4_Tcells	H2.T23	Klre1	H2.T23_Klre1	H2.T23_Klre1_Macrophages_CD4_Tcells	0.932425	0.977958	0.934955	0.80543	0.836582	1.001	0.656523	0.666667	0.831026	TA33.Combo
TA33.Combo	TA33.Combo	TAMs	CD8_Tcells	H2.Q6	Klrd1	H2.Q6_Klrd1	H2.Q6_Klrd1_Macrophages_CD8_Tcells	0.979698	0.982019	0.431278	0.430995	0.748365	0.918916	0.905972	1	0.830875	TA33.Combo
TA33.Combo	TA33.Combo	CD4_Tcells	TAMs	Bst2	Lilra6	Bst2_Lilra6	Bst2_Lilra6_CD4_Tcells_Macrophages	0.887181	0.907483	0.869344	0.755656	0.854346	0.420235	1.00051	1	0.83082	TA33.Combo
TA33.Combo	TA33.Combo	CD8_Tcells	TAMs	Tnfsf14	Tnfrsf14	Tnfsf14_Tnfrsf14	Tnfsf14_Tnfrsf14_CD8_Tcells_Macrophages	0.883991	0.767401	0.907805	0.932692	0.570203	1.001	1.001	0.666667	0.830803	TA33.Combo
TA33.Combo	TA33.Combo	CD4_Tcells	CD8_Tcells	H2.M3	Klre1	H2.M3_Klre1	H2.M3_Klre1_CD4_Tcells_CD8_Tcells	0.722448	0.768852	0.899887	0.934389	0.713457	0.607532	1.001	1	0.830796	TA33.Combo
TA33.Combo	TA33.Combo	DCs	DCs	Cd300c2	Ptpro	Cd300c2_Ptpro	Cd300c2_Ptpro_DCs_DCs	0.822506	0.896752	0.699095	0.679864	0.679117	0.878191	0.878074	1	0.830748	TA33.Combo
TA33.Combo	TA33.Combo	TAMs	TAMs	Pirb	Lair1	Pirb_Lair1	Pirb_Lair1_Macrophages_Macrophages	0.87616	0.963457	0.562217	0.612839	0.472715	1.001	1.001	1	0.830342	TA33.Combo
TA33.Combo	TA33.Combo	TAMs	CD4_Tcells	H2.T24	Cd8a	H2.T24_Cd8a	H2.T24_Cd8a_Macrophages_CD4_Tcells	0.939385	0.868329	0.479355	0.488122	0.838172	1.001	0.754084	1	0.830142	TA33.Combo
TA33.Combo	TA33.Combo	CD4_Tcells	CD4_Tcells	Il16	Cd4	Il16_Cd4	Il16_Cd4_CD4_Tcells_CD4_Tcells	0.588167	0.566125	0.779695	0.753394	0.634708	1.001	1.001	1	0.830066	TA33.Combo
TA33.Combo	TA33.Combo	CD4_Tcells	TAMs	Thy1	Itgb2	Thy1_Itgb2	Thy1_Itgb2_CD4_Tcells_Macrophages	0.651972	0.649072	0.762443	0.855486	0.518767	1.001	1.001	1	0.830042	TA33.Combo
TA33.Combo	TA33.Combo	TAMs	CD4_Tcells	Cxcl10	Cxcr3	Cxcl10_Cxcr3	Cxcl10_Cxcr3_Macrophages_CD4_Tcells	0.888631	0.676914	0.514706	0.513009	0.681056	1.001	1.001	1	0.829948	TA33.Combo
TA33.Combo	TA33.Combo	TAMs	CD8_Tcells	B2m	Klrd1	B2m_Klrd1	B2m_Klrd1_Macrophages_CD8_Tcells	0.795244	0.901392	0.431278	0.430995	0.791136	1.001	0.905972	1	0.829594	TA33.Combo
TA33.Combo	TA33.Combo	TAMs	DCs	Ly86	Cd180	Ly86_Cd180	Ly86_Cd180_Macrophages_DCs	0.648492	0.756381	0.897907	0.94259	0.39331	1.001	0.957733	1	0.829121	TA33.Combo
TA33.Combo	TA33.Combo	TAMs	CD4_Tcells	H2.Q4	Klre1	H2.Q4_Klre1	H2.Q4_Klre1_Macrophages_CD4_Tcells	0.956497	0.992459	0.934955	0.80543	0.825514	0.979837	0.656523	0.666667	0.828869	TA33.Combo
TA33.Combo	TA33.Combo	DCs	CD4_Tcells	H2.Q6	Klre1	H2.Q6_Klre1	H2.Q6_Klre1_DCs_CD4_Tcells	0.933875	0.972158	0.934955	0.80543	0.825514	1.001	0.656523	0.666667	0.828819	TA33.Combo
TA33.Combo	TA33.Combo	CD4_Tcells	CD8_Tcells	H2.T24	Klrc2	H2.T24_Klrc2	H2.T24_Klrc2_CD4_Tcells_CD8_Tcells	0.893271	0.820476	0.897907	0.830882	0.712639	0.536948	1.001	1	0.828643	TA33.Combo
TA33.Combo	TA33.Combo	DCs	CD4_Tcells	H2.T22	Cd8a	H2.T22_Cd8a	H2.T22_Cd8a_DCs_CD4_Tcells	0.947796	0.990719	0.479355	0.488122	0.838172	0.926238	0.754084	1	0.828582	TA33.Combo
TA33.Combo	TA33.Combo	DCs	DCs	Cxcl9	Dpp4	Cxcl9_Dpp4	Cxcl9_Dpp4_DCs_DCs	0.917343	0.837007	0.673643	0.757919	0.588081	0.789173	1.001	1	0.828535	TA33.Combo
TA33.Combo	TA33.Combo	CD4_Tcells	CD4_Tcells	Lgals1	Ptprc	Lgals1_Ptprc	Lgals1_Ptprc_CD4_Tcells_CD4_Tcells	0.765661	0.725058	0.651584	0.710407	0.542119	1.001	1.001	1	0.828412	TA33.Combo
TA33.Combo	TA33.Combo	CD8_Tcells	DCs	Calr	Tap2	Calr_Tap2	Calr_Tap2_CD8_Tcells_DCs	0.672854	0.776682	0.841912	0.968326	0.427963	1.001	0.911456	1	0.828384	TA33.Combo
TA33.Combo	TA33.Combo	CD4_Tcells	CD4_Tcells	H2.M3	Klrc1	H2.M3_Klrc1	H2.M3_Klrc1_CD4_Tcells_CD4_Tcells	0.722448	0.768852	0.952206	0.895928	0.786252	0.607532	0.905981	1	0.828247	TA33.Combo
TA33.Combo	TA33.Combo	CD8_Tcells	DCs	Csf2	Csf3r	Csf2_Csf3r	Csf2_Csf3r_CD8_Tcells_DCs	0.983759	0.937935	0.948529	0.922794	0.671942	0.845793	0.554857	1	0.828183	TA33.Combo
TA33.Combo	TA33.Combo	TAMs	DCs	H2.DMb1	Cd74	H2.DMb1_Cd74	H2.DMb1_Cd74_Macrophages_DCs	0.784513	0.885731	0.517534	0.543552	0.628586	0.973134	1.001	1	0.828064	TA33.Combo
TA33.Combo	TA33.Combo	TAMs	CD4_Tcells	H2.D1	Cd8a	H2.D1_Cd8a	H2.D1_Cd8a_Macrophages_CD4_Tcells	0.854408	0.953016	0.479355	0.488122	0.825413	1.001	0.754084	1	0.827991	TA33.Combo
TA33.Combo	TA33.Combo	TAMs	TAMs	Psen1	Ncstn	Psen1_Ncstn	Psen1_Ncstn_Macrophages_Macrophages	0.805104	0.934165	0.559955	0.594457	0.517645	1.001	1.001	1	0.827748	TA33.Combo
TA33.Combo	TA33.Combo	CD8_Tcells	CD4_Tcells	H2.T22	Klrd1	H2.T22_Klrd1	H2.T22_Klrd1_CD8_Tcells_CD4_Tcells	0.861659	0.973898	0.858032	0.73586	0.838172	0.639535	0.77327	1	0.827617	TA33.Combo
TA33.Combo	TA33.Combo	TAMs	TAMs	Adam17	Il6ra	Adam17_Il6ra	Adam17_Il6ra_Macrophages_Macrophages	0.592807	0.604698	0.613688	0.68043	0.716723	1.001	1.001	1	0.827422	TA33.Combo
TA33.Combo	TA33.Combo	CD4_Tcells	TAMs	H2.T23	Klrk1	H2.T23_Klrk1	H2.T23_Klrk1_CD4_Tcells_Macrophages	0.775522	0.87645	0.997172	0.994344	0.687752	0.667091	0.787057	1	0.827274	TA33.Combo
TA33.Combo	TA33.Combo	TAMs	CD8_Tcells	Sirpb1a	Cd47	Sirpb1a_Cd47	Sirpb1a_Cd47_Macrophages_CD8_Tcells	0.899362	0.962877	0.61595	0.757353	1.001	1.001	0.343856	1	0.827271	TA33.Combo
TA33.Combo	TA33.Combo	TAMs	CD4_Tcells	H2.Q6	Cd8a	H2.Q6_Cd8a	H2.Q6_Cd8a_Macrophages_CD4_Tcells	0.979698	0.982019	0.479355	0.488122	0.825514	0.918916	0.754084	1	0.827185	TA33.Combo
TA33.Combo	TA33.Combo	CD4_Tcells	TAMs	Bmp7	Eng	Bmp7_Eng	Bmp7_Eng_CD4_Tcells_Macrophages	0.523202	0.513631	0.91233	0.970588	0.498699	1.001	1.001	1	0.826763	TA33.Combo
TA33.Combo	TA33.Combo	DCs	CD8_Tcells	Sirpb1a	Cd47	Sirpb1a_Cd47	Sirpb1a_Cd47_DCs_CD8_Tcells	0.953306	0.955916	0.61595	0.757353	1.001	0.972236	0.343856	1	0.826393	TA33.Combo
TA33.Combo	TA33.Combo	CD8_Tcells	DCs	Slamf7	Slamf7	Slamf7_Slamf7	Slamf7_Slamf7_CD8_Tcells_DCs	0.769432	0.87181	0.855204	0.901584	0.438421	0.878439	0.941978	1	0.826309	TA33.Combo
TA33.Combo	TA33.Combo	CD4_Tcells	CD4_Tcells	B2m	Tap2	B2m_Tap2	B2m_Tap2_CD4_Tcells_CD4_Tcells	0.743619	0.866009	0.759615	0.821833	0.663785	0.695898	1.001	1	0.826037	TA33.Combo
TA33.Combo	TA33.Combo	DCs	DCs	Ly86	Cd180	Ly86_Cd180	Ly86_Cd180_DCs_DCs	0.659803	0.826566	0.897907	0.94259	0.39331	0.941698	0.957733	1	0.826029	TA33.Combo
TA33.Combo	TA33.Combo	DCs	TAMs	Cd80	Cd274	Cd80_Cd274	Cd80_Cd274_DCs_Macrophages	0.490719	0.490719	0.972002	0.975679	0.575419	0.915178	1.001	1	0.826026	TA33.Combo
TA33.Combo	TA33.Combo	DCs	CD8_Tcells	H2.D1	Klri2	H2.D1_Klri2	H2.D1_Klri2_DCs_CD8_Tcells	0.774652	0.950116	0.815611	0.688631	0.748449	0.925027	1.001	0.666667	0.825941	TA33.Combo
TA33.Combo	TA33.Combo	TAMs	CD8_Tcells	H2.T24	Klrd1	H2.T24_Klrd1	H2.T24_Klrd1_Macrophages_CD8_Tcells	0.939385	0.868329	0.431278	0.430995	0.712639	1.001	0.905972	1	0.825768	TA33.Combo
TA33.Combo	TA33.Combo	TAMs	CD4_Tcells	Icam2	Itgal	Icam2_Itgal	Icam2_Itgal_Macrophages_CD4_Tcells	0.849768	0.87703	0.770928	0.782805	0.481927	0.888176	0.94404	1	0.825735	TA33.Combo
TA33.Combo	TA33.Combo	CD4_Tcells	TAMs	H2.Q6	Klrk1	H2.Q6_Klrk1	H2.Q6_Klrk1_CD4_Tcells_Macrophages	0.688515	0.722158	0.997172	0.994344	0.659467	0.806701	0.787057	1	0.82572	TA33.Combo
TA33.Combo	TA33.Combo	TAMs	DCs	Il18bp	Il6ra	Il18bp_Il6ra	Il18bp_Il6ra_Macrophages_DCs	0.977378	0.947216	0.644231	0.64819	0.659062	1.001	0.684681	1	0.825542	TA33.Combo
TA33.Combo	TA33.Combo	CD8_Tcells	TAMs	H2.Q6	Klrk1	H2.Q6_Klrk1	H2.Q6_Klrk1_CD8_Tcells_Macrophages	0.782773	0.889211	0.997172	0.994344	0.659467	0.674722	0.787057	1	0.825499	TA33.Combo
TA33.Combo	TA33.Combo	TAMs	CD8_Tcells	H2.M3	Klrd1	H2.M3_Klrd1	H2.M3_Klrd1_Macrophages_CD8_Tcells	0.875	0.954756	0.431278	0.430995	0.713457	0.986689	0.905972	1	0.825355	TA33.Combo
TA33.Combo	TA33.Combo	TAMs	CD8_Tcells	Psen1	Notch1	Psen1_Notch1	Psen1_Notch1_Macrophages_CD8_Tcells	0.805104	0.934165	0.600113	0.586821	0.673596	1.001	0.813771	1	0.825245	TA33.Combo
TA33.Combo	TA33.Combo	DCs	CD8_Tcells	H2.Q7	Klrd1	H2.Q7_Klrd1	H2.Q7_Klrd1_DCs_CD8_Tcells	0.906903	0.955336	0.431278	0.430995	0.748365	0.934856	0.905972	1	0.825242	TA33.Combo
TA33.Combo	TA33.Combo	CD8_Tcells	TAMs	H2.Q4	Klrk1	H2.Q4_Klrk1	H2.Q4_Klrk1_CD8_Tcells_Macrophages	0.791763	0.954176	0.997172	0.994344	0.659467	0.636	0.787057	1	0.825209	TA33.Combo
TA33.Combo	TA33.Combo	TAMs	CD4_Tcells	Ccl12	Ccr5	Ccl12_Ccr5	Ccl12_Ccr5_Macrophages_CD4_Tcells	0.729118	0.598318	0.929299	0.938348	0.561818	1.001	0.790434	1	0.825132	TA33.Combo
TA33.Combo	TA33.Combo	DCs	CD4_Tcells	H2.Q4	Klre1	H2.Q4_Klre1	H2.Q4_Klre1_DCs_CD4_Tcells	0.900522	0.958817	0.934955	0.80543	0.825514	1.001	0.656523	0.666667	0.824928	TA33.Combo
TA33.Combo	TA33.Combo	DCs	CD4_Tcells	H2.T23	Cd8a	H2.T23_Cd8a	H2.T23_Cd8a_DCs_CD4_Tcells	0.816415	0.959977	0.479355	0.488122	0.836582	0.985868	0.754084	1	0.824745	TA33.Combo
TA33.Combo	TA33.Combo	DCs	TAMs	B2m	Tap2	B2m_Tap2	B2m_Tap2_DCs_Macrophages	0.788283	0.962297	0.937217	0.980769	0.575756	0.709043	0.828195	1	0.824546	TA33.Combo
TA33.Combo	TA33.Combo	TAMs	CD8_Tcells	Sirpa	Cd69	Sirpa_Cd69	Sirpa_Cd69_Macrophages_CD8_Tcells	0.612819	0.704756	0.75	0.779412	0.601846	1.001	0.919046	1	0.824231	TA33.Combo
TA33.Combo	TA33.Combo	DCs	CD8_Tcells	H2.T22	Klrd1	H2.T22_Klrd1	H2.T22_Klrd1_DCs_CD8_Tcells	0.947796	0.990719	0.431278	0.430995	0.712639	0.926238	0.905972	1	0.824207	TA33.Combo
TA33.Combo	TA33.Combo	DCs	CD4_Tcells	Sirpb1b	Cd47	Sirpb1b_Cd47	Sirpb1b_Cd47_DCs_CD4_Tcells	0.944026	0.991879	0.756505	0.834842	0.679901	0.852653	0.648439	1	0.824103	TA33.Combo
TA33.Combo	TA33.Combo	CD8_Tcells	CD8_Tcells	Ccl4	Ccr5	Ccl4_Ccr5	Ccl4_Ccr5_CD8_Tcells_CD8_Tcells	0.802784	0.729698	0.951357	0.988122	0.550676	1.001	0.656706	1	0.824061	TA33.Combo
TA33.Combo	TA33.Combo	CD8_Tcells	CD8_Tcells	H2.T22	Cd8a	H2.T22_Cd8a	H2.T22_Cd8a_CD8_Tcells_CD8_Tcells	0.861659	0.973898	0.670249	0.673077	0.712639	0.639535	1.001	1	0.823769	TA33.Combo
TA33.Combo	TA33.Combo	CD4_Tcells	TAMs	Gnas	Adrb2	Gnas_Adrb2	Gnas_Adrb2_CD4_Tcells_Macrophages	0.610499	0.618039	0.840498	0.78224	0.513671	1.001	1.001	1	0.823551	TA33.Combo
TA33.Combo	TA33.Combo	DCs	CD4_Tcells	Entpd1	Adora2a	Entpd1_Adora2a	Entpd1_Adora2a_DCs_CD4_Tcells	0.914153	0.986079	0.915158	0.908937	0.484081	0.592595	1.001	1	0.823307	TA33.Combo
TA33.Combo	TA33.Combo	CD8_Tcells	TAMs	Ccl5	Ccr5	Ccl5_Ccr5	Ccl5_Ccr5_CD8_Tcells_Macrophages	0.449536	0.444896	0.793269	0.864536	0.681139	0.981005	1.001	1	0.82321	TA33.Combo
TA33.Combo	TA33.Combo	TAMs	TAMs	Tnf	Tnfrsf1b	Tnf_Tnfrsf1b	Tnf_Tnfrsf1b_Macrophages_Macrophages	0.659803	0.605568	0.736425	0.849548	1.001	0.753912	0.75849	1	0.823179	TA33.Combo
TA33.Combo	TA33.Combo	TAMs	TAMs	Siglec1	Ptprc	Siglec1_Ptprc	Siglec1_Ptprc_Macrophages_Macrophages	0.87065	0.834687	0.805147	0.856335	0.651911	1.001	0.602462	1	0.82313	TA33.Combo
TA33.Combo	TA33.Combo	TAMs	CD8_Tcells	H2.Q7	Klrd1	H2.Q7_Klrd1	H2.Q7_Klrd1_Macrophages_CD8_Tcells	0.975348	0.987239	0.431278	0.430995	0.748365	0.871955	0.905972	1	0.82312	TA33.Combo
TA33.Combo	TA33.Combo	TAMs	CD8_Tcells	Sirpb1b	Cd47	Sirpb1b_Cd47	Sirpb1b_Cd47_Macrophages_CD8_Tcells	0.87819	0.934165	0.61595	0.757353	1.0009	1.001	0.343856	1	0.823097	TA33.Combo
TA33.Combo	TA33.Combo	CD4_Tcells	TAMs	Bst2	Lilra5	Bst2_Lilra5	Bst2_Lilra5_CD4_Tcells_Macrophages	0.887181	0.907483	0.788462	0.741516	0.854346	0.420235	1.001	1	0.822983	TA33.Combo
TA33.Combo	TA33.Combo	CD8_Tcells	CD8_Tcells	H2.Q7	Klri2	H2.Q7_Klri2	H2.Q7_Klri2_CD8_Tcells_CD8_Tcells	0.839617	0.972738	0.815611	0.688631	0.748365	0.8627	1.001	0.666667	0.822838	TA33.Combo
TA33.Combo	TA33.Combo	TAMs	TAMs	Tnf	Tnfrsf21	Tnf_Tnfrsf21	Tnf_Tnfrsf21_Macrophages_Macrophages	0.659803	0.605568	0.542986	0.553167	1.001	0.753912	1.001	1	0.822779	TA33.Combo
TA33.Combo	TA33.Combo	TAMs	CD4_Tcells	H2.T24	Klre1	H2.T24_Klre1	H2.T24_Klre1_Macrophages_CD4_Tcells	0.939385	0.868329	0.934955	0.80543	0.838172	1.001	0.656523	0.666667	0.822735	TA33.Combo
TA33.Combo	TA33.Combo	CD8_Tcells	DCs	Ptprc	Dpp4	Ptprc_Dpp4	Ptprc_Dpp4_CD8_Tcells_DCs	0.634281	0.803654	0.673643	0.757919	0.810573	0.689763	1.001	1	0.822681	TA33.Combo
TA33.Combo	TA33.Combo	CD4_Tcells	CD8_Tcells	H2.T23	Klrc1	H2.T23_Klrc1	H2.T23_Klrc1_CD4_Tcells_CD8_Tcells	0.775522	0.87645	0.758767	0.718891	0.701301	0.667091	1.001	1	0.822368	TA33.Combo
TA33.Combo	TA33.Combo	TAMs	CD8_Tcells	H2.K1	Klri2	H2.K1_Klri2	H2.K1_Klri2_Macrophages_CD8_Tcells	0.900522	0.967517	0.815611	0.688631	0.751249	0.829008	1.001	0.666667	0.822344	TA33.Combo
TA33.Combo	TA33.Combo	CD8_Tcells	CD4_Tcells	Cd244a	Lat	Cd244a_Lat	Cd244a_Lat_CD8_Tcells_CD4_Tcells	0.710267	0.772622	0.679299	0.715781	0.605143	0.888261	1.001	1	0.822231	TA33.Combo
TA33.Combo	TA33.Combo	CD4_Tcells	CD8_Tcells	H2.Q6	Cd8a	H2.Q6_Cd8a	H2.Q6_Cd8a_CD4_Tcells_CD8_Tcells	0.688515	0.722158	0.670249	0.673077	0.748365	0.806701	1.001	1	0.822178	TA33.Combo
TA33.Combo	TA33.Combo	CD4_Tcells	CD8_Tcells	H2.M3	Klrc2	H2.M3_Klrc2	H2.M3_Klrc2_CD4_Tcells_CD8_Tcells	0.722448	0.768852	0.897907	0.830882	0.713457	0.607532	1.001	1	0.822006	TA33.Combo
TA33.Combo	TA33.Combo	CD8_Tcells	CD8_Tcells	H2.Q6	Cd8a	H2.Q6_Cd8a	H2.Q6_Cd8a_CD8_Tcells_CD8_Tcells	0.782773	0.889211	0.670249	0.673077	0.748365	0.674722	1.001	1	0.821957	TA33.Combo
TA33.Combo	TA33.Combo	TAMs	CD4_Tcells	H2.Q4	Aplp2	H2.Q4_Aplp2	H2.Q4_Aplp2_Macrophages_CD4_Tcells	0.956497	0.992459	0.403846	0.388575	0.825514	0.979837	0.755166	1	0.821868	TA33.Combo
TA33.Combo	TA33.Combo	TAMs	CD4_Tcells	Ccl5	Ccr5	Ccl5_Ccr5	Ccl5_Ccr5_Macrophages_CD4_Tcells	0.966067	0.865429	0.929299	0.938348	0.699036	0.592097	0.790434	1	0.821857	TA33.Combo
TA33.Combo	TA33.Combo	DCs	CD4_Tcells	H2.Q6	Aplp2	H2.Q6_Aplp2	H2.Q6_Aplp2_DCs_CD4_Tcells	0.933875	0.972158	0.403846	0.388575	0.825514	1.001	0.755166	1	0.821818	TA33.Combo
TA33.Combo	TA33.Combo	TAMs	TAMs	Lilrb4a	Lair1	Lilrb4a_Lair1	Lilrb4a_Lair1_Macrophages_Macrophages	0.679524	0.773202	0.562217	0.612839	0.614603	1.001	1.001	1	0.821749	TA33.Combo
TA33.Combo	TA33.Combo	TAMs	DCs	Ptprc	Dpp4	Ptprc_Dpp4	Ptprc_Dpp4_Macrophages_DCs	0.770592	0.830046	0.673643	0.757919	0.810573	0.602462	1.001	1	0.821689	TA33.Combo
TA33.Combo	TA33.Combo	CD8_Tcells	CD8_Tcells	H2.Q4	Cd8a	H2.Q4_Cd8a	H2.Q4_Cd8a_CD8_Tcells_CD8_Tcells	0.791763	0.954176	0.670249	0.673077	0.748365	0.636	1.001	1	0.821666	TA33.Combo
TA33.Combo	TA33.Combo	CD8_Tcells	TAMs	Csf2	Csf2rb	Csf2_Csf2rb	Csf2_Csf2rb_CD8_Tcells_Macrophages	0.983759	0.937935	0.423643	0.363122	0.745786	0.845793	0.983787	1	0.821599	TA33.Combo
TA33.Combo	TA33.Combo	DCs	CD4_Tcells	H2.Q7	Cd8a	H2.Q7_Cd8a	H2.Q7_Cd8a_DCs_CD4_Tcells	0.906903	0.955336	0.479355	0.488122	0.825514	0.934856	0.754084	1	0.821552	TA33.Combo
TA33.Combo	TA33.Combo	TAMs	TAMs	Grn	Sort1	Grn_Sort1	Grn_Sort1_Macrophages_Macrophages	0.608469	0.61891	0.860294	0.806561	0.480058	1.001	1.001	1	0.821529	TA33.Combo
TA33.Combo	TA33.Combo	CD4_Tcells	CD8_Tcells	Lamb3	Itga2	Lamb3_Itga2	Lamb3_Itga2_CD4_Tcells_CD8_Tcells	0.558005	0.547564	0.96069	0.867647	0.493752	0.967368	1.001	1	0.821512	TA33.Combo
TA33.Combo	TA33.Combo	TAMs	DCs	Adam17	Notch2	Adam17_Notch2	Adam17_Notch2_Macrophages_DCs	0.592807	0.604698	0.740102	0.81052	0.670135	1.001	0.882876	1	0.821346	TA33.Combo
TA33.Combo	TA33.Combo	DCs	CD4_Tcells	H2.T22	Klre1	H2.T22_Klre1	H2.T22_Klre1_DCs_CD4_Tcells	0.947796	0.990719	0.934955	0.80543	0.838172	0.926238	0.656523	0.666667	0.821175	TA33.Combo
TA33.Combo	TA33.Combo	CD4_Tcells	CD8_Tcells	H2.K1	Klri2	H2.K1_Klri2	H2.K1_Klri2_CD4_Tcells_CD8_Tcells	0.702436	0.807425	0.815611	0.688631	0.751249	1.001	1.001	0.666667	0.821161	TA33.Combo
TA33.Combo	TA33.Combo	TAMs	CD4_Tcells	Vcam1	Ezr	Vcam1_Ezr	Vcam1_Ezr_Macrophages_CD4_Tcells	0.917343	0.840487	0.530543	0.535633	0.539209	1.001	0.974211	1	0.821071	TA33.Combo
TA33.Combo	TA33.Combo	TAMs	CD4_Tcells	H2.Aa	Lag3	H2.Aa_Lag3	H2.Aa_Lag3_Macrophages_CD4_Tcells	0.665313	0.716357	0.890271	0.809389	0.443145	0.940887	1.001	1	0.82095	TA33.Combo
TA33.Combo	TA33.Combo	TAMs	CD4_Tcells	H2.M3	Cd8a	H2.M3_Cd8a	H2.M3_Cd8a_Macrophages_CD4_Tcells	0.875	0.954756	0.479355	0.488122	0.786252	0.986689	0.754084	1	0.82094	TA33.Combo
TA33.Combo	TA33.Combo	CD4_Tcells	CD4_Tcells	Lgals1	Cd69	Lgals1_Cd69	Lgals1_Cd69_CD4_Tcells_CD4_Tcells	0.765661	0.725058	0.624717	0.646493	0.542119	1.001	1.001	1	0.820847	TA33.Combo
TA33.Combo	TA33.Combo	DCs	TAMs	Cd244a	Csf3r	Cd244a_Csf3r	Cd244a_Csf3r_DCs_Macrophages	0.480278	0.475058	0.876697	0.889706	0.576178	0.986434	1.001	1	0.820747	TA33.Combo
TA33.Combo	TA33.Combo	DCs	CD8_Tcells	Gm7030	Klri2	Gm7030_Klri2	Gm7030_Klri2_DCs_CD8_Tcells	0.923434	0.988399	0.815611	0.688631	0.702496	0.845945	1.001	0.666667	0.820691	TA33.Combo
TA33.Combo	TA33.Combo	TAMs	CD4_Tcells	H2.D1	Klre1	H2.D1_Klre1	H2.D1_Klre1_Macrophages_CD4_Tcells	0.854408	0.953016	0.934955	0.80543	0.825413	1.001	0.656523	0.666667	0.820584	TA33.Combo
TA33.Combo	TA33.Combo	DCs	TAMs	Ccl5	Ccr5	Ccl5_Ccr5	Ccl5_Ccr5_DCs_Macrophages	0.803654	0.773782	0.793269	0.864536	0.681139	0.623609	1.001	1	0.820562	TA33.Combo
TA33.Combo	TA33.Combo	CD8_Tcells	CD8_Tcells	Cd48	Cd2	Cd48_Cd2	Cd48_Cd2_CD8_Tcells_CD8_Tcells	0.798144	0.957077	0.644796	0.71267	0.56106	1.001	0.804813	1	0.820536	TA33.Combo
TA33.Combo	TA33.Combo	TAMs	TAMs	F10	Itgb2	F10_Itgb2	F10_Itgb2_Macrophages_Macrophages	0.62558	0.669374	0.762443	0.855486	0.46469	1.001	1.001	1	0.820522	TA33.Combo
TA33.Combo	TA33.Combo	CD8_Tcells	CD4_Tcells	Lgals1	Ptprc	Lgals1_Ptprc	Lgals1_Ptprc_CD8_Tcells_CD4_Tcells	0.779872	0.844258	0.651584	0.710407	0.542119	0.885945	1.001	1	0.820354	TA33.Combo
TA33.Combo	TA33.Combo	CD4_Tcells	DCs	B2m	Tap2	B2m_Tap2	B2m_Tap2_CD4_Tcells_DCs	0.743619	0.866009	0.841912	0.968326	0.60458	0.695898	0.911456	1	0.820311	TA33.Combo
TA33.Combo	TA33.Combo	CD4_Tcells	DCs	Bst2	Lilra6	Bst2_Lilra6	Bst2_Lilra6_CD4_Tcells_DCs	0.887181	0.907483	0.769796	0.671663	0.88178	0.420235	1.001	1	0.820179	TA33.Combo
TA33.Combo	TA33.Combo	TAMs	TAMs	Psap	Sort1	Psap_Sort1	Psap_Sort1_Macrophages_Macrophages	0.591357	0.685615	0.860294	0.806561	0.447021	1.001	1.001	1	0.820156	TA33.Combo
TA33.Combo	TA33.Combo	CD8_Tcells	CD8_Tcells	Cd48	Pdcd1	Cd48_Pdcd1	Cd48_Pdcd1_CD8_Tcells_CD8_Tcells	0.798144	0.957077	0.598699	0.567873	0.56106	1.001	0.897136	1	0.820015	TA33.Combo
TA33.Combo	TA33.Combo	CD4_Tcells	CD8_Tcells	Gm7030	Klri2	Gm7030_Klri2	Gm7030_Klri2_CD4_Tcells_CD8_Tcells	0.786253	0.806265	0.815611	0.688631	0.702496	1.001	1.001	0.666667	0.819924	TA33.Combo
TA33.Combo	TA33.Combo	CD4_Tcells	TAMs	Csf1	Csf1r	Csf1_Csf1r	Csf1_Csf1r_CD4_Tcells_Macrophages	0.969548	0.964037	0.36086	0.266968	0.66345	1.001	0.974003	1	0.81986	TA33.Combo
TA33.Combo	TA33.Combo	TAMs	CD4_Tcells	H2.Q6	Klre1	H2.Q6_Klre1	H2.Q6_Klre1_Macrophages_CD4_Tcells	0.979698	0.982019	0.934955	0.80543	0.825514	0.918916	0.656523	0.666667	0.819778	TA33.Combo
TA33.Combo	TA33.Combo	TAMs	CD4_Tcells	Siglec1	Cd47	Siglec1_Cd47	Siglec1_Cd47_Macrophages_CD4_Tcells	0.87065	0.834687	0.756505	0.834842	0.620168	1.001	0.648439	1	0.819658	TA33.Combo
TA33.Combo	TA33.Combo	CD8_Tcells	CD8_Tcells	H2.T22	Klrk1	H2.T22_Klrk1	H2.T22_Klrk1_CD8_Tcells_CD8_Tcells	0.861659	0.973898	0.811652	0.887443	0.712639	0.639535	0.797938	1	0.819573	TA33.Combo
TA33.Combo	TA33.Combo	CD8_Tcells	CD8_Tcells	Clec2i	Klrb1f	Clec2i_Klrb1f	Clec2i_Klrb1f_CD8_Tcells_CD8_Tcells	0.672854	0.664153	0.982183	0.975113	0.642892	0.626047	1.001	1	0.819515	TA33.Combo
TA33.Combo	TA33.Combo	TAMs	CD4_Tcells	H2.Q7	Cd8a	H2.Q7_Cd8a	H2.Q7_Cd8a_Macrophages_CD4_Tcells	0.975348	0.987239	0.479355	0.488122	0.825514	0.871955	0.754084	1	0.819431	TA33.Combo
TA33.Combo	TA33.Combo	DCs	TAMs	Tnf	Traf2	Tnf_Traf2	Tnf_Traf2_DCs_Macrophages	0.918213	0.854988	0.868495	0.923643	1.001	0.616362	0.516279	1	0.819385	TA33.Combo
TA33.Combo	TA33.Combo	DCs	CD8_Tcells	H2.M3	Klri2	H2.M3_Klri2	H2.M3_Klri2_DCs_CD8_Tcells	0.736369	0.825116	0.815611	0.688631	0.713457	1.001	1.001	0.666667	0.819164	TA33.Combo
TA33.Combo	TA33.Combo	CD4_Tcells	CD8_Tcells	H2.Q7	Klrd1	H2.Q7_Klrd1	H2.Q7_Klrd1_CD4_Tcells_CD8_Tcells	0.776682	0.87819	0.431278	0.430995	0.748365	1.001	0.905972	1	0.818985	TA33.Combo
TA33.Combo	TA33.Combo	CD4_Tcells	TAMs	Ltb	Cd40	Ltb_Cd40	Ltb_Cd40_CD4_Tcells_Macrophages	0.535383	0.528422	0.961538	0.873869	0.461814	1.001	1.001	1	0.818903	TA33.Combo
TA33.Combo	TA33.Combo	DCs	TAMs	Cd72	Sema4d	Cd72_Sema4d	Cd72_Sema4d_DCs_Macrophages	0.794664	0.920534	0.707579	0.740667	0.597761	1.001	0.732494	1	0.818829	TA33.Combo
TA33.Combo	TA33.Combo	DCs	CD8_Tcells	H2.T23	Klrd1	H2.T23_Klrd1	H2.T23_Klrd1_DCs_CD8_Tcells	0.816415	0.959977	0.431278	0.430995	0.701301	0.985868	0.905972	1	0.818746	TA33.Combo
TA33.Combo	TA33.Combo	DCs	CD4_Tcells	Slamf7	Slamf7	Slamf7_Slamf7	Slamf7_Slamf7_DCs_CD4_Tcells	0.815255	0.87471	0.997738	0.989819	0.487994	0.941978	0.643635	1	0.818728	TA33.Combo
TA33.Combo	TA33.Combo	TAMs	DCs	Sirpb1a	Cd47	Sirpb1a_Cd47	Sirpb1a_Cd47_Macrophages_DCs	0.899362	0.962877	0.474548	0.444005	0.575249	1.001	0.944818	1	0.818577	TA33.Combo
TA33.Combo	TA33.Combo	CD4_Tcells	DCs	Cd47	Sirpb1a	Cd47_Sirpb1a	Cd47_Sirpb1a_CD4_Tcells_DCs	0.727378	0.801624	0.975962	0.973416	0.551347	0.648439	0.972236	1	0.818536	TA33.Combo
TA33.Combo	TA33.Combo	CD4_Tcells	CD4_Tcells	Furin	Notch1	Furin_Notch1	Furin_Notch1_CD4_Tcells_CD4_Tcells	0.964907	0.983179	0.617647	0.598416	0.326894	1.001	1.001	1	0.818495	TA33.Combo
TA33.Combo	TA33.Combo	TAMs	TAMs	Cd300ld3	Flt1	Cd300ld3_Flt1	Cd300ld3_Flt1_Macrophages_Macrophages	0.563805	0.546114	0.894796	0.83371	0.488937	1.001	1.001	1	0.818358	TA33.Combo
TA33.Combo	TA33.Combo	DCs	CD8_Tcells	Nampt	Adora2a	Nampt_Adora2a	Nampt_Adora2a_DCs_CD8_Tcells	0.763051	0.895302	0.935803	0.988688	0.646266	0.54483	0.927254	1	0.818295	TA33.Combo
TA33.Combo	TA33.Combo	TAMs	DCs	Sirpb1b	Cd47	Sirpb1b_Cd47	Sirpb1b_Cd47_Macrophages_DCs	0.87819	0.934165	0.474548	0.444005	0.597236	1.001	0.944818	1	0.818085	TA33.Combo
TA33.Combo	TA33.Combo	CD4_Tcells	CD8_Tcells	H2.Q6	Klrk1	H2.Q6_Klrk1	H2.Q6_Klrk1_CD4_Tcells_CD8_Tcells	0.688515	0.722158	0.811652	0.887443	0.748365	0.806701	0.797938	1	0.817981	TA33.Combo
TA33.Combo	TA33.Combo	CD4_Tcells	CD4_Tcells	H2.Q6	Klrd1	H2.Q6_Klrd1	H2.Q6_Klrd1_CD4_Tcells_CD4_Tcells	0.688515	0.722158	0.858032	0.73586	0.825514	0.806701	0.77327	1	0.817961	TA33.Combo
TA33.Combo	TA33.Combo	DCs	CD4_Tcells	H2.Q4	Aplp2	H2.Q4_Aplp2	H2.Q4_Aplp2_DCs_CD4_Tcells	0.900522	0.958817	0.403846	0.388575	0.825514	1.001	0.755166	1	0.817927	TA33.Combo
TA33.Combo	TA33.Combo	TAMs	DCs	Tnf	Tnfrsf1a	Tnf_Tnfrsf1a	Tnf_Tnfrsf1a_Macrophages_DCs	0.659803	0.605568	0.70871	0.769796	1.001	0.753912	0.779753	1	0.817767	TA33.Combo
TA33.Combo	TA33.Combo	CD8_Tcells	CD8_Tcells	H2.Q6	Klrk1	H2.Q6_Klrk1	H2.Q6_Klrk1_CD8_Tcells_CD8_Tcells	0.782773	0.889211	0.811652	0.887443	0.748365	0.674722	0.797938	1	0.817761	TA33.Combo
TA33.Combo	TA33.Combo	CD8_Tcells	CD4_Tcells	H2.Q6	Klrd1	H2.Q6_Klrd1	H2.Q6_Klrd1_CD8_Tcells_CD4_Tcells	0.782773	0.889211	0.858032	0.73586	0.825514	0.674722	0.77327	1	0.817741	TA33.Combo
TA33.Combo	TA33.Combo	DCs	DCs	Sirpb1a	Cd47	Sirpb1a_Cd47	Sirpb1a_Cd47_DCs_DCs	0.953306	0.955916	0.474548	0.444005	0.575249	0.972236	0.944818	1	0.817699	TA33.Combo
TA33.Combo	TA33.Combo	TAMs	CD4_Tcells	Sectm1a	Cd7	Sectm1a_Cd7	Sectm1a_Cd7_Macrophages_CD4_Tcells	0.982889	0.970998	0.756505	0.657523	0.548256	1.001	0.672276	1	0.817581	TA33.Combo
TA33.Combo	TA33.Combo	CD4_Tcells	TAMs	Ccl5	Ccr5	Ccl5_Ccr5	Ccl5_Ccr5_CD4_Tcells_Macrophages	0.761601	0.694896	0.793269	0.864536	0.681139	0.665573	1.001	1	0.817477	TA33.Combo
TA33.Combo	TA33.Combo	CD8_Tcells	CD8_Tcells	H2.Q4	Klrk1	H2.Q4_Klrk1	H2.Q4_Klrk1_CD8_Tcells_CD8_Tcells	0.791763	0.954176	0.811652	0.887443	0.748365	0.636	0.797938	1	0.81747	TA33.Combo
TA33.Combo	TA33.Combo	CD8_Tcells	CD4_Tcells	H2.Q4	Klrd1	H2.Q4_Klrd1	H2.Q4_Klrd1_CD8_Tcells_CD4_Tcells	0.791763	0.954176	0.858032	0.73586	0.825514	0.636	0.77327	1	0.81745	TA33.Combo
TA33.Combo	TA33.Combo	DCs	CD4_Tcells	H2.T23	Klre1	H2.T23_Klre1	H2.T23_Klre1_DCs_CD4_Tcells	0.816415	0.959977	0.934955	0.80543	0.836582	0.985868	0.656523	0.666667	0.817338	TA33.Combo
TA33.Combo	TA33.Combo	CD4_Tcells	TAMs	L1cam	Itga4	L1cam_Itga4	L1cam_Itga4_CD4_Tcells_Macrophages	0.469258	0.479118	0.8931	0.967195	0.522149	0.976314	1.001	1	0.8173	TA33.Combo
TA33.Combo	TA33.Combo	CD4_Tcells	TAMs	Cd28	Cd86	Cd28_Cd86	Cd28_Cd86_CD4_Tcells_Macrophages	0.62906	0.657193	0.593609	0.620475	0.649828	1.001	1.001	1	0.816999	TA33.Combo
TA33.Combo	TA33.Combo	CD4_Tcells	TAMs	Lta	Tnfrsf1b	Lta_Tnfrsf1b	Lta_Tnfrsf1b_CD4_Tcells_Macrophages	0.768561	0.640371	0.736425	0.849548	0.644691	1.001	0.75849	1	0.816939	TA33.Combo
TA33.Combo	TA33.Combo	CD8_Tcells	TAMs	Cd40lg	Itgb2	Cd40lg_Itgb2	Cd40lg_Itgb2_CD8_Tcells_Macrophages	0.555684	0.541473	0.762443	0.855486	0.812804	0.72911	1.001	1	0.816743	TA33.Combo
TA33.Combo	TA33.Combo	CD4_Tcells	CD4_Tcells	H2.T23	Klrd1	H2.T23_Klrd1	H2.T23_Klrd1_CD4_Tcells_CD4_Tcells	0.775522	0.87645	0.858032	0.73586	0.836582	0.667091	0.77327	1	0.816646	TA33.Combo
TA33.Combo	TA33.Combo	CD8_Tcells	CD8_Tcells	Itgb2	Cd226	Itgb2_Cd226	Itgb2_Cd226_CD8_Tcells_CD8_Tcells	0.682715	0.838167	0.837104	0.888009	0.690562	0.584167	1.001	1	0.816455	TA33.Combo
TA33.Combo	TA33.Combo	TAMs	TAMs	Ccl2	Ccr5	Ccl2_Ccr5	Ccl2_Ccr5_Macrophages_Macrophages	0.435325	0.428654	0.793269	0.864536	0.645757	0.990759	1.001	1	0.816401	TA33.Combo
TA33.Combo	TA33.Combo	DCs	DCs	Cd47	Sirpb1a	Cd47_Sirpb1a	Cd47_Sirpb1a_DCs_DCs	0.472158	0.438225	0.975962	0.973416	0.551347	0.944818	0.972236	1	0.81638	TA33.Combo
TA33.Combo	TA33.Combo	TAMs	TAMs	Cxcl10	Dpp4	Cxcl10_Dpp4	Cxcl10_Dpp4_Macrophages_Macrophages	0.888631	0.676914	0.972002	0.961256	0.616214	1.001	0.528885	1	0.815917	TA33.Combo
TA33.Combo	TA33.Combo	TAMs	CD8_Tcells	Icam1	Il2ra	Icam1_Il2ra	Icam1_Il2ra_Macrophages_CD8_Tcells	0.887181	0.809165	0.889706	0.792986	0.547431	1.001	0.657366	1	0.815886	TA33.Combo
TA33.Combo	TA33.Combo	CD4_Tcells	TAMs	a	Mgrn1	a_Mgrn1	a_Mgrn1_CD4_Tcells_Macrophages	0.958527	0.802784	0.705034	0.800339	0.592771	1.001	1.001	0.666667	0.815797	TA33.Combo
TA33.Combo	TA33.Combo	CD8_Tcells	TAMs	Gzmb	Mcl1	Gzmb_Mcl1	Gzmb_Mcl1_CD8_Tcells_Macrophages	0.950116	0.970418	0.464367	0.440894	0.501004	1.001	0.979077	1	0.815663	TA33.Combo
TA33.Combo	TA33.Combo	CD8_Tcells	TAMs	Gnas	Adrb2	Gnas_Adrb2	Gnas_Adrb2_CD8_Tcells_Macrophages	0.638631	0.75058	0.840498	0.78224	0.513671	0.873292	1.001	1	0.815656	TA33.Combo
TA33.Combo	TA33.Combo	CD8_Tcells	CD8_Tcells	H2.K1	Klrc1	H2.K1_Klrc1	H2.K1_Klrc1_CD8_Tcells_CD8_Tcells	0.731439	0.910093	0.758767	0.718891	0.751249	0.581891	1.001	1	0.815622	TA33.Combo
TA33.Combo	TA33.Combo	CD4_Tcells	CD8_Tcells	Ptdss1	Jmjd6	Ptdss1_Jmjd6	Ptdss1_Jmjd6_CD4_Tcells_CD8_Tcells	0.573376	0.558585	0.666007	0.745758	0.728991	1.001	0.891373	1	0.815538	TA33.Combo
TA33.Combo	TA33.Combo	CD4_Tcells	CD8_Tcells	Itgal	Cd226	Itgal_Cd226	Itgal_Cd226_CD4_Tcells_CD8_Tcells	0.738979	0.759861	0.837104	0.888009	0.335844	0.94404	1.001	1	0.815477	TA33.Combo
TA33.Combo	TA33.Combo	CD4_Tcells	CD4_Tcells	H2.Q7	Cd8a	H2.Q7_Cd8a	H2.Q7_Cd8a_CD4_Tcells_CD4_Tcells	0.776682	0.87819	0.479355	0.488122	0.825514	1.001	0.754084	1	0.815296	TA33.Combo
TA33.Combo	TA33.Combo	DCs	TAMs	Cd34	Nectin4	Cd34_Nectin4	Cd34_Nectin4_DCs_Macrophages	0.741299	0.679234	0.774887	0.771493	0.406084	1.001	1.001	1	0.815257	TA33.Combo
TA33.Combo	TA33.Combo	CD4_Tcells	CD4_Tcells	Cd28	Cd247	Cd28_Cd247	Cd28_Cd247_CD4_Tcells_CD4_Tcells	0.62906	0.657193	0.595305	0.629525	0.633866	1.001	1.001	1	0.815235	TA33.Combo
TA33.Combo	TA33.Combo	CD8_Tcells	CD4_Tcells	Il10	Il10ra	Il10_Il10ra	Il10_Il10ra_CD8_Tcells_CD4_Tcells	0.986079	0.940255	0.88405	0.881222	0.805101	0.814644	0.424986	1	0.815089	TA33.Combo
TA33.Combo	TA33.Combo	DCs	DCs	H2.DMb1	Cd74	H2.DMb1_Cd74	H2.DMb1_Cd74_DCs_DCs	0.680974	0.777552	0.517534	0.543552	0.628586	1.001	1.001	1	0.815065	TA33.Combo
TA33.Combo	TA33.Combo	CD4_Tcells	CD8_Tcells	Itgb2	Cd226	Itgb2_Cd226	Itgb2_Cd226_CD4_Tcells_CD8_Tcells	0.769432	0.764211	0.837104	0.888009	0.690562	0.568281	1.001	1	0.81487	TA33.Combo
TA33.Combo	TA33.Combo	CD4_Tcells	TAMs	Cd47	Sirpb1a	Cd47_Sirpb1a	Cd47_Sirpb1a_CD4_Tcells_Macrophages	0.727378	0.801624	0.930995	0.977941	0.520197	0.648439	1.001	1	0.814768	TA33.Combo
TA33.Combo	TA33.Combo	TAMs	TAMs	Il1b	Adrb2	Il1b_Adrb2	Il1b_Adrb2_Macrophages_Macrophages	0.179814	0.164153	0.840498	0.78224	1.001	0.903234	1.001	1	0.814764	TA33.Combo
TA33.Combo	TA33.Combo	CD4_Tcells	DCs	Slamf7	Slamf7	Slamf7_Slamf7	Slamf7_Slamf7_CD4_Tcells_DCs	0.987239	0.982599	0.855204	0.901584	0.438421	0.643635	0.941978	1	0.814558	TA33.Combo
TA33.Combo	TA33.Combo	DCs	CD8_Tcells	Cxcl16	Cxcr6	Cxcl16_Cxcr6	Cxcl16_Cxcr6_DCs_CD8_Tcells	0.62123	0.709397	0.703337	0.729921	0.672293	0.927336	0.905053	1	0.814437	TA33.Combo
TA33.Combo	TA33.Combo	DCs	CD4_Tcells	Cd72	Cd5	Cd72_Cd5	Cd72_Cd5_DCs_CD4_Tcells	0.794664	0.920534	0.428167	0.41629	0.6203	1.001	0.985169	1	0.814383	TA33.Combo
TA33.Combo	TA33.Combo	DCs	CD4_Tcells	H2.Q7	Klre1	H2.Q7_Klre1	H2.Q7_Klre1_DCs_CD4_Tcells	0.906903	0.955336	0.934955	0.80543	0.825514	0.934856	0.656523	0.666667	0.814145	TA33.Combo
TA33.Combo	TA33.Combo	TAMs	CD4_Tcells	Cd86	Cd28	Cd86_Cd28	Cd86_Cd28_Macrophages_CD4_Tcells	0.596288	0.609049	0.632353	0.675339	0.625182	1.001	1.001	1	0.813949	TA33.Combo
TA33.Combo	TA33.Combo	TAMs	CD4_Tcells	Sirpa	Tigit	Sirpa_Tigit	Sirpa_Tigit_Macrophages_CD4_Tcells	0.612819	0.704756	0.457014	0.467195	0.775817	1.001	0.984814	1	0.813754	TA33.Combo
TA33.Combo	TA33.Combo	TAMs	CD8_Tcells	Vcam1	Itgb2	Vcam1_Itgb2	Vcam1_Itgb2_Macrophages_CD8_Tcells	0.917343	0.840487	0.696267	0.864536	0.637527	1.001	0.584167	1	0.813669	TA33.Combo
TA33.Combo	TA33.Combo	CD8_Tcells	DCs	Csf2	Csf2rb	Csf2_Csf2rb	Csf2_Csf2rb_CD8_Tcells_DCs	0.983759	0.937935	0.446833	0.395928	0.671942	0.845793	0.98196	1	0.813654	TA33.Combo
TA33.Combo	TA33.Combo	TAMs	CD4_Tcells	H2.D1	Aplp2	H2.D1_Aplp2	H2.D1_Aplp2_Macrophages_CD4_Tcells	0.854408	0.953016	0.403846	0.388575	0.825413	1.001	0.755166	1	0.813584	TA33.Combo
TA33.Combo	TA33.Combo	CD4_Tcells	CD8_Tcells	H2.T22	Klri2	H2.T22_Klri2	H2.T22_Klri2_CD4_Tcells_CD8_Tcells	0.854988	0.938805	0.815611	0.688631	0.712639	0.851984	1.001	0.666667	0.813551	TA33.Combo
TA33.Combo	TA33.Combo	TAMs	CD4_Tcells	H2.M3	Klre1	H2.M3_Klre1	H2.M3_Klre1_Macrophages_CD4_Tcells	0.875	0.954756	0.934955	0.80543	0.786252	0.986689	0.656523	0.666667	0.813533	TA33.Combo
TA33.Combo	TA33.Combo	TAMs	CD8_Tcells	C3	Itgb2	C3_Itgb2	C3_Itgb2_Macrophages_CD8_Tcells	0.923434	0.866879	0.696267	0.864536	0.620034	1.001	0.584167	1	0.81346	TA33.Combo
TA33.Combo	TA33.Combo	CD8_Tcells	CD4_Tcells	Entpd1	Adora2a	Entpd1_Adora2a	Entpd1_Adora2a_CD8_Tcells_CD4_Tcells	0.805684	0.894432	0.915158	0.908937	0.484081	0.632626	1.001	1	0.813302	TA33.Combo
TA33.Combo	TA33.Combo	TAMs	CD4_Tcells	Sirpa	Cd47	Sirpa_Cd47	Sirpa_Cd47_Macrophages_CD4_Tcells	0.612819	0.704756	0.756505	0.834842	0.775817	1.001	0.648439	1	0.813286	TA33.Combo
TA33.Combo	TA33.Combo	DCs	CD8_Tcells	H2.K1	Klri2	H2.K1_Klri2	H2.K1_Klri2_DCs_CD8_Tcells	0.832367	0.975348	0.815611	0.688631	0.751249	0.804769	1.001	0.666667	0.813277	TA33.Combo
TA33.Combo	TA33.Combo	TAMs	TAMs	Vcam1	Itgb7	Vcam1_Itgb7	Vcam1_Itgb7_Macrophages_Macrophages	0.917343	0.840487	0.954186	0.980204	0.550113	1.001	0.481815	1	0.813173	TA33.Combo
TA33.Combo	TA33.Combo	CD8_Tcells	CD4_Tcells	Calr	Tap2	Calr_Tap2	Calr_Tap2_CD8_Tcells_CD4_Tcells	0.672854	0.776682	0.759615	0.821833	0.36095	1.001	1.001	1	0.813074	TA33.Combo
TA33.Combo	TA33.Combo	TAMs	CD4_Tcells	H2.DMa	Cd4	H2.DMa_Cd4	H2.DMa_Cd4_Macrophages_CD4_Tcells	0.634281	0.767981	0.779695	0.753394	0.464601	0.945107	1.001	1	0.813064	TA33.Combo
TA33.Combo	TA33.Combo	TAMs	CD4_Tcells	Il1b	Il12rb2	Il1b_Il12rb2	Il1b_Il12rb2_Macrophages_CD4_Tcells	0.179814	0.164153	0.988122	0.964932	0.824817	0.903234	1.001	1	0.812927	TA33.Combo
TA33.Combo	TA33.Combo	CD8_Tcells	CD4_Tcells	Lgals1	Cd69	Lgals1_Cd69	Lgals1_Cd69_CD8_Tcells_CD4_Tcells	0.779872	0.844258	0.624717	0.646493	0.542119	0.885945	1.001	1	0.812789	TA33.Combo
TA33.Combo	TA33.Combo	TAMs	CD4_Tcells	H2.Q6	Aplp2	H2.Q6_Aplp2	H2.Q6_Aplp2_Macrophages_CD4_Tcells	0.979698	0.982019	0.403846	0.388575	0.825514	0.918916	0.755166	1	0.812778	TA33.Combo
TA33.Combo	TA33.Combo	DCs	CD4_Tcells	B2m	Tap1	B2m_Tap1	B2m_Tap1_DCs_CD4_Tcells	0.788283	0.962297	0.835973	0.90526	0.663785	0.709043	0.757272	1	0.812668	TA33.Combo
TA33.Combo	TA33.Combo	DCs	TAMs	Cd47	Sirpb1a	Cd47_Sirpb1a	Cd47_Sirpb1a_DCs_Macrophages	0.472158	0.438225	0.930995	0.977941	0.520197	0.944818	1.001	1	0.812612	TA33.Combo
TA33.Combo	TA33.Combo	DCs	DCs	Il15	Il2rg	Il15_Il2rg	Il15_Il2rg_DCs_DCs	0.87355	0.851218	0.758767	0.8931	0.692714	0.923124	0.571121	1	0.812546	TA33.Combo
TA33.Combo	TA33.Combo	CD4_Tcells	TAMs	H2.M3	Klrk1	H2.M3_Klrk1	H2.M3_Klrk1_CD4_Tcells_Macrophages	0.722448	0.768852	0.997172	0.994344	0.738885	0.607532	0.787057	1	0.81248	TA33.Combo
TA33.Combo	TA33.Combo	TAMs	CD8_Tcells	Cxcl9	Cxcr3	Cxcl9_Cxcr3	Cxcl9_Cxcr3_Macrophages_CD8_Tcells	0.969548	0.888631	0.376697	0.368213	0.635166	1.001	0.936187	1	0.812316	TA33.Combo
TA33.Combo	TA33.Combo	DCs	CD8_Tcells	H2.D1	Klrd1	H2.D1_Klrd1	H2.D1_Klrd1_DCs_CD8_Tcells	0.774652	0.950116	0.431278	0.430995	0.748449	0.925027	0.905972	1	0.812162	TA33.Combo
TA33.Combo	TA33.Combo	TAMs	DCs	H2.T22	Klri1	H2.T22_Klri1	H2.T22_Klri1_Macrophages_DCs	0.971578	0.987819	0.25905	0.294118	0.720525	1.001	0.895155	1	0.81216	TA33.Combo
TA33.Combo	TA33.Combo	TAMs	CD4_Tcells	H2.Q7	Klre1	H2.Q7_Klre1	H2.Q7_Klre1_Macrophages_CD4_Tcells	0.975348	0.987239	0.934955	0.80543	0.825514	0.871955	0.656523	0.666667	0.812024	TA33.Combo
TA33.Combo	TA33.Combo	TAMs	DCs	Ifng	Ifngr2	Ifng_Ifngr2	Ifng_Ifngr2_Macrophages_DCs	0.992459	0.981439	0.629525	0.753959	1.001	0.294033	0.896421	1	0.811691	TA33.Combo
TA33.Combo	TA33.Combo	TAMs	CD4_Tcells	C3	Cr1l	C3_Cr1l	C3_Cr1l_Macrophages_CD4_Tcells	0.923434	0.866879	0.46069	0.460407	0.566891	1.001	0.945089	1	0.811447	TA33.Combo
TA33.Combo	TA33.Combo	CD8_Tcells	DCs	Vegfb	Kdr	Vegfb_Kdr	Vegfb_Kdr_CD8_Tcells_DCs	0.50522	0.5058	0.877545	0.772342	0.536019	1.001	1.001	1	0.811412	TA33.Combo
TA33.Combo	TA33.Combo	CD4_Tcells	TAMs	Cd47	Sirpb1b	Cd47_Sirpb1b	Cd47_Sirpb1b_CD4_Tcells_Macrophages	0.727378	0.801624	0.910351	0.957862	0.520197	0.648439	1.001	1	0.811374	TA33.Combo
TA33.Combo	TA33.Combo	DCs	CD4_Tcells	Lgals3	Anxa2	Lgals3_Anxa2	Lgals3_Anxa2_DCs_CD4_Tcells	0.74884	0.88109	0.937217	0.850113	0.451321	0.922276	0.785535	1	0.811294	TA33.Combo
TA33.Combo	TA33.Combo	CD4_Tcells	CD8_Tcells	H2.T23	Cd8a	H2.T23_Cd8a	H2.T23_Cd8a_CD4_Tcells_CD8_Tcells	0.775522	0.87645	0.670249	0.673077	0.701301	0.667091	1.001	1	0.811173	TA33.Combo
TA33.Combo	TA33.Combo	TAMs	CD8_Tcells	Gm7030	Klri2	Gm7030_Klri2	Gm7030_Klri2_Macrophages_CD8_Tcells	0.952146	0.9942	0.815611	0.688631	0.702496	0.771542	1.001	0.666667	0.811166	TA33.Combo
TA33.Combo	TA33.Combo	TAMs	TAMs	Eng	Acvr2a	Eng_Acvr2a	Eng_Acvr2a_Macrophages_Macrophages	0.88051	0.948376	0.45871	0.455034	0.53026	1.001	0.962438	1	0.810836	TA33.Combo
TA33.Combo	TA33.Combo	CD4_Tcells	TAMs	H2.T24	Klrk1	H2.T24_Klrk1	H2.T24_Klrk1_CD4_Tcells_Macrophages	0.893271	0.820476	0.997172	0.994344	0.687804	0.536948	0.787057	1	0.81074	TA33.Combo
TA33.Combo	TA33.Combo	CD4_Tcells	TAMs	B2m	Tap2	B2m_Tap2	B2m_Tap2_CD4_Tcells_Macrophages	0.743619	0.866009	0.937217	0.980769	0.575756	0.695898	0.828195	1	0.81061	TA33.Combo
TA33.Combo	TA33.Combo	CD4_Tcells	DCs	Bst2	Pira2	Bst2_Pira2	Bst2_Pira2_CD4_Tcells_DCs	0.887181	0.907483	0.795532	0.890837	0.88178	0.420235	0.820082	1	0.810436	TA33.Combo
TA33.Combo	TA33.Combo	CD8_Tcells	TAMs	Mif	Cd74	Mif_Cd74	Mif_Cd74_CD8_Tcells_Macrophages	0.771462	0.919954	0.684955	0.768665	0.420494	0.919726	0.947603	1	0.810057	TA33.Combo
TA33.Combo	TA33.Combo	CD8_Tcells	TAMs	Icam2	Itgal	Icam2_Itgal	Icam2_Itgal_CD8_Tcells_Macrophages	0.633411	0.608469	0.848982	0.823247	0.505367	0.896463	1.001	1	0.809981	TA33.Combo
TA33.Combo	TA33.Combo	CD8_Tcells	CD4_Tcells	Ptprc	Cd247	Ptprc_Cd247	Ptprc_Cd247_CD8_Tcells_CD4_Tcells	0.634281	0.803654	0.595305	0.629525	0.836552	0.689763	1.001	1	0.809783	TA33.Combo
TA33.Combo	TA33.Combo	CD8_Tcells	CD8_Tcells	H2.D1	Klre1	H2.D1_Klre1	H2.D1_Klre1_CD8_Tcells_CD8_Tcells	0.689095	0.904292	0.899887	0.934389	0.748449	0.39503	1.001	1	0.809718	TA33.Combo
TA33.Combo	TA33.Combo	CD4_Tcells	DCs	Bst2	Pirb	Bst2_Pirb	Bst2_Pirb_CD4_Tcells_DCs	0.887181	0.907483	0.718326	0.840215	0.88178	0.420235	0.879594	1	0.809702	TA33.Combo
TA33.Combo	TA33.Combo	CD4_Tcells	DCs	Lta	Ltbr	Lta_Ltbr	Lta_Ltbr_CD4_Tcells_DCs	0.768561	0.640371	0.722568	0.816176	0.503559	1.001	0.878641	1	0.809507	TA33.Combo
TA33.Combo	TA33.Combo	CD4_Tcells	CD8_Tcells	Cd28	Cd247	Cd28_Cd247	Cd28_Cd247_CD4_Tcells_CD8_Tcells	0.62906	0.657193	0.662896	0.802602	0.614012	1.001	0.864571	1	0.809243	TA33.Combo
TA33.Combo	TA33.Combo	DCs	TAMs	Cd47	Sirpb1b	Cd47_Sirpb1b	Cd47_Sirpb1b_DCs_Macrophages	0.472158	0.438225	0.910351	0.957862	0.520197	0.944818	1.001	1	0.809219	TA33.Combo
TA33.Combo	TA33.Combo	CD8_Tcells	CD8_Tcells	H2.Q7	Klrd1	H2.Q7_Klrd1	H2.Q7_Klrd1_CD8_Tcells_CD8_Tcells	0.839617	0.972738	0.431278	0.430995	0.748365	0.8627	0.905972	1	0.809059	TA33.Combo
TA33.Combo	TA33.Combo	CD4_Tcells	CD8_Tcells	Clec2d	Klrb1f	Clec2d_Klrb1f	Clec2d_Klrb1f_CD4_Tcells_CD8_Tcells	0.527842	0.526102	0.982183	0.975113	0.610819	0.736877	1.001	1	0.809053	TA33.Combo
TA33.Combo	TA33.Combo	DCs	CD8_Tcells	B2m	Tap2	B2m_Tap2	B2m_Tap2_DCs_CD8_Tcells	0.788283	0.962297	0.621324	0.761312	0.791136	0.709043	0.787085	1	0.808979	TA33.Combo
TA33.Combo	TA33.Combo	CD8_Tcells	CD8_Tcells	Gzmb	Igf2r	Gzmb_Igf2r	Gzmb_Igf2r_CD8_Tcells_CD8_Tcells	0.950116	0.970418	0.400452	0.381222	0.631453	1.001	0.870075	1	0.808939	TA33.Combo
TA33.Combo	TA33.Combo	TAMs	CD4_Tcells	Ptprc	Cd247	Ptprc_Cd247	Ptprc_Cd247_Macrophages_CD4_Tcells	0.770592	0.830046	0.595305	0.629525	0.836552	0.602462	1.001	1	0.808791	TA33.Combo
TA33.Combo	TA33.Combo	TAMs	DCs	Sema4d	Cd72	Sema4d_Cd72	Sema4d_Cd72_Macrophages_DCs	0.689965	0.715777	0.83371	0.941742	0.528101	0.732494	1.001	1	0.808699	TA33.Combo
TA33.Combo	TA33.Combo	DCs	CD8_Tcells	Sirpb1b	Cd47	Sirpb1b_Cd47	Sirpb1b_Cd47_DCs_CD8_Tcells	0.944026	0.991879	0.61595	0.757353	1.0009	0.852653	0.343856	1	0.808669	TA33.Combo
TA33.Combo	TA33.Combo	TAMs	CD4_Tcells	H2.T22	Klrk1	H2.T22_Klrk1	H2.T22_Klrk1_Macrophages_CD4_Tcells	0.971578	0.987819	0.744344	0.616799	0.838172	1.001	0.35237	1	0.808635	TA33.Combo
TA33.Combo	TA33.Combo	CD8_Tcells	CD4_Tcells	Ccl5	Ccr5	Ccl5_Ccr5	Ccl5_Ccr5_CD8_Tcells_CD4_Tcells	0.449536	0.444896	0.929299	0.938348	0.699036	0.981005	0.790434	1	0.808586	TA33.Combo
TA33.Combo	TA33.Combo	TAMs	CD8_Tcells	H2.K1	Klrd1	H2.K1_Klrd1	H2.K1_Klrd1_Macrophages_CD8_Tcells	0.900522	0.967517	0.431278	0.430995	0.751249	0.829008	0.905972	1	0.808564	TA33.Combo
TA33.Combo	TA33.Combo	TAMs	DCs	Siglec1	Cd47	Siglec1_Cd47	Siglec1_Cd47_Macrophages_DCs	0.87065	0.834687	0.474548	0.444005	0.593183	1.001	0.944818	1	0.808491	TA33.Combo
TA33.Combo	TA33.Combo	DCs	CD4_Tcells	H2.D1	Cd8a	H2.D1_Cd8a	H2.D1_Cd8a_DCs_CD4_Tcells	0.774652	0.950116	0.479355	0.488122	0.825413	0.925027	0.754084	1	0.808441	TA33.Combo
TA33.Combo	TA33.Combo	TAMs	CD4_Tcells	Itgal	Cd226	Itgal_Cd226	Itgal_Cd226_Macrophages_CD4_Tcells	0.811485	0.791183	0.707579	0.644231	0.43893	1.001	0.933115	1	0.808381	TA33.Combo
TA33.Combo	TA33.Combo	TAMs	TAMs	Lilra6	Lair1	Lilra6_Lair1	Lilra6_Lair1_Macrophages_Macrophages	0.834687	0.728538	0.562217	0.612839	0.478238	1.00051	1.001	1	0.808147	TA33.Combo
TA33.Combo	TA33.Combo	TAMs	TAMs	Ifng	Ifngr2	Ifng_Ifngr2	Ifng_Ifngr2_Macrophages_Macrophages	0.992459	0.981439	0.550905	0.5806	1.001	0.294033	1.001	1	0.808122	TA33.Combo
TA33.Combo	TA33.Combo	CD8_Tcells	DCs	Csf2	Il3ra	Csf2_Il3ra	Csf2_Il3ra_CD8_Tcells_DCs	0.983759	0.937935	0.721719	0.758484	0.671942	0.845793	0.629356	1	0.808007	TA33.Combo
TA33.Combo	TA33.Combo	CD4_Tcells	CD4_Tcells	Cd48	Cd2	Cd48_Cd2	Cd48_Cd2_CD4_Tcells_CD4_Tcells	0.758121	0.774942	0.667986	0.701357	0.728873	0.666736	1.001	1	0.807969	TA33.Combo
TA33.Combo	TA33.Combo	CD8_Tcells	TAMs	H2.K1	Klrk1	H2.K1_Klrk1	H2.K1_Klrk1_CD8_Tcells_Macrophages	0.731439	0.910093	0.997172	0.994344	0.66217	0.581891	0.787057	1	0.80794	TA33.Combo
TA33.Combo	TA33.Combo	CD4_Tcells	CD4_Tcells	H2.Q7	Klre1	H2.Q7_Klre1	H2.Q7_Klre1_CD4_Tcells_CD4_Tcells	0.776682	0.87819	0.934955	0.80543	0.825514	1.001	0.656523	0.666667	0.807889	TA33.Combo
TA33.Combo	TA33.Combo	CD8_Tcells	CD4_Tcells	H2.D1	Klrc1	H2.D1_Klrc1	H2.D1_Klrc1_CD8_Tcells_CD4_Tcells	0.689095	0.904292	0.952206	0.895928	0.825413	0.39503	0.905981	1	0.807864	TA33.Combo
TA33.Combo	TA33.Combo	TAMs	DCs	H2.T23	Klri1	H2.T23_Klri1	H2.T23_Klri1_Macrophages_DCs	0.932425	0.977958	0.25905	0.294118	0.71911	1.001	0.895155	1	0.80784	TA33.Combo
TA33.Combo	TA33.Combo	CD8_Tcells	CD4_Tcells	Cd2	Cd53	Cd2_Cd53	Cd2_Cd53_CD8_Tcells_CD4_Tcells	0.638051	0.694316	0.732749	0.801471	0.607561	0.804813	1.001	1	0.807778	TA33.Combo
TA33.Combo	TA33.Combo	DCs	CD4_Tcells	H2.Aa	Lag3	H2.Aa_Lag3	H2.Aa_Lag3_DCs_CD4_Tcells	0.531903	0.570766	0.890271	0.809389	0.443145	1.001	1.001	1	0.807718	TA33.Combo
TA33.Combo	TA33.Combo	CD4_Tcells	CD8_Tcells	H2.T24	Klrc1	H2.T24_Klrc1	H2.T24_Klrc1_CD4_Tcells_CD8_Tcells	0.893271	0.820476	0.758767	0.718891	0.712639	0.536948	1.001	1	0.807715	TA33.Combo
TA33.Combo	TA33.Combo	TAMs	CD4_Tcells	Icam1	Itgb2	Icam1_Itgb2	Icam1_Itgb2_Macrophages_CD4_Tcells	0.887181	0.809165	0.804016	0.792986	0.629932	1.001	0.568281	1	0.807648	TA33.Combo
TA33.Combo	TA33.Combo	TAMs	DCs	H2.M3	Klri1	H2.M3_Klri1	H2.M3_Klri1_Macrophages_DCs	0.875	0.954756	0.25905	0.294118	0.772078	0.986689	0.895155	1	0.807564	TA33.Combo
TA33.Combo	TA33.Combo	CD4_Tcells	CD8_Tcells	H2.K1	Klrd1	H2.K1_Klrd1	H2.K1_Klrd1_CD4_Tcells_CD8_Tcells	0.702436	0.807425	0.431278	0.430995	0.751249	1.001	0.905972	1	0.807381	TA33.Combo
TA33.Combo	TA33.Combo	TAMs	TAMs	Il15	Il2rb	Il15_Il2rb	Il15_Il2rb_Macrophages_Macrophages	0.908353	0.926334	0.949943	0.900452	0.82521	1.001	0.174974	1	0.807288	TA33.Combo
TA33.Combo	TA33.Combo	DCs	CD4_Tcells	H2.Q7	Aplp2	H2.Q7_Aplp2	H2.Q7_Aplp2_DCs_CD4_Tcells	0.906903	0.955336	0.403846	0.388575	0.825514	0.934856	0.755166	1	0.807144	TA33.Combo
TA33.Combo	TA33.Combo	TAMs	DCs	Icam1	Il2rg	Icam1_Il2rg	Icam1_Il2rg_Macrophages_DCs	0.887181	0.809165	0.758767	0.8931	0.596285	1.001	0.571121	1	0.807085	TA33.Combo
TA33.Combo	TA33.Combo	TAMs	CD4_Tcells	H2.Aa	Cd4	H2.Aa_Cd4	H2.Aa_Cd4_Macrophages_CD4_Tcells	0.665313	0.716357	0.779695	0.753394	0.443145	0.940887	1.001	1	0.807069	TA33.Combo
TA33.Combo	TA33.Combo	CD4_Tcells	CD8_Tcells	H2.T23	Klrk1	H2.T23_Klrk1	H2.T23_Klrk1_CD4_Tcells_CD8_Tcells	0.775522	0.87645	0.811652	0.887443	0.701301	0.667091	0.797938	1	0.806977	TA33.Combo
TA33.Combo	TA33.Combo	DCs	CD8_Tcells	Gm7030	Klrd1	Gm7030_Klrd1	Gm7030_Klrd1_DCs_CD8_Tcells	0.923434	0.988399	0.431278	0.430995	0.702496	0.845945	0.905972	1	0.806911	TA33.Combo
TA33.Combo	TA33.Combo	CD8_Tcells	TAMs	Csf2	Csf1r	Csf2_Csf1r	Csf2_Csf1r_CD8_Tcells_Macrophages	0.983759	0.937935	0.36086	0.266968	0.745786	0.845793	0.974003	1	0.806724	TA33.Combo
TA33.Combo	TA33.Combo	CD8_Tcells	CD4_Tcells	Prnp	Tnfrsf25	Prnp_Tnfrsf25	Prnp_Tnfrsf25_CD8_Tcells_CD4_Tcells	0.980278	0.973318	0.64621	0.586821	0.490164	0.75577	1.001	1	0.806708	TA33.Combo
TA33.Combo	TA33.Combo	TAMs	CD4_Tcells	Adam17	Notch1	Adam17_Notch1	Adam17_Notch1_Macrophages_CD4_Tcells	0.592807	0.604698	0.617647	0.598416	0.628774	1.001	1.001	1	0.80626	TA33.Combo
TA33.Combo	TA33.Combo	CD8_Tcells	TAMs	Bst2	Pira2	Bst2_Pira2	Bst2_Pira2_CD8_Tcells_Macrophages	0.705916	0.741299	0.973416	0.989253	0.854346	0.27703	1.001	1	0.80622	TA33.Combo
TA33.Combo	TA33.Combo	DCs	DCs	Tnf	Traf2	Tnf_Traf2	Tnf_Traf2_DCs_DCs	0.918213	0.854988	0.664027	0.622738	1.001	0.616362	0.68972	1	0.806178	TA33.Combo
TA33.Combo	TA33.Combo	CD4_Tcells	CD8_Tcells	Gm7030	Klrd1	Gm7030_Klrd1	Gm7030_Klrd1_CD4_Tcells_CD8_Tcells	0.786253	0.806265	0.431278	0.430995	0.702496	1.001	0.905972	1	0.806144	TA33.Combo
TA33.Combo	TA33.Combo	DCs	TAMs	Cd300c	Ptpro	Cd300c_Ptpro	Cd300c_Ptpro_DCs_Macrophages	0.419374	0.448956	0.827206	0.767251	0.64094	0.962736	1.001	1	0.806012	TA33.Combo
TA33.Combo	TA33.Combo	CD8_Tcells	DCs	H2.D1	Klrk1	H2.D1_Klrk1	H2.D1_Klrk1_CD8_Tcells_DCs	0.689095	0.904292	0.924491	0.990385	0.685821	0.39503	1.001	1	0.805997	TA33.Combo
TA33.Combo	TA33.Combo	DCs	CD4_Tcells	Ccl5	Ccr5	Ccl5_Ccr5	Ccl5_Ccr5_DCs_CD4_Tcells	0.803654	0.773782	0.929299	0.938348	0.699036	0.623609	0.790434	1	0.805937	TA33.Combo
TA33.Combo	TA33.Combo	DCs	TAMs	Grn	Sort1	Grn_Sort1	Grn_Sort1_DCs_Macrophages	0.561485	0.610499	0.860294	0.806561	0.480058	0.933064	1.001	1	0.80559	TA33.Combo
TA33.Combo	TA33.Combo	DCs	CD4_Tcells	Gm7030	Cd8a	Gm7030_Cd8a	Gm7030_Cd8a_DCs_CD4_Tcells	0.923434	0.988399	0.479355	0.488122	0.793653	0.845945	0.754084	1	0.805556	TA33.Combo
TA33.Combo	TA33.Combo	CD8_Tcells	TAMs	Icam2	Itgb2	Icam2_Itgb2	Icam2_Itgb2_CD8_Tcells_Macrophages	0.633411	0.608469	0.762443	0.855486	0.505367	0.896463	1.001	1	0.805456	TA33.Combo
TA33.Combo	TA33.Combo	DCs	CD8_Tcells	H2.M3	Klrd1	H2.M3_Klrd1	H2.M3_Klrd1_DCs_CD8_Tcells	0.736369	0.825116	0.431278	0.430995	0.713457	1.001	0.905972	1	0.805385	TA33.Combo
TA33.Combo	TA33.Combo	CD8_Tcells	TAMs	Vegfb	Flt1	Vegfb_Flt1	Vegfb_Flt1_CD8_Tcells_Macrophages	0.50522	0.5058	0.894796	0.83371	0.460531	1.001	1.001	1	0.805383	TA33.Combo
TA33.Combo	TA33.Combo	CD8_Tcells	CD4_Tcells	H2.Q7	Cd8a	H2.Q7_Cd8a	H2.Q7_Cd8a_CD8_Tcells_CD4_Tcells	0.839617	0.972738	0.479355	0.488122	0.825514	0.8627	0.754084	1	0.805369	TA33.Combo
TA33.Combo	TA33.Combo	TAMs	CD4_Tcells	H2.K1	Cd8a	H2.K1_Cd8a	H2.K1_Cd8a_Macrophages_CD4_Tcells	0.900522	0.967517	0.479355	0.488122	0.831026	0.829008	0.754084	1	0.805313	TA33.Combo
TA33.Combo	TA33.Combo	TAMs	CD8_Tcells	Icam1	Il2rg	Icam1_Il2rg	Icam1_Il2rg_Macrophages_CD8_Tcells	0.887181	0.809165	0.711538	0.781674	0.547431	1.001	0.68857	1	0.805297	TA33.Combo
TA33.Combo	TA33.Combo	TAMs	CD4_Tcells	H2.Q7	Aplp2	H2.Q7_Aplp2	H2.Q7_Aplp2_Macrophages_CD4_Tcells	0.975348	0.987239	0.403846	0.388575	0.825514	0.871955	0.755166	1	0.805023	TA33.Combo
TA33.Combo	TA33.Combo	DCs	DCs	Tnf	Tnfrsf21	Tnf_Tnfrsf21	Tnf_Tnfrsf21_DCs_DCs	0.918213	0.854988	0.65526	0.664876	1.001	0.616362	0.665975	1	0.805001	TA33.Combo
TA33.Combo	TA33.Combo	TAMs	CD4_Tcells	C3	Itgb2	C3_Itgb2	C3_Itgb2_Macrophages_CD4_Tcells	0.923434	0.866879	0.804016	0.792986	0.566891	1.001	0.568281	1	0.804972	TA33.Combo
TA33.Combo	TA33.Combo	CD4_Tcells	DCs	Csf1	Csf1r	Csf1_Csf1r	Csf1_Csf1r_CD4_Tcells_DCs	0.969548	0.964037	0.563348	0.573247	0.628472	1.001	0.664932	1	0.804916	TA33.Combo
TA33.Combo	TA33.Combo	CD8_Tcells	CD4_Tcells	Tnf	Tnfrsf1b	Tnf_Tnfrsf1b	Tnf_Tnfrsf1b_CD8_Tcells_CD4_Tcells	0.957077	0.893271	0.281391	0.252545	0.841518	0.963994	0.831403	1	0.804843	TA33.Combo
TA33.Combo	TA33.Combo	CD8_Tcells	CD8_Tcells	Gm7030	Klri2	Gm7030_Klri2	Gm7030_Klri2_CD8_Tcells_CD8_Tcells	0.796404	0.927494	0.815611	0.688631	0.702496	0.844695	1.001	0.666667	0.804821	TA33.Combo
TA33.Combo	TA33.Combo	CD4_Tcells	CD4_Tcells	Gm7030	Cd8a	Gm7030_Cd8a	Gm7030_Cd8a_CD4_Tcells_CD4_Tcells	0.786253	0.806265	0.479355	0.488122	0.793653	1.001	0.754084	1	0.804789	TA33.Combo
TA33.Combo	TA33.Combo	CD8_Tcells	DCs	Xcl1	Xcr1	Xcl1_Xcr1	Xcl1_Xcr1_CD8_Tcells_DCs	0.850348	0.74768	0.977941	0.903846	0.575964	1.001	0.843979	0.666667	0.804586	TA33.Combo
TA33.Combo	TA33.Combo	CD8_Tcells	CD8_Tcells	H2.K1	Cd8a	H2.K1_Cd8a	H2.K1_Cd8a_CD8_Tcells_CD8_Tcells	0.731439	0.910093	0.670249	0.673077	0.751249	0.581891	1.001	1	0.804428	TA33.Combo
TA33.Combo	TA33.Combo	TAMs	CD4_Tcells	C4b	Cr1l	C4b_Cr1l	C4b_Cr1l_Macrophages_CD4_Tcells	0.989849	0.99652	0.46069	0.460407	0.426478	1.001	0.945089	1	0.804383	TA33.Combo
TA33.Combo	TA33.Combo	TAMs	CD4_Tcells	H2.T23	Klrk1	H2.T23_Klrk1	H2.T23_Klrk1_Macrophages_CD4_Tcells	0.932425	0.977958	0.744344	0.616799	0.836582	1.001	0.35237	1	0.804286	TA33.Combo
TA33.Combo	TA33.Combo	DCs	CD4_Tcells	Cxcl9	Cxcr3	Cxcl9_Cxcr3	Cxcl9_Cxcr3_DCs_CD4_Tcells	0.917343	0.837007	0.514706	0.513009	0.644355	0.789173	1.001	1	0.80426	TA33.Combo
TA33.Combo	TA33.Combo	DCs	CD4_Tcells	Tyrobp	Klrd1	Tyrobp_Klrd1	Tyrobp_Klrd1_DCs_CD4_Tcells	0.579176	0.675754	0.858032	0.73586	0.667893	0.959733	0.77327	1	0.804218	TA33.Combo
TA33.Combo	TA33.Combo	CD4_Tcells	CD4_Tcells	H2.T22	Cd8a	H2.T22_Cd8a	H2.T22_Cd8a_CD4_Tcells_CD4_Tcells	0.854988	0.938805	0.479355	0.488122	0.838172	0.851984	0.754084	1	0.804146	TA33.Combo
TA33.Combo	TA33.Combo	CD4_Tcells	CD4_Tcells	H2.K1	Cd8a	H2.K1_Cd8a	H2.K1_Cd8a_CD4_Tcells_CD4_Tcells	0.702436	0.807425	0.479355	0.488122	0.831026	1.001	0.754084	1	0.80413	TA33.Combo
TA33.Combo	TA33.Combo	CD8_Tcells	CD4_Tcells	Slamf7	Slamf7	Slamf7_Slamf7	Slamf7_Slamf7_CD8_Tcells_CD4_Tcells	0.769432	0.87181	0.997738	0.989819	0.487994	0.878439	0.643635	1	0.804078	TA33.Combo
TA33.Combo	TA33.Combo	DCs	CD8_Tcells	Sectm1a	Cd7	Sectm1a_Cd7	Sectm1a_Cd7_DCs_CD8_Tcells	0.99594	0.968097	0.949943	0.998303	0.529983	0.670348	1.001	0.666667	0.804023	TA33.Combo
TA33.Combo	TA33.Combo	TAMs	DCs	C4b	Nrp1	C4b_Nrp1	C4b_Nrp1_Macrophages_DCs	0.989849	0.99652	0.715781	0.764706	0.460043	1.001	0.629322	1	0.803966	TA33.Combo
TA33.Combo	TA33.Combo	DCs	CD8_Tcells	Selplg	Sell	Selplg_Sell	Selplg_Sell_DCs_CD8_Tcells	0.555104	0.62761	0.652149	0.63009	0.893865	1.001	0.69474	1	0.80368	TA33.Combo
TA33.Combo	TA33.Combo	DCs	DCs	Sirpb1b	Cd47	Sirpb1b_Cd47	Sirpb1b_Cd47_DCs_DCs	0.944026	0.991879	0.474548	0.444005	0.597236	0.852653	0.944818	1	0.803656	TA33.Combo
TA33.Combo	TA33.Combo	DCs	CD4_Tcells	B2m	Klrd1	B2m_Klrd1	B2m_Klrd1_DCs_CD4_Tcells	0.788283	0.962297	0.858032	0.73586	0.663785	0.709043	0.77327	1	0.803055	TA33.Combo
TA33.Combo	TA33.Combo	DCs	TAMs	Alcam	Nrp1	Alcam_Nrp1	Alcam_Nrp1_DCs_Macrophages	0.475058	0.456497	0.902715	0.86595	0.542701	0.974048	0.950951	1	0.802968	TA33.Combo
TA33.Combo	TA33.Combo	TAMs	DCs	Spon1	Lrp8	Spon1_Lrp8	Spon1_Lrp8_Macrophages_DCs	0.910673	0.966357	0.400452	0.42336	0.507133	1.001	0.959051	1	0.802934	TA33.Combo
TA33.Combo	TA33.Combo	CD4_Tcells	CD4_Tcells	Ccl5	Ccr5	Ccl5_Ccr5	Ccl5_Ccr5_CD4_Tcells_CD4_Tcells	0.761601	0.694896	0.929299	0.938348	0.699036	0.665573	0.790434	1	0.802852	TA33.Combo
TA33.Combo	TA33.Combo	TAMs	TAMs	Lgals3	Eng	Lgals3_Eng	Lgals3_Eng_Macrophages_Macrophages	0.458237	0.422854	0.91233	0.970588	0.445433	0.988161	1.001	1	0.802766	TA33.Combo
TA33.Combo	TA33.Combo	DCs	CD8_Tcells	Il18	Il18rap	Il18_Il18rap	Il18_Il18rap_DCs_CD8_Tcells	0.931265	0.907483	0.968326	0.992647	0.41825	0.570457	0.927096	1	0.802611	TA33.Combo
TA33.Combo	TA33.Combo	CD8_Tcells	DCs	Csf1	Csf3r	Csf1_Csf3r	Csf1_Csf3r_CD8_Tcells_DCs	0.968097	0.957657	0.948529	0.922794	0.628472	0.732936	0.554857	1	0.802467	TA33.Combo
TA33.Combo	TA33.Combo	CD4_Tcells	TAMs	Cd47	Siglec1	Cd47_Siglec1	Cd47_Siglec1_CD4_Tcells_Macrophages	0.727378	0.801624	0.897907	0.860577	0.520197	0.648439	1.001	1	0.80223	TA33.Combo
TA33.Combo	TA33.Combo	TAMs	CD4_Tcells	Cd38	Pecam1	Cd38_Pecam1	Cd38_Pecam1_Macrophages_CD4_Tcells	0.736369	0.686195	0.477376	0.483032	0.673861	1.001	0.946508	1	0.802142	TA33.Combo
TA33.Combo	TA33.Combo	TAMs	CD4_Tcells	H2.Q4	Klrk1	H2.Q4_Klrk1	H2.Q4_Klrk1_Macrophages_CD4_Tcells	0.956497	0.992459	0.744344	0.616799	0.825514	0.979837	0.35237	1	0.802128	TA33.Combo
TA33.Combo	TA33.Combo	DCs	CD4_Tcells	H2.Q6	Klrk1	H2.Q6_Klrk1	H2.Q6_Klrk1_DCs_CD4_Tcells	0.933875	0.972158	0.744344	0.616799	0.825514	1.001	0.35237	1	0.802079	TA33.Combo
TA33.Combo	TA33.Combo	TAMs	DCs	H2.Q4	Klri1	H2.Q4_Klri1	H2.Q4_Klri1_Macrophages_DCs	0.956497	0.992459	0.25905	0.294118	0.685894	0.979837	0.895155	1	0.801991	TA33.Combo
TA33.Combo	TA33.Combo	DCs	DCs	H2.Q6	Klri1	H2.Q6_Klri1	H2.Q6_Klri1_DCs_DCs	0.933875	0.972158	0.25905	0.294118	0.685894	1.001	0.895155	1	0.801941	TA33.Combo
TA33.Combo	TA33.Combo	DCs	CD4_Tcells	Il18	Il18r1	Il18_Il18r1	Il18_Il18r1_DCs_CD4_Tcells	0.931265	0.907483	0.734163	0.75	0.578715	0.570457	1.001	1	0.801938	TA33.Combo
TA33.Combo	TA33.Combo	DCs	CD8_Tcells	H2.Ab1	Lag3	H2.Ab1_Lag3	H2.Ab1_Lag3_DCs_CD8_Tcells	0.62268	0.7558	0.661482	0.598982	0.700646	1.001	0.790239	1	0.801893	TA33.Combo
TA33.Combo	TA33.Combo	CD8_Tcells	CD8_Tcells	Itgal	Cd226	Itgal_Cd226	Itgal_Cd226_CD8_Tcells_CD8_Tcells	0.734629	0.860789	0.837104	0.888009	0.335844	0.813136	1.001	1	0.801708	TA33.Combo
TA33.Combo	TA33.Combo	TAMs	CD8_Tcells	Lyz2	Itgal	Lyz2_Itgal	Lyz2_Itgal_Macrophages_CD8_Tcells	0.480858	0.470998	0.763857	0.885181	0.697007	0.998531	0.813136	1	0.80152	TA33.Combo
TA33.Combo	TA33.Combo	TAMs	CD4_Tcells	Itgb2	Cd82	Itgb2_Cd82	Itgb2_Cd82_Macrophages_CD4_Tcells	0.732599	0.828016	0.450792	0.441742	0.605024	1.001	0.975402	1	0.801333	TA33.Combo
TA33.Combo	TA33.Combo	CD4_Tcells	TAMs	L1cam	Nrp1	L1cam_Nrp1	L1cam_Nrp1_CD4_Tcells_Macrophages	0.469258	0.479118	0.902715	0.86595	0.522149	0.976314	0.950951	1	0.801322	TA33.Combo
TA33.Combo	TA33.Combo	TAMs	CD8_Tcells	H2.Ab1	Lag3	H2.Ab1_Lag3	H2.Ab1_Lag3_Macrophages_CD8_Tcells	0.710267	0.74652	0.661482	0.598982	0.700646	0.957964	0.790239	1	0.801246	TA33.Combo
TA33.Combo	TA33.Combo	CD4_Tcells	CD8_Tcells	H2.M3	Klrc1	H2.M3_Klrc1	H2.M3_Klrc1_CD4_Tcells_CD8_Tcells	0.722448	0.768852	0.758767	0.718891	0.713457	0.607532	1.001	1	0.801078	TA33.Combo
TA33.Combo	TA33.Combo	DCs	CD4_Tcells	H2.D1	Klre1	H2.D1_Klre1	H2.D1_Klre1_DCs_CD4_Tcells	0.774652	0.950116	0.934955	0.80543	0.825413	0.925027	0.656523	0.666667	0.801034	TA33.Combo
TA33.Combo	TA33.Combo	DCs	CD4_Tcells	H2.M3	Cd8a	H2.M3_Cd8a	H2.M3_Cd8a_DCs_CD4_Tcells	0.736369	0.825116	0.479355	0.488122	0.786252	1.001	0.754084	1	0.80097	TA33.Combo
TA33.Combo	TA33.Combo	CD4_Tcells	CD8_Tcells	H2.D1	Klri2	H2.D1_Klri2	H2.D1_Klri2_CD4_Tcells_CD8_Tcells	0.686485	0.785093	0.815611	0.688631	0.748449	0.901746	1.001	0.666667	0.800962	TA33.Combo
TA33.Combo	TA33.Combo	CD8_Tcells	CD8_Tcells	H2.D1	Klrc2	H2.D1_Klrc2	H2.D1_Klrc2_CD8_Tcells_CD8_Tcells	0.689095	0.904292	0.897907	0.830882	0.748449	0.39503	1.001	1	0.800928	TA33.Combo
TA33.Combo	TA33.Combo	CD4_Tcells	CD4_Tcells	H2.Q7	Aplp2	H2.Q7_Aplp2	H2.Q7_Aplp2_CD4_Tcells_CD4_Tcells	0.776682	0.87819	0.403846	0.388575	0.825514	1.001	0.755166	1	0.800888	TA33.Combo
TA33.Combo	TA33.Combo	TAMs	DCs	Pira2	Lair1	Pira2_Lair1	Pira2_Lair1_Macrophages_DCs	0.951276	0.979118	0.427319	0.425339	0.475113	1.001	0.936538	1	0.800696	TA33.Combo
TA33.Combo	TA33.Combo	TAMs	TAMs	Lyz2	Itgal	Lyz2_Itgal	Lyz2_Itgal_Macrophages_Macrophages	0.480858	0.470998	0.848982	0.823247	0.492354	0.998531	1.001	1	0.800654	TA33.Combo
TA33.Combo	TA33.Combo	CD8_Tcells	CD4_Tcells	H2.K1	Klrd1	H2.K1_Klrd1	H2.K1_Klrd1_CD8_Tcells_CD4_Tcells	0.731439	0.910093	0.858032	0.73586	0.831026	0.581891	0.77327	1	0.80065	TA33.Combo
TA33.Combo	TA33.Combo	CD8_Tcells	TAMs	Vegfb	Nrp1	Vegfb_Nrp1	Vegfb_Nrp1_CD8_Tcells_Macrophages	0.50522	0.5058	0.902715	0.86595	0.460531	1.001	0.950951	1	0.800388	TA33.Combo
TA33.Combo	TA33.Combo	CD4_Tcells	CD4_Tcells	H2.T24	Klrd1	H2.T24_Klrd1	H2.T24_Klrd1_CD4_Tcells_CD4_Tcells	0.893271	0.820476	0.858032	0.73586	0.838172	0.536948	0.77327	1	0.800368	TA33.Combo
TA33.Combo	TA33.Combo	TAMs	DCs	Siglec1	Spn	Siglec1_Spn	Siglec1_Spn_Macrophages_DCs	0.87065	0.834687	0.763009	0.834276	0.593183	1.001	0.556533	1	0.800338	TA33.Combo
TA33.Combo	TA33.Combo	DCs	CD8_Tcells	B2m	Tap1	B2m_Tap1	B2m_Tap1_DCs_CD8_Tcells	0.788283	0.962297	0.706448	0.874434	0.791136	0.709043	0.635798	1	0.800285	TA33.Combo
TA33.Combo	TA33.Combo	CD8_Tcells	CD8_Tcells	H2.K1	Klrk1	H2.K1_Klrk1	H2.K1_Klrk1_CD8_Tcells_CD8_Tcells	0.731439	0.910093	0.811652	0.887443	0.751249	0.581891	0.797938	1	0.800232	TA33.Combo
TA33.Combo	TA33.Combo	TAMs	DCs	Hdc	Hrh2	Hdc_Hrh2	Hdc_Hrh2_Macrophages_DCs	0.810325	0.849188	0.823529	0.7681	0.366895	1.001	0.807301	1	0.800128	TA33.Combo
TA33.Combo	TA33.Combo	TAMs	DCs	Icam1	Spn	Icam1_Spn	Icam1_Spn_Macrophages_DCs	0.887181	0.809165	0.763009	0.834276	0.596285	1.001	0.556533	1	0.800106	TA33.Combo
TA33.Combo	TA33.Combo	DCs	TAMs	Cd47	Siglec1	Cd47_Siglec1	Cd47_Siglec1_DCs_Macrophages	0.472158	0.438225	0.897907	0.860577	0.520197	0.944818	1.001	1	0.800075	TA33.Combo
TA33.Combo	TA33.Combo	DCs	TAMs	Hp	Apoa1	Hp_Apoa1	Hp_Apoa1_DCs_Macrophages	0.927494	0.922854	0.942025	0.946833	0.563668	0.365942	1.001	1	0.800036	TA33.Combo
TA33.Combo	TA33.Combo	TAMs	TAMs	Tnf	Traf2	Tnf_Traf2	Tnf_Traf2_Macrophages_Macrophages	0.659803	0.605568	0.868495	0.923643	1.001	0.753912	0.516279	1	0.799991	TA33.Combo
TA33.Combo	TA33.Combo	CD8_Tcells	TAMs	Bst2	Pirb	Bst2_Pirb	Bst2_Pirb_CD8_Tcells_Macrophages	0.705916	0.741299	0.907805	0.978507	0.854346	0.27703	1.001	1	0.799857	TA33.Combo
TA33.Combo	TA33.Combo	CD4_Tcells	CD8_Tcells	H2.T22	Klrd1	H2.T22_Klrd1	H2.T22_Klrd1_CD4_Tcells_CD8_Tcells	0.854988	0.938805	0.431278	0.430995	0.712639	0.851984	0.905972	1	0.799771	TA33.Combo
TA33.Combo	TA33.Combo	CD4_Tcells	DCs	Cd47	Sirpb1b	Cd47_Sirpb1b	Cd47_Sirpb1b_CD4_Tcells_DCs	0.727378	0.801624	0.966346	0.996606	0.551347	0.648439	0.852653	1	0.799736	TA33.Combo
TA33.Combo	TA33.Combo	DCs	CD8_Tcells	Lgals3	Anxa2	Lgals3_Anxa2	Lgals3_Anxa2_DCs_CD8_Tcells	0.74884	0.88109	0.784219	0.835407	0.530304	0.922276	0.72103	1	0.799731	TA33.Combo
TA33.Combo	TA33.Combo	TAMs	TAMs	Lilra5	Lair1	Lilra5_Lair1	Lilra5_Lair1_Macrophages_Macrophages	0.756381	0.716937	0.562217	0.612839	0.471041	1.001	1.001	1	0.799538	TA33.Combo
TA33.Combo	TA33.Combo	TAMs	DCs	H2.T24	Klri1	H2.T24_Klri1	H2.T24_Klri1_Macrophages_DCs	0.939385	0.868329	0.25905	0.294118	0.720525	1.001	0.895155	1	0.79952	TA33.Combo
TA33.Combo	TA33.Combo	DCs	CD8_Tcells	H2.K1	Klrd1	H2.K1_Klrd1	H2.K1_Klrd1_DCs_CD8_Tcells	0.832367	0.975348	0.431278	0.430995	0.751249	0.804769	0.905972	1	0.799497	TA33.Combo
TA33.Combo	TA33.Combo	DCs	CD4_Tcells	H2.DMa	Cd4	H2.DMa_Cd4	H2.DMa_Cd4_DCs_CD4_Tcells	0.545824	0.581787	0.779695	0.753394	0.464601	1.001	1.001	1	0.799492	TA33.Combo
TA33.Combo	TA33.Combo	TAMs	DCs	H2.T22	Cd8a	H2.T22_Cd8a	H2.T22_Cd8a_Macrophages_DCs	0.971578	0.987819	0.468891	0.475396	0.720525	1.001	0.622758	1	0.799354	TA33.Combo
TA33.Combo	TA33.Combo	TAMs	TAMs	H2.DMa	Cd74	H2.DMa_Cd74	H2.DMa_Cd74_Macrophages_Macrophages	0.634281	0.767981	0.684955	0.768665	0.474369	0.945107	0.947603	1	0.79917	TA33.Combo
TA33.Combo	TA33.Combo	TAMs	CD8_Tcells	Il27	Il27ra	Il27_Il27ra	Il27_Il27ra_Macrophages_CD8_Tcells	0.972738	0.983759	0.30543	0.256222	0.73046	1.001	0.803985	1	0.799087	TA33.Combo
TA33.Combo	TA33.Combo	DCs	TAMs	Spn	Siglec1	Spn_Siglec1	Spn_Siglec1_DCs_Macrophages	0.733469	0.801044	0.897907	0.860577	0.590318	0.556533	1.001	1	0.799058	TA33.Combo
TA33.Combo	TA33.Combo	TAMs	TAMs	Sectm1a	Cd7	Sectm1a_Cd7	Sectm1a_Cd7_Macrophages_Macrophages	0.982889	0.970998	0.983597	0.952489	0.600264	1.001	0.247538	1	0.798965	TA33.Combo
TA33.Combo	TA33.Combo	CD4_Tcells	CD8_Tcells	Lgals1	Ptprc	Lgals1_Ptprc	Lgals1_Ptprc_CD4_Tcells_CD8_Tcells	0.765661	0.725058	0.640837	0.83767	0.61822	1.001	0.689763	1	0.798933	TA33.Combo
TA33.Combo	TA33.Combo	TAMs	CD8_Tcells	Fbn1	Itgb1	Fbn1_Itgb1	Fbn1_Itgb1_Macrophages_CD8_Tcells	0.985209	0.969548	0.396493	0.307692	0.602078	1.001	0.860747	1	0.798883	TA33.Combo
TA33.Combo	TA33.Combo	CD4_Tcells	CD8_Tcells	H2.Q4	Klri2	H2.Q4_Klri2	H2.Q4_Klri2_CD4_Tcells_CD8_Tcells	0.718097	0.75232	0.815611	0.688631	0.748365	0.889903	1.001	0.666667	0.798877	TA33.Combo
TA33.Combo	TA33.Combo	CD4_Tcells	CD4_Tcells	B2m	Tap1	B2m_Tap1	B2m_Tap1_CD4_Tcells_CD4_Tcells	0.743619	0.866009	0.835973	0.90526	0.663785	0.695898	0.757272	1	0.798731	TA33.Combo
TA33.Combo	TA33.Combo	CD8_Tcells	DCs	H2.M3	Klrk1	H2.M3_Klrk1	H2.M3_Klrk1_CD8_Tcells_DCs	0.642981	0.698376	0.924491	0.990385	0.772078	0.390707	1.001	1	0.79865	TA33.Combo
TA33.Combo	TA33.Combo	TAMs	TAMs	Siglec1	Cd47	Siglec1_Cd47	Siglec1_Cd47_Macrophages_Macrophages	0.87065	0.834687	0.74095	0.868495	0.651911	1.001	0.481588	1	0.798648	TA33.Combo
TA33.Combo	TA33.Combo	CD8_Tcells	TAMs	Itgb2	Icam1	Itgb2_Icam1	Itgb2_Icam1_CD8_Tcells_Macrophages	0.682715	0.838167	0.916007	0.842195	0.566381	0.584167	1.001	1	0.798515	TA33.Combo
TA33.Combo	TA33.Combo	DCs	TAMs	Tgm2	Itga4	Tgm2_Itga4	Tgm2_Itga4_DCs_Macrophages	0.576856	0.600638	0.8931	0.967195	0.613553	0.65721	1.001	1	0.798443	TA33.Combo
TA33.Combo	TA33.Combo	DCs	TAMs	Sct	Gpr84	Sct_Gpr84	Sct_Gpr84_DCs_Macrophages	0.948376	0.837587	0.334559	0.450509	0.501877	1.001	1.001	1	0.798232	TA33.Combo
TA33.Combo	TA33.Combo	DCs	CD4_Tcells	H2.Q4	Klrk1	H2.Q4_Klrk1	H2.Q4_Klrk1_DCs_CD4_Tcells	0.900522	0.958817	0.744344	0.616799	0.825514	1.001	0.35237	1	0.798188	TA33.Combo
TA33.Combo	TA33.Combo	CD4_Tcells	CD4_Tcells	Cd40lg	Itgb2	Cd40lg_Itgb2	Cd40lg_Itgb2_CD4_Tcells_CD4_Tcells	0.721288	0.62558	0.804016	0.792986	0.747781	1.001	0.568281	1	0.798166	TA33.Combo
TA33.Combo	TA33.Combo	DCs	CD4_Tcells	Gm7030	Klre1	Gm7030_Klre1	Gm7030_Klre1_DCs_CD4_Tcells	0.923434	0.988399	0.934955	0.80543	0.793653	0.845945	0.656523	0.666667	0.798149	TA33.Combo
TA33.Combo	TA33.Combo	DCs	CD8_Tcells	Lyz2	Itgal	Lyz2_Itgal	Lyz2_Itgal_DCs_CD8_Tcells	0.857889	0.936485	0.763857	0.885181	0.697007	0.556981	0.813136	1	0.798138	TA33.Combo
TA33.Combo	TA33.Combo	DCs	DCs	H2.Q4	Klri1	H2.Q4_Klri1	H2.Q4_Klri1_DCs_DCs	0.900522	0.958817	0.25905	0.294118	0.685894	1.001	0.895155	1	0.79805	TA33.Combo
TA33.Combo	TA33.Combo	CD8_Tcells	CD4_Tcells	H2.Q7	Klre1	H2.Q7_Klre1	H2.Q7_Klre1_CD8_Tcells_CD4_Tcells	0.839617	0.972738	0.934955	0.80543	0.825514	0.8627	0.656523	0.666667	0.797962	TA33.Combo
TA33.Combo	TA33.Combo	DCs	DCs	H2.T22	Klri1	H2.T22_Klri1	H2.T22_Klri1_DCs_DCs	0.947796	0.990719	0.25905	0.294118	0.720525	0.926238	0.895155	1	0.79796	TA33.Combo
TA33.Combo	TA33.Combo	TAMs	CD4_Tcells	H2.K1	Klre1	H2.K1_Klre1	H2.K1_Klre1_Macrophages_CD4_Tcells	0.900522	0.967517	0.934955	0.80543	0.831026	0.829008	0.656523	0.666667	0.797906	TA33.Combo
TA33.Combo	TA33.Combo	TAMs	CD4_Tcells	Vcam1	Itgb2	Vcam1_Itgb2	Vcam1_Itgb2_Macrophages_CD4_Tcells	0.917343	0.840487	0.804016	0.792986	0.539209	1.001	0.568281	1	0.797651	TA33.Combo
TA33.Combo	TA33.Combo	DCs	DCs	Il18bp	Il6ra	Il18bp_Il6ra	Il18bp_Il6ra_DCs_DCs	0.970998	0.9971	0.644231	0.64819	0.659062	0.811488	0.684681	1	0.797582	TA33.Combo
TA33.Combo	TA33.Combo	DCs	DCs	Cd47	Sirpb1b	Cd47_Sirpb1b	Cd47_Sirpb1b_DCs_DCs	0.472158	0.438225	0.966346	0.996606	0.551347	0.944818	0.852653	1	0.797581	TA33.Combo
TA33.Combo	TA33.Combo	CD4_Tcells	CD8_Tcells	Ptprc	Cd247	Ptprc_Cd247	Ptprc_Cd247_CD4_Tcells_CD8_Tcells	0.646752	0.689675	0.662896	0.802602	0.518733	1.001	0.864571	1	0.797545	TA33.Combo
TA33.Combo	TA33.Combo	TAMs	CD8_Tcells	Gm7030	Klrd1	Gm7030_Klrd1	Gm7030_Klrd1_Macrophages_CD8_Tcells	0.952146	0.9942	0.431278	0.430995	0.702496	0.771542	0.905972	1	0.797387	TA33.Combo
TA33.Combo	TA33.Combo	CD4_Tcells	CD4_Tcells	Gm7030	Klre1	Gm7030_Klre1	Gm7030_Klre1_CD4_Tcells_CD4_Tcells	0.786253	0.806265	0.934955	0.80543	0.793653	1.001	0.656523	0.666667	0.797382	TA33.Combo
TA33.Combo	TA33.Combo	TAMs	DCs	Tnfrsf14	Btla	Tnfrsf14_Btla	Tnfrsf14_Btla_Macrophages_DCs	0.87616	0.909513	0.57862	0.585973	0.450884	1.001	0.856843	1	0.79731	TA33.Combo
TA33.Combo	TA33.Combo	DCs	TAMs	Lyz2	Itgal	Lyz2_Itgal	Lyz2_Itgal_DCs_Macrophages	0.857889	0.936485	0.848982	0.823247	0.492354	0.556981	1.001	1	0.797273	TA33.Combo
TA33.Combo	TA33.Combo	TAMs	TAMs	App	Fpr2	App_Fpr2	App_Fpr2_Macrophages_Macrophages	0.391531	0.300464	0.962387	0.872172	0.549569	0.968971	1.001	1	0.797136	TA33.Combo
TA33.Combo	TA33.Combo	CD4_Tcells	TAMs	Calr	Scarf1	Calr_Scarf1	Calr_Scarf1_CD4_Tcells_Macrophages	0.739849	0.799304	0.99095	0.995475	0.479357	0.539457	1.001	1	0.797101	TA33.Combo
TA33.Combo	TA33.Combo	TAMs	DCs	Cd274	Pdcd1	Cd274_Pdcd1	Cd274_Pdcd1_Macrophages_DCs	0.950116	0.959397	0.921097	0.851527	0.630234	1.001	0.30945	1	0.796959	TA33.Combo
TA33.Combo	TA33.Combo	CD4_Tcells	TAMs	Itgb2	Icam1	Itgb2_Icam1	Itgb2_Icam1_CD4_Tcells_Macrophages	0.769432	0.764211	0.916007	0.842195	0.566381	0.568281	1.001	1	0.796931	TA33.Combo
TA33.Combo	TA33.Combo	CD4_Tcells	CD4_Tcells	Clcf1	Il6st	Clcf1_Il6st	Clcf1_Il6st_CD4_Tcells_CD4_Tcells	0.653132	0.62674	0.48388	0.486425	0.668751	1.001	0.986475	1	0.796886	TA33.Combo
TA33.Combo	TA33.Combo	TAMs	TAMs	Lilr4b	Lair1	Lilr4b_Lair1	Lilr4b_Lair1_Macrophages_Macrophages	0.574536	0.575406	0.562217	0.612839	0.616725	1.001	1.001	1	0.796871	TA33.Combo
TA33.Combo	TA33.Combo	CD4_Tcells	DCs	Raet1e	Klrk1	Raet1e_Klrk1	Raet1e_Klrk1_CD4_Tcells_DCs	0.400522	0.438225	0.924491	0.990385	0.564652	0.838438	1.001	1	0.796817	TA33.Combo
TA33.Combo	TA33.Combo	CD4_Tcells	CD4_Tcells	H2.T22	Klre1	H2.T22_Klre1	H2.T22_Klre1_CD4_Tcells_CD4_Tcells	0.854988	0.938805	0.934955	0.80543	0.838172	0.851984	0.656523	0.666667	0.796739	TA33.Combo
TA33.Combo	TA33.Combo	CD4_Tcells	CD4_Tcells	H2.K1	Klre1	H2.K1_Klre1	H2.K1_Klre1_CD4_Tcells_CD4_Tcells	0.702436	0.807425	0.934955	0.80543	0.831026	1.001	0.656523	0.666667	0.796723	TA33.Combo
TA33.Combo	TA33.Combo	DCs	TAMs	App	Fpr2	App_Fpr2	App_Fpr2_DCs_Macrophages	0.585557	0.615429	0.962387	0.872172	0.549569	0.711038	1.001	1	0.796563	TA33.Combo
TA33.Combo	TA33.Combo	CD4_Tcells	CD8_Tcells	H2.T24	Cd8a	H2.T24_Cd8a	H2.T24_Cd8a_CD4_Tcells_CD8_Tcells	0.893271	0.820476	0.670249	0.673077	0.712639	0.536948	1.001	1	0.796521	TA33.Combo
TA33.Combo	TA33.Combo	TAMs	CD4_Tcells	Tyrobp	Klrd1	Tyrobp_Klrd1	Tyrobp_Klrd1_Macrophages_CD4_Tcells	0.521172	0.556845	0.858032	0.73586	0.667893	1.001	0.77327	1	0.796353	TA33.Combo
TA33.Combo	TA33.Combo	DCs	CD4_Tcells	H2.K1	Cd8a	H2.K1_Cd8a	H2.K1_Cd8a_DCs_CD4_Tcells	0.832367	0.975348	0.479355	0.488122	0.831026	0.804769	0.754084	1	0.796246	TA33.Combo
TA33.Combo	TA33.Combo	DCs	TAMs	Pltp	Apoa1	Pltp_Apoa1	Pltp_Apoa1_DCs_Macrophages	0.375	0.36949	0.942025	0.946833	0.494643	0.963997	1.001	1	0.796052	TA33.Combo
TA33.Combo	TA33.Combo	TAMs	CD4_Tcells	Gm7030	Cd8a	Gm7030_Cd8a	Gm7030_Cd8a_Macrophages_CD4_Tcells	0.952146	0.9942	0.479355	0.488122	0.793653	0.771542	0.754084	1	0.796032	TA33.Combo
TA33.Combo	TA33.Combo	TAMs	CD4_Tcells	H2.T24	Klrk1	H2.T24_Klrk1	H2.T24_Klrk1_Macrophages_CD4_Tcells	0.939385	0.868329	0.744344	0.616799	0.838172	1.001	0.35237	1	0.795995	TA33.Combo
TA33.Combo	TA33.Combo	CD4_Tcells	TAMs	Copa	Sort1	Copa_Sort1	Copa_Sort1_CD4_Tcells_Macrophages	0.490139	0.488979	0.860294	0.806561	0.480976	0.970884	1.001	1	0.795975	TA33.Combo
TA33.Combo	TA33.Combo	DCs	CD8_Tcells	Psap	Celsr1	Psap_Celsr1	Psap_Celsr1_DCs_CD8_Tcells	0.793503	0.984339	0.659219	0.606335	0.495121	0.948667	0.809913	1	0.7959	TA33.Combo
TA33.Combo	TA33.Combo	DCs	CD4_Tcells	Nampt	Adora2a	Nampt_Adora2a	Nampt_Adora2a_DCs_CD4_Tcells	0.763051	0.895302	0.915158	0.908937	0.487815	0.54483	1.001	1	0.795812	TA33.Combo
TA33.Combo	TA33.Combo	CD8_Tcells	CD4_Tcells	Furin	Notch1	Furin_Notch1	Furin_Notch1_CD8_Tcells_CD4_Tcells	0.981439	0.99826	0.617647	0.598416	0.326894	0.849055	1.001	1	0.795805	TA33.Combo
TA33.Combo	TA33.Combo	CD8_Tcells	CD8_Tcells	B2m	Klrc2	B2m_Klrc2	B2m_Klrc2_CD8_Tcells_CD8_Tcells	0.691415	0.916473	0.897907	0.830882	0.791136	0.313055	1.001	1	0.795588	TA33.Combo
TA33.Combo	TA33.Combo	TAMs	TAMs	Grn	Tnfrsf1a	Grn_Tnfrsf1a	Grn_Tnfrsf1a_Macrophages_Macrophages	0.608469	0.61891	0.62302	0.731335	0.480058	1.001	1.001	1	0.795487	TA33.Combo
TA33.Combo	TA33.Combo	CD4_Tcells	CD8_Tcells	L1cam	Ezr	L1cam_Ezr	L1cam_Ezr_CD4_Tcells_CD8_Tcells	0.469258	0.479118	0.661482	0.766403	0.60616	0.976314	1.001	1	0.795267	TA33.Combo
TA33.Combo	TA33.Combo	TAMs	CD4_Tcells	Ccl2	Ccr5	Ccl2_Ccr5	Ccl2_Ccr5_Macrophages_CD4_Tcells	0.435325	0.428654	0.929299	0.938348	0.624565	0.990759	0.790434	1	0.795262	TA33.Combo
TA33.Combo	TA33.Combo	CD8_Tcells	CD8_Tcells	Xcl1	Xcr1	Xcl1_Xcr1	Xcl1_Xcr1_CD8_Tcells_CD8_Tcells	0.850348	0.74768	0.315611	0.378676	0.673665	1.001	0.950443	1	0.795211	TA33.Combo
TA33.Combo	TA33.Combo	DCs	TAMs	C3	Itgb2	C3_Itgb2	C3_Itgb2_DCs_Macrophages	0.941415	0.883701	0.762443	0.855486	0.557948	0.490256	1.001	1	0.795121	TA33.Combo
TA33.Combo	TA33.Combo	TAMs	DCs	Apoa1	Ldlr	Apoa1_Ldlr	Apoa1_Ldlr_Macrophages_DCs	0.914153	0.924014	0.383767	0.429864	0.564697	1.001	0.878934	1	0.795088	TA33.Combo
TA33.Combo	TA33.Combo	CD4_Tcells	CD8_Tcells	B2m	Tap2	B2m_Tap2	B2m_Tap2_CD4_Tcells_CD8_Tcells	0.743619	0.866009	0.621324	0.761312	0.791136	0.695898	0.787085	1	0.795042	TA33.Combo
TA33.Combo	TA33.Combo	DCs	TAMs	Cxcl9	Dpp4	Cxcl9_Dpp4	Cxcl9_Dpp4_DCs_Macrophages	0.917343	0.837007	0.972002	0.961256	0.608355	0.789173	0.528885	1	0.795036	TA33.Combo
TA33.Combo	TA33.Combo	TAMs	DCs	H2.T23	Cd8a	H2.T23_Cd8a	H2.T23_Cd8a_Macrophages_DCs	0.932425	0.977958	0.468891	0.475396	0.71911	1.001	0.622758	1	0.795034	TA33.Combo
TA33.Combo	TA33.Combo	CD8_Tcells	TAMs	Lta	Ltbr	Lta_Ltbr	Lta_Ltbr_CD8_Tcells_Macrophages	0.656323	0.592807	0.642251	0.747172	0.644691	0.805091	1.001	1	0.79501	TA33.Combo
TA33.Combo	TA33.Combo	TAMs	TAMs	Entpd1	Adora2b	Entpd1_Adora2b	Entpd1_Adora2b_Macrophages_Macrophages	0.786253	0.815545	0.475679	0.472285	0.496095	1.001	0.996623	1	0.794766	TA33.Combo
TA33.Combo	TA33.Combo	TAMs	DCs	H2.M3	Cd8a	H2.M3_Cd8a	H2.M3_Cd8a_Macrophages_DCs	0.875	0.954756	0.468891	0.475396	0.772078	0.986689	0.622758	1	0.794758	TA33.Combo
TA33.Combo	TA33.Combo	DCs	TAMs	Sema4a	Nrp1	Sema4a_Nrp1	Sema4a_Nrp1_DCs_Macrophages	0.677784	0.74536	0.902715	0.86595	0.476074	0.745438	0.950951	1	0.794728	TA33.Combo
TA33.Combo	TA33.Combo	CD8_Tcells	DCs	H2.T23	Klrk1	H2.T23_Klrk1	H2.T23_Klrk1_CD8_Tcells_DCs	0.687645	0.87935	0.924491	0.990385	0.71911	0.306997	1.001	1	0.794674	TA33.Combo
TA33.Combo	TA33.Combo	DCs	CD4_Tcells	Cd244a	Lat	Cd244a_Lat	Cd244a_Lat_DCs_CD4_Tcells	0.480278	0.475058	0.679299	0.715781	0.605143	0.986434	1.001	1	0.794631	TA33.Combo
TA33.Combo	TA33.Combo	DCs	CD4_Tcells	H2.T22	Klrk1	H2.T22_Klrk1	H2.T22_Klrk1_DCs_CD4_Tcells	0.947796	0.990719	0.744344	0.616799	0.838172	0.926238	0.35237	1	0.794435	TA33.Combo
TA33.Combo	TA33.Combo	TAMs	TAMs	Cd300c2	Ptpro	Cd300c2_Ptpro	Cd300c2_Ptpro_Macrophages_Macrophages	0.361079	0.320766	0.827206	0.767251	0.653898	0.972695	1.001	1	0.794291	TA33.Combo
TA33.Combo	TA33.Combo	DCs	CD4_Tcells	Gm9733	Cd47	Gm9733_Cd47	Gm9733_Cd47_DCs_CD4_Tcells	0.781032	0.852668	0.756505	0.834842	0.679901	0.824717	0.648439	1	0.794263	TA33.Combo
TA33.Combo	TA33.Combo	DCs	DCs	Nrp1	Kdr	Nrp1_Kdr	Nrp1_Kdr_DCs_DCs	0.699246	0.737239	0.877545	0.772342	0.59207	0.629322	1.001	1	0.794263	TA33.Combo
TA33.Combo	TA33.Combo	DCs	DCs	H2.T23	Klri1	H2.T23_Klri1	H2.T23_Klri1_DCs_DCs	0.816415	0.959977	0.25905	0.294118	0.71911	0.985868	0.895155	1	0.794152	TA33.Combo
TA33.Combo	TA33.Combo	DCs	CD4_Tcells	H2.D1	Aplp2	H2.D1_Aplp2	H2.D1_Aplp2_DCs_CD4_Tcells	0.774652	0.950116	0.403846	0.388575	0.825413	0.925027	0.755166	1	0.794033	TA33.Combo
TA33.Combo	TA33.Combo	CD8_Tcells	DCs	Cd40lg	Cd40	Cd40lg_Cd40	Cd40lg_Cd40_CD8_Tcells_DCs	0.555684	0.541473	0.817025	0.798077	0.740605	0.72911	0.938295	1	0.794023	TA33.Combo
TA33.Combo	TA33.Combo	TAMs	CD4_Tcells	H2.D1	Klrk1	H2.D1_Klrk1	H2.D1_Klrk1_Macrophages_CD4_Tcells	0.854408	0.953016	0.744344	0.616799	0.825413	1.001	0.35237	1	0.793844	TA33.Combo
TA33.Combo	TA33.Combo	DCs	CD4_Tcells	H2.Aa	Cd4	H2.Aa_Cd4	H2.Aa_Cd4_DCs_CD4_Tcells	0.531903	0.570766	0.779695	0.753394	0.443145	1.001	1.001	1	0.793837	TA33.Combo
TA33.Combo	TA33.Combo	DCs	TAMs	Lilra6	Lair1	Lilra6_Lair1	Lilra6_Lair1_DCs_Macrophages	0.738109	0.652262	0.562217	0.612839	0.478238	1.001	1.001	1	0.793825	TA33.Combo
TA33.Combo	TA33.Combo	CD8_Tcells	TAMs	Ltb	Cd40	Ltb_Cd40	Ltb_Cd40_CD8_Tcells_Macrophages	0.559165	0.545244	0.961538	0.873869	0.461814	0.829982	1.001	1	0.793784	TA33.Combo
TA33.Combo	TA33.Combo	TAMs	DCs	Pirb	Lair1	Pirb_Lair1	Pirb_Lair1_Macrophages_DCs	0.87616	0.963457	0.427319	0.425339	0.478889	1.001	0.936538	1	0.793761	TA33.Combo
TA33.Combo	TA33.Combo	TAMs	DCs	Spon1	App	Spon1_App	Spon1_App_Macrophages_DCs	0.910673	0.966357	0.584559	0.625	0.507133	1.001	0.711038	1	0.793744	TA33.Combo
TA33.Combo	TA33.Combo	TAMs	DCs	H2.D1	Klri1	H2.D1_Klri1	H2.D1_Klri1_Macrophages_DCs	0.854408	0.953016	0.25905	0.294118	0.685821	1.001	0.895155	1	0.793712	TA33.Combo
TA33.Combo	TA33.Combo	DCs	CD4_Tcells	H2.M3	Klre1	H2.M3_Klre1	H2.M3_Klre1_DCs_CD4_Tcells	0.736369	0.825116	0.934955	0.80543	0.786252	1.001	0.656523	0.666667	0.793563	TA33.Combo
TA33.Combo	TA33.Combo	TAMs	CD8_Tcells	Icam1	Itgb2	Icam1_Itgb2	Icam1_Itgb2_Macrophages_CD8_Tcells	0.887181	0.809165	0.696267	0.864536	0.547431	1.001	0.584167	1	0.793529	TA33.Combo
TA33.Combo	TA33.Combo	TAMs	TAMs	Tnfrsf14	Traf2	Tnfrsf14_Traf2	Tnfrsf14_Traf2_Macrophages_Macrophages	0.87616	0.909513	0.868495	0.923643	0.454637	1.001	0.516279	1	0.79347	TA33.Combo
TA33.Combo	TA33.Combo	DCs	CD8_Tcells	H2.T24	Klri2	H2.T24_Klri2	H2.T24_Klri2_DCs_CD8_Tcells	0.850928	0.856729	0.815611	0.688631	0.712639	0.773884	1.001	0.666667	0.793357	TA33.Combo
TA33.Combo	TA33.Combo	CD4_Tcells	TAMs	Btla	Tnfrsf14	Btla_Tnfrsf14	Btla_Tnfrsf14_CD4_Tcells_Macrophages	0.440835	0.467517	0.907805	0.932692	0.663871	0.720173	1.001	1	0.793245	TA33.Combo
TA33.Combo	TA33.Combo	CD8_Tcells	TAMs	Tnfsf14	Ltbr	Tnfsf14_Ltbr	Tnfsf14_Ltbr_CD8_Tcells_Macrophages	0.883991	0.767401	0.642251	0.747172	0.570203	1.001	1.001	0.666667	0.793213	TA33.Combo
TA33.Combo	TA33.Combo	TAMs	DCs	Cd47	Sirpb1a	Cd47_Sirpb1a	Cd47_Sirpb1a_Macrophages_DCs	0.715777	0.841357	0.975962	0.973416	0.551347	0.481588	0.972236	1	0.793071	TA33.Combo
TA33.Combo	TA33.Combo	TAMs	CD4_Tcells	H2.Q6	Klrk1	H2.Q6_Klrk1	H2.Q6_Klrk1_Macrophages_CD4_Tcells	0.979698	0.982019	0.744344	0.616799	0.825514	0.918916	0.35237	1	0.793038	TA33.Combo
TA33.Combo	TA33.Combo	DCs	CD8_Tcells	Btla	Cd247	Btla_Cd247	Btla_Cd247_DCs_CD8_Tcells	0.577726	0.582367	0.662896	0.802602	0.723654	0.856843	0.864571	1	0.792977	TA33.Combo
TA33.Combo	TA33.Combo	TAMs	DCs	H2.Q6	Klri1	H2.Q6_Klri1	H2.Q6_Klri1_Macrophages_DCs	0.979698	0.982019	0.25905	0.294118	0.685894	0.918916	0.895155	1	0.792901	TA33.Combo
TA33.Combo	TA33.Combo	CD8_Tcells	CD4_Tcells	H2.T23	Klrc1	H2.T23_Klrc1	H2.T23_Klrc1_CD8_Tcells_CD4_Tcells	0.687645	0.87935	0.952206	0.895928	0.836582	0.306997	0.905981	1	0.792854	TA33.Combo
TA33.Combo	TA33.Combo	DCs	DCs	Cd34	Nectin4	Cd34_Nectin4	Cd34_Nectin4_DCs_DCs	0.741299	0.679234	0.761312	0.696267	0.395412	1.001	0.921556	1	0.792837	TA33.Combo
TA33.Combo	TA33.Combo	DCs	TAMs	Nrp1	Flt1	Nrp1_Flt1	Nrp1_Flt1_DCs_Macrophages	0.699246	0.737239	0.894796	0.83371	0.543606	0.629322	1.001	1	0.792737	TA33.Combo
TA33.Combo	TA33.Combo	DCs	CD4_Tcells	Ptprc	Cd4	Ptprc_Cd4	Ptprc_Cd4_DCs_CD4_Tcells	0.679524	0.830626	0.779695	0.753394	0.836552	0.396677	1.001	1	0.792641	TA33.Combo
TA33.Combo	TA33.Combo	CD8_Tcells	CD8_Tcells	Itgb2	Thy1	Itgb2_Thy1	Itgb2_Thy1_CD8_Tcells_CD8_Tcells	0.682715	0.838167	0.699943	0.78026	0.690562	0.584167	0.979848	1	0.79252	TA33.Combo
TA33.Combo	TA33.Combo	CD8_Tcells	DCs	Thy1	Itgax	Thy1_Itgax	Thy1_Itgax_CD8_Tcells_DCs	0.685615	0.756961	0.532805	0.555995	0.507587	0.979848	1.001	1	0.792354	TA33.Combo
TA33.Combo	TA33.Combo	CD4_Tcells	CD4_Tcells	Slamf7	Slamf7	Slamf7_Slamf7	Slamf7_Slamf7_CD4_Tcells_CD4_Tcells	0.987239	0.982599	0.997738	0.989819	0.487994	0.643635	0.643635	1	0.792327	TA33.Combo
TA33.Combo	TA33.Combo	CD4_Tcells	CD8_Tcells	H2.T24	Klrk1	H2.T24_Klrk1	H2.T24_Klrk1_CD4_Tcells_CD8_Tcells	0.893271	0.820476	0.811652	0.887443	0.712639	0.536948	0.797938	1	0.792324	TA33.Combo
TA33.Combo	TA33.Combo	CD4_Tcells	TAMs	Calr	Tap1	Calr_Tap1	Calr_Tap1_CD4_Tcells_Macrophages	0.739849	0.799304	0.956165	0.987557	0.479357	0.539457	0.993198	1	0.792242	TA33.Combo
TA33.Combo	TA33.Combo	CD8_Tcells	TAMs	Sema4a	Nrp1	Sema4a_Nrp1	Sema4a_Nrp1_CD8_Tcells_Macrophages	0.683295	0.735499	0.902715	0.86595	0.476074	0.73257	0.950951	1	0.792221	TA33.Combo
TA33.Combo	TA33.Combo	TAMs	CD8_Tcells	Il15	Il15ra	Il15_Il15ra	Il15_Il15ra_Macrophages_CD8_Tcells	0.908353	0.926334	0.776018	0.788462	0.851997	1.001	0.200134	1	0.792119	TA33.Combo
TA33.Combo	TA33.Combo	CD8_Tcells	TAMs	Lta	Tnfrsf1a	Lta_Tnfrsf1a	Lta_Tnfrsf1a_CD8_Tcells_Macrophages	0.656323	0.592807	0.62302	0.731335	0.644691	0.805091	1.001	1	0.792087	TA33.Combo
TA33.Combo	TA33.Combo	DCs	CD4_Tcells	Cd80	Cd28	Cd80_Cd28	Cd80_Cd28_DCs_CD4_Tcells	0.490719	0.490719	0.632353	0.675339	0.690764	0.915178	1.001	1	0.791918	TA33.Combo
TA33.Combo	TA33.Combo	DCs	CD4_Tcells	Btla	Cd247	Btla_Cd247	Btla_Cd247_DCs_CD4_Tcells	0.577726	0.582367	0.595305	0.629525	0.700343	0.856843	1.001	1	0.791775	TA33.Combo
TA33.Combo	TA33.Combo	CD8_Tcells	TAMs	Spp1	Itga4	Spp1_Itga4	Spp1_Itga4_CD8_Tcells_Macrophages	0.838747	0.777552	0.8931	0.967195	0.555582	0.454673	1.001	1	0.791592	TA33.Combo
TA33.Combo	TA33.Combo	CD8_Tcells	TAMs	Ptprc	Dpp4	Ptprc_Dpp4	Ptprc_Dpp4_CD8_Tcells_Macrophages	0.634281	0.803654	0.972002	0.961256	0.844289	0.689763	0.528885	1	0.791422	TA33.Combo
TA33.Combo	TA33.Combo	TAMs	CD4_Tcells	Sirpb1c	Cd47	Sirpb1c_Cd47	Sirpb1c_Cd47_Macrophages_CD4_Tcells	0.592807	0.652262	0.756505	0.834842	0.679901	1.001	0.648439	1	0.791258	TA33.Combo
TA33.Combo	TA33.Combo	TAMs	TAMs	Sema4d	Met	Sema4d_Met	Sema4d_Met_Macrophages_Macrophages	0.689965	0.715777	0.771493	0.858032	0.495875	0.732494	1.001	1	0.791167	TA33.Combo
TA33.Combo	TA33.Combo	DCs	CD8_Tcells	Cd86	Cd28	Cd86_Cd28	Cd86_Cd28_DCs_CD8_Tcells	0.770592	0.824246	0.506222	0.511312	0.671682	0.942512	0.826416	1	0.791133	TA33.Combo
TA33.Combo	TA33.Combo	CD8_Tcells	CD8_Tcells	Gm7030	Klrd1	Gm7030_Klrd1	Gm7030_Klrd1_CD8_Tcells_CD8_Tcells	0.796404	0.927494	0.431278	0.430995	0.702496	0.844695	0.905972	1	0.791041	TA33.Combo
TA33.Combo	TA33.Combo	CD8_Tcells	CD4_Tcells	H2.Q7	Aplp2	H2.Q7_Aplp2	H2.Q7_Aplp2_CD8_Tcells_CD4_Tcells	0.839617	0.972738	0.403846	0.388575	0.825514	0.8627	0.755166	1	0.790961	TA33.Combo
TA33.Combo	TA33.Combo	CD4_Tcells	CD8_Tcells	Itgb2	Thy1	Itgb2_Thy1	Itgb2_Thy1_CD4_Tcells_CD8_Tcells	0.769432	0.764211	0.699943	0.78026	0.690562	0.568281	0.979848	1	0.790936	TA33.Combo
TA33.Combo	TA33.Combo	TAMs	CD4_Tcells	H2.K1	Aplp2	H2.K1_Aplp2	H2.K1_Aplp2_Macrophages_CD4_Tcells	0.900522	0.967517	0.403846	0.388575	0.831026	0.829008	0.755166	1	0.790905	TA33.Combo
TA33.Combo	TA33.Combo	CD8_Tcells	CD8_Tcells	Lgals1	Ptprc	Lgals1_Ptprc	Lgals1_Ptprc_CD8_Tcells_CD8_Tcells	0.779872	0.844258	0.640837	0.83767	0.61822	0.885945	0.689763	1	0.790874	TA33.Combo
TA33.Combo	TA33.Combo	TAMs	DCs	Sirpa	Cd47	Sirpa_Cd47	Sirpa_Cd47_Macrophages_DCs	0.612819	0.704756	0.474548	0.444005	0.679903	1.001	0.944818	1	0.790631	TA33.Combo
TA33.Combo	TA33.Combo	DCs	CD4_Tcells	H2.T23	Klrk1	H2.T23_Klrk1	H2.T23_Klrk1_DCs_CD4_Tcells	0.816415	0.959977	0.744344	0.616799	0.836582	0.985868	0.35237	1	0.790598	TA33.Combo
TA33.Combo	TA33.Combo	TAMs	TAMs	Ptprc	Dpp4	Ptprc_Dpp4	Ptprc_Dpp4_Macrophages_Macrophages	0.770592	0.830046	0.972002	0.961256	0.844289	0.602462	0.528885	1	0.790431	TA33.Combo
TA33.Combo	TA33.Combo	CD4_Tcells	CD4_Tcells	Itgal	Cd226	Itgal_Cd226	Itgal_Cd226_CD4_Tcells_CD4_Tcells	0.738979	0.759861	0.707579	0.644231	0.43893	0.94404	0.933115	1	0.790235	TA33.Combo
TA33.Combo	TA33.Combo	CD8_Tcells	TAMs	Lamb3	Cd151	Lamb3_Cd151	Lamb3_Cd151_CD8_Tcells_Macrophages	0.675754	0.708237	0.516686	0.519796	0.528985	1.001	1.001	1	0.790204	TA33.Combo
TA33.Combo	TA33.Combo	TAMs	TAMs	Siglec1	Spn	Siglec1_Spn	Siglec1_Spn_Macrophages_Macrophages	0.87065	0.834687	0.910351	0.927036	0.651911	1.001	0.315605	1	0.78998	TA33.Combo
TA33.Combo	TA33.Combo	CD4_Tcells	CD8_Tcells	H2.M3	Cd8a	H2.M3_Cd8a	H2.M3_Cd8a_CD4_Tcells_CD8_Tcells	0.722448	0.768852	0.670249	0.673077	0.713457	0.607532	1.001	1	0.789884	TA33.Combo
TA33.Combo	TA33.Combo	CD8_Tcells	CD4_Tcells	Fasl	Fas	Fasl_Fas	Fasl_Fas_CD8_Tcells_CD4_Tcells	0.860209	0.844258	0.535068	0.528846	0.644628	1.001	0.708611	1	0.789738	TA33.Combo
TA33.Combo	TA33.Combo	CD4_Tcells	CD4_Tcells	H2.K1	Aplp2	H2.K1_Aplp2	H2.K1_Aplp2_CD4_Tcells_CD4_Tcells	0.702436	0.807425	0.403846	0.388575	0.831026	1.001	0.755166	1	0.789722	TA33.Combo
TA33.Combo	TA33.Combo	TAMs	CD8_Tcells	Ccl5	Ccr5	Ccl5_Ccr5	Ccl5_Ccr5_Macrophages_CD8_Tcells	0.966067	0.865429	0.951357	0.988122	0.603925	0.592097	0.656706	1	0.789703	TA33.Combo
TA33.Combo	TA33.Combo	CD8_Tcells	CD4_Tcells	Gm7030	Cd8a	Gm7030_Cd8a	Gm7030_Cd8a_CD8_Tcells_CD4_Tcells	0.796404	0.927494	0.479355	0.488122	0.793653	0.844695	0.754084	1	0.789687	TA33.Combo
TA33.Combo	TA33.Combo	CD8_Tcells	CD4_Tcells	Cd28	Cd4	Cd28_Cd4	Cd28_Cd4_CD8_Tcells_CD4_Tcells	0.508121	0.512181	0.779695	0.753394	0.633866	0.826416	1.001	1	0.789663	TA33.Combo
TA33.Combo	TA33.Combo	TAMs	TAMs	Cd47	Sirpb1a	Cd47_Sirpb1a	Cd47_Sirpb1a_Macrophages_Macrophages	0.715777	0.841357	0.930995	0.977941	0.520197	0.481588	1.001	1	0.789303	TA33.Combo
TA33.Combo	TA33.Combo	TAMs	DCs	Sema4a	Nrp1	Sema4a_Nrp1	Sema4a_Nrp1_Macrophages_DCs	0.816415	0.87355	0.715781	0.764706	0.520139	1.001	0.629322	1	0.789281	TA33.Combo
TA33.Combo	TA33.Combo	TAMs	DCs	H2.Q4	Cd8a	H2.Q4_Cd8a	H2.Q4_Cd8a_Macrophages_DCs	0.956497	0.992459	0.468891	0.475396	0.685894	0.979837	0.622758	1	0.789185	TA33.Combo
TA33.Combo	TA33.Combo	DCs	DCs	H2.Q6	Cd8a	H2.Q6_Cd8a	H2.Q6_Cd8a_DCs_DCs	0.933875	0.972158	0.468891	0.475396	0.685894	1.001	0.622758	1	0.789135	TA33.Combo
TA33.Combo	TA33.Combo	CD4_Tcells	CD4_Tcells	B2m	Klrd1	B2m_Klrd1	B2m_Klrd1_CD4_Tcells_CD4_Tcells	0.743619	0.866009	0.858032	0.73586	0.663785	0.695898	0.77327	1	0.789119	TA33.Combo
TA33.Combo	TA33.Combo	TAMs	TAMs	Nampt	Adora2a	Nampt_Adora2a	Nampt_Adora2a_Macrophages_Macrophages	0.817865	0.914153	0.929299	0.897059	0.471715	1.001	0.482062	1	0.788994	TA33.Combo
TA33.Combo	TA33.Combo	DCs	CD4_Tcells	H2.K1	Klre1	H2.K1_Klre1	H2.K1_Klre1_DCs_CD4_Tcells	0.832367	0.975348	0.934955	0.80543	0.831026	0.804769	0.656523	0.666667	0.788839	TA33.Combo
TA33.Combo	TA33.Combo	CD4_Tcells	CD4_Tcells	Tnf	Tnfrsf1b	Tnf_Tnfrsf1b	Tnf_Tnfrsf1b_CD4_Tcells_CD4_Tcells	0.87065	0.712297	0.281391	0.252545	0.841518	1.001	0.831403	1	0.788727	TA33.Combo
TA33.Combo	TA33.Combo	CD8_Tcells	DCs	H2.T24	Klrk1	H2.T24_Klrk1	H2.T24_Klrk1_CD8_Tcells_DCs	0.791183	0.74478	0.924491	0.990385	0.720525	0.284812	1.001	1	0.788626	TA33.Combo
TA33.Combo	TA33.Combo	TAMs	CD4_Tcells	Gm7030	Klre1	Gm7030_Klre1	Gm7030_Klre1_Macrophages_CD4_Tcells	0.952146	0.9942	0.934955	0.80543	0.793653	0.771542	0.656523	0.666667	0.788625	TA33.Combo
TA33.Combo	TA33.Combo	TAMs	CD4_Tcells	Lgals3	Lag3	Lgals3_Lag3	Lgals3_Lag3_Macrophages_CD4_Tcells	0.458237	0.422854	0.890271	0.809389	0.451321	0.988161	1.001	1	0.788476	TA33.Combo
TA33.Combo	TA33.Combo	TAMs	CD8_Tcells	Vcam1	Itgb1	Vcam1_Itgb1	Vcam1_Itgb1_Macrophages_CD8_Tcells	0.917343	0.840487	0.396493	0.307692	0.637527	1.001	0.860747	1	0.78838	TA33.Combo
TA33.Combo	TA33.Combo	TAMs	TAMs	App	Flt1	App_Flt1	App_Flt1_Macrophages_Macrophages	0.391531	0.300464	0.894796	0.83371	0.549569	0.968971	1.001	1	0.788299	TA33.Combo
TA33.Combo	TA33.Combo	CD8_Tcells	DCs	Cd48	Pdcd1	Cd48_Pdcd1	Cd48_Pdcd1_CD8_Tcells_DCs	0.798144	0.957077	0.921097	0.851527	0.654081	1.001	0.30945	1	0.788076	TA33.Combo
TA33.Combo	TA33.Combo	DCs	DCs	Spon1	Lrp8	Spon1_Lrp8	Spon1_Lrp8_DCs_DCs	0.955626	0.988979	0.400452	0.42336	0.507133	0.877772	0.959051	1	0.788027	TA33.Combo
TA33.Combo	TA33.Combo	DCs	CD8_Tcells	Tyrobp	Klrd1	Tyrobp_Klrd1	Tyrobp_Klrd1_DCs_CD8_Tcells	0.579176	0.675754	0.431278	0.430995	0.803798	0.959733	0.905972	1	0.788018	TA33.Combo
TA33.Combo	TA33.Combo	CD4_Tcells	DCs	Lta	Tnfrsf1a	Lta_Tnfrsf1a	Lta_Tnfrsf1a_CD4_Tcells_DCs	0.768561	0.640371	0.70871	0.769796	0.503559	1.001	0.779753	1	0.788005	TA33.Combo
TA33.Combo	TA33.Combo	CD4_Tcells	CD8_Tcells	Selplg	Sell	Selplg_Sell	Selplg_Sell_CD4_Tcells_CD8_Tcells	0.583817	0.584107	0.652149	0.63009	0.893865	0.913537	0.69474	1	0.787871	TA33.Combo
TA33.Combo	TA33.Combo	DCs	TAMs	App	Flt1	App_Flt1	App_Flt1_DCs_Macrophages	0.585557	0.615429	0.894796	0.83371	0.549569	0.711038	1.001	1	0.787726	TA33.Combo
TA33.Combo	TA33.Combo	TAMs	CD8_Tcells	Nampt	Itgb1	Nampt_Itgb1	Nampt_Itgb1_Macrophages_CD8_Tcells	0.817865	0.914153	0.396493	0.307692	0.646266	1.001	0.860747	1	0.787686	TA33.Combo
TA33.Combo	TA33.Combo	DCs	TAMs	Icam2	Itgal	Icam2_Itgal	Icam2_Itgal_DCs_Macrophages	0.930104	0.842227	0.848982	0.823247	0.505367	0.49728	1.001	1	0.787655	TA33.Combo
TA33.Combo	TA33.Combo	DCs	DCs	H2.M3	Klri1	H2.M3_Klri1	H2.M3_Klri1_DCs_DCs	0.736369	0.825116	0.25905	0.294118	0.772078	1.001	0.895155	1	0.787593	TA33.Combo
TA33.Combo	TA33.Combo	DCs	CD4_Tcells	H2.Q7	Klrk1	H2.Q7_Klrk1	H2.Q7_Klrk1_DCs_CD4_Tcells	0.906903	0.955336	0.744344	0.616799	0.825514	0.934856	0.35237	1	0.787405	TA33.Combo
TA33.Combo	TA33.Combo	DCs	DCs	H2.Q7	Klri1	H2.Q7_Klri1	H2.Q7_Klri1_DCs_DCs	0.906903	0.955336	0.25905	0.294118	0.685894	0.934856	0.895155	1	0.787268	TA33.Combo
TA33.Combo	TA33.Combo	CD4_Tcells	CD8_Tcells	H2.D1	Klrd1	H2.D1_Klrd1	H2.D1_Klrd1_CD4_Tcells_CD8_Tcells	0.686485	0.785093	0.431278	0.430995	0.748449	0.901746	0.905972	1	0.787182	TA33.Combo
TA33.Combo	TA33.Combo	CD4_Tcells	TAMs	Icam1	Itgal	Icam1_Itgal	Icam1_Itgal_CD4_Tcells_Macrophages	0.781903	0.798144	0.848982	0.823247	0.638824	0.457121	1.001	1	0.78718	TA33.Combo
TA33.Combo	TA33.Combo	TAMs	TAMs	Spon1	App	Spon1_App	Spon1_App_Macrophages_Macrophages	0.910673	0.966357	0.387443	0.280543	0.480226	1.001	0.968971	1	0.787118	TA33.Combo
TA33.Combo	TA33.Combo	TAMs	TAMs	Icam1	Spn	Icam1_Spn	Icam1_Spn_Macrophages_Macrophages	0.887181	0.809165	0.910351	0.927036	0.638824	1.001	0.315605	1	0.787049	TA33.Combo
TA33.Combo	TA33.Combo	TAMs	CD4_Tcells	Ccl5	Cxcr3	Ccl5_Cxcr3	Ccl5_Cxcr3_Macrophages_CD4_Tcells	0.966067	0.865429	0.514706	0.513009	0.699036	0.592097	1.001	1	0.786957	TA33.Combo
TA33.Combo	TA33.Combo	CD8_Tcells	CD4_Tcells	H2.T24	Klrc1	H2.T24_Klrc1	H2.T24_Klrc1_CD8_Tcells_CD4_Tcells	0.791183	0.74478	0.952206	0.895928	0.838172	0.284812	0.905981	1	0.786835	TA33.Combo
TA33.Combo	TA33.Combo	TAMs	CD4_Tcells	H2.M3	Klrk1	H2.M3_Klrk1	H2.M3_Klrk1_Macrophages_CD4_Tcells	0.875	0.954756	0.744344	0.616799	0.786252	0.986689	0.35237	1	0.786793	TA33.Combo
TA33.Combo	TA33.Combo	TAMs	DCs	Tnf	Traf2	Tnf_Traf2	Tnf_Traf2_Macrophages_DCs	0.659803	0.605568	0.664027	0.622738	1.001	0.753912	0.68972	1	0.786783	TA33.Combo
TA33.Combo	TA33.Combo	TAMs	DCs	H2.T24	Cd8a	H2.T24_Cd8a	H2.T24_Cd8a_Macrophages_DCs	0.939385	0.868329	0.468891	0.475396	0.720525	1.001	0.622758	1	0.786714	TA33.Combo
TA33.Combo	TA33.Combo	CD8_Tcells	CD4_Tcells	Icam2	Itgal	Icam2_Itgal	Icam2_Itgal_CD8_Tcells_CD4_Tcells	0.633411	0.608469	0.770928	0.782805	0.481927	0.896463	0.94404	1	0.786706	TA33.Combo
TA33.Combo	TA33.Combo	DCs	DCs	Vegfb	Kdr	Vegfb_Kdr	Vegfb_Kdr_DCs_DCs	0.506381	0.50116	0.877545	0.772342	0.536019	0.854028	1.001	1	0.786627	TA33.Combo
TA33.Combo	TA33.Combo	DCs	CD4_Tcells	Sirpb1c	Cd47	Sirpb1c_Cd47	Sirpb1c_Cd47_DCs_CD4_Tcells	0.927494	0.889791	0.756505	0.834842	0.679901	0.686188	0.648439	1	0.786474	TA33.Combo
TA33.Combo	TA33.Combo	CD4_Tcells	CD8_Tcells	B2m	Tap1	B2m_Tap1	B2m_Tap1_CD4_Tcells_CD8_Tcells	0.743619	0.866009	0.706448	0.874434	0.791136	0.695898	0.635798	1	0.786348	TA33.Combo
TA33.Combo	TA33.Combo	CD4_Tcells	TAMs	Lgals1	Ptprc	Lgals1_Ptprc	Lgals1_Ptprc_CD4_Tcells_Macrophages	0.765661	0.725058	0.805147	0.856335	0.538007	1.001	0.602462	1	0.786262	TA33.Combo
TA33.Combo	TA33.Combo	CD8_Tcells	CD8_Tcells	Prnp	Tnfrsf25	Prnp_Tnfrsf25	Prnp_Tnfrsf25_CD8_Tcells_CD8_Tcells	0.980278	0.973318	0.845023	0.75509	0.482128	0.75577	0.702703	1	0.786243	TA33.Combo
TA33.Combo	TA33.Combo	CD8_Tcells	DCs	Cd244a	Csf3r	Cd244a_Csf3r	Cd244a_Csf3r_CD8_Tcells_DCs	0.710267	0.772622	0.948529	0.922794	0.597095	0.888261	0.554857	1	0.78622	TA33.Combo
TA33.Combo	TA33.Combo	DCs	TAMs	Nectin1	Nectin4	Nectin1_Nectin4	Nectin1_Nectin4_DCs_Macrophages	0.448956	0.427494	0.774887	0.771493	0.524984	0.979353	1.001	1	0.786125	TA33.Combo
TA33.Combo	TA33.Combo	TAMs	TAMs	Cd47	Sirpb1b	Cd47_Sirpb1b	Cd47_Sirpb1b_Macrophages_Macrophages	0.715777	0.841357	0.910351	0.957862	0.520197	0.481588	1.001	1	0.78591	TA33.Combo
TA33.Combo	TA33.Combo	CD4_Tcells	TAMs	Cd82	Itgb2	Cd82_Itgb2	Cd82_Itgb2_CD4_Tcells_Macrophages	0.450116	0.436775	0.762443	0.855486	0.486518	0.975402	1.001	1	0.785888	TA33.Combo
TA33.Combo	TA33.Combo	CD8_Tcells	CD4_Tcells	Lamb3	Cd151	Lamb3_Cd151	Lamb3_Cd151_CD8_Tcells_CD4_Tcells	0.675754	0.708237	0.702206	0.640554	0.518057	1.001	0.832432	1	0.785811	TA33.Combo
TA33.Combo	TA33.Combo	CD8_Tcells	CD4_Tcells	Calr	Tap1	Calr_Tap1	Calr_Tap1_CD8_Tcells_CD4_Tcells	0.672854	0.776682	0.835973	0.90526	0.36095	1.001	0.757272	1	0.785768	TA33.Combo
TA33.Combo	TA33.Combo	TAMs	TAMs	Sirpb1a	Cd47	Sirpb1a_Cd47	Sirpb1a_Cd47_Macrophages_Macrophages	0.899362	0.962877	0.74095	0.868495	0.495967	1.001	0.481588	1	0.785733	TA33.Combo
TA33.Combo	TA33.Combo	CD4_Tcells	CD8_Tcells	H2.M3	Klrk1	H2.M3_Klrk1	H2.M3_Klrk1_CD4_Tcells_CD8_Tcells	0.722448	0.768852	0.811652	0.887443	0.713457	0.607532	0.797938	1	0.785687	TA33.Combo
TA33.Combo	TA33.Combo	TAMs	TAMs	Sirpb1b	Cd47	Sirpb1b_Cd47	Sirpb1b_Cd47_Macrophages_Macrophages	0.87819	0.934165	0.74095	0.868495	0.520382	1.001	0.481588	1	0.785645	TA33.Combo
TA33.Combo	TA33.Combo	TAMs	DCs	Tnf	Tnfrsf21	Tnf_Tnfrsf21	Tnf_Tnfrsf21_Macrophages_DCs	0.659803	0.605568	0.65526	0.664876	1.001	0.753912	0.665975	1	0.785607	TA33.Combo
TA33.Combo	TA33.Combo	DCs	TAMs	H2.DMa	Cd74	H2.DMa_Cd74	H2.DMa_Cd74_DCs_Macrophages	0.545824	0.581787	0.684955	0.768665	0.474369	1.001	0.947603	1	0.785598	TA33.Combo
TA33.Combo	TA33.Combo	DCs	CD8_Tcells	B2m	Klrd1	B2m_Klrd1	B2m_Klrd1_DCs_CD8_Tcells	0.788283	0.962297	0.431278	0.430995	0.791136	0.709043	0.905972	1	0.78543	TA33.Combo
TA33.Combo	TA33.Combo	TAMs	CD4_Tcells	Il15	Il2ra	Il15_Il2ra	Il15_Il2ra_Macrophages_CD4_Tcells	0.908353	0.926334	0.23586	0.234729	0.62608	1.001	0.932612	1	0.785388	TA33.Combo
TA33.Combo	TA33.Combo	CD8_Tcells	DCs	Csf2	Csf1r	Csf2_Csf1r	Csf2_Csf1r_CD8_Tcells_DCs	0.983759	0.937935	0.563348	0.573247	0.671942	0.845793	0.664932	1	0.785302	TA33.Combo
TA33.Combo	TA33.Combo	TAMs	CD4_Tcells	H2.Q7	Klrk1	H2.Q7_Klrk1	H2.Q7_Klrk1_Macrophages_CD4_Tcells	0.975348	0.987239	0.744344	0.616799	0.825514	0.871955	0.35237	1	0.785284	TA33.Combo
TA33.Combo	TA33.Combo	DCs	DCs	H2.Q4	Cd8a	H2.Q4_Cd8a	H2.Q4_Cd8a_DCs_DCs	0.900522	0.958817	0.468891	0.475396	0.685894	1.001	0.622758	1	0.785244	TA33.Combo
TA33.Combo	TA33.Combo	DCs	DCs	H2.T22	Cd8a	H2.T22_Cd8a	H2.T22_Cd8a_DCs_DCs	0.947796	0.990719	0.468891	0.475396	0.720525	0.926238	0.622758	1	0.785154	TA33.Combo
TA33.Combo	TA33.Combo	DCs	TAMs	Il15	Il2rb	Il15_Il2rb	Il15_Il2rb_DCs_Macrophages	0.87355	0.851218	0.949943	0.900452	0.82521	0.923124	0.174974	1	0.785148	TA33.Combo
TA33.Combo	TA33.Combo	TAMs	DCs	H2.Q7	Klri1	H2.Q7_Klri1	H2.Q7_Klri1_Macrophages_DCs	0.975348	0.987239	0.25905	0.294118	0.685894	0.871955	0.895155	1	0.785147	TA33.Combo
TA33.Combo	TA33.Combo	CD4_Tcells	CD8_Tcells	H2.Q4	Klrd1	H2.Q4_Klrd1	H2.Q4_Klrd1_CD4_Tcells_CD8_Tcells	0.718097	0.75232	0.431278	0.430995	0.748365	0.889903	0.905972	1	0.785098	TA33.Combo
TA33.Combo	TA33.Combo	DCs	CD4_Tcells	Tnf	Traf2	Tnf_Traf2	Tnf_Traf2_DCs_CD4_Tcells	0.918213	0.854988	0.432975	0.43948	0.841518	0.616362	0.929356	1	0.785011	TA33.Combo
TA33.Combo	TA33.Combo	CD8_Tcells	CD8_Tcells	H2.T23	Klre1	H2.T23_Klre1	H2.T23_Klre1_CD8_Tcells_CD8_Tcells	0.687645	0.87935	0.899887	0.934389	0.701301	0.306997	1.001	1	0.784989	TA33.Combo
TA33.Combo	TA33.Combo	CD4_Tcells	CD4_Tcells	H2.M3	Klrd1	H2.M3_Klrd1	H2.M3_Klrd1_CD4_Tcells_CD4_Tcells	0.722448	0.768852	0.858032	0.73586	0.786252	0.607532	0.77327	1	0.784942	TA33.Combo
TA33.Combo	TA33.Combo	DCs	CD8_Tcells	Il18	Il18r1	Il18_Il18r1	Il18_Il18r1_DCs_CD8_Tcells	0.931265	0.907483	0.871606	0.961256	0.41825	0.570457	0.885009	1	0.78492	TA33.Combo
TA33.Combo	TA33.Combo	DCs	TAMs	Sirpb1a	Cd47	Sirpb1a_Cd47	Sirpb1a_Cd47_DCs_Macrophages	0.953306	0.955916	0.74095	0.868495	0.495967	0.972236	0.481588	1	0.784854	TA33.Combo
TA33.Combo	TA33.Combo	DCs	TAMs	Itga4	Vcam1	Itga4_Vcam1	Itga4_Vcam1_DCs_Macrophages	0.579176	0.639501	0.945984	0.866516	0.511424	0.680423	1.001	1	0.784739	TA33.Combo
TA33.Combo	TA33.Combo	CD4_Tcells	TAMs	Clcf1	Lifr	Clcf1_Lifr	Clcf1_Lifr_CD4_Tcells_Macrophages	0.653132	0.62674	0.636312	0.591629	0.750871	1.001	0.700762	1	0.784423	TA33.Combo
TA33.Combo	TA33.Combo	TAMs	DCs	Grn	Tnfrsf1a	Grn_Tnfrsf1a	Grn_Tnfrsf1a_Macrophages_DCs	0.608469	0.61891	0.70871	0.769796	0.572287	1.001	0.779753	1	0.78433	TA33.Combo
TA33.Combo	TA33.Combo	CD4_Tcells	CD4_Tcells	Fasl	Fas	Fasl_Fas	Fasl_Fas_CD4_Tcells_CD4_Tcells	0.904872	0.845418	0.535068	0.528846	0.644628	0.945234	0.708611	1	0.784263	TA33.Combo
TA33.Combo	TA33.Combo	CD8_Tcells	TAMs	Lfng	Notch2	Lfng_Notch2	Lfng_Notch2_CD8_Tcells_Macrophages	0.523782	0.529002	0.738122	0.808258	0.403957	1.001	1.001	1	0.784256	TA33.Combo
TA33.Combo	TA33.Combo	CD8_Tcells	TAMs	Gdf11	Acvr2a	Gdf11_Acvr2a	Gdf11_Acvr2a_CD8_Tcells_Macrophages	0.923434	0.848608	0.45871	0.455034	0.398856	1.001	0.962438	1	0.784198	TA33.Combo
TA33.Combo	TA33.Combo	CD4_Tcells	DCs	Thy1	Itgax	Thy1_Itgax	Thy1_Itgax_CD4_Tcells_DCs	0.651972	0.649072	0.532805	0.555995	0.507587	1.001	1.001	1	0.784085	TA33.Combo
TA33.Combo	TA33.Combo	DCs	TAMs	Il1b	Adrb2	Il1b_Adrb2	Il1b_Adrb2_DCs_Macrophages	0.193155	0.0852668	0.840498	0.78224	1.001	0.751872	1.001	1	0.784075	TA33.Combo
TA33.Combo	TA33.Combo	DCs	CD4_Tcells	Cd72	Sema4d	Cd72_Sema4d	Cd72_Sema4d_DCs_CD4_Tcells	0.794664	0.920534	0.406957	0.395362	0.6203	1.001	0.823661	1	0.783953	TA33.Combo
TA33.Combo	TA33.Combo	DCs	CD4_Tcells	H2.T24	Cd8a	H2.T24_Cd8a	H2.T24_Cd8a_DCs_CD4_Tcells	0.850928	0.856729	0.479355	0.488122	0.838172	0.773884	0.754084	1	0.783951	TA33.Combo
TA33.Combo	TA33.Combo	TAMs	CD4_Tcells	Lyz2	Itgal	Lyz2_Itgal	Lyz2_Itgal_Macrophages_CD4_Tcells	0.480858	0.470998	0.770928	0.782805	0.507625	0.998531	0.94404	1	0.783832	TA33.Combo
TA33.Combo	TA33.Combo	TAMs	DCs	Vcam1	Itga4	Vcam1_Itga4	Vcam1_Itga4_Macrophages_DCs	0.917343	0.840487	0.579751	0.651584	0.526278	1.001	0.680423	1	0.783714	TA33.Combo
TA33.Combo	TA33.Combo	CD4_Tcells	CD4_Tcells	H2.D1	Cd8a	H2.D1_Cd8a	H2.D1_Cd8a_CD4_Tcells_CD4_Tcells	0.686485	0.785093	0.479355	0.488122	0.825413	0.901746	0.754084	1	0.783462	TA33.Combo
TA33.Combo	TA33.Combo	TAMs	DCs	Eng	Acvr2a	Eng_Acvr2a	Eng_Acvr2a_Macrophages_DCs	0.88051	0.948376	0.3569	0.361425	0.53392	1.001	0.892084	1	0.783435	TA33.Combo
TA33.Combo	TA33.Combo	CD4_Tcells	TAMs	Gzmb	Mcl1	Gzmb_Mcl1	Gzmb_Mcl1_CD4_Tcells_Macrophages	0.910673	0.823086	0.464367	0.440894	0.501004	0.900676	0.979077	1	0.783378	TA33.Combo
TA33.Combo	TA33.Combo	CD8_Tcells	DCs	Csf2	Csf2rb2	Csf2_Csf2rb2	Csf2_Csf2rb2_CD8_Tcells_DCs	0.983759	0.937935	0.326923	0.209276	0.671942	0.845793	0.952838	1	0.783253	TA33.Combo
TA33.Combo	TA33.Combo	DCs	TAMs	Calr	Scarf1	Calr_Scarf1	Calr_Scarf1_DCs_Macrophages	0.516821	0.539443	0.99095	0.995475	0.479357	0.697603	1.001	1	0.783217	TA33.Combo
TA33.Combo	TA33.Combo	DCs	TAMs	Icam2	Itgb2	Icam2_Itgb2	Icam2_Itgb2_DCs_Macrophages	0.930104	0.842227	0.762443	0.855486	0.505367	0.49728	1.001	1	0.78313	TA33.Combo
TA33.Combo	TA33.Combo	CD4_Tcells	CD4_Tcells	Prnp	Tnfrsf25	Prnp_Tnfrsf25	Prnp_Tnfrsf25_CD4_Tcells_CD4_Tcells	0.975348	0.87065	0.64621	0.586821	0.490164	1.001	1.001	0.666667	0.783058	TA33.Combo
TA33.Combo	TA33.Combo	CD4_Tcells	TAMs	Icam1	Itgb2	Icam1_Itgb2	Icam1_Itgb2_CD4_Tcells_Macrophages	0.781903	0.798144	0.762443	0.855486	0.638824	0.457121	1.001	1	0.782655	TA33.Combo
TA33.Combo	TA33.Combo	DCs	TAMs	Pirb	Lair1	Pirb_Lair1	Pirb_Lair1_DCs_Macrophages	0.701566	0.808005	0.562217	0.612839	0.472715	0.879594	1.001	1	0.782604	TA33.Combo
TA33.Combo	TA33.Combo	TAMs	TAMs	Hgf	Met	Hgf_Met	Hgf_Met_Macrophages_Macrophages	0.406323	0.448956	0.771493	0.858032	0.534789	0.917156	1.001	1	0.782558	TA33.Combo
TA33.Combo	TA33.Combo	DCs	CD4_Tcells	Cd274	Pdcd1	Cd274_Pdcd1	Cd274_Pdcd1_DCs_CD4_Tcells	0.74565	0.834107	0.509615	0.504525	0.661605	0.743336	0.993152	1	0.782507	TA33.Combo
TA33.Combo	TA33.Combo	DCs	TAMs	Tgfbi	Itga4	Tgfbi_Itga4	Tgfbi_Itga4_DCs_Macrophages	0.573376	0.587007	0.8931	0.967195	0.53479	0.647968	1.001	1	0.782349	TA33.Combo
TA33.Combo	TA33.Combo	CD8_Tcells	CD4_Tcells	Gm7030	Klre1	Gm7030_Klre1	Gm7030_Klre1_CD8_Tcells_CD4_Tcells	0.796404	0.927494	0.934955	0.80543	0.793653	0.844695	0.656523	0.666667	0.78228	TA33.Combo
TA33.Combo	TA33.Combo	DCs	TAMs	Pira2	Lair1	Pira2_Lair1	Pira2_Lair1_DCs_Macrophages	0.763921	0.863689	0.562217	0.612839	0.471041	0.820082	1.001	1	0.782243	TA33.Combo
TA33.Combo	TA33.Combo	DCs	CD4_Tcells	Il1b	Il12rb2	Il1b_Il12rb2	Il1b_Il12rb2_DCs_CD4_Tcells	0.193155	0.0852668	0.988122	0.964932	0.824817	0.751872	1.001	1	0.782238	TA33.Combo
TA33.Combo	TA33.Combo	TAMs	TAMs	Entpd1	Adora2a	Entpd1_Adora2a	Entpd1_Adora2a_Macrophages_Macrophages	0.786253	0.815545	0.929299	0.897059	0.496095	1.001	0.482062	1	0.782206	TA33.Combo
TA33.Combo	TA33.Combo	CD8_Tcells	CD8_Tcells	H2.M3	Klre1	H2.M3_Klre1	H2.M3_Klre1_CD8_Tcells_CD8_Tcells	0.642981	0.698376	0.899887	0.934389	0.713457	0.390707	1.001	1	0.782163	TA33.Combo
TA33.Combo	TA33.Combo	DCs	TAMs	F11r	Itgal	F11r_Itgal	F11r_Itgal_DCs_Macrophages	0.530162	0.537703	0.848982	0.823247	0.489099	0.832703	1.001	1	0.782141	TA33.Combo
TA33.Combo	TA33.Combo	DCs	DCs	Cxcl10	Dpp4	Cxcl10_Dpp4	Cxcl10_Dpp4_DCs_DCs	0.87819	0.675174	0.673643	0.757919	0.611368	0.587298	1.001	1	0.782022	TA33.Combo
TA33.Combo	TA33.Combo	DCs	CD4_Tcells	H2.K1	Aplp2	H2.K1_Aplp2	H2.K1_Aplp2_DCs_CD4_Tcells	0.832367	0.975348	0.403846	0.388575	0.831026	0.804769	0.755166	1	0.781838	TA33.Combo
TA33.Combo	TA33.Combo	CD4_Tcells	TAMs	Ltb	Ltbr	Ltb_Ltbr	Ltb_Ltbr_CD4_Tcells_Macrophages	0.535383	0.528422	0.642251	0.747172	0.461814	1.001	1.001	1	0.781738	TA33.Combo
TA33.Combo	TA33.Combo	CD8_Tcells	CD8_Tcells	H2.T22	Klri2	H2.T22_Klri2	H2.T22_Klri2_CD8_Tcells_CD8_Tcells	0.861659	0.973898	0.815611	0.688631	0.712639	0.639535	1.001	0.666667	0.781623	TA33.Combo
TA33.Combo	TA33.Combo	DCs	DCs	Cadm1	Cadm1	Cadm1_Cadm1	Cadm1_Cadm1_DCs_DCs	0.935615	0.847448	0.959276	0.873303	0.235213	0.822907	0.822907	1	0.781475	TA33.Combo
TA33.Combo	TA33.Combo	CD4_Tcells	CD4_Tcells	H2.Q4	Cd8a	H2.Q4_Cd8a	H2.Q4_Cd8a_CD4_Tcells_CD4_Tcells	0.718097	0.75232	0.479355	0.488122	0.825514	0.889903	0.754084	1	0.781408	TA33.Combo
TA33.Combo	TA33.Combo	CD8_Tcells	DCs	Cd28	Cd86	Cd28_Cd86	Cd28_Cd86_CD8_Tcells_DCs	0.508121	0.512181	0.805147	0.853224	0.58005	0.826416	0.942512	1	0.781386	TA33.Combo
TA33.Combo	TA33.Combo	DCs	DCs	H2.T23	Cd8a	H2.T23_Cd8a	H2.T23_Cd8a_DCs_DCs	0.816415	0.959977	0.468891	0.475396	0.71911	0.985868	0.622758	1	0.781346	TA33.Combo
TA33.Combo	TA33.Combo	DCs	CD8_Tcells	Lgals3	Lag3	Lgals3_Lag3	Lgals3_Lag3_DCs_CD8_Tcells	0.74884	0.88109	0.661482	0.598982	0.530304	0.922276	0.790239	1	0.781336	TA33.Combo
TA33.Combo	TA33.Combo	CD4_Tcells	CD4_Tcells	H2.Q7	Klrk1	H2.Q7_Klrk1	H2.Q7_Klrk1_CD4_Tcells_CD4_Tcells	0.776682	0.87819	0.744344	0.616799	0.825514	1.001	0.35237	1	0.781149	TA33.Combo
TA33.Combo	TA33.Combo	CD4_Tcells	DCs	H2.Q7	Klri1	H2.Q7_Klri1	H2.Q7_Klri1_CD4_Tcells_DCs	0.776682	0.87819	0.25905	0.294118	0.685894	1.001	0.895155	1	0.781011	TA33.Combo
TA33.Combo	TA33.Combo	CD4_Tcells	CD4_Tcells	Gpi1	Amfr	Gpi1_Amfr	Gpi1_Amfr_CD4_Tcells_CD4_Tcells	0.654002	0.661543	0.56448	0.553733	0.46841	0.999177	1.001	1	0.780911	TA33.Combo
TA33.Combo	TA33.Combo	TAMs	DCs	H2.D1	Cd8a	H2.D1_Cd8a	H2.D1_Cd8a_Macrophages_DCs	0.854408	0.953016	0.468891	0.475396	0.685821	1.001	0.622758	1	0.780906	TA33.Combo
TA33.Combo	TA33.Combo	DCs	TAMs	Vegfb	Flt1	Vegfb_Flt1	Vegfb_Flt1_DCs_Macrophages	0.506381	0.50116	0.894796	0.83371	0.460531	0.854028	1.001	1	0.780597	TA33.Combo
TA33.Combo	TA33.Combo	CD8_Tcells	CD8_Tcells	H2.T24	Klre1	H2.T24_Klre1	H2.T24_Klre1_CD8_Tcells_CD8_Tcells	0.791183	0.74478	0.899887	0.934389	0.712639	0.284812	1.001	1	0.780595	TA33.Combo
TA33.Combo	TA33.Combo	CD4_Tcells	TAMs	Pecam1	Cd38	Pecam1_Cd38	Pecam1_Cd38_CD4_Tcells_Macrophages	0.473898	0.480278	0.767534	0.707014	0.521592	0.946508	1.001	1	0.780577	TA33.Combo
TA33.Combo	TA33.Combo	DCs	CD4_Tcells	Psap	Celsr1	Psap_Celsr1	Psap_Celsr1_DCs_CD4_Tcells	0.793503	0.984339	0.852093	0.707579	0.398212	0.948667	1.001	0.666667	0.78055	TA33.Combo
TA33.Combo	TA33.Combo	DCs	CD4_Tcells	Lyz2	Itgal	Lyz2_Itgal	Lyz2_Itgal_DCs_CD4_Tcells	0.857889	0.936485	0.770928	0.782805	0.507625	0.556981	0.94404	1	0.78045	TA33.Combo
TA33.Combo	TA33.Combo	CD4_Tcells	DCs	Csf1	Sirpa	Csf1_Sirpa	Csf1_Sirpa_CD4_Tcells_DCs	0.969548	0.964037	0.372455	0.286765	0.628472	1.001	0.756716	1	0.780432	TA33.Combo
TA33.Combo	TA33.Combo	TAMs	CD4_Tcells	Tnfrsf14	Traf2	Tnfrsf14_Traf2	Tnfrsf14_Traf2_Macrophages_CD4_Tcells	0.87616	0.909513	0.432975	0.43948	0.421955	1.001	0.929356	1	0.780229	TA33.Combo
TA33.Combo	TA33.Combo	TAMs	CD8_Tcells	Tyrobp	Klrd1	Tyrobp_Klrd1	Tyrobp_Klrd1_Macrophages_CD8_Tcells	0.521172	0.556845	0.431278	0.430995	0.803798	1.001	0.905972	1	0.780153	TA33.Combo
TA33.Combo	TA33.Combo	TAMs	DCs	H2.Q6	Cd8a	H2.Q6_Cd8a	H2.Q6_Cd8a_Macrophages_DCs	0.979698	0.982019	0.468891	0.475396	0.685894	0.918916	0.622758	1	0.780095	TA33.Combo
TA33.Combo	TA33.Combo	TAMs	DCs	Itgb2	Cd226	Itgb2_Cd226	Itgb2_Cd226_Macrophages_DCs	0.732599	0.828016	0.975962	0.949943	0.563682	1.001	0.372558	1	0.780083	TA33.Combo
TA33.Combo	TA33.Combo	CD4_Tcells	CD8_Tcells	H2.Q6	Klri2	H2.Q6_Klri2	H2.Q6_Klri2_CD4_Tcells_CD8_Tcells	0.688515	0.722158	0.815611	0.688631	0.748365	0.806701	1.001	0.666667	0.780032	TA33.Combo
TA33.Combo	TA33.Combo	TAMs	DCs	H2.DMa	Cd74	H2.DMa_Cd74	H2.DMa_Cd74_Macrophages_DCs	0.634281	0.767981	0.517534	0.543552	0.502367	0.945107	1.001	1	0.780025	TA33.Combo
TA33.Combo	TA33.Combo	CD8_Tcells	CD8_Tcells	H2.D1	Klrc1	H2.D1_Klrc1	H2.D1_Klrc1_CD8_Tcells_CD8_Tcells	0.689095	0.904292	0.758767	0.718891	0.748449	0.39503	1.001	1	0.78	TA33.Combo
TA33.Combo	TA33.Combo	DCs	DCs	Ptprc	Dpp4	Ptprc_Dpp4	Ptprc_Dpp4_DCs_DCs	0.679524	0.830626	0.673643	0.757919	0.810573	0.396677	1.001	1	0.779851	TA33.Combo
TA33.Combo	TA33.Combo	CD8_Tcells	CD8_Tcells	H2.Q6	Klri2	H2.Q6_Klri2	H2.Q6_Klri2_CD8_Tcells_CD8_Tcells	0.782773	0.889211	0.815611	0.688631	0.748365	0.674722	1.001	0.666667	0.779811	TA33.Combo
TA33.Combo	TA33.Combo	TAMs	DCs	Tnfrsf14	Traf2	Tnfrsf14_Traf2	Tnfrsf14_Traf2_Macrophages_DCs	0.87616	0.909513	0.664027	0.622738	0.450884	1.001	0.68972	1	0.779637	TA33.Combo
TA33.Combo	TA33.Combo	CD8_Tcells	CD4_Tcells	H2.M3	Klrc1	H2.M3_Klrc1	H2.M3_Klrc1_CD8_Tcells_CD4_Tcells	0.642981	0.698376	0.952206	0.895928	0.786252	0.390707	0.905981	1	0.779614	TA33.Combo
TA33.Combo	TA33.Combo	DCs	CD8_Tcells	H2.T24	Klrd1	H2.T24_Klrd1	H2.T24_Klrd1_DCs_CD8_Tcells	0.850928	0.856729	0.431278	0.430995	0.712639	0.773884	0.905972	1	0.779577	TA33.Combo
TA33.Combo	TA33.Combo	DCs	TAMs	Grn	Tnfrsf1a	Grn_Tnfrsf1a	Grn_Tnfrsf1a_DCs_Macrophages	0.561485	0.610499	0.62302	0.731335	0.480058	0.933064	1.001	1	0.779549	TA33.Combo
TA33.Combo	TA33.Combo	CD8_Tcells	CD8_Tcells	H2.Q4	Klri2	H2.Q4_Klri2	H2.Q4_Klri2_CD8_Tcells_CD8_Tcells	0.791763	0.954176	0.815611	0.688631	0.748365	0.636	1.001	0.666667	0.77952	TA33.Combo
TA33.Combo	TA33.Combo	TAMs	TAMs	Spn	Siglec1	Spn_Siglec1	Spn_Siglec1_Macrophages_Macrophages	0.87819	0.903712	0.897907	0.860577	0.590318	0.315605	1.001	1	0.779519	TA33.Combo
TA33.Combo	TA33.Combo	TAMs	CD8_Tcells	Siglec1	Ptprc	Siglec1_Ptprc	Siglec1_Ptprc_Macrophages_CD8_Tcells	0.87065	0.834687	0.640837	0.83767	0.394417	1.001	0.689763	1	0.779517	TA33.Combo
TA33.Combo	TA33.Combo	CD8_Tcells	CD8_Tcells	Calr	Tap2	Calr_Tap2	Calr_Tap2_CD8_Tcells_CD8_Tcells	0.672854	0.776682	0.621324	0.761312	0.472728	1.001	0.787085	1	0.779483	TA33.Combo
TA33.Combo	TA33.Combo	TAMs	DCs	Icam1	Itgal	Icam1_Itgal	Icam1_Itgal_Macrophages_DCs	0.887181	0.809165	0.852093	0.959842	0.596285	1.001	0.325182	1	0.779434	TA33.Combo
TA33.Combo	TA33.Combo	CD4_Tcells	TAMs	Lfng	Notch2	Lfng_Notch2	Lfng_Notch2_CD4_Tcells_Macrophages	0.517401	0.517981	0.738122	0.808258	0.403957	0.979785	1.001	1	0.77927	TA33.Combo
TA33.Combo	TA33.Combo	DCs	CD4_Tcells	Cxcl16	Cxcr6	Cxcl16_Cxcr6	Cxcl16_Cxcr6_DCs_CD4_Tcells	0.62123	0.709397	0.540724	0.531109	0.545328	0.927336	1.001	1	0.779149	TA33.Combo
TA33.Combo	TA33.Combo	CD8_Tcells	TAMs	Pltp	Apoa1	Pltp_Apoa1	Pltp_Apoa1_CD8_Tcells_Macrophages	0.962877	0.893852	0.942025	0.946833	0.494643	0.305211	1.001	1	0.778941	TA33.Combo
TA33.Combo	TA33.Combo	CD4_Tcells	TAMs	Ptdss1	Scarb1	Ptdss1_Scarb1	Ptdss1_Scarb1_CD4_Tcells_Macrophages	0.573376	0.558585	0.732749	0.861425	0.308363	1.001	1.001	1	0.778905	TA33.Combo
TA33.Combo	TA33.Combo	DCs	DCs	Spon1	App	Spon1_App	Spon1_App_DCs_DCs	0.955626	0.988979	0.584559	0.625	0.507133	0.877772	0.711038	1	0.778838	TA33.Combo
TA33.Combo	TA33.Combo	DCs	CD8_Tcells	Gm9733	Cd47	Gm9733_Cd47	Gm9733_Cd47_DCs_CD8_Tcells	0.781032	0.852668	0.61595	0.757353	1.0009	0.824717	0.343856	1	0.778829	TA33.Combo
TA33.Combo	TA33.Combo	CD4_Tcells	TAMs	Ltb	Tnfrsf1a	Ltb_Tnfrsf1a	Ltb_Tnfrsf1a_CD4_Tcells_Macrophages	0.535383	0.528422	0.62302	0.731335	0.461814	1.001	1.001	1	0.778816	TA33.Combo
TA33.Combo	TA33.Combo	DCs	CD8_Tcells	Siglece	Ncr1	Siglece_Ncr1	Siglece_Ncr1_DCs_CD8_Tcells	0.131961	0.104408	0.978507	0.96267	0.809978	0.772485	1.001	1	0.778706	TA33.Combo
TA33.Combo	TA33.Combo	TAMs	CD4_Tcells	Gm9733	Cd47	Gm9733_Cd47	Gm9733_Cd47_Macrophages_CD4_Tcells	0.547564	0.542923	0.756505	0.834842	0.679901	1.001	0.648439	1	0.778376	TA33.Combo
TA33.Combo	TA33.Combo	DCs	TAMs	Calr	Tap1	Calr_Tap1	Calr_Tap1_DCs_Macrophages	0.516821	0.539443	0.956165	0.987557	0.479357	0.697603	0.993198	1	0.778358	TA33.Combo
TA33.Combo	TA33.Combo	CD8_Tcells	TAMs	Il15	Il15ra	Il15_Il15ra	Il15_Il15ra_CD8_Tcells_Macrophages	0.802204	0.740139	0.982183	0.983597	0.82521	0.422612	1.001	0.666667	0.778258	TA33.Combo
TA33.Combo	TA33.Combo	CD8_Tcells	TAMs	Lgals1	Ptprc	Lgals1_Ptprc	Lgals1_Ptprc_CD8_Tcells_Macrophages	0.779872	0.844258	0.805147	0.856335	0.538007	0.885945	0.602462	1	0.778203	TA33.Combo
TA33.Combo	TA33.Combo	CD4_Tcells	TAMs	Entpd1	Adora2b	Entpd1_Adora2b	Entpd1_Adora2b_CD4_Tcells_Macrophages	0.809165	0.835847	0.475679	0.472285	0.496095	0.879907	0.996623	1	0.778185	TA33.Combo
TA33.Combo	TA33.Combo	DCs	CD8_Tcells	H2.Eb1	Lag3	H2.Eb1_Lag3	H2.Eb1_Lag3_DCs_CD8_Tcells	0.612819	0.743039	0.661482	0.598982	0.569416	1.001	0.790239	1	0.778136	TA33.Combo
TA33.Combo	TA33.Combo	CD4_Tcells	DCs	Calr	Tap1	Calr_Tap1	Calr_Tap1_CD4_Tcells_DCs	0.739849	0.799304	0.876131	0.984729	0.427963	0.539457	1.001	1	0.778071	TA33.Combo
TA33.Combo	TA33.Combo	TAMs	CD4_Tcells	Itgb2	Icam1	Itgb2_Icam1	Itgb2_Icam1_Macrophages_CD4_Tcells	0.732599	0.828016	0.817873	0.831448	0.605024	1.001	0.457121	1	0.778019	TA33.Combo
TA33.Combo	TA33.Combo	CD8_Tcells	TAMs	Bst2	Lilra6	Bst2_Lilra6	Bst2_Lilra6_CD8_Tcells_Macrophages	0.705916	0.741299	0.869344	0.755656	0.854346	0.27703	1.00051	1	0.777998	TA33.Combo
TA33.Combo	TA33.Combo	TAMs	TAMs	Rtn4	S1pr2	Rtn4_S1pr2	Rtn4_S1pr2_Macrophages_Macrophages	0.611369	0.693155	0.660633	0.634333	0.433094	0.934039	1.001	1	0.77798	TA33.Combo
TA33.Combo	TA33.Combo	DCs	TAMs	F11r	Itgb2	F11r_Itgb2	F11r_Itgb2_DCs_Macrophages	0.530162	0.537703	0.762443	0.855486	0.489099	0.832703	1.001	1	0.777617	TA33.Combo
TA33.Combo	TA33.Combo	DCs	TAMs	Hp	Itgb2	Hp_Itgb2	Hp_Itgb2_DCs_Macrophages	0.927494	0.922854	0.762443	0.855486	0.563668	0.365942	1.001	1	0.777458	TA33.Combo
TA33.Combo	TA33.Combo	CD4_Tcells	CD4_Tcells	Cd48	Pdcd1	Cd48_Pdcd1	Cd48_Pdcd1_CD4_Tcells_CD4_Tcells	0.758121	0.774942	0.509615	0.504525	0.728873	0.666736	0.993152	1	0.77706	TA33.Combo
TA33.Combo	TA33.Combo	TAMs	CD8_Tcells	Icam2	Itgal	Icam2_Itgal	Icam2_Itgal_Macrophages_CD8_Tcells	0.849768	0.87703	0.763857	0.885181	0.271703	0.888176	0.813136	1	0.776822	TA33.Combo
TA33.Combo	TA33.Combo	TAMs	TAMs	Cd47	Siglec1	Cd47_Siglec1	Cd47_Siglec1_Macrophages_Macrophages	0.715777	0.841357	0.897907	0.860577	0.520197	0.481588	1.001	1	0.776766	TA33.Combo
TA33.Combo	TA33.Combo	CD4_Tcells	CD8_Tcells	Gzmb	Igf2r	Gzmb_Igf2r	Gzmb_Igf2r_CD4_Tcells_CD8_Tcells	0.910673	0.823086	0.400452	0.381222	0.631453	0.900676	0.870075	1	0.776653	TA33.Combo
TA33.Combo	TA33.Combo	CD4_Tcells	TAMs	Tigit	Nectin4	Tigit_Nectin4	Tigit_Nectin4_CD4_Tcells_Macrophages	0.454176	0.466357	0.774887	0.771493	0.440469	0.984814	1.001	1	0.776623	TA33.Combo
TA33.Combo	TA33.Combo	DCs	CD4_Tcells	H2.T24	Klre1	H2.T24_Klre1	H2.T24_Klre1_DCs_CD4_Tcells	0.850928	0.856729	0.934955	0.80543	0.838172	0.773884	0.656523	0.666667	0.776544	TA33.Combo
TA33.Combo	TA33.Combo	DCs	CD4_Tcells	Cd86	Ctla4	Cd86_Ctla4	Cd86_Ctla4_DCs_CD4_Tcells	0.770592	0.824246	0.32862	0.3306	0.625182	0.942512	0.964386	1	0.776518	TA33.Combo
TA33.Combo	TA33.Combo	CD8_Tcells	CD4_Tcells	Itgal	Cd226	Itgal_Cd226	Itgal_Cd226_CD8_Tcells_CD4_Tcells	0.734629	0.860789	0.707579	0.644231	0.43893	0.813136	0.933115	1	0.776466	TA33.Combo
TA33.Combo	TA33.Combo	CD8_Tcells	CD8_Tcells	Ccl5	Ccr5	Ccl5_Ccr5	Ccl5_Ccr5_CD8_Tcells_CD8_Tcells	0.449536	0.444896	0.951357	0.988122	0.603925	0.981005	0.656706	1	0.776432	TA33.Combo
TA33.Combo	TA33.Combo	TAMs	TAMs	Tnfsf13	Fas	Tnfsf13_Fas	Tnfsf13_Fas_Macrophages_Macrophages	0.292053	0.225058	0.959276	0.93043	0.508084	0.945726	1.001	1	0.77637	TA33.Combo
TA33.Combo	TA33.Combo	TAMs	TAMs	Fbn1	Itga5	Fbn1_Itga5	Fbn1_Itga5_Macrophages_Macrophages	0.985209	0.969548	0.243213	0.223982	0.526398	1.001	0.919477	1	0.776308	TA33.Combo
TA33.Combo	TA33.Combo	CD8_Tcells	TAMs	B2m	Tap1	B2m_Tap1	B2m_Tap1_CD8_Tcells_Macrophages	0.691415	0.916473	0.956165	0.987557	0.575756	0.313055	0.993198	1	0.776302	TA33.Combo
TA33.Combo	TA33.Combo	CD8_Tcells	CD8_Tcells	H2.T23	Klrc2	H2.T23_Klrc2	H2.T23_Klrc2_CD8_Tcells_CD8_Tcells	0.687645	0.87935	0.897907	0.830882	0.701301	0.306997	1.001	1	0.776198	TA33.Combo
TA33.Combo	TA33.Combo	CD4_Tcells	CD8_Tcells	Pvr	Cd226	Pvr_Cd226	Pvr_Cd226_CD4_Tcells_CD8_Tcells	0.548144	0.527842	0.837104	0.888009	0.746462	0.50906	1.001	1	0.776179	TA33.Combo
TA33.Combo	TA33.Combo	DCs	DCs	Gm7030	Klri1	Gm7030_Klri1	Gm7030_Klri1_DCs_DCs	0.923434	0.988399	0.25905	0.294118	0.683025	0.845945	0.895155	1	0.776104	TA33.Combo
TA33.Combo	TA33.Combo	CD4_Tcells	CD4_Tcells	H2.D1	Klre1	H2.D1_Klre1	H2.D1_Klre1_CD4_Tcells_CD4_Tcells	0.686485	0.785093	0.934955	0.80543	0.825413	0.901746	0.656523	0.666667	0.776055	TA33.Combo
TA33.Combo	TA33.Combo	TAMs	CD4_Tcells	Ifng	Ifngr1	Ifng_Ifngr1	Ifng_Ifngr1_Macrophages_CD4_Tcells	0.992459	0.981439	0.437217	0.415158	1.001	0.294033	0.948041	1	0.776035	TA33.Combo
TA33.Combo	TA33.Combo	CD8_Tcells	TAMs	Itgb1	Vcam1	Itgb1_Vcam1	Itgb1_Vcam1_CD8_Tcells_Macrophages	0.397332	0.327726	0.945984	0.866516	0.525604	0.860747	1.001	1	0.776022	TA33.Combo
TA33.Combo	TA33.Combo	TAMs	CD8_Tcells	Sirpb1c	Cd47	Sirpb1c_Cd47	Sirpb1c_Cd47_Macrophages_CD8_Tcells	0.592807	0.652262	0.61595	0.757353	1.0009	1.001	0.343856	1	0.775823	TA33.Combo
TA33.Combo	TA33.Combo	CD8_Tcells	DCs	Tnfsf14	Ltbr	Tnfsf14_Ltbr	Tnfsf14_Ltbr_CD8_Tcells_DCs	0.883991	0.767401	0.722568	0.816176	0.512467	1.001	0.878641	0.666667	0.77564	TA33.Combo
TA33.Combo	TA33.Combo	DCs	TAMs	Vegfb	Nrp1	Vegfb_Nrp1	Vegfb_Nrp1_DCs_Macrophages	0.506381	0.50116	0.902715	0.86595	0.460531	0.854028	0.950951	1	0.775602	TA33.Combo
TA33.Combo	TA33.Combo	DCs	CD4_Tcells	H2.Ob	Cd4	H2.Ob_Cd4	H2.Ob_Cd4_DCs_CD4_Tcells	0.473318	0.460267	0.779695	0.753394	0.428918	0.989984	1.001	1	0.77554	TA33.Combo
TA33.Combo	TA33.Combo	CD8_Tcells	DCs	B2m	Tap1	B2m_Tap1	B2m_Tap1_CD8_Tcells_DCs	0.691415	0.916473	0.876131	0.984729	0.60458	0.313055	1.001	1	0.775501	TA33.Combo
TA33.Combo	TA33.Combo	CD8_Tcells	CD4_Tcells	Csf2	Il3ra	Csf2_Il3ra	Csf2_Il3ra_CD8_Tcells_CD4_Tcells	0.983759	0.937935	0.570701	0.541007	0.593696	0.845793	0.696615	1	0.775468	TA33.Combo
TA33.Combo	TA33.Combo	CD4_Tcells	DCs	Gm7030	Klri1	Gm7030_Klri1	Gm7030_Klri1_CD4_Tcells_DCs	0.786253	0.806265	0.25905	0.294118	0.683025	1.001	0.895155	1	0.775337	TA33.Combo
TA33.Combo	TA33.Combo	TAMs	TAMs	Sirpa	Cd47	Sirpa_Cd47	Sirpa_Cd47_Macrophages_Macrophages	0.612819	0.704756	0.74095	0.868495	0.705177	1.001	0.481588	1	0.775212	TA33.Combo
TA33.Combo	TA33.Combo	DCs	DCs	Eng	Acvrl1	Eng_Acvrl1	Eng_Acvrl1_DCs_DCs	0.402262	0.412993	0.844457	0.902715	0.53392	0.855223	0.980496	1	0.775142	TA33.Combo
TA33.Combo	TA33.Combo	TAMs	CD4_Tcells	Nectin4	Tigit	Nectin4_Tigit	Nectin4_Tigit_Macrophages_CD4_Tcells	0.743039	0.74594	0.457014	0.467195	0.456694	1.001	0.984814	1	0.77485	TA33.Combo
TA33.Combo	TA33.Combo	DCs	DCs	H2.M3	Cd8a	H2.M3_Cd8a	H2.M3_Cd8a_DCs_DCs	0.736369	0.825116	0.468891	0.475396	0.772078	1.001	0.622758	1	0.774787	TA33.Combo
TA33.Combo	TA33.Combo	CD4_Tcells	CD8_Tcells	Cd48	Cd244a	Cd48_Cd244a	Cd48_Cd244a_CD4_Tcells_CD8_Tcells	0.758121	0.774942	0.731618	0.799774	0.56106	0.666736	0.888261	1	0.774714	TA33.Combo
TA33.Combo	TA33.Combo	CD8_Tcells	CD8_Tcells	B2m	Klrc1	B2m_Klrc1	B2m_Klrc1_CD8_Tcells_CD8_Tcells	0.691415	0.916473	0.758767	0.718891	0.791136	0.313055	1.001	1	0.774661	TA33.Combo
TA33.Combo	TA33.Combo	CD8_Tcells	TAMs	Csf1	Csf1r	Csf1_Csf1r	Csf1_Csf1r_CD8_Tcells_Macrophages	0.968097	0.957657	0.36086	0.266968	0.66345	0.732936	0.974003	1	0.77453	TA33.Combo
TA33.Combo	TA33.Combo	TAMs	CD4_Tcells	Icam1	Il2ra	Icam1_Il2ra	Icam1_Il2ra_Macrophages_CD4_Tcells	0.887181	0.809165	0.23586	0.234729	0.629932	1.001	0.932612	1	0.774502	TA33.Combo
TA33.Combo	TA33.Combo	DCs	DCs	H2.Q7	Cd8a	H2.Q7_Cd8a	H2.Q7_Cd8a_DCs_DCs	0.906903	0.955336	0.468891	0.475396	0.685894	0.934856	0.622758	1	0.774462	TA33.Combo
TA33.Combo	TA33.Combo	TAMs	TAMs	Grn	Tnfrsf1b	Grn_Tnfrsf1b	Grn_Tnfrsf1b_Macrophages_Macrophages	0.608469	0.61891	0.736425	0.849548	0.480058	1.001	0.75849	1	0.774371	TA33.Combo
TA33.Combo	TA33.Combo	DCs	CD4_Tcells	Icosl	Cd28	Icosl_Cd28	Icosl_Cd28_DCs_CD4_Tcells	0.460847	0.445476	0.632353	0.675339	0.551069	0.98673	1.001	1	0.774301	TA33.Combo
TA33.Combo	TA33.Combo	DCs	CD4_Tcells	H2.D1	Klrk1	H2.D1_Klrk1	H2.D1_Klrk1_DCs_CD4_Tcells	0.774652	0.950116	0.744344	0.616799	0.825413	0.925027	0.35237	1	0.774294	TA33.Combo
TA33.Combo	TA33.Combo	TAMs	DCs	Cd47	Sirpb1b	Cd47_Sirpb1b	Cd47_Sirpb1b_Macrophages_DCs	0.715777	0.841357	0.966346	0.996606	0.551347	0.481588	0.852653	1	0.774272	TA33.Combo
TA33.Combo	TA33.Combo	DCs	CD8_Tcells	Siglech	Ncr1	Siglech_Ncr1	Siglech_Ncr1_DCs_CD8_Tcells	0.131961	0.203596	0.978507	0.96267	0.634182	0.871773	1.001	1	0.77422	TA33.Combo
TA33.Combo	TA33.Combo	DCs	DCs	H2.D1	Klri1	H2.D1_Klri1	H2.D1_Klri1_DCs_DCs	0.774652	0.950116	0.25905	0.294118	0.685821	0.925027	0.895155	1	0.774162	TA33.Combo
TA33.Combo	TA33.Combo	CD4_Tcells	CD4_Tcells	H2.Q4	Klre1	H2.Q4_Klre1	H2.Q4_Klre1_CD4_Tcells_CD4_Tcells	0.718097	0.75232	0.934955	0.80543	0.825514	0.889903	0.656523	0.666667	0.774001	TA33.Combo
TA33.Combo	TA33.Combo	CD4_Tcells	DCs	Sema4d	Cd72	Sema4d_Cd72	Sema4d_Cd72_CD4_Tcells_DCs	0.404292	0.402262	0.83371	0.941742	0.528101	0.823661	1.001	1	0.773961	TA33.Combo
TA33.Combo	TA33.Combo	DCs	CD4_Tcells	Gm5150	Cd47	Gm5150_Cd47	Gm5150_Cd47_DCs_CD4_Tcells	0.940255	0.924594	0.756505	0.834842	0.679901	0.587025	0.648439	1	0.77391	TA33.Combo
TA33.Combo	TA33.Combo	TAMs	CD8_Tcells	H2.Eb1	Lag3	H2.Eb1_Lag3	H2.Eb1_Lag3_Macrophages_CD8_Tcells	0.704176	0.742459	0.661482	0.598982	0.569416	0.930202	0.790239	1	0.773901	TA33.Combo
TA33.Combo	TA33.Combo	TAMs	DCs	Cd52	Siglecg	Cd52_Siglecg	Cd52_Siglecg_Macrophages_DCs	0.639501	0.717517	0.4819	0.470305	0.495195	1.001	0.992302	1	0.773852	TA33.Combo
TA33.Combo	TA33.Combo	DCs	DCs	Gm9733	Cd47	Gm9733_Cd47	Gm9733_Cd47_DCs_DCs	0.781032	0.852668	0.474548	0.444005	0.597236	0.824717	0.944818	1	0.773816	TA33.Combo
TA33.Combo	TA33.Combo	TAMs	CD8_Tcells	Hp	Itgb2	Hp_Itgb2	Hp_Itgb2_Macrophages_CD8_Tcells	0.632831	0.682135	0.696267	0.864536	0.619757	1.001	0.584167	1	0.773801	TA33.Combo
TA33.Combo	TA33.Combo	CD4_Tcells	CD4_Tcells	Il10	Il10ra	Il10_Il10ra	Il10_Il10ra_CD4_Tcells_CD4_Tcells	0.534803	0.523202	0.88405	0.881222	0.805101	1.001	0.424986	1	0.773788	TA33.Combo
TA33.Combo	TA33.Combo	DCs	CD8_Tcells	Ccl5	Ccr5	Ccl5_Ccr5	Ccl5_Ccr5_DCs_CD8_Tcells	0.803654	0.773782	0.951357	0.988122	0.603925	0.623609	0.656706	1	0.773783	TA33.Combo
TA33.Combo	TA33.Combo	CD8_Tcells	CD4_Tcells	Ccl5	Cxcr3	Ccl5_Cxcr3	Ccl5_Cxcr3_CD8_Tcells_CD4_Tcells	0.449536	0.444896	0.514706	0.513009	0.699036	0.981005	1.001	1	0.773686	TA33.Combo
TA33.Combo	TA33.Combo	TAMs	CD8_Tcells	Cxcl10	Cxcr3	Cxcl10_Cxcr3	Cxcl10_Cxcr3_Macrophages_CD8_Tcells	0.888631	0.676914	0.376697	0.368213	0.549524	1.001	0.936187	1	0.773656	TA33.Combo
TA33.Combo	TA33.Combo	CD4_Tcells	DCs	Ctsd	App	Ctsd_App	Ctsd_App_CD4_Tcells_DCs	0.899362	0.852088	0.584559	0.625	0.493924	0.956328	0.711038	1	0.773632	TA33.Combo
TA33.Combo	TA33.Combo	CD4_Tcells	DCs	H2.T22	Klri1	H2.T22_Klri1	H2.T22_Klri1_CD4_Tcells_DCs	0.854988	0.938805	0.25905	0.294118	0.720525	0.851984	0.895155	1	0.773524	TA33.Combo
TA33.Combo	TA33.Combo	TAMs	DCs	Il1b	Il12rb2	Il1b_Il12rb2	Il1b_Il12rb2_Macrophages_DCs	0.179814	0.164153	0.924491	0.924774	1.001	0.903234	0.639879	1	0.773455	TA33.Combo
TA33.Combo	TA33.Combo	CD4_Tcells	TAMs	Cd40lg	Itga5	Cd40lg_Itga5	Cd40lg_Itga5_CD4_Tcells_Macrophages	0.721288	0.62558	0.243213	0.223982	0.812804	1.001	0.919477	1	0.773385	TA33.Combo
TA33.Combo	TA33.Combo	CD4_Tcells	TAMs	Mfng	Notch2	Mfng_Notch2	Mfng_Notch2_CD4_Tcells_Macrophages	0.462877	0.468677	0.738122	0.808258	0.429248	0.971068	1.001	1	0.77338	TA33.Combo
TA33.Combo	TA33.Combo	CD8_Tcells	CD8_Tcells	H2.M3	Klrc2	H2.M3_Klrc2	H2.M3_Klrc2_CD8_Tcells_CD8_Tcells	0.642981	0.698376	0.897907	0.830882	0.713457	0.390707	1.001	1	0.773373	TA33.Combo
TA33.Combo	TA33.Combo	CD8_Tcells	DCs	Crtam	Cadm1	Crtam_Cadm1	Crtam_Cadm1_CD8_Tcells_DCs	0.519142	0.513631	0.959276	0.873303	0.384209	1.0003	0.822907	1	0.773349	TA33.Combo
TA33.Combo	TA33.Combo	DCs	TAMs	Rtn4	S1pr2	Rtn4_S1pr2	Rtn4_S1pr2_DCs_Macrophages	0.538283	0.575986	0.660633	0.634333	0.433094	1.001	1.001	1	0.773285	TA33.Combo
TA33.Combo	TA33.Combo	CD8_Tcells	DCs	Ctsd	App	Ctsd_App	Ctsd_App_CD8_Tcells_DCs	0.846288	0.928074	0.584559	0.625	0.493924	0.941954	0.711038	1	0.773146	TA33.Combo
TA33.Combo	TA33.Combo	CD4_Tcells	CD4_Tcells	Icam1	Spn	Icam1_Spn	Icam1_Spn_CD4_Tcells_CD4_Tcells	0.781903	0.798144	0.743213	0.774321	0.629932	0.457121	1.001	1	0.772807	TA33.Combo
TA33.Combo	TA33.Combo	CD4_Tcells	DCs	Cd47	Gm9733	Cd47_Gm9733	Cd47_Gm9733_CD4_Tcells_DCs	0.727378	0.801624	0.817025	0.877828	0.551347	0.648439	0.824717	1	0.772739	TA33.Combo
TA33.Combo	TA33.Combo	DCs	DCs	Cd300c	Ptpro	Cd300c_Ptpro	Cd300c_Ptpro_DCs_DCs	0.419374	0.448956	0.699095	0.679864	0.671889	0.962736	0.878074	1	0.772724	TA33.Combo
TA33.Combo	TA33.Combo	CD4_Tcells	TAMs	Spp1	Itga4	Spp1_Itga4	Spp1_Itga4_CD4_Tcells_Macrophages	0.938515	0.758411	0.8931	0.967195	0.555582	0.634244	1.001	0.666667	0.772684	TA33.Combo
TA33.Combo	TA33.Combo	TAMs	CD4_Tcells	Fbn1	Itgav	Fbn1_Itgav	Fbn1_Itgav_Macrophages_CD4_Tcells	0.985209	0.969548	0.188348	0.283937	0.544536	1.001	0.875788	1	0.772474	TA33.Combo
TA33.Combo	TA33.Combo	TAMs	CD4_Tcells	H2.Oa	Cd4	H2.Oa_Cd4	H2.Oa_Cd4_Macrophages_CD4_Tcells	0.937645	0.939675	0.779695	0.753394	0.650046	0.278036	1.001	1	0.772381	TA33.Combo
TA33.Combo	TA33.Combo	TAMs	DCs	H2.Q7	Cd8a	H2.Q7_Cd8a	H2.Q7_Cd8a_Macrophages_DCs	0.975348	0.987239	0.468891	0.475396	0.685894	0.871955	0.622758	1	0.772341	TA33.Combo
TA33.Combo	TA33.Combo	CD8_Tcells	TAMs	H2.D1	Klrk1	H2.D1_Klrk1	H2.D1_Klrk1_CD8_Tcells_Macrophages	0.689095	0.904292	0.997172	0.994344	0.659422	0.39503	0.787057	1	0.772327	TA33.Combo
TA33.Combo	TA33.Combo	TAMs	TAMs	Tnfsf13	Tnfrsf14	Tnfsf13_Tnfrsf14	Tnfsf13_Tnfrsf14_Macrophages_Macrophages	0.292053	0.225058	0.907805	0.932692	0.508084	0.945726	1.001	1	0.772269	TA33.Combo
TA33.Combo	TA33.Combo	CD8_Tcells	CD4_Tcells	H2.T22	Cd8a	H2.T22_Cd8a	H2.T22_Cd8a_CD8_Tcells_CD4_Tcells	0.861659	0.973898	0.479355	0.488122	0.838172	0.639535	0.754084	1	0.772218	TA33.Combo
TA33.Combo	TA33.Combo	DCs	TAMs	Spon1	App	Spon1_App	Spon1_App_DCs_Macrophages	0.955626	0.988979	0.387443	0.280543	0.480226	0.877772	0.968971	1	0.772211	TA33.Combo
TA33.Combo	TA33.Combo	CD4_Tcells	CD8_Tcells	Furin	Notch1	Furin_Notch1	Furin_Notch1_CD4_Tcells_CD8_Tcells	0.964907	0.983179	0.600113	0.586821	0.249561	1.001	0.813771	1	0.771974	TA33.Combo
TA33.Combo	TA33.Combo	CD4_Tcells	DCs	Cd28	Cd80	Cd28_Cd80	Cd28_Cd80_CD4_Tcells_DCs	0.62906	0.657193	0.492081	0.491516	0.58005	1.001	0.915178	1	0.771859	TA33.Combo
TA33.Combo	TA33.Combo	CD8_Tcells	CD8_Tcells	H2.T24	Klrc2	H2.T24_Klrc2	H2.T24_Klrc2_CD8_Tcells_CD8_Tcells	0.791183	0.74478	0.897907	0.830882	0.712639	0.284812	1.001	1	0.771805	TA33.Combo
TA33.Combo	TA33.Combo	TAMs	DCs	Lilra6	Lair1	Lilra6_Lair1	Lilra6_Lair1_Macrophages_DCs	0.834687	0.728538	0.427319	0.425339	0.485065	1.00051	0.936538	1	0.771675	TA33.Combo
TA33.Combo	TA33.Combo	CD4_Tcells	CD8_Tcells	Raet1e	Klrk1	Raet1e_Klrk1	Raet1e_Klrk1_CD4_Tcells_CD8_Tcells	0.400522	0.438225	0.811652	0.887443	0.72452	0.838438	0.797938	1	0.771636	TA33.Combo
TA33.Combo	TA33.Combo	CD4_Tcells	CD8_Tcells	B2m	Klrd1	B2m_Klrd1	B2m_Klrd1_CD4_Tcells_CD8_Tcells	0.743619	0.866009	0.431278	0.430995	0.791136	0.695898	0.905972	1	0.771493	TA33.Combo
TA33.Combo	TA33.Combo	DCs	CD4_Tcells	Gm7030	Klrk1	Gm7030_Klrk1	Gm7030_Klrk1_DCs_CD4_Tcells	0.923434	0.988399	0.744344	0.616799	0.793653	0.845945	0.35237	1	0.771409	TA33.Combo
TA33.Combo	TA33.Combo	CD8_Tcells	CD4_Tcells	H2.Q7	Klrk1	H2.Q7_Klrk1	H2.Q7_Klrk1_CD8_Tcells_CD4_Tcells	0.839617	0.972738	0.744344	0.616799	0.825514	0.8627	0.35237	1	0.771222	TA33.Combo
TA33.Combo	TA33.Combo	DCs	TAMs	Sirpb1b	Cd47	Sirpb1b_Cd47	Sirpb1b_Cd47_DCs_Macrophages	0.944026	0.991879	0.74095	0.868495	0.520382	0.852653	0.481588	1	0.771216	TA33.Combo
TA33.Combo	TA33.Combo	TAMs	CD4_Tcells	H2.K1	Klrk1	H2.K1_Klrk1	H2.K1_Klrk1_Macrophages_CD4_Tcells	0.900522	0.967517	0.744344	0.616799	0.831026	0.829008	0.35237	1	0.771166	TA33.Combo
TA33.Combo	TA33.Combo	CD8_Tcells	DCs	H2.Q7	Klri1	H2.Q7_Klri1	H2.Q7_Klri1_CD8_Tcells_DCs	0.839617	0.972738	0.25905	0.294118	0.685894	0.8627	0.895155	1	0.771085	TA33.Combo
TA33.Combo	TA33.Combo	DCs	CD8_Tcells	Sirpb1c	Cd47	Sirpb1c_Cd47	Sirpb1c_Cd47_DCs_CD8_Tcells	0.927494	0.889791	0.61595	0.757353	1.0009	0.686188	0.343856	1	0.771039	TA33.Combo
TA33.Combo	TA33.Combo	DCs	CD4_Tcells	Ccl5	Cxcr3	Ccl5_Cxcr3	Ccl5_Cxcr3_DCs_CD4_Tcells	0.803654	0.773782	0.514706	0.513009	0.699036	0.623609	1.001	1	0.771037	TA33.Combo
TA33.Combo	TA33.Combo	CD8_Tcells	TAMs	Lta	Tnfrsf1b	Lta_Tnfrsf1b	Lta_Tnfrsf1b_CD8_Tcells_Macrophages	0.656323	0.592807	0.736425	0.849548	0.644691	0.805091	0.75849	1	0.770971	TA33.Combo
TA33.Combo	TA33.Combo	TAMs	DCs	Sirpb1c	Cd47	Sirpb1c_Cd47	Sirpb1c_Cd47_Macrophages_DCs	0.592807	0.652262	0.474548	0.444005	0.597236	1.001	0.944818	1	0.770811	TA33.Combo
TA33.Combo	TA33.Combo	CD8_Tcells	CD8_Tcells	Calr	Tap1	Calr_Tap1	Calr_Tap1_CD8_Tcells_CD8_Tcells	0.672854	0.776682	0.706448	0.874434	0.472728	1.001	0.635798	1	0.770789	TA33.Combo
TA33.Combo	TA33.Combo	CD4_Tcells	CD8_Tcells	Ccl5	Ccr5	Ccl5_Ccr5	Ccl5_Ccr5_CD4_Tcells_CD8_Tcells	0.761601	0.694896	0.951357	0.988122	0.603925	0.665573	0.656706	1	0.770699	TA33.Combo
TA33.Combo	TA33.Combo	CD4_Tcells	CD4_Tcells	Gm7030	Klrk1	Gm7030_Klrk1	Gm7030_Klrk1_CD4_Tcells_CD4_Tcells	0.786253	0.806265	0.744344	0.616799	0.793653	1.001	0.35237	1	0.770642	TA33.Combo
TA33.Combo	TA33.Combo	DCs	DCs	Cd47	Gm9733	Cd47_Gm9733	Cd47_Gm9733_DCs_DCs	0.472158	0.438225	0.817025	0.877828	0.551347	0.944818	0.824717	1	0.770583	TA33.Combo
TA33.Combo	TA33.Combo	TAMs	DCs	H2.K1	Klri1	H2.K1_Klri1	H2.K1_Klri1_Macrophages_DCs	0.900522	0.967517	0.25905	0.294118	0.688086	0.829008	0.895155	1	0.770475	TA33.Combo
TA33.Combo	TA33.Combo	CD4_Tcells	DCs	Ltb	Cd40	Ltb_Cd40	Ltb_Cd40_CD4_Tcells_DCs	0.535383	0.528422	0.817025	0.798077	0.34382	1.001	0.938295	1	0.770428	TA33.Combo
TA33.Combo	TA33.Combo	CD4_Tcells	CD8_Tcells	Cd40lg	Itgb2	Cd40lg_Itgb2	Cd40lg_Itgb2_CD4_Tcells_CD8_Tcells	0.721288	0.62558	0.696267	0.864536	0.583029	1.001	0.584167	1	0.770339	TA33.Combo
TA33.Combo	TA33.Combo	CD8_Tcells	CD4_Tcells	Il16	Cd4	Il16_Cd4	Il16_Cd4_CD8_Tcells_CD4_Tcells	0.423724	0.398202	0.779695	0.753394	0.634708	0.808637	1.001	1	0.770309	TA33.Combo
TA33.Combo	TA33.Combo	CD4_Tcells	TAMs	Anxa2	Tlr2	Anxa2_Tlr2	Anxa2_Tlr2_CD4_Tcells_Macrophages	0.906903	0.820476	0.480204	0.477376	0.494039	0.785535	0.999756	1	0.770301	TA33.Combo
TA33.Combo	TA33.Combo	TAMs	DCs	Nectin4	Nectin1	Nectin4_Nectin1	Nectin4_Nectin1_Macrophages_DCs	0.743039	0.74594	0.449095	0.426471	0.458711	1.001	0.979353	1	0.770223	TA33.Combo
TA33.Combo	TA33.Combo	CD8_Tcells	TAMs	Bst2	Lilra5	Bst2_Lilra5	Bst2_Lilra5_CD8_Tcells_Macrophages	0.705916	0.741299	0.788462	0.741516	0.854346	0.27703	1.001	1	0.770162	TA33.Combo
TA33.Combo	TA33.Combo	DCs	TAMs	L1cam	Itga4	L1cam_Itga4	L1cam_Itga4_DCs_Macrophages	0.281613	0.316125	0.8931	0.967195	0.522149	0.868492	1.001	1	0.77011	TA33.Combo
TA33.Combo	TA33.Combo	CD4_Tcells	CD4_Tcells	H2.T22	Klrk1	H2.T22_Klrk1	H2.T22_Klrk1_CD4_Tcells_CD4_Tcells	0.854988	0.938805	0.744344	0.616799	0.838172	0.851984	0.35237	1	0.769999	TA33.Combo
TA33.Combo	TA33.Combo	CD4_Tcells	CD4_Tcells	H2.K1	Klrk1	H2.K1_Klrk1	H2.K1_Klrk1_CD4_Tcells_CD4_Tcells	0.702436	0.807425	0.744344	0.616799	0.831026	1.001	0.35237	1	0.769983	TA33.Combo
TA33.Combo	TA33.Combo	DCs	CD8_Tcells	Il15	Il15ra	Il15_Il15ra	Il15_Il15ra_DCs_CD8_Tcells	0.87355	0.851218	0.776018	0.788462	0.851997	0.923124	0.200134	1	0.76998	TA33.Combo
TA33.Combo	TA33.Combo	CD8_Tcells	DCs	Gzmb	Mcl1	Gzmb_Mcl1	Gzmb_Mcl1_CD8_Tcells_DCs	0.950116	0.970418	0.528281	0.563348	0.527891	1.001	0.584823	1	0.769966	TA33.Combo
TA33.Combo	TA33.Combo	CD4_Tcells	CD8_Tcells	Lamc1	Itga2	Lamc1_Itga2	Lamc1_Itga2_CD4_Tcells_CD8_Tcells	0.283353	0.333817	0.96069	0.867647	0.47569	0.920294	1.001	1	0.769956	TA33.Combo
TA33.Combo	TA33.Combo	TAMs	TAMs	Sparc	Eng	Sparc_Eng	Sparc_Eng_Macrophages_Macrophages	0.522622	0.516821	0.91233	0.970588	0.489348	1.001	1.001	0.666667	0.769866	TA33.Combo
TA33.Combo	TA33.Combo	TAMs	DCs	Siglec1	Ptprc	Siglec1_Ptprc	Siglec1_Ptprc_Macrophages_DCs	0.87065	0.834687	0.692308	0.8569	0.593183	1.001	0.396677	1	0.769689	TA33.Combo
TA33.Combo	TA33.Combo	TAMs	CD8_Tcells	Sell	Selplg	Sell_Selplg	Sell_Selplg_Macrophages_CD8_Tcells	0.961137	0.950696	0.352658	0.216629	0.731827	1.001	0.643989	1	0.769563	TA33.Combo
TA33.Combo	TA33.Combo	TAMs	DCs	Apoa2	Ldlr	Apoa2_Ldlr	Apoa2_Ldlr_Macrophages_DCs	0.902842	0.918794	0.383767	0.429864	0.419332	1.001	0.878934	1	0.769483	TA33.Combo
TA33.Combo	TA33.Combo	CD4_Tcells	TAMs	Fgf13	Fgfr2	Fgf13_Fgfr2	Fgf13_Fgfr2_CD4_Tcells_Macrophages	0.309745	0.387181	0.806278	0.922794	0.601862	0.800443	1.001	1	0.769384	TA33.Combo
TA33.Combo	TA33.Combo	CD4_Tcells	TAMs	Copa	Cd74	Copa_Cd74	Copa_Cd74_CD4_Tcells_Macrophages	0.490139	0.488979	0.684955	0.768665	0.480976	0.970884	0.947603	1	0.769305	TA33.Combo
TA33.Combo	TA33.Combo	CD4_Tcells	DCs	H2.K1	Klri1	H2.K1_Klri1	H2.K1_Klri1_CD4_Tcells_DCs	0.702436	0.807425	0.25905	0.294118	0.688086	1.001	0.895155	1	0.769292	TA33.Combo
TA33.Combo	TA33.Combo	DCs	CD4_Tcells	F11r	Itgal	F11r_Itgal	F11r_Itgal_DCs_CD4_Tcells	0.530162	0.537703	0.770928	0.782805	0.527666	0.832703	0.94404	1	0.769201	TA33.Combo
TA33.Combo	TA33.Combo	CD4_Tcells	CD4_Tcells	H2.D1	Aplp2	H2.D1_Aplp2	H2.D1_Aplp2_CD4_Tcells_CD4_Tcells	0.686485	0.785093	0.403846	0.388575	0.825413	0.901746	0.755166	1	0.769054	TA33.Combo
TA33.Combo	TA33.Combo	CD4_Tcells	CD8_Tcells	H2.T23	Klri2	H2.T23_Klri2	H2.T23_Klri2_CD4_Tcells_CD8_Tcells	0.775522	0.87645	0.815611	0.688631	0.701301	0.667091	1.001	0.666667	0.769027	TA33.Combo
TA33.Combo	TA33.Combo	CD8_Tcells	CD4_Tcells	Itgb2	Thy1	Itgb2_Thy1	Itgb2_Thy1_CD8_Tcells_CD4_Tcells	0.682715	0.838167	0.659219	0.66629	0.605024	0.584167	1.001	1	0.768898	TA33.Combo
TA33.Combo	TA33.Combo	CD8_Tcells	CD8_Tcells	H2.D1	Cd8a	H2.D1_Cd8a	H2.D1_Cd8a_CD8_Tcells_CD8_Tcells	0.689095	0.904292	0.670249	0.673077	0.748449	0.39503	1.001	1	0.768806	TA33.Combo
TA33.Combo	TA33.Combo	DCs	CD4_Tcells	Il16	Cd4	Il16_Cd4	Il16_Cd4_DCs_CD4_Tcells	0.719838	0.723898	0.779695	0.753394	0.634708	0.487164	1.001	1	0.768547	TA33.Combo
TA33.Combo	TA33.Combo	CD4_Tcells	TAMs	Ttr	Apoa1	Ttr_Apoa1	Ttr_Apoa1_CD4_Tcells_Macrophages	0.788863	0.646172	0.942025	0.946833	0.417563	0.863856	1.001	0.666667	0.768505	TA33.Combo
TA33.Combo	TA33.Combo	CD8_Tcells	CD4_Tcells	B2m	Klrc1	B2m_Klrc1	B2m_Klrc1_CD8_Tcells_CD4_Tcells	0.691415	0.916473	0.952206	0.895928	0.663785	0.313055	0.905981	1	0.768472	TA33.Combo
TA33.Combo	TA33.Combo	TAMs	CD8_Tcells	Cd86	Cd28	Cd86_Cd28	Cd86_Cd28_Macrophages_CD8_Tcells	0.596288	0.609049	0.506222	0.511312	0.671682	1.001	0.826416	1	0.768422	TA33.Combo
TA33.Combo	TA33.Combo	DCs	DCs	Grn	Tnfrsf1a	Grn_Tnfrsf1a	Grn_Tnfrsf1a_DCs_DCs	0.561485	0.610499	0.70871	0.769796	0.572287	0.933064	0.779753	1	0.768392	TA33.Combo
TA33.Combo	TA33.Combo	DCs	CD8_Tcells	Cxcl9	Cxcr3	Cxcl9_Cxcr3	Cxcl9_Cxcr3_DCs_CD8_Tcells	0.917343	0.837007	0.376697	0.368213	0.635166	0.789173	0.936187	1	0.768359	TA33.Combo
TA33.Combo	TA33.Combo	DCs	TAMs	Nrg2	Nrp2	Nrg2_Nrp2	Nrg2_Nrp2_DCs_Macrophages	0.684455	0.635731	0.443722	0.46267	0.509372	1.001	0.985604	1	0.768211	TA33.Combo
TA33.Combo	TA33.Combo	CD4_Tcells	DCs	H2.Q7	Cd8a	H2.Q7_Cd8a	H2.Q7_Cd8a_CD4_Tcells_DCs	0.776682	0.87819	0.468891	0.475396	0.685894	1.001	0.622758	1	0.768205	TA33.Combo
TA33.Combo	TA33.Combo	CD4_Tcells	TAMs	Clcf1	Sorl1	Clcf1_Sorl1	Clcf1_Sorl1_CD4_Tcells_Macrophages	0.653132	0.62674	0.385747	0.324095	0.750871	1.001	0.862198	1	0.768154	TA33.Combo
TA33.Combo	TA33.Combo	TAMs	CD8_Tcells	Lgals3bp	Itgb1	Lgals3bp_Itgb1	Lgals3bp_Itgb1_Macrophages_CD8_Tcells	0.841067	0.829176	0.396493	0.307692	0.559796	1.001	0.860747	1	0.768126	TA33.Combo
TA33.Combo	TA33.Combo	CD4_Tcells	CD4_Tcells	Ccl5	Cxcr3	Ccl5_Cxcr3	Ccl5_Cxcr3_CD4_Tcells_CD4_Tcells	0.761601	0.694896	0.514706	0.513009	0.699036	0.665573	1.001	1	0.767952	TA33.Combo
TA33.Combo	TA33.Combo	CD4_Tcells	TAMs	Fam3c	Clec2d	Fam3c_Clec2d	Fam3c_Clec2d_CD4_Tcells_Macrophages	0.363689	0.393271	0.851244	0.843326	0.462144	0.918431	1.001	1	0.76789	TA33.Combo
TA33.Combo	TA33.Combo	DCs	CD8_Tcells	Cd33	Ncr1	Cd33_Ncr1	Cd33_Ncr1_DCs_CD8_Tcells	0.107309	0.133701	0.978507	0.96267	0.745862	0.769239	1.001	1	0.767866	TA33.Combo
TA33.Combo	TA33.Combo	CD8_Tcells	CD8_Tcells	H2.T22	Klrd1	H2.T22_Klrd1	H2.T22_Klrd1_CD8_Tcells_CD8_Tcells	0.861659	0.973898	0.431278	0.430995	0.712639	0.639535	0.905972	1	0.767844	TA33.Combo
TA33.Combo	TA33.Combo	CD4_Tcells	DCs	Clcf1	Il6st	Clcf1_Il6st	Clcf1_Il6st_CD4_Tcells_DCs	0.653132	0.62674	0.60181	0.634333	0.684831	1.001	0.663005	1	0.767807	TA33.Combo
TA33.Combo	TA33.Combo	CD4_Tcells	TAMs	Cd47	Sirpa	Cd47_Sirpa	Cd47_Sirpa_CD4_Tcells_Macrophages	0.727378	0.801624	0.618213	0.72681	0.520197	0.648439	1.001	1	0.767775	TA33.Combo
TA33.Combo	TA33.Combo	DCs	TAMs	Adam11	Itga4	Adam11_Itga4	Adam11_Itga4_DCs_Macrophages	0.291183	0.342227	0.8931	0.967195	0.45612	0.90194	1.001	1	0.767652	TA33.Combo
TA33.Combo	TA33.Combo	TAMs	TAMs	Itgb2	Cd226	Itgb2_Cd226	Itgb2_Cd226_Macrophages_Macrophages	0.732599	0.828016	0.979638	0.969457	0.566381	1.001	0.282847	1	0.767514	TA33.Combo
TA33.Combo	TA33.Combo	TAMs	CD8_Tcells	Ly86	Cd180	Ly86_Cd180	Ly86_Cd180_Macrophages_CD8_Tcells	0.648492	0.756381	0.824095	0.787896	0.448255	1.001	0.647332	1	0.767503	TA33.Combo
TA33.Combo	TA33.Combo	CD8_Tcells	TAMs	Fgf13	Fgfr2	Fgf13_Fgfr2	Fgf13_Fgfr2_CD8_Tcells_Macrophages	0.24652	0.296404	0.806278	0.922794	0.601862	0.865641	1.001	1	0.767417	TA33.Combo
TA33.Combo	TA33.Combo	CD8_Tcells	DCs	Bst2	Lilra6	Bst2_Lilra6	Bst2_Lilra6_CD8_Tcells_DCs	0.705916	0.741299	0.769796	0.671663	0.88178	0.27703	1.001	1	0.767358	TA33.Combo
TA33.Combo	TA33.Combo	CD4_Tcells	CD4_Tcells	Itgb2	Thy1	Itgb2_Thy1	Itgb2_Thy1_CD4_Tcells_CD4_Tcells	0.769432	0.764211	0.659219	0.66629	0.605024	0.568281	1.001	1	0.767313	TA33.Combo
TA33.Combo	TA33.Combo	TAMs	CD4_Tcells	Hp	Itgb2	Hp_Itgb2	Hp_Itgb2_Macrophages_CD4_Tcells	0.632831	0.682135	0.804016	0.792986	0.577829	1.001	0.568281	1	0.767182	TA33.Combo
TA33.Combo	TA33.Combo	CD8_Tcells	CD4_Tcells	Gzmb	Igf2r	Gzmb_Igf2r	Gzmb_Igf2r_CD8_Tcells_CD4_Tcells	0.950116	0.970418	0.209842	0.197398	0.545058	1.001	0.892527	1	0.767079	TA33.Combo
TA33.Combo	TA33.Combo	CD4_Tcells	CD4_Tcells	H2.Q4	Aplp2	H2.Q4_Aplp2	H2.Q4_Aplp2_CD4_Tcells_CD4_Tcells	0.718097	0.75232	0.403846	0.388575	0.825514	0.889903	0.755166	1	0.767001	TA33.Combo
TA33.Combo	TA33.Combo	CD8_Tcells	DCs	Cadm1	Cadm1	Cadm1_Cadm1	Cadm1_Cadm1_CD8_Tcells_DCs	0.657193	0.595708	0.959276	0.873303	0.235213	1.001	0.822907	1	0.766977	TA33.Combo
TA33.Combo	TA33.Combo	DCs	CD4_Tcells	Ptprc	Cd247	Ptprc_Cd247	Ptprc_Cd247_DCs_CD4_Tcells	0.679524	0.830626	0.595305	0.629525	0.836552	0.396677	1.001	1	0.766953	TA33.Combo
TA33.Combo	TA33.Combo	TAMs	DCs	Sema4a	Plxnb2	Sema4a_Plxnb2	Sema4a_Plxnb2_Macrophages_DCs	0.816415	0.87355	0.398756	0.343043	0.520139	1.001	0.864429	1	0.766908	TA33.Combo
TA33.Combo	TA33.Combo	DCs	CD8_Tcells	Cd80	Cd28	Cd80_Cd28	Cd80_Cd28_DCs_CD8_Tcells	0.490719	0.490719	0.506222	0.511312	0.859902	0.915178	0.826416	1	0.76683	TA33.Combo
TA33.Combo	TA33.Combo	DCs	CD4_Tcells	H2.M3	Klrk1	H2.M3_Klrk1	H2.M3_Klrk1_DCs_CD4_Tcells	0.736369	0.825116	0.744344	0.616799	0.786252	1.001	0.35237	1	0.766823	TA33.Combo
TA33.Combo	TA33.Combo	TAMs	DCs	Adam17	Il6ra	Adam17_Il6ra	Adam17_Il6ra_Macrophages_DCs	0.592807	0.604698	0.644231	0.64819	0.670135	1.001	0.684681	1	0.766797	TA33.Combo
TA33.Combo	TA33.Combo	TAMs	CD4_Tcells	Icam2	Itgb2	Icam2_Itgb2	Icam2_Itgb2_Macrophages_CD4_Tcells	0.849768	0.87703	0.804016	0.792986	0.481927	0.888176	0.568281	1	0.766714	TA33.Combo
TA33.Combo	TA33.Combo	TAMs	DCs	Gm7030	Klri1	Gm7030_Klri1	Gm7030_Klri1_Macrophages_DCs	0.952146	0.9942	0.25905	0.294118	0.683025	0.771542	0.895155	1	0.76658	TA33.Combo
TA33.Combo	TA33.Combo	CD4_Tcells	DCs	Ptprc	Cd4	Ptprc_Cd4	Ptprc_Cd4_CD4_Tcells_DCs	0.646752	0.689675	0.488688	0.493778	0.810573	1.001	0.62835	1	0.766562	TA33.Combo
TA33.Combo	TA33.Combo	DCs	TAMs	Sema4a	Plxnb2	Sema4a_Plxnb2	Sema4a_Plxnb2_DCs_Macrophages	0.677784	0.74536	0.625566	0.704186	0.476074	0.745438	1.001	1	0.766493	TA33.Combo
TA33.Combo	TA33.Combo	DCs	DCs	H2.DMa	Cd74	H2.DMa_Cd74	H2.DMa_Cd74_DCs_DCs	0.545824	0.581787	0.517534	0.543552	0.502367	1.001	1.001	1	0.766453	TA33.Combo
TA33.Combo	TA33.Combo	DCs	TAMs	Ltb	Cd40	Ltb_Cd40	Ltb_Cd40_DCs_Macrophages	0.727378	0.726798	0.961538	0.873869	0.461814	0.491081	1.001	1	0.766448	TA33.Combo
TA33.Combo	TA33.Combo	CD4_Tcells	CD4_Tcells	Icam1	Itgal	Icam1_Itgal	Icam1_Itgal_CD4_Tcells_CD4_Tcells	0.781903	0.798144	0.770928	0.782805	0.629932	0.457121	0.94404	1	0.76633	TA33.Combo
TA33.Combo	TA33.Combo	CD4_Tcells	CD8_Tcells	H2.Q6	Klrd1	H2.Q6_Klrd1	H2.Q6_Klrd1_CD4_Tcells_CD8_Tcells	0.688515	0.722158	0.431278	0.430995	0.748365	0.806701	0.905972	1	0.766252	TA33.Combo
TA33.Combo	TA33.Combo	TAMs	TAMs	Sema4d	Plxnb2	Sema4d_Plxnb2	Sema4d_Plxnb2_Macrophages_Macrophages	0.689965	0.715777	0.625566	0.704186	0.495875	0.732494	1.001	1	0.766186	TA33.Combo
TA33.Combo	TA33.Combo	TAMs	CD8_Tcells	Cd40	Cd40lg	Cd40_Cd40lg	Cd40_Cd40lg_Macrophages_CD8_Tcells	0.937645	0.848028	0.554864	0.536199	0.428595	1.001	0.72911	1	0.766179	TA33.Combo
TA33.Combo	TA33.Combo	CD8_Tcells	CD8_Tcells	H2.Q6	Klrd1	H2.Q6_Klrd1	H2.Q6_Klrd1_CD8_Tcells_CD8_Tcells	0.782773	0.889211	0.431278	0.430995	0.748365	0.674722	0.905972	1	0.766031	TA33.Combo
TA33.Combo	TA33.Combo	DCs	DCs	Sirpb1c	Cd47	Sirpb1c_Cd47	Sirpb1c_Cd47_DCs_DCs	0.927494	0.889791	0.474548	0.444005	0.597236	0.686188	0.944818	1	0.766027	TA33.Combo
TA33.Combo	TA33.Combo	CD8_Tcells	CD8_Tcells	H2.Q4	Klrd1	H2.Q4_Klrd1	H2.Q4_Klrd1_CD8_Tcells_CD8_Tcells	0.791763	0.954176	0.431278	0.430995	0.748365	0.636	0.905972	1	0.765741	TA33.Combo
TA33.Combo	TA33.Combo	CD8_Tcells	TAMs	Cd28	Cd86	Cd28_Cd86	Cd28_Cd86_CD8_Tcells_Macrophages	0.508121	0.512181	0.593609	0.620475	0.649828	0.826416	1.001	1	0.765739	TA33.Combo
TA33.Combo	TA33.Combo	CD8_Tcells	DCs	Mif	Cd74	Mif_Cd74	Mif_Cd74_CD8_Tcells_DCs	0.771462	0.919954	0.517534	0.543552	0.296932	0.919726	1.001	1	0.765651	TA33.Combo
TA33.Combo	TA33.Combo	CD4_Tcells	TAMs	Entpd1	Adora2a	Entpd1_Adora2a	Entpd1_Adora2a_CD4_Tcells_Macrophages	0.809165	0.835847	0.929299	0.897059	0.496095	0.879907	0.482062	1	0.765625	TA33.Combo
TA33.Combo	TA33.Combo	DCs	TAMs	Cd47	Sirpa	Cd47_Sirpa	Cd47_Sirpa_DCs_Macrophages	0.472158	0.438225	0.618213	0.72681	0.520197	0.944818	1.001	1	0.76562	TA33.Combo
TA33.Combo	TA33.Combo	TAMs	CD4_Tcells	Tnf	Traf2	Tnf_Traf2	Tnf_Traf2_Macrophages_CD4_Tcells	0.659803	0.605568	0.432975	0.43948	0.841518	0.753912	0.929356	1	0.765617	TA33.Combo
TA33.Combo	TA33.Combo	CD8_Tcells	CD4_Tcells	Thy1	Itgb2	Thy1_Itgb2	Thy1_Itgb2_CD8_Tcells_CD4_Tcells	0.685615	0.756961	0.804016	0.792986	0.524366	0.979848	0.568281	1	0.765381	TA33.Combo
TA33.Combo	TA33.Combo	CD4_Tcells	TAMs	Ctsd	App	Ctsd_App	Ctsd_App_CD4_Tcells_Macrophages	0.899362	0.852088	0.387443	0.280543	0.456558	0.956328	0.968971	1	0.765263	TA33.Combo
TA33.Combo	TA33.Combo	DCs	DCs	Nectin1	Nectin4	Nectin1_Nectin4	Nectin1_Nectin4_DCs_DCs	0.448956	0.427494	0.761312	0.696267	0.523339	0.979353	0.921556	1	0.76521	TA33.Combo
TA33.Combo	TA33.Combo	TAMs	TAMs	Nrg2	Nrp2	Nrg2_Nrp2	Nrg2_Nrp2_Macrophages_Macrophages	0.796984	0.699536	0.443722	0.46267	0.509372	0.894499	0.985604	1	0.765155	TA33.Combo
TA33.Combo	TA33.Combo	CD4_Tcells	DCs	L1cam	Itgb7	L1cam_Itgb7	L1cam_Itgb7_CD4_Tcells_DCs	0.469258	0.479118	0.727376	0.845023	0.550633	0.976314	0.803281	1	0.765102	TA33.Combo
TA33.Combo	TA33.Combo	CD4_Tcells	DCs	Fam3c	Ffar2	Fam3c_Ffar2	Fam3c_Ffar2_CD4_Tcells_DCs	0.363689	0.393271	0.81448	0.813914	0.477637	0.918431	1.001	1	0.764957	TA33.Combo
TA33.Combo	TA33.Combo	CD8_Tcells	DCs	Cxcl10	Dpp4	Cxcl10_Dpp4	Cxcl10_Dpp4_CD8_Tcells_DCs	0.915313	0.763341	0.673643	0.757919	0.611368	0.42213	1.001	1	0.764934	TA33.Combo
TA33.Combo	TA33.Combo	CD8_Tcells	CD4_Tcells	H2.T22	Klre1	H2.T22_Klre1	H2.T22_Klre1_CD8_Tcells_CD4_Tcells	0.861659	0.973898	0.934955	0.80543	0.838172	0.639535	0.656523	0.666667	0.764811	TA33.Combo
TA33.Combo	TA33.Combo	CD8_Tcells	TAMs	Ctsd	App	Ctsd_App	Ctsd_App_CD8_Tcells_Macrophages	0.846288	0.928074	0.387443	0.280543	0.456558	0.941954	0.968971	1	0.764776	TA33.Combo
TA33.Combo	TA33.Combo	DCs	CD8_Tcells	F11r	Itgal	F11r_Itgal	F11r_Itgal_DCs_CD8_Tcells	0.530162	0.537703	0.763857	0.885181	0.58368	0.832703	0.813136	1	0.764662	TA33.Combo
TA33.Combo	TA33.Combo	CD8_Tcells	CD8_Tcells	H2.D1	Klrk1	H2.D1_Klrk1	H2.D1_Klrk1_CD8_Tcells_CD8_Tcells	0.689095	0.904292	0.811652	0.887443	0.748449	0.39503	0.797938	1	0.76461	TA33.Combo
TA33.Combo	TA33.Combo	CD8_Tcells	CD4_Tcells	H2.D1	Klrd1	H2.D1_Klrd1	H2.D1_Klrd1_CD8_Tcells_CD4_Tcells	0.689095	0.904292	0.858032	0.73586	0.825413	0.39503	0.77327	1	0.764559	TA33.Combo
TA33.Combo	TA33.Combo	DCs	CD8_Tcells	Ly86	Cd180	Ly86_Cd180	Ly86_Cd180_DCs_CD8_Tcells	0.659803	0.826566	0.824095	0.787896	0.448255	0.941698	0.647332	1	0.764411	TA33.Combo
TA33.Combo	TA33.Combo	DCs	CD4_Tcells	Icam2	Itgal	Icam2_Itgal	Icam2_Itgal_DCs_CD4_Tcells	0.930104	0.842227	0.770928	0.782805	0.481927	0.49728	0.94404	1	0.76438	TA33.Combo
TA33.Combo	TA33.Combo	CD4_Tcells	CD4_Tcells	Ptdss1	Jmjd6	Ptdss1_Jmjd6	Ptdss1_Jmjd6_CD4_Tcells_CD4_Tcells	0.573376	0.558585	0.675905	0.661765	0.348659	1.001	1.001	1	0.764246	TA33.Combo
TA33.Combo	TA33.Combo	TAMs	CD8_Tcells	Rspo1	Rnf43	Rspo1_Rnf43	Rspo1_Rnf43_Macrophages_CD8_Tcells	0.982019	0.990139	0.317025	0.404412	0.530783	1.001	0.706551	1	0.764188	TA33.Combo
TA33.Combo	TA33.Combo	DCs	DCs	Calr	Tap1	Calr_Tap1	Calr_Tap1_DCs_DCs	0.516821	0.539443	0.876131	0.984729	0.427963	0.697603	1.001	1	0.764188	TA33.Combo
TA33.Combo	TA33.Combo	TAMs	CD4_Tcells	Fbn1	Itgb3	Fbn1_Itgb3	Fbn1_Itgb3_Macrophages_CD4_Tcells	0.985209	0.969548	0.179581	0.161199	0.544536	1.001	0.891713	1	0.76417	TA33.Combo
TA33.Combo	TA33.Combo	CD8_Tcells	TAMs	Sema4a	Plxnb2	Sema4a_Plxnb2	Sema4a_Plxnb2_CD8_Tcells_Macrophages	0.683295	0.735499	0.625566	0.704186	0.476074	0.73257	1.001	1	0.763986	TA33.Combo
TA33.Combo	TA33.Combo	CD8_Tcells	CD4_Tcells	Cd28	Cd247	Cd28_Cd247	Cd28_Cd247_CD8_Tcells_CD4_Tcells	0.508121	0.512181	0.595305	0.629525	0.633866	0.826416	1.001	1	0.763975	TA33.Combo
TA33.Combo	TA33.Combo	CD8_Tcells	TAMs	H2.M3	Klrk1	H2.M3_Klrk1	H2.M3_Klrk1_CD8_Tcells_Macrophages	0.642981	0.698376	0.997172	0.994344	0.738885	0.390707	0.787057	1	0.763847	TA33.Combo
TA33.Combo	TA33.Combo	DCs	TAMs	Itgal	Icam1	Itgal_Icam1	Itgal_Icam1_DCs_Macrophages	0.814095	0.936485	0.916007	0.842195	0.501689	0.325182	1.001	1	0.76371	TA33.Combo
TA33.Combo	TA33.Combo	CD4_Tcells	CD8_Tcells	Icam1	Spn	Icam1_Spn	Icam1_Spn_CD4_Tcells_CD8_Tcells	0.781903	0.798144	0.833145	0.879525	0.547431	0.457121	0.931134	1	0.763674	TA33.Combo
TA33.Combo	TA33.Combo	TAMs	CD4_Tcells	Eng	Itgav	Eng_Itgav	Eng_Itgav_Macrophages_CD4_Tcells	0.88051	0.948376	0.188348	0.283937	0.554624	1.001	0.875788	1	0.763666	TA33.Combo
TA33.Combo	TA33.Combo	CD4_Tcells	DCs	Fam3c	Clec2g	Fam3c_Clec2g	Fam3c_Clec2g_CD4_Tcells_DCs	0.363689	0.393271	0.794118	0.817308	0.477637	0.918431	1.001	1	0.763543	TA33.Combo
TA33.Combo	TA33.Combo	CD8_Tcells	DCs	Lta	Ltbr	Lta_Ltbr	Lta_Ltbr_CD8_Tcells_DCs	0.656323	0.592807	0.722568	0.816176	0.503559	0.805091	0.878641	1	0.763538	TA33.Combo
TA33.Combo	TA33.Combo	DCs	TAMs	Eng	Acvrl1	Eng_Acvrl1	Eng_Acvrl1_DCs_Macrophages	0.402262	0.412993	0.77319	0.800905	0.53026	0.855223	1.001	1	0.763526	TA33.Combo
TA33.Combo	TA33.Combo	CD4_Tcells	DCs	Ccl3	Ccr5	Ccl3_Ccr5	Ccl3_Ccr5_CD4_Tcells_DCs	0.885731	0.726218	0.58371	0.636312	0.716197	0.984693	0.46425	1	0.763521	TA33.Combo
TA33.Combo	TA33.Combo	CD4_Tcells	DCs	Cd47	Sirpb1c	Cd47_Sirpb1c	Cd47_Sirpb1c_CD4_Tcells_DCs	0.727378	0.801624	0.949943	0.910633	0.551347	0.648439	0.686188	1	0.763461	TA33.Combo
TA33.Combo	TA33.Combo	CD8_Tcells	CD8_Tcells	Crtam	Cadm1	Crtam_Cadm1	Crtam_Cadm1_CD8_Tcells_CD8_Tcells	0.519142	0.513631	0.664876	0.599548	0.429986	1.0003	1.001	1	0.763314	TA33.Combo
TA33.Combo	TA33.Combo	DCs	DCs	Gm7030	Cd8a	Gm7030_Cd8a	Gm7030_Cd8a_DCs_DCs	0.923434	0.988399	0.468891	0.475396	0.683025	0.845945	0.622758	1	0.763298	TA33.Combo
TA33.Combo	TA33.Combo	DCs	CD4_Tcells	Il15	Il2ra	Il15_Il2ra	Il15_Il2ra_DCs_CD4_Tcells	0.87355	0.851218	0.23586	0.234729	0.62608	0.923124	0.932612	1	0.763249	TA33.Combo
TA33.Combo	TA33.Combo	CD8_Tcells	CD8_Tcells	Ptdss1	Jmjd6	Ptdss1_Jmjd6	Ptdss1_Jmjd6_CD8_Tcells_CD8_Tcells	0.410963	0.388631	0.666007	0.745758	0.728991	0.853281	0.891373	1	0.763221	TA33.Combo
TA33.Combo	TA33.Combo	TAMs	DCs	Cd38	Pecam1	Cd38_Pecam1	Cd38_Pecam1_Macrophages_DCs	0.736369	0.686195	0.61991	0.6431	0.634367	1.001	0.601111	1	0.763211	TA33.Combo
TA33.Combo	TA33.Combo	DCs	CD8_Tcells	Cd34	Sell	Cd34_Sell	Cd34_Sell_DCs_CD8_Tcells	0.741299	0.679234	0.652149	0.63009	0.531848	1.001	0.69474	1	0.763162	TA33.Combo
TA33.Combo	TA33.Combo	CD4_Tcells	TAMs	Alcam	Nrp1	Alcam_Nrp1	Alcam_Nrp1_CD4_Tcells_Macrophages	0.468097	0.476798	0.902715	0.86595	0.542701	0.727727	0.950951	1	0.763027	TA33.Combo
TA33.Combo	TA33.Combo	TAMs	CD8_Tcells	Gm9733	Cd47	Gm9733_Cd47	Gm9733_Cd47_Macrophages_CD8_Tcells	0.547564	0.542923	0.61595	0.757353	1.0009	1.001	0.343856	1	0.762942	TA33.Combo
TA33.Combo	TA33.Combo	CD4_Tcells	CD8_Tcells	Lgals1	Itgb1	Lgals1_Itgb1	Lgals1_Itgb1_CD4_Tcells_CD8_Tcells	0.765661	0.725058	0.396493	0.307692	0.61822	1.001	0.860747	1	0.762903	TA33.Combo
TA33.Combo	TA33.Combo	TAMs	CD8_Tcells	Psap	Celsr1	Psap_Celsr1	Psap_Celsr1_Macrophages_CD8_Tcells	0.591357	0.685615	0.659219	0.606335	0.495121	1.001	0.809913	1	0.762883	TA33.Combo
TA33.Combo	TA33.Combo	TAMs	DCs	Lilra5	Lair1	Lilra5_Lair1	Lilra5_Lair1_Macrophages_DCs	0.756381	0.716937	0.427319	0.425339	0.475113	1.001	0.936538	1	0.762606	TA33.Combo
TA33.Combo	TA33.Combo	CD4_Tcells	CD4_Tcells	Furin	Adam19	Furin_Adam19	Furin_Adam19_CD4_Tcells_CD4_Tcells	0.964907	0.983179	0.330882	0.3306	0.326894	1.001	0.942945	1	0.762604	TA33.Combo
TA33.Combo	TA33.Combo	CD4_Tcells	TAMs	Calr	Tap2	Calr_Tap2	Calr_Tap2_CD4_Tcells_Macrophages	0.739849	0.799304	0.937217	0.980769	0.479357	0.539457	0.828195	1	0.762597	TA33.Combo
TA33.Combo	TA33.Combo	CD4_Tcells	CD8_Tcells	Prnp	Tnfrsf25	Prnp_Tnfrsf25	Prnp_Tnfrsf25_CD4_Tcells_CD8_Tcells	0.975348	0.87065	0.845023	0.75509	0.482128	1.001	0.702703	0.666667	0.762592	TA33.Combo
TA33.Combo	TA33.Combo	CD4_Tcells	CD4_Tcells	H2.Q6	Cd8a	H2.Q6_Cd8a	H2.Q6_Cd8a_CD4_Tcells_CD4_Tcells	0.688515	0.722158	0.479355	0.488122	0.825514	0.806701	0.754084	1	0.762562	TA33.Combo
TA33.Combo	TA33.Combo	CD4_Tcells	DCs	Gm7030	Cd8a	Gm7030_Cd8a	Gm7030_Cd8a_CD4_Tcells_DCs	0.786253	0.806265	0.468891	0.475396	0.683025	1.001	0.622758	1	0.762531	TA33.Combo
TA33.Combo	TA33.Combo	DCs	DCs	Cd80	Cd274	Cd80_Cd274	Cd80_Cd274_DCs_DCs	0.490719	0.490719	0.777715	0.859163	0.60689	0.915178	0.743336	1	0.762427	TA33.Combo
TA33.Combo	TA33.Combo	CD8_Tcells	CD4_Tcells	H2.Q6	Cd8a	H2.Q6_Cd8a	H2.Q6_Cd8a_CD8_Tcells_CD4_Tcells	0.782773	0.889211	0.479355	0.488122	0.825514	0.674722	0.754084	1	0.762342	TA33.Combo
TA33.Combo	TA33.Combo	CD8_Tcells	CD8_Tcells	H2.K1	Klri2	H2.K1_Klri2	H2.K1_Klri2_CD8_Tcells_CD8_Tcells	0.731439	0.910093	0.815611	0.688631	0.751249	0.581891	1.001	0.666667	0.762282	TA33.Combo
TA33.Combo	TA33.Combo	CD4_Tcells	DCs	Fam3c	Adgrg5	Fam3c_Adgrg5	Fam3c_Adgrg5_CD4_Tcells_DCs	0.363689	0.393271	0.778846	0.816742	0.477637	0.918431	1.001	1	0.762224	TA33.Combo
TA33.Combo	TA33.Combo	TAMs	CD4_Tcells	Ifitm6	Cd81	Ifitm6_Cd81	Ifitm6_Cd81_Macrophages_CD4_Tcells	0.681555	0.708237	0.154695	0.259898	1.001	0.90729	0.762447	1	0.762155	TA33.Combo
TA33.Combo	TA33.Combo	DCs	CD4_Tcells	H2.K1	Klrk1	H2.K1_Klrk1	H2.K1_Klrk1_DCs_CD4_Tcells	0.832367	0.975348	0.744344	0.616799	0.831026	0.804769	0.35237	1	0.762099	TA33.Combo
TA33.Combo	TA33.Combo	TAMs	DCs	Lilrb4a	Lair1	Lilrb4a_Lair1	Lilrb4a_Lair1_Macrophages_DCs	0.679524	0.773202	0.427319	0.425339	0.482355	1.001	0.936538	1	0.762098	TA33.Combo
TA33.Combo	TA33.Combo	CD8_Tcells	CD4_Tcells	B2m	Tap2	B2m_Tap2	B2m_Tap2_CD8_Tcells_CD4_Tcells	0.691415	0.916473	0.759615	0.821833	0.663785	0.313055	1.001	1	0.762085	TA33.Combo
TA33.Combo	TA33.Combo	CD8_Tcells	CD4_Tcells	H2.Q4	Cd8a	H2.Q4_Cd8a	H2.Q4_Cd8a_CD8_Tcells_CD4_Tcells	0.791763	0.954176	0.479355	0.488122	0.825514	0.636	0.754084	1	0.762051	TA33.Combo
TA33.Combo	TA33.Combo	DCs	TAMs	Pdcd1lg2	Rgmb	Pdcd1lg2_Rgmb	Pdcd1lg2_Rgmb_DCs_Macrophages	0.37993	0.339907	0.800905	0.794683	0.656911	0.786134	0.971069	1	0.761971	TA33.Combo
TA33.Combo	TA33.Combo	CD4_Tcells	DCs	Tigit	Nectin4	Tigit_Nectin4	Tigit_Nectin4_CD4_Tcells_DCs	0.454176	0.466357	0.761312	0.696267	0.476054	0.984814	0.921556	1	0.761913	TA33.Combo
TA33.Combo	TA33.Combo	CD8_Tcells	CD8_Tcells	Tnf	Traf2	Tnf_Traf2	Tnf_Traf2_CD8_Tcells_CD8_Tcells	0.957077	0.893271	0.492647	0.494344	0.611455	0.963994	0.577201	1	0.761887	TA33.Combo
TA33.Combo	TA33.Combo	TAMs	CD4_Tcells	Gm7030	Klrk1	Gm7030_Klrk1	Gm7030_Klrk1_Macrophages_CD4_Tcells	0.952146	0.9942	0.744344	0.616799	0.793653	0.771542	0.35237	1	0.761885	TA33.Combo
TA33.Combo	TA33.Combo	TAMs	CD4_Tcells	Vcam1	Itgb7	Vcam1_Itgb7	Vcam1_Itgb7_Macrophages_CD4_Tcells	0.917343	0.840487	0.288462	0.237839	0.539209	1.001	0.888617	1	0.761815	TA33.Combo
TA33.Combo	TA33.Combo	TAMs	CD4_Tcells	Cxcl9	Dpp4	Cxcl9_Dpp4	Cxcl9_Dpp4_Macrophages_CD4_Tcells	0.969548	0.888631	0.582862	0.561934	0.644355	1.001	0.423616	1	0.761743	TA33.Combo
TA33.Combo	TA33.Combo	DCs	DCs	Cd274	Cd80	Cd274_Cd80	Cd274_Cd80_DCs_DCs	0.74565	0.834107	0.492081	0.491516	0.630234	0.743336	0.915178	1	0.761737	TA33.Combo
TA33.Combo	TA33.Combo	CD4_Tcells	TAMs	Raet1e	Klrk1	Raet1e_Klrk1	Raet1e_Klrk1_CD4_Tcells_Macrophages	0.400522	0.438225	0.997172	0.994344	0.529775	0.838438	0.787057	1	0.761734	TA33.Combo
TA33.Combo	TA33.Combo	DCs	DCs	H2.Eb1	Cd4	H2.Eb1_Cd4	H2.Eb1_Cd4_DCs_DCs	0.612819	0.743039	0.488688	0.493778	0.770608	1.001	0.62835	1	0.76152	TA33.Combo
TA33.Combo	TA33.Combo	TAMs	CD8_Tcells	Ccl12	Ccr5	Ccl12_Ccr5	Ccl12_Ccr5_Macrophages_CD8_Tcells	0.729118	0.598318	0.951357	0.988122	0.277627	1.001	0.656706	1	0.761465	TA33.Combo
TA33.Combo	TA33.Combo	DCs	DCs	H2.K1	Klri1	H2.K1_Klri1	H2.K1_Klri1_DCs_DCs	0.832367	0.975348	0.25905	0.294118	0.688086	0.804769	0.895155	1	0.761408	TA33.Combo
TA33.Combo	TA33.Combo	CD4_Tcells	TAMs	Lamb3	Cd151	Lamb3_Cd151	Lamb3_Cd151_CD4_Tcells_Macrophages	0.558005	0.547564	0.516686	0.519796	0.528985	0.967368	1.001	1	0.761396	TA33.Combo
TA33.Combo	TA33.Combo	DCs	DCs	H2.D1	Cd8a	H2.D1_Cd8a	H2.D1_Cd8a_DCs_DCs	0.774652	0.950116	0.468891	0.475396	0.685821	0.925027	0.622758	1	0.761356	TA33.Combo
TA33.Combo	TA33.Combo	DCs	DCs	Cd47	Sirpb1c	Cd47_Sirpb1c	Cd47_Sirpb1c_DCs_DCs	0.472158	0.438225	0.949943	0.910633	0.551347	0.944818	0.686188	1	0.761306	TA33.Combo
TA33.Combo	TA33.Combo	CD4_Tcells	CD4_Tcells	H2.T23	Cd8a	H2.T23_Cd8a	H2.T23_Cd8a_CD4_Tcells_CD4_Tcells	0.775522	0.87645	0.479355	0.488122	0.836582	0.667091	0.754084	1	0.761247	TA33.Combo
TA33.Combo	TA33.Combo	CD4_Tcells	TAMs	Lilr4b	Lair1	Lilr4b_Lair1	Lilr4b_Lair1_CD4_Tcells_Macrophages	0.795824	0.738399	0.562217	0.612839	0.616725	0.594595	1.001	1	0.76116	TA33.Combo
TA33.Combo	TA33.Combo	TAMs	TAMs	Eng	Bmpr2	Eng_Bmpr2	Eng_Bmpr2_Macrophages_Macrophages	0.88051	0.948376	0.292986	0.175622	0.53026	1.001	0.886276	1	0.761047	TA33.Combo
TA33.Combo	TA33.Combo	TAMs	CD8_Tcells	Cd244a	Lat	Cd244a_Lat	Cd244a_Lat_Macrophages_CD8_Tcells	0.183295	0.149362	0.845871	0.919683	0.729244	0.814594	0.972844	1	0.760965	TA33.Combo
TA33.Combo	TA33.Combo	CD4_Tcells	TAMs	Cd47	Sirpb1c	Cd47_Sirpb1c	Cd47_Sirpb1c_CD4_Tcells_Macrophages	0.727378	0.801624	0.590215	0.671663	0.520197	0.648439	1.001	1	0.760846	TA33.Combo
TA33.Combo	TA33.Combo	CD4_Tcells	DCs	H2.T22	Cd8a	H2.T22_Cd8a	H2.T22_Cd8a_CD4_Tcells_DCs	0.854988	0.938805	0.468891	0.475396	0.720525	0.851984	0.622758	1	0.760718	TA33.Combo
TA33.Combo	TA33.Combo	TAMs	TAMs	Ccl12	Ccr2	Ccl12_Ccr2	Ccl12_Ccr2_Macrophages_Macrophages	0.729118	0.598318	0.250566	0.265837	0.772352	1.001	0.868197	1	0.760578	TA33.Combo
TA33.Combo	TA33.Combo	TAMs	TAMs	Selplg	Sell	Selplg_Sell	Selplg_Sell_Macrophages_Macrophages	0.715197	0.784223	0.980204	0.971154	0.594035	0.242883	1.001	1	0.760551	TA33.Combo
TA33.Combo	TA33.Combo	TAMs	CD4_Tcells	Ccl2	Cxcr3	Ccl2_Cxcr3	Ccl2_Cxcr3_Macrophages_CD4_Tcells	0.435325	0.428654	0.514706	0.513009	0.624565	0.990759	1.001	1	0.760362	TA33.Combo
TA33.Combo	TA33.Combo	TAMs	TAMs	Itgal	Cd226	Itgal_Cd226	Itgal_Cd226_Macrophages_Macrophages	0.811485	0.791183	0.979638	0.969457	0.501689	1.001	0.282847	1	0.760236	TA33.Combo
TA33.Combo	TA33.Combo	CD8_Tcells	DCs	Gm7030	Klri1	Gm7030_Klri1	Gm7030_Klri1_CD8_Tcells_DCs	0.796404	0.927494	0.25905	0.294118	0.683025	0.844695	0.895155	1	0.760235	TA33.Combo
TA33.Combo	TA33.Combo	TAMs	TAMs	Traf2	Tnfrsf1b	Traf2_Tnfrsf1b	Traf2_Tnfrsf1b_Macrophages_Macrophages	0.833817	0.899942	0.736425	0.849548	0.626584	0.516279	0.75849	1	0.760203	TA33.Combo
TA33.Combo	TA33.Combo	CD8_Tcells	TAMs	H2.T23	Klrk1	H2.T23_Klrk1	H2.T23_Klrk1_CD8_Tcells_Macrophages	0.687645	0.87935	0.997172	0.994344	0.687752	0.306997	0.787057	1	0.760177	TA33.Combo
TA33.Combo	TA33.Combo	CD4_Tcells	TAMs	Lgals3	Eng	Lgals3_Eng	Lgals3_Eng_CD4_Tcells_Macrophages	0.910673	0.832077	0.91233	0.970588	0.445433	0.301755	1.001	1	0.76017	TA33.Combo
TA33.Combo	TA33.Combo	CD8_Tcells	TAMs	Il10	Il10rb	Il10_Il10rb	Il10_Il10rb_CD8_Tcells_Macrophages	0.986079	0.940255	0.263009	0.156109	0.880729	0.814644	0.692378	1	0.760079	TA33.Combo
TA33.Combo	TA33.Combo	TAMs	DCs	Cd300c2	Ptpro	Cd300c2_Ptpro	Cd300c2_Ptpro_Macrophages_DCs	0.361079	0.320766	0.699095	0.679864	0.679117	0.972695	0.878074	1	0.760048	TA33.Combo
TA33.Combo	TA33.Combo	DCs	CD4_Tcells	Cxcl10	Cxcr3	Cxcl10_Cxcr3	Cxcl10_Cxcr3_DCs_CD4_Tcells	0.87819	0.675174	0.514706	0.513009	0.681056	0.587298	1.001	1	0.759982	TA33.Combo
TA33.Combo	TA33.Combo	TAMs	DCs	Sirpa	Cd69	Sirpa_Cd69	Sirpa_Cd69_Macrophages_DCs	0.612819	0.704756	0.716912	0.690328	0.679903	1.001	0.516511	1	0.75997	TA33.Combo
TA33.Combo	TA33.Combo	CD8_Tcells	DCs	Ccl3	Ccr5	Ccl3_Ccr5	Ccl3_Ccr5_CD8_Tcells_DCs	0.828306	0.7442	0.58371	0.636312	0.716197	0.982932	0.46425	1	0.75994	TA33.Combo
TA33.Combo	TA33.Combo	TAMs	CD4_Tcells	Lgals3	Anxa2	Lgals3_Anxa2	Lgals3_Anxa2_Macrophages_CD4_Tcells	0.458237	0.422854	0.937217	0.850113	0.451321	0.988161	0.785535	1	0.759871	TA33.Combo
TA33.Combo	TA33.Combo	CD4_Tcells	TAMs	Tigit	Sirpa	Tigit_Sirpa	Tigit_Sirpa_CD4_Tcells_Macrophages	0.454176	0.466357	0.618213	0.72681	0.440469	0.984814	1.001	1	0.759844	TA33.Combo
TA33.Combo	TA33.Combo	CD8_Tcells	CD4_Tcells	Itgb2	Cd226	Itgb2_Cd226	Itgb2_Cd226_CD8_Tcells_CD4_Tcells	0.682715	0.838167	0.707579	0.644231	0.605024	0.584167	0.933115	1	0.759775	TA33.Combo
TA33.Combo	TA33.Combo	TAMs	CD8_Tcells	Cxcl16	Cxcr6	Cxcl16_Cxcr6	Cxcl16_Cxcr6_Macrophages_CD8_Tcells	0.302494	0.330046	0.703337	0.729921	0.672293	0.948117	0.905053	1	0.759727	TA33.Combo
TA33.Combo	TA33.Combo	CD8_Tcells	DCs	Il10	Il10rb	Il10_Il10rb	Il10_Il10rb_CD8_Tcells_DCs	0.986079	0.940255	0.536765	0.550905	0.796656	0.814644	0.440052	1	0.759726	TA33.Combo
TA33.Combo	TA33.Combo	CD4_Tcells	DCs	Arf1	Pld2	Arf1_Pld2	Arf1_Pld2_CD4_Tcells_DCs	0.703306	0.7529	0.36595	0.397059	0.526713	1.001	0.92101	1	0.759722	TA33.Combo
TA33.Combo	TA33.Combo	CD8_Tcells	DCs	Csf1	Csf1r	Csf1_Csf1r	Csf1_Csf1r_CD8_Tcells_DCs	0.968097	0.957657	0.563348	0.573247	0.628472	0.732936	0.664932	1	0.759586	TA33.Combo
TA33.Combo	TA33.Combo	DCs	TAMs	Icam1	Itgal	Icam1_Itgal	Icam1_Itgal_DCs_Macrophages	0.668213	0.652262	0.848982	0.823247	0.638824	0.420971	1.001	1	0.759524	TA33.Combo
TA33.Combo	TA33.Combo	TAMs	DCs	H2.DMb1	Cd4	H2.DMb1_Cd4	H2.DMb1_Cd4_Macrophages_DCs	0.784513	0.885731	0.488688	0.493778	0.628586	0.973134	0.62835	1	0.759404	TA33.Combo
TA33.Combo	TA33.Combo	CD4_Tcells	DCs	Cd48	Cd244a	Cd48_Cd244a	Cd48_Cd244a_CD4_Tcells_DCs	0.758121	0.774942	0.481335	0.478507	0.654081	0.666736	0.986434	1	0.758951	TA33.Combo
TA33.Combo	TA33.Combo	TAMs	DCs	Itgal	Cd226	Itgal_Cd226	Itgal_Cd226_Macrophages_DCs	0.811485	0.791183	0.975962	0.949943	0.415798	1.001	0.372558	1	0.75894	TA33.Combo
TA33.Combo	TA33.Combo	CD4_Tcells	DCs	Calr	Tap2	Calr_Tap2	Calr_Tap2_CD4_Tcells_DCs	0.739849	0.799304	0.841912	0.968326	0.427963	0.539457	0.911456	1	0.758929	TA33.Combo
TA33.Combo	TA33.Combo	CD8_Tcells	TAMs	Cd7	Adam15	Cd7_Adam15	Cd7_Adam15_CD8_Tcells_Macrophages	0.927494	0.99768	0.165724	0.0673077	0.626564	1.001	0.846497	1	0.758861	TA33.Combo
TA33.Combo	TA33.Combo	DCs	TAMs	Cd47	Sirpb1c	Cd47_Sirpb1c	Cd47_Sirpb1c_DCs_Macrophages	0.472158	0.438225	0.590215	0.671663	0.520197	0.944818	1.001	1	0.758691	TA33.Combo
TA33.Combo	TA33.Combo	DCs	DCs	Cd244a	Csf3r	Cd244a_Csf3r	Cd244a_Csf3r_DCs_DCs	0.480278	0.475058	0.948529	0.922794	0.597095	0.986434	0.554857	1	0.758619	TA33.Combo
TA33.Combo	TA33.Combo	TAMs	TAMs	Cd80	Cd274	Cd80_Cd274	Cd80_Cd274_Macrophages_Macrophages	0.200696	0.24652	0.972002	0.975679	0.575419	0.777482	1.001	1	0.758558	TA33.Combo
TA33.Combo	TA33.Combo	DCs	CD8_Tcells	Gm5150	Cd47	Gm5150_Cd47	Gm5150_Cd47_DCs_CD8_Tcells	0.940255	0.924594	0.61595	0.757353	1.0009	0.587025	0.343856	1	0.758476	TA33.Combo
TA33.Combo	TA33.Combo	DCs	TAMs	Grn	Tnfrsf1b	Grn_Tnfrsf1b	Grn_Tnfrsf1b_DCs_Macrophages	0.561485	0.610499	0.736425	0.849548	0.480058	0.933064	0.75849	1	0.758432	TA33.Combo
TA33.Combo	TA33.Combo	CD8_Tcells	DCs	H2.Q7	Cd8a	H2.Q7_Cd8a	H2.Q7_Cd8a_CD8_Tcells_DCs	0.839617	0.972738	0.468891	0.475396	0.685894	0.8627	0.622758	1	0.758279	TA33.Combo
TA33.Combo	TA33.Combo	CD8_Tcells	CD8_Tcells	Thy1	Itgb2	Thy1_Itgb2	Thy1_Itgb2_CD8_Tcells_CD8_Tcells	0.685615	0.756961	0.696267	0.864536	0.483739	0.979848	0.584167	1	0.758241	TA33.Combo
TA33.Combo	TA33.Combo	CD4_Tcells	CD4_Tcells	Itgb2	Cd226	Itgb2_Cd226	Itgb2_Cd226_CD4_Tcells_CD4_Tcells	0.769432	0.764211	0.707579	0.644231	0.605024	0.568281	0.933115	1	0.758191	TA33.Combo
TA33.Combo	TA33.Combo	CD8_Tcells	CD8_Tcells	Cd28	Cd247	Cd28_Cd247	Cd28_Cd247_CD8_Tcells_CD8_Tcells	0.508121	0.512181	0.662896	0.802602	0.614012	0.826416	0.864571	1	0.757983	TA33.Combo
TA33.Combo	TA33.Combo	TAMs	DCs	Gm9733	Cd47	Gm9733_Cd47	Gm9733_Cd47_Macrophages_DCs	0.547564	0.542923	0.474548	0.444005	0.597236	1.001	0.944818	1	0.757929	TA33
TA33.Combo	TA33.Combo	TAMs	CD8_Tcells	Nectin2	Cd226	Nectin2_Cd226	Nectin2_Cd226_Macrophages_CD8_Tcells	0.354698	0.399942	0.837104	0.888009	0.742437	0.897063	1.001	0.666667	0.757841	TA33.Combo
TA33.Combo	TA33.Combo	CD4_Tcells	CD8_Tcells	Clec2i	Klrb1f	Clec2i_Klrb1f	Clec2i_Klrb1f_CD4_Tcells_CD8_Tcells	0.616589	0.560325	0.982183	0.975113	0.642892	0.335232	1.001	1	0.757705	TA33.Combo
TA33.Combo	TA33.Combo	CD8_Tcells	TAMs	Btla	Tnfrsf14	Btla_Tnfrsf14	Btla_Tnfrsf14_CD8_Tcells_Macrophages	0.134861	0.182715	0.907805	0.932692	0.663871	0.802123	1.001	1	0.757672	TA33.Combo
TA33.Combo	TA33.Combo	TAMs	DCs	H2.K1	Cd8a	H2.K1_Cd8a	H2.K1_Cd8a_Macrophages_DCs	0.900522	0.967517	0.468891	0.475396	0.688086	0.829008	0.622758	1	0.757669	TA33.Combo
TA33.Combo	TA33.Combo	CD8_Tcells	DCs	Bst2	Pira2	Bst2_Pira2	Bst2_Pira2_CD8_Tcells_DCs	0.705916	0.741299	0.795532	0.890837	0.88178	0.27703	0.820082	1	0.757614	TA33.Combo
TA33.Combo	TA33.Combo	DCs	DCs	Lilra6	Lair1	Lilra6_Lair1	Lilra6_Lair1_DCs_DCs	0.738109	0.652262	0.427319	0.425339	0.485065	1.001	0.936538	1	0.757353	TA33.Combo
TA33.Combo	TA33.Combo	TAMs	DCs	H2.Eb1	Cd4	H2.Eb1_Cd4	H2.Eb1_Cd4_Macrophages_DCs	0.704176	0.742459	0.488688	0.493778	0.770608	0.930202	0.62835	1	0.757285	TA33.Combo
TA33.Combo	TA33.Combo	CD8_Tcells	DCs	Lfng	Notch2	Lfng_Notch2	Lfng_Notch2_CD8_Tcells_DCs	0.523782	0.529002	0.740102	0.81052	0.357358	1.001	0.882876	1	0.757156	TA33.Combo
TA33.Combo	TA33.Combo	CD4_Tcells	CD4_Tcells	Thy1	Itgb2	Thy1_Itgb2	Thy1_Itgb2_CD4_Tcells_CD4_Tcells	0.651972	0.649072	0.804016	0.792986	0.524366	1.001	0.568281	1	0.757112	TA33.Combo
TA33.Combo	TA33.Combo	CD8_Tcells	CD8_Tcells	Il15	Il2rb	Il15_Il2rb	Il15_Il2rb_CD8_Tcells_CD8_Tcells	0.802204	0.740139	0.81052	0.936652	0.851997	0.422612	0.956555	0.666667	0.757098	TA33.Combo
TA33.Combo	TA33.Combo	TAMs	TAMs	Ccl3	Ccr5	Ccl3_Ccr5	Ccl3_Ccr5_Macrophages_Macrophages	0.226798	0.308585	0.793269	0.864536	0.689046	0.75594	1.001	1	0.757097	TA33.Combo
TA33.Combo	TA33.Combo	TAMs	TAMs	Il1b	Il12rb2	Il1b_Il12rb2	Il1b_Il12rb2_Macrophages_Macrophages	0.179814	0.164153	0.989819	0.959276	1.001	0.903234	0.491637	1	0.757067	TA33.Combo
TA33.Combo	TA33.Combo	CD4_Tcells	CD4_Tcells	Lamb3	Cd151	Lamb3_Cd151	Lamb3_Cd151_CD4_Tcells_CD4_Tcells	0.558005	0.547564	0.702206	0.640554	0.518057	0.967368	0.832432	1	0.757004	TA33.Combo
TA33.Combo	TA33.Combo	CD8_Tcells	DCs	Bst2	Pirb	Bst2_Pirb	Bst2_Pirb_CD8_Tcells_DCs	0.705916	0.741299	0.718326	0.840215	0.88178	0.27703	0.879594	1	0.756881	TA33.Combo
TA33.Combo	TA33.Combo	CD4_Tcells	TAMs	Traf2	Tnfrsf1b	Traf2_Tnfrsf1b	Traf2_Tnfrsf1b_CD4_Tcells_Macrophages	0.431265	0.436195	0.736425	0.849548	0.626584	0.929356	0.75849	1	0.756858	TA33.Combo
TA33.Combo	TA33.Combo	CD8_Tcells	TAMs	Ltb	Ltbr	Ltb_Ltbr	Ltb_Ltbr_CD8_Tcells_Macrophages	0.559165	0.545244	0.642251	0.747172	0.461814	0.829982	1.001	1	0.756619	TA33.Combo
TA33.Combo	TA33.Combo	TAMs	TAMs	Sirpa	Cd69	Sirpa_Cd69	Sirpa_Cd69_Macrophages_Macrophages	0.612819	0.704756	0.86991	0.841629	0.705177	1.001	0.318905	1	0.756607	TA33.Combo
TA33.Combo	TA33.Combo	DCs	CD8_Tcells	Cadm1	Cadm1	Cadm1_Cadm1	Cadm1_Cadm1_DCs_CD8_Tcells	0.935615	0.847448	0.664876	0.599548	0.191481	0.822907	1.001	1	0.756522	TA33.Combo
TA33.Combo	TA33.Combo	TAMs	TAMs	App	Cd74	App_Cd74	App_Cd74_Macrophages_Macrophages	0.391531	0.300464	0.684955	0.768665	0.549569	0.968971	0.947603	1	0.756492	TA33.Combo
TA33.Combo	TA33.Combo	CD4_Tcells	DCs	H2.K1	Cd8a	H2.K1_Cd8a	H2.K1_Cd8a_CD4_Tcells_DCs	0.702436	0.807425	0.468891	0.475396	0.688086	1.001	0.622758	1	0.756486	TA33.Combo
TA33.Combo	TA33.Combo	CD4_Tcells	TAMs	Sema4d	Met	Sema4d_Met	Sema4d_Met_CD4_Tcells_Macrophages	0.404292	0.402262	0.771493	0.858032	0.495875	0.823661	1.001	1	0.756429	TA33.Combo
TA33.Combo	TA33.Combo	CD4_Tcells	TAMs	Icam1	Il2rg	Icam1_Il2rg	Icam1_Il2rg_CD4_Tcells_Macrophages	0.781903	0.798144	0.949943	0.945701	0.638824	0.457121	0.704766	1	0.756426	TA33.Combo
TA33.Combo	TA33.Combo	CD8_Tcells	DCs	B2m	Tap2	B2m_Tap2	B2m_Tap2_CD8_Tcells_DCs	0.691415	0.916473	0.841912	0.968326	0.60458	0.313055	0.911456	1	0.756359	TA33.Combo
TA33.Combo	TA33.Combo	DCs	CD8_Tcells	Nucb2	Erap1	Nucb2_Erap1	Nucb2_Erap1_DCs_CD8_Tcells	0.37877	0.37993	0.63914	0.734163	0.585023	0.948552	0.937301	1	0.756146	TA33.Combo
TA33.Combo	TA33.Combo	CD4_Tcells	DCs	AU040320	Ildr1	AU040320_Ildr1	AU040320_Ildr1_CD4_Tcells_DCs	0.352088	0.375	0.901584	0.817873	0.560102	0.75244	1.001	1	0.756136	TA33.Combo
TA33.Combo	TA33.Combo	DCs	CD8_Tcells	Cd79b	Cd244a	Cd79b_Cd244a	Cd79b_Cd244a_DCs_CD8_Tcells	0.359049	0.382541	0.731618	0.799774	0.767331	0.744256	0.888261	1	0.756056	TA33.Combo
TA33.Combo	TA33.Combo	CD4_Tcells	TAMs	Clcf1	Il6st	Clcf1_Il6st	Clcf1_Il6st_CD4_Tcells_Macrophages	0.653132	0.62674	0.760747	0.819005	0.750871	1.001	0.353923	1	0.755934	TA33.Combo
TA33.Combo	TA33.Combo	TAMs	CD8_Tcells	Ccl2	Ccr5	Ccl2_Ccr5	Ccl2_Ccr5_Macrophages_CD8_Tcells	0.435325	0.428654	0.951357	0.988122	0.486334	0.990759	0.656706	1	0.755921	TA33.Combo
TA33.Combo	TA33.Combo	DCs	TAMs	App	Cd74	App_Cd74	App_Cd74_DCs_Macrophages	0.585557	0.615429	0.684955	0.768665	0.549569	0.711038	0.947603	1	0.755919	TA33.Combo
TA33.Combo	TA33.Combo	DCs	TAMs	Anxa1	Fpr2	Anxa1_Fpr2	Anxa1_Fpr2_DCs_Macrophages	0.320186	0.298724	0.962387	0.872172	0.53062	0.776944	1.001	1	0.755883	TA33.Combo
TA33.Combo	TA33.Combo	CD8_Tcells	DCs	Gdf11	Acvr2a	Gdf11_Acvr2a	Gdf11_Acvr2a_CD8_Tcells_DCs	0.923434	0.848608	0.3569	0.361425	0.396988	1.001	0.892084	1	0.755876	TA33.Combo
TA33.Combo	TA33.Combo	CD8_Tcells	CD4_Tcells	Gm7030	Klrk1	Gm7030_Klrk1	Gm7030_Klrk1_CD8_Tcells_CD4_Tcells	0.796404	0.927494	0.744344	0.616799	0.793653	0.844695	0.35237	1	0.75554	TA33.Combo
TA33.Combo	TA33.Combo	CD4_Tcells	TAMs	Pdcd1lg2	Rgmb	Pdcd1lg2_Rgmb	Pdcd1lg2_Rgmb_CD4_Tcells_Macrophages	0.288863	0.281903	0.800905	0.794683	0.656911	0.821979	0.971069	1	0.755523	TA33.Combo
TA33.Combo	TA33.Combo	CD4_Tcells	DCs	Copa	P2ry6	Copa_P2ry6	Copa_P2ry6_CD4_Tcells_DCs	0.490139	0.488979	0.801753	0.750566	0.520533	0.970884	0.775822	1	0.755493	TA33.Combo
TA33.Combo	TA33.Combo	TAMs	TAMs	Sell	Selplg	Sell_Selplg	Sell_Selplg_Macrophages_Macrophages	0.961137	0.950696	0.740102	0.813348	0.556081	1.001	0.242883	1	0.755434	TA33.Combo
TA33.Combo	TA33.Combo	TAMs	DCs	Sema4d	Met	Sema4d_Met	Sema4d_Met_Macrophages_DCs	0.689965	0.715777	0.88009	0.824943	0.528101	0.732494	0.71658	1	0.755427	TA33.Combo
TA33.Combo	TA33.Combo	CD8_Tcells	CD8_Tcells	H2.T23	Klrc1	H2.T23_Klrc1	H2.T23_Klrc1_CD8_Tcells_CD8_Tcells	0.687645	0.87935	0.758767	0.718891	0.701301	0.306997	1.001	1	0.755271	TA33.Combo
TA33.Combo	TA33.Combo	CD4_Tcells	CD8_Tcells	H2.T23	Klrd1	H2.T23_Klrd1	H2.T23_Klrd1_CD4_Tcells_CD8_Tcells	0.775522	0.87645	0.431278	0.430995	0.701301	0.667091	0.905972	1	0.755248	TA33.Combo
TA33.Combo	TA33.Combo	CD4_Tcells	CD4_Tcells	H2.Q6	Klre1	H2.Q6_Klre1	H2.Q6_Klre1_CD4_Tcells_CD4_Tcells	0.688515	0.722158	0.934955	0.80543	0.825514	0.806701	0.656523	0.666667	0.755156	TA33.Combo
TA33.Combo	TA33.Combo	DCs	TAMs	Icam1	Itgb2	Icam1_Itgb2	Icam1_Itgb2_DCs_Macrophages	0.668213	0.652262	0.762443	0.855486	0.638824	0.420971	1.001	1	0.754999	TA33.Combo
TA33.Combo	TA33.Combo	CD8_Tcells	CD4_Tcells	H2.Q6	Klre1	H2.Q6_Klre1	H2.Q6_Klre1_CD8_Tcells_CD4_Tcells	0.782773	0.889211	0.934955	0.80543	0.825514	0.674722	0.656523	0.666667	0.754935	TA33.Combo
TA33.Combo	TA33.Combo	CD8_Tcells	CD8_Tcells	Lgals1	Itgb1	Lgals1_Itgb1	Lgals1_Itgb1_CD8_Tcells_CD8_Tcells	0.779872	0.844258	0.396493	0.307692	0.61822	0.885945	0.860747	1	0.754845	TA33.Combo
TA33.Combo	TA33.Combo	CD4_Tcells	DCs	Anxa2	Tlr2	Anxa2_Tlr2	Anxa2_Tlr2_CD4_Tcells_DCs	0.906903	0.820476	0.787896	0.765271	0.489401	0.785535	0.613518	1	0.754788	TA33.Combo
TA33.Combo	TA33.Combo	CD4_Tcells	TAMs	Lilrb4a	Lair1	Lilrb4a_Lair1	Lilrb4a_Lair1_CD4_Tcells_Macrophages	0.772912	0.732889	0.562217	0.612839	0.614603	0.572551	1.001	1	0.754764	TA33.Combo
TA33.Combo	TA33.Combo	TAMs	TAMs	Tgm2	Itga4	Tgm2_Itga4	Tgm2_Itga4_Macrophages_Macrophages	0.139791	0.102088	0.8931	0.967195	0.613553	0.862827	1.001	1	0.754744	TA33.Combo
TA33.Combo	TA33.Combo	TAMs	DCs	Psen1	Psen1	Psen1_Psen1	Psen1_Psen1_Macrophages_DCs	0.805104	0.934165	0.649321	0.760747	0.611093	1.001	0.341633	1	0.754732	TA33.Combo
TA33.Combo	TA33.Combo	DCs	CD4_Tcells	Nectin4	Tigit	Nectin4_Tigit	Nectin4_Tigit_DCs_CD4_Tcells	0.732019	0.674014	0.457014	0.467195	0.456694	0.921556	0.984814	1	0.754697	TA33.Combo
TA33.Combo	TA33.Combo	TAMs	DCs	Agrn	Atp1a3	Agrn_Atp1a3	Agrn_Atp1a3_Macrophages_DCs	0.62761	0.606729	0.830882	0.871041	0.532004	1.001	0.860129	0.666667	0.754655	TA33.Combo
TA33.Combo	TA33.Combo	CD8_Tcells	CD4_Tcells	H2.Q4	Klre1	H2.Q4_Klre1	H2.Q4_Klre1_CD8_Tcells_CD4_Tcells	0.791763	0.954176	0.934955	0.80543	0.825514	0.636	0.656523	0.666667	0.754644	TA33.Combo
TA33.Combo	TA33.Combo	CD4_Tcells	DCs	Lgals1	Cd69	Lgals1_Cd69	Lgals1_Cd69_CD4_Tcells_DCs	0.765661	0.725058	0.716912	0.690328	0.561196	1.001	0.516511	1	0.754614	TA33.Combo
TA33.Combo	TA33.Combo	DCs	CD8_Tcells	H2.Ab1	Cd4	H2.Ab1_Cd4	H2.Ab1_Cd4_DCs_CD8_Tcells	0.62268	0.7558	0.528846	0.527715	0.700646	1.001	0.607962	1	0.754521	TA33.Combo
TA33.Combo	TA33.Combo	CD4_Tcells	CD8_Tcells	Cd320	Tmem167	Cd320_Tmem167	Cd320_Tmem167_CD4_Tcells_CD8_Tcells	0.25348	0.306845	0.676753	0.823247	0.641769	0.853614	1.001	1	0.754424	TA33.Combo
TA33.Combo	TA33.Combo	TAMs	TAMs	Vcan	Sell	Vcan_Sell	Vcan_Sell_Macrophages_Macrophages	0.141241	0.230278	0.980204	0.971154	0.533122	0.830775	1.001	1	0.754389	TA33.Combo
TA33.Combo	TA33.Combo	CD4_Tcells	CD8_Tcells	H2.T24	Klri2	H2.T24_Klri2	H2.T24_Klri2_CD4_Tcells_CD8_Tcells	0.893271	0.820476	0.815611	0.688631	0.712639	0.536948	1.001	0.666667	0.754375	TA33.Combo
TA33.Combo	TA33.Combo	TAMs	CD4_Tcells	Nampt	Insr	Nampt_Insr	Nampt_Insr_Macrophages_CD4_Tcells	0.817865	0.914153	0.299208	0.328903	0.487815	1.001	0.85669	1	0.754262	TA33.Combo
TA33.Combo	TA33.Combo	CD4_Tcells	TAMs	Furin	Insr	Furin_Insr	Furin_Insr_CD4_Tcells_Macrophages	0.964907	0.983179	0.397342	0.379525	0.381032	1.001	0.780524	1	0.754172	TA33.Combo
TA33.Combo	TA33.Combo	DCs	TAMs	L1cam	Nrp1	L1cam_Nrp1	L1cam_Nrp1_DCs_Macrophages	0.281613	0.316125	0.902715	0.86595	0.522149	0.868492	0.950951	1	0.754132	TA33.Combo
TA33.Combo	TA33.Combo	CD8_Tcells	CD8_Tcells	Ptprc	Cd247	Ptprc_Cd247	Ptprc_Cd247_CD8_Tcells_CD8_Tcells	0.634281	0.803654	0.662896	0.802602	0.518733	0.689763	0.864571	1	0.754131	TA33.Combo
TA33.Combo	TA33.Combo	CD4_Tcells	DCs	Ltb	Ltbr	Ltb_Ltbr	Ltb_Ltbr_CD4_Tcells_DCs	0.535383	0.528422	0.722568	0.816176	0.34382	1.001	0.878641	1	0.754123	TA33.Combo
TA33.Combo	TA33.Combo	DCs	TAMs	Sema4c	Plxnb2	Sema4c_Plxnb2	Sema4c_Plxnb2_DCs_Macrophages	0.433875	0.453596	0.625566	0.704186	0.496392	0.918455	1.001	1	0.754076	TA33.Combo
TA33.Combo	TA33.Combo	TAMs	TAMs	Itgb2	Cd82	Itgb2_Cd82	Itgb2_Cd82_Macrophages_Macrophages	0.732599	0.828016	0.887726	0.943439	0.566381	1.001	0.260346	1	0.753936	TA33.Combo
TA33.Combo	TA33.Combo	CD8_Tcells	TAMs	H2.T24	Klrk1	H2.T24_Klrk1	H2.T24_Klrk1_CD8_Tcells_Macrophages	0.791183	0.74478	0.997172	0.994344	0.687804	0.284812	0.787057	1	0.753902	TA33.Combo
TA33.Combo	TA33.Combo	TAMs	CD8_Tcells	H2.Ab1	Cd4	H2.Ab1_Cd4	H2.Ab1_Cd4_Macrophages_CD8_Tcells	0.710267	0.74652	0.528846	0.527715	0.700646	0.957964	0.607962	1	0.753874	TA33.Combo
TA33.Combo	TA33.Combo	TAMs	CD4_Tcells	Itgal	Icam1	Itgal_Icam1	Itgal_Icam1_Macrophages_CD4_Tcells	0.811485	0.791183	0.817873	0.831448	0.43893	1.001	0.457121	1	0.753841	TA33.Combo
TA33.Combo	TA33.Combo	CD4_Tcells	CD4_Tcells	H2.T23	Klre1	H2.T23_Klre1	H2.T23_Klre1_CD4_Tcells_CD4_Tcells	0.775522	0.87645	0.934955	0.80543	0.836582	0.667091	0.656523	0.666667	0.75384	TA33.Combo
TA33.Combo	TA33.Combo	TAMs	CD4_Tcells	Cd86	Ctla4	Cd86_Ctla4	Cd86_Ctla4_Macrophages_CD4_Tcells	0.596288	0.609049	0.32862	0.3306	0.625182	1.001	0.964386	1	0.753808	TA33
TA33.Combo	TA33.Combo	TAMs	DCs	Gm7030	Cd8a	Gm7030_Cd8a	Gm7030_Cd8a_Macrophages_DCs	0.952146	0.9942	0.468891	0.475396	0.683025	0.771542	0.622758	1	0.753774	TA33.Combo
TA33.Combo	TA33.Combo	DCs	DCs	C3	Itgax	C3_Itgax	C3_Itgax_DCs_DCs	0.941415	0.883701	0.532805	0.555995	0.574229	0.490256	1.001	1	0.753741	TA33.Combo
TA33.Combo	TA33.Combo	CD8_Tcells	TAMs	Ltb	Tnfrsf1a	Ltb_Tnfrsf1a	Ltb_Tnfrsf1a_CD8_Tcells_Macrophages	0.559165	0.545244	0.62302	0.731335	0.461814	0.829982	1.001	1	0.753696	TA33.Combo
TA33.Combo	TA33.Combo	CD4_Tcells	TAMs	Cd160	Tnfrsf14	Cd160_Tnfrsf14	Cd160_Tnfrsf14_CD4_Tcells_Macrophages	0.421404	0.451276	0.907805	0.932692	0.491475	0.673103	1.001	1	0.753694	TA33.Combo
TA33.Combo	TA33.Combo	TAMs	CD4_Tcells	Icosl	Cd28	Icosl_Cd28	Icosl_Cd28_Macrophages_CD4_Tcells	0.605858	0.638631	0.632353	0.675339	0.551069	0.693103	1.001	1	0.753544	TA33.Combo
TA33.Combo	TA33.Combo	DCs	DCs	Gm5150	Cd47	Gm5150_Cd47	Gm5150_Cd47_DCs_DCs	0.940255	0.924594	0.474548	0.444005	0.597236	0.587025	0.944818	1	0.753463	TA33.Combo
TA33.Combo	TA33.Combo	CD8_Tcells	CD4_Tcells	Tnf	Tnfrsf1a	Tnf_Tnfrsf1a	Tnf_Tnfrsf1a_CD8_Tcells_CD4_Tcells	0.957077	0.893271	0.705034	0.647624	0.841518	0.963994	0.11325	1	0.753378	TA33.Combo
TA33.Combo	TA33.Combo	DCs	DCs	H2.T24	Klri1	H2.T24_Klri1	H2.T24_Klri1_DCs_DCs	0.850928	0.856729	0.25905	0.294118	0.720525	0.773884	0.895155	1	0.753329	TA33.Combo
TA33.Combo	TA33.Combo	TAMs	CD8_Tcells	Pvr	Cd226	Pvr_Cd226	Pvr_Cd226_Macrophages_CD8_Tcells	0.220708	0.264211	0.837104	0.888009	0.746462	0.66709	1.001	1	0.753261	TA33
TA33.Combo	TA33.Combo	TAMs	CD8_Tcells	Ptprc	Cd247	Ptprc_Cd247	Ptprc_Cd247_Macrophages_CD8_Tcells	0.770592	0.830046	0.662896	0.802602	0.518733	0.602462	0.864571	1	0.753139	TA33.Combo
TA33.Combo	TA33.Combo	DCs	CD8_Tcells	Cd72	Cd5	Cd72_Cd5	Cd72_Cd5_DCs_CD8_Tcells	0.794664	0.920534	0.352658	0.271493	0.577959	1.001	0.770196	1	0.753138	TA33.Combo
TA33.Combo	TA33.Combo	DCs	DCs	H2.Eb1	Lag3	H2.Eb1_Lag3	H2.Eb1_Lag3_DCs_DCs	0.612819	0.743039	0.381505	0.420814	0.770608	1.001	0.665914	1	0.752768	TA33.Combo
TA33.Combo	TA33.Combo	CD4_Tcells	TAMs	Fcrl6	Nrp2	Fcrl6_Nrp2	Fcrl6_Nrp2_CD4_Tcells_Macrophages	0.969548	0.74884	0.443722	0.46267	0.549658	1.001	0.985604	0.666667	0.752553	TA33.Combo
TA33.Combo	TA33.Combo	CD8_Tcells	CD8_Tcells	H2.M3	Klrc1	H2.M3_Klrc1	H2.M3_Klrc1_CD8_Tcells_CD8_Tcells	0.642981	0.698376	0.758767	0.718891	0.713457	0.390707	1.001	1	0.752445	TA33.Combo
TA33.Combo	TA33.Combo	CD8_Tcells	TAMs	Selplg	Sell	Selplg_Sell	Selplg_Sell_CD8_Tcells_Macrophages	0.358469	0.239849	0.980204	0.971154	0.594035	0.643989	1.001	1	0.75231	TA33.Combo
TA33.Combo	TA33.Combo	CD4_Tcells	CD4_Tcells	L1cam	Ezr	L1cam_Ezr	L1cam_Ezr_CD4_Tcells_CD4_Tcells	0.469258	0.479118	0.530543	0.535633	0.555891	0.976314	0.974211	1	0.752282	TA33
TA33.Combo	TA33.Combo	CD8_Tcells	DCs	Cd47	Sirpb1a	Cd47_Sirpb1a	Cd47_Sirpb1a_CD8_Tcells_DCs	0.610499	0.731439	0.975962	0.973416	0.551347	0.343856	0.972236	1	0.752183	TA33.Combo
TA33.Combo	TA33.Combo	CD4_Tcells	DCs	Lfng	Notch2	Lfng_Notch2	Lfng_Notch2_CD4_Tcells_DCs	0.517401	0.517981	0.740102	0.81052	0.357358	0.979785	0.882876	1	0.75217	TA33.Combo
TA33.Combo	TA33.Combo	CD4_Tcells	DCs	Copa	Cd74	Copa_Cd74	Copa_Cd74_CD4_Tcells_DCs	0.490139	0.488979	0.517534	0.543552	0.520533	0.970884	1.001	1	0.752087	TA33
TA33.Combo	TA33.Combo	CD4_Tcells	CD4_Tcells	Icam1	Il2rg	Icam1_Il2rg	Icam1_Il2rg_CD4_Tcells_CD4_Tcells	0.781903	0.798144	0.607749	0.659502	0.629932	0.457121	1.001	1	0.75195	TA33.Combo
TA33.Combo	TA33.Combo	TAMs	DCs	Eng	Cdh5	Eng_Cdh5	Eng_Cdh5_Macrophages_DCs	0.88051	0.948376	0.186086	0.285633	0.53392	1.001	0.825023	1	0.751708	TA33.Combo
TA33.Combo	TA33.Combo	DCs	CD4_Tcells	Sirpa	Cd69	Sirpa_Cd69	Sirpa_Cd69_DCs_CD4_Tcells	0.37674	0.305104	0.624717	0.646493	0.775817	0.756716	1.001	1	0.751677	TA33.Combo
TA33.Combo	TA33.Combo	CD4_Tcells	DCs	Cxcl9	Dpp4	Cxcl9_Dpp4	Cxcl9_Dpp4_CD4_Tcells_DCs	0.972738	0.887471	0.673643	0.757919	0.588081	0.27509	1.001	1	0.751676	TA33.Combo
TA33.Combo	TA33.Combo	TAMs	TAMs	Cd274	Cd80	Cd274_Cd80	Cd274_Cd80_Macrophages_Macrophages	0.950116	0.959397	0.164027	0.222285	0.583323	1.001	0.777482	1	0.75162	TA33.Combo
TA33.Combo	TA33.Combo	CD4_Tcells	CD8_Tcells	Icam1	Ezr	Icam1_Ezr	Icam1_Ezr_CD4_Tcells_CD8_Tcells	0.781903	0.798144	0.661482	0.766403	0.547431	0.457121	1.001	1	0.751586	TA33.Combo
TA33.Combo	TA33.Combo	DCs	TAMs	Entpd1	Adora2b	Entpd1_Adora2b	Entpd1_Adora2b_DCs_Macrophages	0.914153	0.986079	0.475679	0.472285	0.496095	0.592595	0.996623	1	0.751568	TA33.Combo
TA33.Combo	TA33.Combo	TAMs	CD8_Tcells	Ebi3	Il27ra	Ebi3_Il27ra	Ebi3_Il27ra_Macrophages_CD8_Tcells	0.912413	0.975348	0.30543	0.256222	0.47951	1.001	0.803985	1	0.751534	TA33.Combo
TA33.Combo	TA33.Combo	CD4_Tcells	TAMs	S100a4	Ccr5	S100a4_Ccr5	S100a4_Ccr5_CD4_Tcells_Macrophages	0.467517	0.480858	0.793269	0.864536	0.666669	0.537382	1.001	1	0.751357	TA33.Combo
TA33.Combo	TA33.Combo	TAMs	TAMs	Nampt	Insr	Nampt_Insr	Nampt_Insr_Macrophages_Macrophages	0.817865	0.914153	0.397342	0.379525	0.471715	1.001	0.780524	1	0.75128	TA33.Combo
TA33.Combo	TA33.Combo	CD4_Tcells	TAMs	Tgfb1	Eng	Tgfb1_Eng	Tgfb1_Eng_CD4_Tcells_Macrophages	0.556555	0.567575	0.91233	0.970588	0.700918	0.301724	1.001	1	0.751194	TA33.Combo
TA33.Combo	TA33.Combo	CD4_Tcells	DCs	Cd47	Gm5150	Cd47_Gm5150	Cd47_Gm5150_CD4_Tcells_DCs	0.727378	0.801624	0.963235	0.947964	0.551347	0.648439	0.587025	1	0.751152	TA33.Combo
TA33.Combo	TA33.Combo	CD4_Tcells	DCs	Mfng	Notch2	Mfng_Notch2	Mfng_Notch2_CD4_Tcells_DCs	0.462877	0.468677	0.740102	0.81052	0.411342	0.971068	0.882876	1	0.751062	TA33.Combo
TA33.Combo	TA33.Combo	TAMs	DCs	Icam1	Cdh5	Icam1_Cdh5	Icam1_Cdh5_Macrophages_DCs	0.887181	0.809165	0.186086	0.285633	0.596285	1.001	0.825023	1	0.751057	TA33.Combo
TA33.Combo	TA33.Combo	CD8_Tcells	CD8_Tcells	H2.T24	Klrc1	H2.T24_Klrc1	H2.T24_Klrc1_CD8_Tcells_CD8_Tcells	0.791183	0.74478	0.758767	0.718891	0.712639	0.284812	1.001	1	0.750877	TA33.Combo
TA33.Combo	TA33.Combo	CD8_Tcells	CD4_Tcells	Lfng	Notch1	Lfng_Notch1	Lfng_Notch1_CD8_Tcells_CD4_Tcells	0.523782	0.529002	0.617647	0.598416	0.368174	1.001	1.001	1	0.750766	TA33.Combo
TA33.Combo	TA33.Combo	DCs	CD8_Tcells	Ebi3	Il27ra	Ebi3_Il27ra	Ebi3_Il27ra_DCs_CD8_Tcells	0.904872	0.978538	0.30543	0.256222	0.47951	0.995809	0.803985	1	0.750306	TA33.Combo
TA33.Combo	TA33.Combo	CD4_Tcells	CD4_Tcells	Ptprc	Dpp4	Ptprc_Dpp4	Ptprc_Dpp4_CD4_Tcells_CD4_Tcells	0.646752	0.689675	0.582862	0.561934	0.836552	1.001	0.423616	1	0.750297	TA33.Combo
TA33.Combo	TA33.Combo	DCs	TAMs	Traf2	Tnfrsf1b	Traf2_Tnfrsf1b	Traf2_Tnfrsf1b_DCs_Macrophages	0.656323	0.611369	0.736425	0.849548	0.626584	0.68972	0.75849	1	0.750271	TA33.Combo
TA33.Combo	TA33.Combo	DCs	DCs	Selplg	Sell	Selplg_Sell	Selplg_Sell_DCs_DCs	0.555104	0.62761	0.390837	0.355204	0.665479	1.001	0.870496	1	0.750226	TA33
TA33.Combo	TA33.Combo	CD8_Tcells	TAMs	Cd48	Cd244a	Cd48_Cd244a	Cd48_Cd244a_CD8_Tcells_Macrophages	0.798144	0.957077	0.144231	0.123303	0.673526	1.001	0.814594	1	0.750083	TA33.Combo
TA33.Combo	TA33.Combo	DCs	DCs	Nectin4	Nectin1	Nectin4_Nectin1	Nectin4_Nectin1_DCs_DCs	0.732019	0.674014	0.449095	0.426471	0.458711	0.921556	0.979353	1	0.75007	TA33.Combo
TA33.Combo	TA33.Combo	CD4_Tcells	CD8_Tcells	Thy1	Itgb2	Thy1_Itgb2	Thy1_Itgb2_CD4_Tcells_CD8_Tcells	0.651972	0.649072	0.696267	0.864536	0.483739	1.001	0.584167	1	0.749972	TA33.Combo
TA33.Combo	TA33.Combo	CD8_Tcells	DCs	Sell	Selplg	Sell_Selplg	Sell_Selplg_CD8_Tcells_DCs	0.647332	0.62007	0.554299	0.641403	0.572334	0.69474	1.001	1	0.749938	TA33.Combo
TA33.Combo	TA33.Combo	DCs	CD4_Tcells	H2.T24	Klrk1	H2.T24_Klrk1	H2.T24_Klrk1_DCs_CD4_Tcells	0.850928	0.856729	0.744344	0.616799	0.838172	0.773884	0.35237	1	0.749804	TA33.Combo
TA33.Combo	TA33.Combo	CD8_Tcells	CD4_Tcells	H2.T23	Klrd1	H2.T23_Klrd1	H2.T23_Klrd1_CD8_Tcells_CD4_Tcells	0.687645	0.87935	0.858032	0.73586	0.836582	0.306997	0.77327	1	0.749549	TA33.Combo
TA33.Combo	TA33.Combo	DCs	DCs	AU040320	Ildr1	AU040320_Ildr1	AU040320_Ildr1_DCs_DCs	0.49652	0.49536	0.901584	0.817873	0.560102	0.580207	1.001	1	0.749496	TA33.Combo
TA33.Combo	TA33.Combo	TAMs	CD8_Tcells	Itgb2	Cd82	Itgb2_Cd82	Itgb2_Cd82_Macrophages_CD8_Tcells	0.732599	0.828016	0.344174	0.221719	0.690562	1.001	0.742104	1	0.749487	TA33.Combo
TA33.Combo	TA33.Combo	CD4_Tcells	TAMs	Icam1	Msn	Icam1_Msn	Icam1_Msn_CD4_Tcells_Macrophages	0.781903	0.798144	0.586821	0.631505	0.638824	0.457121	1.001	1	0.749355	TA33.Combo
TA33.Combo	TA33.Combo	CD4_Tcells	CD4_Tcells	H2.D1	Klrk1	H2.D1_Klrk1	H2.D1_Klrk1_CD4_Tcells_CD4_Tcells	0.686485	0.785093	0.744344	0.616799	0.825413	0.901746	0.35237	1	0.749315	TA33.Combo
TA33.Combo	TA33.Combo	CD8_Tcells	CD8_Tcells	Furin	Notch1	Furin_Notch1	Furin_Notch1_CD8_Tcells_CD8_Tcells	0.981439	0.99826	0.600113	0.586821	0.249561	0.849055	0.813771	1	0.749284	TA33.Combo
TA33.Combo	TA33.Combo	CD4_Tcells	CD8_Tcells	Btla	Cd247	Btla_Cd247	Btla_Cd247_CD4_Tcells_CD8_Tcells	0.440835	0.467517	0.662896	0.802602	0.723654	0.720173	0.864571	1	0.749221	TA33.Combo
TA33.Combo	TA33.Combo	CD4_Tcells	DCs	H2.D1	Klri1	H2.D1_Klri1	H2.D1_Klri1_CD4_Tcells_DCs	0.686485	0.785093	0.25905	0.294118	0.685821	0.901746	0.895155	1	0.749182	TA33.Combo
TA33.Combo	TA33.Combo	DCs	DCs	H2.Oa	Cd4	H2.Oa_Cd4	H2.Oa_Cd4_DCs_DCs	0.712587	0.819026	0.488688	0.493778	0.608254	1.001	0.62835	1	0.749107	TA33.Combo
TA33.Combo	TA33.Combo	TAMs	CD8_Tcells	Itgb2	Icam1	Itgb2_Icam1	Itgb2_Icam1_Macrophages_CD8_Tcells	0.732599	0.828016	0.654129	0.673643	0.690562	1.001	0.358806	1	0.749094	TA33.Combo
TA33.Combo	TA33.Combo	DCs	DCs	Cd47	Gm5150	Cd47_Gm5150	Cd47_Gm5150_DCs_DCs	0.472158	0.438225	0.963235	0.947964	0.551347	0.944818	0.587025	1	0.748997	TA33.Combo
TA33.Combo	TA33.Combo	DCs	DCs	Pdcd1lg2	Rgmb	Pdcd1lg2_Rgmb	Pdcd1lg2_Rgmb_DCs_DCs	0.37993	0.339907	0.728224	0.675339	0.64499	0.786134	1.001	1	0.748971	TA33.Combo
TA33.Combo	TA33.Combo	TAMs	DCs	Psen1	Ncstn	Psen1_Ncstn	Psen1_Ncstn_Macrophages_DCs	0.805104	0.934165	0.441742	0.417138	0.611093	1.001	0.581961	1	0.748855	TA33.Combo
TA33.Combo	TA33.Combo	DCs	CD8_Tcells	C3	Cr1l	C3_Cr1l	C3_Cr1l_DCs_CD8_Tcells	0.941415	0.883701	0.638292	0.736425	0.620034	0.490256	0.782697	1	0.748817	TA33.Combo
TA33.Combo	TA33.Combo	DCs	TAMs	Calr	Tap2	Calr_Tap2	Calr_Tap2_DCs_Macrophages	0.516821	0.539443	0.937217	0.980769	0.479357	0.697603	0.828195	1	0.748713	TA33.Combo
TA33.Combo	TA33.Combo	TAMs	CD4_Tcells	Tnfrsf14	Btla	Tnfrsf14_Btla	Tnfrsf14_Btla_Macrophages_CD4_Tcells	0.87616	0.909513	0.442873	0.468891	0.421955	1.001	0.720173	1	0.748641	TA33.Combo
TA33.Combo	TA33.Combo	TAMs	TAMs	Nampt	Itga5	Nampt_Itga5	Nampt_Itga5_Macrophages_Macrophages	0.817865	0.914153	0.243213	0.223982	0.471715	1.001	0.919477	1	0.748633	TA33.Combo
TA33.Combo	TA33.Combo	DCs	DCs	H2.K1	Cd8a	H2.K1_Cd8a	H2.K1_Cd8a_DCs_DCs	0.832367	0.975348	0.468891	0.475396	0.688086	0.804769	0.622758	1	0.748602	TA33.Combo
TA33.Combo	TA33.Combo	DCs	TAMs	Ptprc	Dpp4	Ptprc_Dpp4	Ptprc_Dpp4_DCs_Macrophages	0.679524	0.830626	0.972002	0.961256	0.844289	0.396677	0.528885	1	0.748593	TA33.Combo
TA33.Combo	TA33.Combo	DCs	TAMs	H2.DMb2	Cd74	H2.DMb2_Cd74	H2.DMb2_Cd74_DCs_Macrophages	0.295824	0.196926	0.684955	0.768665	0.627619	0.94303	0.947603	1	0.748573	TA33.Combo
TA33.Combo	TA33.Combo	DCs	DCs	Lgals3	Eng	Lgals3_Eng	Lgals3_Eng_DCs_DCs	0.74884	0.88109	0.403846	0.40724	0.493322	0.922276	0.855223	1	0.748555	TA33.Combo
TA33.Combo	TA33.Combo	TAMs	DCs	H2.Eb1	Lag3	H2.Eb1_Lag3	H2.Eb1_Lag3_Macrophages_DCs	0.704176	0.742459	0.381505	0.420814	0.770608	0.930202	0.665914	1	0.748533	TA33.Combo
TA33.Combo	TA33.Combo	CD8_Tcells	CD8_Tcells	H2.K1	Klrd1	H2.K1_Klrd1	H2.K1_Klrd1_CD8_Tcells_CD8_Tcells	0.731439	0.910093	0.431278	0.430995	0.751249	0.581891	0.905972	1	0.748502	TA33.Combo
TA33.Combo	TA33.Combo	CD8_Tcells	TAMs	Cd47	Sirpb1a	Cd47_Sirpb1a	Cd47_Sirpb1a_CD8_Tcells_Macrophages	0.610499	0.731439	0.930995	0.977941	0.520197	0.343856	1.001	1	0.748415	TA33.Combo
TA33.Combo	TA33.Combo	TAMs	CD8_Tcells	Lgals3	Anxa2	Lgals3_Anxa2	Lgals3_Anxa2_Macrophages_CD8_Tcells	0.458237	0.422854	0.784219	0.835407	0.530304	0.988161	0.72103	1	0.748309	TA33.Combo
TA33.Combo	TA33.Combo	TAMs	CD8_Tcells	Adam17	Notch1	Adam17_Notch1	Adam17_Notch1_Macrophages_CD8_Tcells	0.592807	0.604698	0.600113	0.586821	0.482094	1.001	0.813771	1	0.748181	TA33.Combo
TA33.Combo	TA33.Combo	CD4_Tcells	CD4_Tcells	H2.Q6	Aplp2	H2.Q6_Aplp2	H2.Q6_Aplp2_CD4_Tcells_CD4_Tcells	0.688515	0.722158	0.403846	0.388575	0.825514	0.806701	0.755166	1	0.748155	TA33.Combo
TA33.Combo	TA33.Combo	DCs	CD8_Tcells	L1cam	Ezr	L1cam_Ezr	L1cam_Ezr_DCs_CD8_Tcells	0.281613	0.316125	0.661482	0.766403	0.60616	0.868492	1.001	1	0.748077	TA33.Combo
TA33.Combo	TA33.Combo	CD4_Tcells	CD4_Tcells	Btla	Cd247	Btla_Cd247	Btla_Cd247_CD4_Tcells_CD4_Tcells	0.440835	0.467517	0.595305	0.629525	0.700343	0.720173	1.001	1	0.748018	TA33.Combo
TA33.Combo	TA33.Combo	CD8_Tcells	CD4_Tcells	H2.Q6	Aplp2	H2.Q6_Aplp2	H2.Q6_Aplp2_CD8_Tcells_CD4_Tcells	0.782773	0.889211	0.403846	0.388575	0.825514	0.674722	0.755166	1	0.747934	TA33.Combo
TA33.Combo	TA33.Combo	CD8_Tcells	TAMs	Icam1	Itgal	Icam1_Itgal	Icam1_Itgal_CD8_Tcells_Macrophages	0.648492	0.654872	0.848982	0.823247	0.638824	0.358806	1.001	1	0.747738	TA33.Combo
TA33.Combo	TA33.Combo	CD4_Tcells	CD8_Tcells	H2.M3	Klri2	H2.M3_Klri2	H2.M3_Klri2_CD4_Tcells_CD8_Tcells	0.722448	0.768852	0.815611	0.688631	0.713457	0.607532	1.001	0.666667	0.747738	TA33.Combo
TA33.Combo	TA33.Combo	CD8_Tcells	CD4_Tcells	H2.Q4	Aplp2	H2.Q4_Aplp2	H2.Q4_Aplp2_CD8_Tcells_CD4_Tcells	0.791763	0.954176	0.403846	0.388575	0.825514	0.636	0.755166	1	0.747643	TA33.Combo
TA33.Combo	TA33.Combo	CD8_Tcells	DCs	Lamb3	Cd151	Lamb3_Cd151	Lamb3_Cd151_CD8_Tcells_DCs	0.675754	0.708237	0.65526	0.652432	0.503088	1.001	0.635781	1	0.747619	TA33.Combo
TA33.Combo	TA33.Combo	TAMs	CD4_Tcells	Psap	Celsr1	Psap_Celsr1	Psap_Celsr1_Macrophages_CD4_Tcells	0.591357	0.685615	0.852093	0.707579	0.398212	1.001	1.001	0.666667	0.747533	TA33.Combo
TA33.Combo	TA33.Combo	CD4_Tcells	CD4_Tcells	Ccl3	Ccr8	Ccl3_Ccr8	Ccl3_Ccr8_CD4_Tcells_CD4_Tcells	0.885731	0.726218	0.127262	0.17138	0.651867	0.984693	0.892902	1	0.74746	TA33.Combo
TA33.Combo	TA33.Combo	CD8_Tcells	DCs	Gm7030	Cd8a	Gm7030_Cd8a	Gm7030_Cd8a_CD8_Tcells_DCs	0.796404	0.927494	0.468891	0.475396	0.683025	0.844695	0.622758	1	0.747429	TA33.Combo
TA33.Combo	TA33.Combo	CD4_Tcells	CD4_Tcells	Cd40lg	Itgb3	Cd40lg_Itgb3	Cd40lg_Itgb3_CD4_Tcells_CD4_Tcells	0.721288	0.62558	0.179581	0.161199	0.747781	1.001	0.891713	1	0.747386	TA33
TA33.Combo	TA33.Combo	DCs	TAMs	Pecam1	Cd38	Pecam1_Cd38	Pecam1_Cd38_DCs_Macrophages	0.615429	0.62993	0.767534	0.707014	0.521592	0.601111	1.001	1	0.747276	TA33.Combo
TA33.Combo	TA33.Combo	TAMs	DCs	Cd47	Gm9733	Cd47_Gm9733	Cd47_Gm9733_Macrophages_DCs	0.715777	0.841357	0.817025	0.877828	0.551347	0.481588	0.824717	1	0.747274	TA33.Combo
TA33.Combo	TA33.Combo	CD4_Tcells	CD4_Tcells	H2.Q4	Klrk1	H2.Q4_Klrk1	H2.Q4_Klrk1_CD4_Tcells_CD4_Tcells	0.718097	0.75232	0.744344	0.616799	0.825514	0.889903	0.35237	1	0.747261	TA33.Combo
TA33.Combo	TA33.Combo	CD4_Tcells	DCs	H2.Q4	Klri1	H2.Q4_Klri1	H2.Q4_Klri1_CD4_Tcells_DCs	0.718097	0.75232	0.25905	0.294118	0.685894	0.889903	0.895155	1	0.747124	TA33.Combo
TA33.Combo	TA33.Combo	CD8_Tcells	TAMs	Lilr4b	Lair1	Lilr4b_Lair1	Lilr4b_Lair1_CD8_Tcells_Macrophages	0.866879	0.906613	0.562217	0.612839	0.616725	0.390562	1.001	1	0.747094	TA33.Combo
TA33.Combo	TA33.Combo	CD4_Tcells	TAMs	Fam3c	Clec2g	Fam3c_Clec2g	Fam3c_Clec2g_CD4_Tcells_Macrophages	0.363689	0.393271	0.878959	0.845588	0.462144	0.918431	0.860942	1	0.747045	TA33.Combo
TA33.Combo	TA33.Combo	CD4_Tcells	CD4_Tcells	Cd38	Pecam1	Cd38_Pecam1	Cd38_Pecam1_CD4_Tcells_CD4_Tcells	0.848028	0.86949	0.477376	0.483032	0.673861	0.522504	0.946508	1	0.746973	TA33.Combo
TA33.Combo	TA33.Combo	TAMs	TAMs	Vcan	Itga4	Vcan_Itga4	Vcan_Itga4_Macrophages_Macrophages	0.141241	0.230278	0.8931	0.967195	0.533122	0.830775	1.001	1	0.746801	TA33.Combo
TA33.Combo	TA33.Combo	TAMs	CD8_Tcells	Clec2i	Klrb1f	Clec2i_Klrb1f	Clec2i_Klrb1f_Macrophages_CD8_Tcells	0.693155	0.718097	0.982183	0.975113	0.642892	0.152521	1.001	1	0.746781	TA33.Combo
TA33.Combo	TA33.Combo	TAMs	TAMs	Itga9	Vcam1	Itga9_Vcam1	Itga9_Vcam1_Macrophages_Macrophages	0.158643	0.216937	0.945984	0.866516	0.543053	0.84227	1.001	1	0.746727	TA33.Combo
TA33.Combo	TA33.Combo	CD8_Tcells	TAMs	B2m	Tap2	B2m_Tap2	B2m_Tap2_CD8_Tcells_Macrophages	0.691415	0.916473	0.937217	0.980769	0.575756	0.313055	0.828195	1	0.746657	TA33.Combo
TA33.Combo	TA33.Combo	CD8_Tcells	DCs	Lgals1	Cd69	Lgals1_Cd69	Lgals1_Cd69_CD8_Tcells_DCs	0.779872	0.844258	0.716912	0.690328	0.561196	0.885945	0.516511	1	0.746556	TA33.Combo
TA33.Combo	TA33.Combo	CD4_Tcells	DCs	Lgals1	Ptprc	Lgals1_Ptprc	Lgals1_Ptprc_CD4_Tcells_DCs	0.765661	0.725058	0.692308	0.8569	0.561196	1.001	0.396677	1	0.746473	TA33.Combo
TA33.Combo	TA33.Combo	DCs	DCs	H2.DMb1	Cd4	H2.DMb1_Cd4	H2.DMb1_Cd4_DCs_DCs	0.680974	0.777552	0.488688	0.493778	0.628586	1.001	0.62835	1	0.746405	TA33.Combo
TA33.Combo	TA33.Combo	CD4_Tcells	CD8_Tcells	Cd48	Cd2	Cd48_Cd2	Cd48_Cd2_CD4_Tcells_CD8_Tcells	0.758121	0.774942	0.644796	0.71267	0.56106	0.666736	0.804813	1	0.746312	TA33.Combo
TA33.Combo	TA33.Combo	CD4_Tcells	TAMs	Cd47	Gm9733	Cd47_Gm9733	Cd47_Gm9733_CD4_Tcells_Macrophages	0.727378	0.801624	0.545814	0.539593	0.520197	0.648439	1.001	1	0.74614	TA33.Combo
TA33.Combo	TA33.Combo	DCs	DCs	Pirb	Lair1	Pirb_Lair1	Pirb_Lair1_DCs_DCs	0.701566	0.808005	0.427319	0.425339	0.478889	0.879594	0.936538	1	0.746023	TA33.Combo
TA33.Combo	TA33.Combo	CD8_Tcells	CD8_Tcells	Lamc1	Itga2	Lamc1_Itga2	Lamc1_Itga2_CD8_Tcells_CD8_Tcells	0.553944	0.559165	0.96069	0.867647	0.47569	0.52849	1.001	1	0.745984	TA33.Combo
TA33.Combo	TA33.Combo	DCs	TAMs	Cxcl10	Dpp4	Cxcl10_Dpp4	Cxcl10_Dpp4_DCs_Macrophages	0.87819	0.675174	0.972002	0.961256	0.616214	0.587298	0.528885	1	0.745951	TA33.Combo
TA33.Combo	TA33.Combo	CD4_Tcells	CD4_Tcells	Icam1	Msn	Icam1_Msn	Icam1_Msn_CD4_Tcells_CD4_Tcells	0.781903	0.798144	0.656391	0.710973	0.629932	0.457121	0.914732	1	0.745915	TA33.Combo
TA33.Combo	TA33.Combo	CD4_Tcells	CD4_Tcells	Lgals3	Lag3	Lgals3_Lag3	Lgals3_Lag3_CD4_Tcells_CD4_Tcells	0.910673	0.832077	0.890271	0.809389	0.451321	0.301755	1.001	1	0.74588	TA33.Combo
TA33.Combo	TA33.Combo	CD4_Tcells	CD8_Tcells	Cd48	Pdcd1	Cd48_Pdcd1	Cd48_Pdcd1_CD4_Tcells_CD8_Tcells	0.758121	0.774942	0.598699	0.567873	0.56106	0.666736	0.897136	1	0.745791	TA33.Combo
TA33.Combo	TA33.Combo	CD4_Tcells	CD4_Tcells	Lfng	Notch1	Lfng_Notch1	Lfng_Notch1_CD4_Tcells_CD4_Tcells	0.517401	0.517981	0.617647	0.598416	0.368174	0.979785	1.001	1	0.74578	TA33.Combo
TA33.Combo	TA33.Combo	DCs	CD4_Tcells	H2.DMb2	Cd4	H2.DMb2_Cd4	H2.DMb2_Cd4_DCs_CD4_Tcells	0.295824	0.196926	0.779695	0.753394	0.517724	0.94303	1.001	1	0.745779	TA33.Combo
TA33.Combo	TA33.Combo	CD4_Tcells	CD8_Tcells	Tnf	Traf2	Tnf_Traf2	Tnf_Traf2_CD4_Tcells_CD8_Tcells	0.87065	0.712297	0.492647	0.494344	0.611455	1.001	0.577201	1	0.745771	TA33.Combo
TA33.Combo	TA33.Combo	CD4_Tcells	DCs	Fam3c	Clec2i	Fam3c_Clec2i	Fam3c_Clec2i_CD4_Tcells_DCs	0.363689	0.393271	0.672511	0.724548	0.477637	0.918431	1.001	1	0.74568	TA33.Combo
TA33.Combo	TA33.Combo	DCs	CD4_Tcells	Ifitm6	Cd81	Ifitm6_Cd81	Ifitm6_Cd81_DCs_CD4_Tcells	0.50116	0.50232	0.154695	0.259898	1.001	1.001	0.762447	1	0.745581	TA33
TA33.Combo	TA33.Combo	CD4_Tcells	CD4_Tcells	Furin	Insr	Furin_Insr	Furin_Insr_CD4_Tcells_CD4_Tcells	0.964907	0.983179	0.299208	0.328903	0.326894	1.001	0.85669	1	0.745447	TA33.Combo
TA33.Combo	TA33.Combo	DCs	DCs	Pira2	Lair1	Pira2_Lair1	Pira2_Lair1_DCs_DCs	0.763921	0.863689	0.427319	0.425339	0.475113	0.820082	0.936538	1	0.745311	TA33.Combo
TA33.Combo	TA33.Combo	CD8_Tcells	DCs	Ltb	Cd40	Ltb_Cd40	Ltb_Cd40_CD8_Tcells_DCs	0.559165	0.545244	0.817025	0.798077	0.34382	0.829982	0.938295	1	0.745309	TA33.Combo
TA33.Combo	TA33.Combo	CD8_Tcells	CD4_Tcells	H2.K1	Cd8a	H2.K1_Cd8a	H2.K1_Cd8a_CD8_Tcells_CD4_Tcells	0.731439	0.910093	0.479355	0.488122	0.831026	0.581891	0.754084	1	0.745251	TA33.Combo
TA33.Combo	TA33.Combo	CD4_Tcells	DCs	AU040320	Mpzl3	AU040320_Mpzl3	AU040320_Mpzl3_CD4_Tcells_DCs	0.352088	0.375	0.807692	0.781109	0.560102	0.75244	1.001	1	0.745248	TA33.Combo
TA33.Combo	TA33.Combo	DCs	CD4_Tcells	Icam1	Spn	Icam1_Spn	Icam1_Spn_DCs_CD4_Tcells	0.668213	0.652262	0.743213	0.774321	0.629932	0.420971	1.001	1	0.745151	TA33.Combo
TA33.Combo	TA33.Combo	CD4_Tcells	CD8_Tcells	Cd40lg	Itgb1	Cd40lg_Itgb1	Cd40lg_Itgb1_CD4_Tcells_CD8_Tcells	0.721288	0.62558	0.396493	0.307692	0.583029	1.001	0.860747	1	0.74505	TA33
TA33.Combo	TA33.Combo	DCs	DCs	Calr	Tap2	Calr_Tap2	Calr_Tap2_DCs_DCs	0.516821	0.539443	0.841912	0.968326	0.427963	0.697603	0.911456	1	0.745046	TA33.Combo
TA33.Combo	TA33.Combo	CD8_Tcells	TAMs	Cd47	Sirpb1b	Cd47_Sirpb1b	Cd47_Sirpb1b_CD8_Tcells_Macrophages	0.610499	0.731439	0.910351	0.957862	0.520197	0.343856	1.001	1	0.745021	TA33.Combo
TA33.Combo	TA33.Combo	CD8_Tcells	TAMs	Anxa2	Tlr2	Anxa2_Tlr2	Anxa2_Tlr2_CD8_Tcells_Macrophages	0.75029	0.802204	0.480204	0.477376	0.494039	0.72103	0.999756	1	0.744977	TA33.Combo
TA33.Combo	TA33.Combo	CD4_Tcells	CD4_Tcells	H2.T24	Cd8a	H2.T24_Cd8a	H2.T24_Cd8a_CD4_Tcells_CD4_Tcells	0.893271	0.820476	0.479355	0.488122	0.838172	0.536948	0.754084	1	0.744969	TA33.Combo
TA33.Combo	TA33.Combo	TAMs	TAMs	Adam17	Itga5	Adam17_Itga5	Adam17_Itga5_Macrophages_Macrophages	0.592807	0.604698	0.243213	0.223982	0.716723	1.001	0.919477	1	0.744925	TA33
TA33.Combo	TA33.Combo	TAMs	CD4_Tcells	Il15	Il15ra	Il15_Il15ra	Il15_Il15ra_Macrophages_CD4_Tcells	0.908353	0.926334	0.736425	0.656109	0.62608	1.001	0.228396	1	0.744848	TA33.Combo
TA33.Combo	TA33.Combo	TAMs	TAMs	Calr	Scarf1	Calr_Scarf1	Calr_Scarf1_Macrophages_Macrophages	0.364849	0.285963	0.99095	0.995475	0.479357	0.668605	1.001	1	0.744597	TA33.Combo
TA33.Combo	TA33.Combo	CD8_Tcells	TAMs	Gdf11	Acvr1b	Gdf11_Acvr1b	Gdf11_Acvr1b_CD8_Tcells_Macrophages	0.923434	0.848608	0.329751	0.251131	0.398856	1.001	0.889063	1	0.74423	TA33.Combo
TA33.Combo	TA33.Combo	TAMs	CD4_Tcells	F10	Itgb2	F10_Itgb2	F10_Itgb2_Macrophages_CD4_Tcells	0.62558	0.669374	0.804016	0.792986	0.450068	1.001	0.568281	1	0.744221	TA33.Combo
TA33.Combo	TA33.Combo	TAMs	CD4_Tcells	Psen1	Ncstn	Psen1_Ncstn	Psen1_Ncstn_Macrophages_CD4_Tcells	0.805104	0.934165	0.498303	0.498303	0.577635	1.001	0.518232	1	0.744134	TA33.Combo
TA33.Combo	TA33.Combo	CD8_Tcells	CD8_Tcells	H2.T23	Cd8a	H2.T23_Cd8a	H2.T23_Cd8a_CD8_Tcells_CD8_Tcells	0.687645	0.87935	0.670249	0.673077	0.701301	0.306997	1.001	1	0.744076	TA33.Combo
TA33.Combo	TA33.Combo	TAMs	DCs	Icam1	Msn	Icam1_Msn	Icam1_Msn_Macrophages_DCs	0.887181	0.809165	0.418835	0.33569	0.596285	1.001	0.641655	1	0.744062	TA33.Combo
TA33.Combo	TA33.Combo	DCs	CD8_Tcells	Cfp	Ncr1	Cfp_Ncr1	Cfp_Ncr1_DCs_CD8_Tcells	0.138921	0.0359629	0.978507	0.96267	0.547038	0.85801	1.001	1	0.744013	TA33.Combo
TA33.Combo	TA33.Combo	DCs	TAMs	Cd47	Gm9733	Cd47_Gm9733	Cd47_Gm9733_DCs_Macrophages	0.472158	0.438225	0.545814	0.539593	0.520197	0.944818	1.001	1	0.743985	TA33
TA33.Combo	TA33.Combo	CD8_Tcells	CD4_Tcells	Ccl3	Ccr8	Ccl3_Ccr8	Ccl3_Ccr8_CD8_Tcells_CD4_Tcells	0.828306	0.7442	0.127262	0.17138	0.651867	0.982932	0.892902	1	0.743879	TA33.Combo
TA33.Combo	TA33.Combo	CD4_Tcells	CD8_Tcells	Cd274	Pdcd1	Cd274_Pdcd1	Cd274_Pdcd1_CD4_Tcells_CD8_Tcells	0.730568	0.713167	0.598699	0.567873	1.001	0.258565	0.897136	1	0.743642	TA33.Combo
TA33.Combo	TA33.Combo	CD4_Tcells	CD4_Tcells	Calr	Tap2	Calr_Tap2	Calr_Tap2_CD4_Tcells_CD4_Tcells	0.739849	0.799304	0.759615	0.821833	0.36095	0.539457	1.001	1	0.743618	TA33.Combo
TA33.Combo	TA33.Combo	CD8_Tcells	CD4_Tcells	H2.T24	Klrd1	H2.T24_Klrd1	H2.T24_Klrd1_CD8_Tcells_CD4_Tcells	0.791183	0.74478	0.858032	0.73586	0.838172	0.284812	0.77327	1	0.74353	TA33.Combo
TA33.Combo	TA33.Combo	CD4_Tcells	TAMs	Itga4	Vcam1	Itga4_Vcam1	Itga4_Vcam1_CD4_Tcells_Macrophages	0.412413	0.397332	0.945984	0.866516	0.511424	0.637412	1.001	1	0.743493	TA33.Combo
TA33.Combo	TA33.Combo	TAMs	CD4_Tcells	Cxcl10	Dpp4	Cxcl10_Dpp4	Cxcl10_Dpp4_Macrophages_CD4_Tcells	0.888631	0.676914	0.582862	0.561934	0.681056	1.001	0.423616	1	0.743474	TA33.Combo
TA33.Combo	TA33.Combo	DCs	CD8_Tcells	Tnfrsf14	Cd160	Tnfrsf14_Cd160	Tnfrsf14_Cd160_DCs_CD8_Tcells	0.607889	0.579756	0.96069	0.976244	0.466535	0.430258	1.001	1	0.743347	TA33.Combo
TA33.Combo	TA33.Combo	CD8_Tcells	DCs	Cd160	Tnfrsf14	Cd160_Tnfrsf14	Cd160_Tnfrsf14_CD8_Tcells_DCs	0.936485	0.960557	0.611991	0.584842	0.481266	1.001	0.430258	1	0.743243	TA33.Combo
TA33.Combo	TA33.Combo	CD4_Tcells	CD4_Tcells	L1cam	L1cam	L1cam_L1cam	L1cam_L1cam_CD4_Tcells_CD4_Tcells	0.469258	0.479118	0.471154	0.482183	0.555891	0.976314	0.976314	1	0.743229	TA33
TA33.Combo	TA33.Combo	CD8_Tcells	TAMs	Icam1	Itgb2	Icam1_Itgb2	Icam1_Itgb2_CD8_Tcells_Macrophages	0.648492	0.654872	0.762443	0.855486	0.638824	0.358806	1.001	1	0.743213	TA33.Combo
TA33.Combo	TA33.Combo	CD4_Tcells	TAMs	Lgals1	Cd69	Lgals1_Cd69	Lgals1_Cd69_CD4_Tcells_Macrophages	0.765661	0.725058	0.86991	0.841629	0.538007	1.001	0.318905	1	0.743173	TA33.Combo
TA33.Combo	TA33.Combo	TAMs	CD4_Tcells	Vcam1	Itga4	Vcam1_Itga4	Vcam1_Itga4_Macrophages_CD4_Tcells	0.917343	0.840487	0.413744	0.390271	0.539209	1.001	0.637412	1	0.743091	TA33.Combo
TA33.Combo	TA33.Combo	TAMs	TAMs	Lpl	Lrp1	Lpl_Lrp1	Lpl_Lrp1_Macrophages_Macrophages	0.88051	0.858469	0.125566	0.082862	0.602674	1.001	0.881149	1	0.743088	TA33.Combo
TA33.Combo	TA33.Combo	TAMs	CD8_Tcells	C3	Itgax	C3_Itgax	C3_Itgax_Macrophages_CD8_Tcells	0.923434	0.866879	0.253676	0.279977	0.620034	1.001	0.675158	1	0.743029	TA33.Combo
TA33.Combo	TA33.Combo	TAMs	TAMs	Tgfbi	Itga4	Tgfbi_Itga4	Tgfbi_Itga4_Macrophages_Macrophages	0.143271	0.0794664	0.8931	0.967195	0.53479	0.880305	1.001	1	0.742935	TA33.Combo
TA33.Combo	TA33.Combo	CD8_Tcells	CD4_Tcells	Cxcl10	Cxcr3	Cxcl10_Cxcr3	Cxcl10_Cxcr3_CD8_Tcells_CD4_Tcells	0.915313	0.763341	0.514706	0.513009	0.681056	0.42213	1.001	1	0.742895	TA33.Combo
TA33.Combo	TA33.Combo	CD8_Tcells	DCs	Ccl4	Ccr5	Ccl4_Ccr5	Ccl4_Ccr5_CD8_Tcells_DCs	0.802784	0.729698	0.58371	0.636312	0.615806	1.001	0.46425	1	0.742885	TA33.Combo
TA33.Combo	TA33.Combo	CD4_Tcells	CD4_Tcells	Mfng	Notch1	Mfng_Notch1	Mfng_Notch1_CD4_Tcells_CD4_Tcells	0.462877	0.468677	0.617647	0.598416	0.411248	0.971068	1.001	1	0.742854	TA33.Combo
TA33.Combo	TA33.Combo	TAMs	TAMs	Ccl6	Fpr2	Ccl6_Fpr2	Ccl6_Fpr2_Macrophages_Macrophages	0.12239	0.0585847	0.962387	0.872172	0.591685	0.856297	1.001	1	0.742791	TA33.Combo
TA33.Combo	TA33.Combo	DCs	DCs	Il1b	Il12rb2	Il1b_Il12rb2	Il1b_Il12rb2_DCs_DCs	0.193155	0.0852668	0.924491	0.924774	1.001	0.751872	0.639879	1	0.742766	TA33.Combo
TA33.Combo	TA33.Combo	CD4_Tcells	DCs	Pdcd1lg2	Rgmb	Pdcd1lg2_Rgmb	Pdcd1lg2_Rgmb_CD4_Tcells_DCs	0.288863	0.281903	0.728224	0.675339	0.64499	0.821979	1.001	1	0.742522	TA33.Combo
TA33.Combo	TA33.Combo	CD8_Tcells	CD8_Tcells	Fasl	Fas	Fasl_Fas	Fasl_Fas_CD8_Tcells_CD8_Tcells	0.860209	0.844258	0.662896	0.674208	0.578139	1.001	0.355092	1	0.742503	TA33.Combo
TA33.Combo	TA33.Combo	TAMs	TAMs	Cd47	Sirpa	Cd47_Sirpa	Cd47_Sirpa_Macrophages_Macrophages	0.715777	0.841357	0.618213	0.72681	0.520197	0.481588	1.001	1	0.74231	TA33.Combo
TA33.Combo	TA33.Combo	CD4_Tcells	TAMs	Penk	Ogfr	Penk_Ogfr	Penk_Ogfr_CD4_Tcells_Macrophages	0.325696	0.424014	0.84983	0.916007	0.53066	0.997162	1.001	0.666667	0.74221	TA33.Combo
TA33.Combo	TA33.Combo	CD4_Tcells	CD8_Tcells	Il16	Kcna3	Il16_Kcna3	Il16_Kcna3_CD4_Tcells_CD8_Tcells	0.588167	0.566125	0.549208	0.536765	0.695635	1.001	0.636298	1	0.742178	TA33.Combo
TA33.Combo	TA33.Combo	CD8_Tcells	DCs	Raet1e	Klrk1	Raet1e_Klrk1	Raet1e_Klrk1_CD8_Tcells_DCs	0.383411	0.421694	0.924491	0.990385	0.564652	0.527145	1.001	1	0.742131	TA33.Combo
TA33.Combo	TA33.Combo	DCs	CD4_Tcells	Tnfsf12	Tnfrsf25	Tnfsf12_Tnfrsf25	Tnfsf12_Tnfrsf25_DCs_CD4_Tcells	0.712587	0.676334	0.64621	0.586821	0.513888	0.626813	1.001	1	0.742113	TA33.Combo
TA33.Combo	TA33.Combo	CD4_Tcells	TAMs	Itgal	Cd226	Itgal_Cd226	Itgal_Cd226_CD4_Tcells_Macrophages	0.738979	0.759861	0.979638	0.969457	0.501689	0.94404	0.282847	1	0.742091	TA33.Combo
TA33.Combo	TA33.Combo	CD8_Tcells	CD4_Tcells	Ccl4	Ccr8	Ccl4_Ccr8	Ccl4_Ccr8_CD8_Tcells_CD4_Tcells	0.802784	0.729698	0.127262	0.17138	0.642988	1.001	0.892902	1	0.742076	TA33.Combo
TA33.Combo	TA33.Combo	CD8_Tcells	DCs	Lta	Tnfrsf1a	Lta_Tnfrsf1a	Lta_Tnfrsf1a_CD8_Tcells_DCs	0.656323	0.592807	0.70871	0.769796	0.503559	0.805091	0.779753	1	0.742037	TA33.Combo
TA33.Combo	TA33.Combo	CD8_Tcells	CD8_Tcells	Cadm1	Cadm1	Cadm1_Cadm1	Cadm1_Cadm1_CD8_Tcells_CD8_Tcells	0.657193	0.595708	0.664876	0.599548	0.191481	1.001	1.001	1	0.742024	TA33.Combo
TA33.Combo	TA33.Combo	CD8_Tcells	DCs	H2.T22	Klri1	H2.T22_Klri1	H2.T22_Klri1_CD8_Tcells_DCs	0.861659	0.973898	0.25905	0.294118	0.720525	0.639535	0.895155	1	0.741596	TA33.Combo
TA33.Combo	TA33.Combo	CD8_Tcells	TAMs	Entpd1	Adora2b	Entpd1_Adora2b	Entpd1_Adora2b_CD8_Tcells_Macrophages	0.805684	0.894432	0.475679	0.472285	0.496095	0.632626	0.996623	1	0.741564	TA33.Combo
TA33.Combo	TA33.Combo	DCs	TAMs	Psen1	Psen1	Psen1_Psen1	Psen1_Psen1_DCs_Macrophages	0.644142	0.733759	0.841063	0.957862	0.517645	0.341633	1.001	1	0.741448	TA33.Combo
TA33.Combo	TA33.Combo	DCs	TAMs	Gm9733	Cd47	Gm9733_Cd47	Gm9733_Cd47_DCs_Macrophages	0.781032	0.852668	0.74095	0.868495	0.520382	0.824717	0.481588	1	0.741377	TA33.Combo
TA33.Combo	TA33.Combo	TAMs	DCs	H2.T22	Klrd1	H2.T22_Klrd1	H2.T22_Klrd1_Macrophages_DCs	0.971578	0.987819	0.0342195	0.0260181	0.720525	1.001	0.716707	1	0.741342	TA33.Combo
TA33.Combo	TA33.Combo	CD8_Tcells	CD8_Tcells	H2.M3	Cd8a	H2.M3_Cd8a	H2.M3_Cd8a_CD8_Tcells_CD8_Tcells	0.642981	0.698376	0.670249	0.673077	0.713457	0.390707	1.001	1	0.741251	TA33.Combo
TA33.Combo	TA33.Combo	TAMs	TAMs	Cd82	Itgb2	Cd82_Itgb2	Cd82_Itgb2_Macrophages_Macrophages	0.858469	0.922274	0.762443	0.855486	0.486518	0.260346	1.001	1	0.7412	TA33.Combo
TA33.Combo	TA33.Combo	CD4_Tcells	DCs	Clcf1	Lifr	Clcf1_Lifr	Clcf1_Lifr_CD4_Tcells_DCs	0.653132	0.62674	0.205034	0.233314	0.684831	1.001	0.901167	1	0.741018	TA33.Combo
TA33.Combo	TA33.Combo	CD4_Tcells	DCs	a	F11r	a_F11r	a_F11r_CD4_Tcells_DCs	0.958527	0.802784	0.527715	0.534502	0.533762	1.001	0.832703	0.666667	0.740983	TA33.Combo
TA33.Combo	TA33.Combo	CD4_Tcells	TAMs	Ccl3	Ccr1	Ccl3_Ccr1	Ccl3_Ccr1_CD4_Tcells_Macrophages	0.885731	0.726218	0.112839	0.102941	0.689046	0.984693	0.858208	1	0.740969	TA33.Combo
TA33.Combo	TA33.Combo	DCs	CD8_Tcells	Icosl	Cd28	Icosl_Cd28	Icosl_Cd28_DCs_CD8_Tcells	0.460847	0.445476	0.506222	0.511312	0.670103	0.98673	0.826416	1	0.740863	TA33.Combo
TA33.Combo	TA33.Combo	CD4_Tcells	DCs	Itgal	Cd226	Itgal_Cd226	Itgal_Cd226_CD4_Tcells_DCs	0.738979	0.759861	0.975962	0.949943	0.415798	0.94404	0.372558	1	0.740795	TA33.Combo
TA33.Combo	TA33.Combo	CD4_Tcells	DCs	L1cam	Alcam	L1cam_Alcam	L1cam_Alcam_CD4_Tcells_DCs	0.469258	0.479118	0.478507	0.459559	0.550633	0.976314	0.974048	1	0.740702	TA33
TA33.Combo	TA33.Combo	CD4_Tcells	CD8_Tcells	H2.T24	Klrd1	H2.T24_Klrd1	H2.T24_Klrd1_CD4_Tcells_CD8_Tcells	0.893271	0.820476	0.431278	0.430995	0.712639	0.536948	0.905972	1	0.740595	TA33.Combo
TA33.Combo	TA33.Combo	DCs	DCs	H2.T24	Cd8a	H2.T24_Cd8a	H2.T24_Cd8a_DCs_DCs	0.850928	0.856729	0.468891	0.475396	0.720525	0.773884	0.622758	1	0.740523	TA33.Combo
TA33.Combo	TA33.Combo	DCs	CD4_Tcells	Tnf	Tnfrsf1b	Tnf_Tnfrsf1b	Tnf_Tnfrsf1b_DCs_CD4_Tcells	0.918213	0.854988	0.281391	0.252545	0.841518	0.616362	0.831403	1	0.740475	TA33.Combo
TA33.Combo	TA33.Combo	TAMs	TAMs	App	Ncstn	App_Ncstn	App_Ncstn_Macrophages_Macrophages	0.391531	0.300464	0.559955	0.594457	0.549569	0.968971	1.001	1	0.740457	TA33.Combo
TA33.Combo	TA33.Combo	CD4_Tcells	DCs	Gnas	Adcy6	Gnas_Adcy6	Gnas_Adcy6_CD4_Tcells_DCs	0.610499	0.618039	0.35181	0.367647	0.513781	1.001	0.953957	1	0.740456	TA33
TA33.Combo	TA33.Combo	TAMs	DCs	Itgb2	Icam1	Itgb2_Icam1	Itgb2_Icam1_Macrophages_DCs	0.732599	0.828016	0.68043	0.671663	0.563682	1.001	0.420971	1	0.740334	TA33.Combo
TA33.Combo	TA33.Combo	CD8_Tcells	CD4_Tcells	Cd38	Pecam1	Cd38_Pecam1	Cd38_Pecam1_CD8_Tcells_CD4_Tcells	0.830046	0.930394	0.477376	0.483032	0.673861	0.460524	0.946508	1	0.740219	TA33.Combo
TA33.Combo	TA33.Combo	TAMs	TAMs	Cd244a	Csf3r	Cd244a_Csf3r	Cd244a_Csf3r_Macrophages_Macrophages	0.183295	0.149362	0.876697	0.889706	0.576178	0.814594	1.001	1	0.740217	TA33.Combo
TA33.Combo	TA33.Combo	CD8_Tcells	CD4_Tcells	Furin	Adam19	Furin_Adam19	Furin_Adam19_CD8_Tcells_CD4_Tcells	0.981439	0.99826	0.330882	0.3306	0.326894	0.849055	0.942945	1	0.739914	TA33.Combo
TA33.Combo	TA33.Combo	TAMs	TAMs	C3	Lrp1	C3_Lrp1	C3_Lrp1_Macrophages_Macrophages	0.923434	0.866879	0.125566	0.082862	0.557948	1.001	0.881149	1	0.739911	TA33
TA33.Combo	TA33.Combo	TAMs	TAMs	Itgam	Icam1	Itgam_Icam1	Itgam_Icam1_Macrophages_Macrophages	0.149072	0.0986079	0.916007	0.842195	0.587055	0.848472	1.001	1	0.739911	TA33.Combo
TA33.Combo	TA33.Combo	DCs	TAMs	App	Ncstn	App_Ncstn	App_Ncstn_DCs_Macrophages	0.585557	0.615429	0.559955	0.594457	0.549569	0.711038	1.001	1	0.739884	TA33.Combo
TA33.Combo	TA33.Combo	CD8_Tcells	CD8_Tcells	H2.T23	Klrk1	H2.T23_Klrk1	H2.T23_Klrk1_CD8_Tcells_CD8_Tcells	0.687645	0.87935	0.811652	0.887443	0.701301	0.306997	0.797938	1	0.73988	TA33.Combo
TA33.Combo	TA33.Combo	TAMs	DCs	Ccl12	Ccr5	Ccl12_Ccr5	Ccl12_Ccr5_Macrophages_DCs	0.729118	0.598318	0.58371	0.636312	0.699881	1.001	0.46425	1	0.73981	TA33.Combo
TA33.Combo	TA33.Combo	TAMs	CD8_Tcells	Pira2	Lair1	Pira2_Lair1	Pira2_Lair1_Macrophages_CD8_Tcells	0.951276	0.979118	0.658371	0.612839	0.585726	1.001	0.251139	1	0.739778	TA33.Combo
TA33.Combo	TA33.Combo	TAMs	CD8_Tcells	H2.Aa	Lag3	H2.Aa_Lag3	H2.Aa_Lag3_Macrophages_CD8_Tcells	0.665313	0.716357	0.661482	0.598982	0.386388	0.940887	0.790239	1	0.739764	TA33.Combo
TA33.Combo	TA33.Combo	TAMs	TAMs	Calr	Tap1	Calr_Tap1	Calr_Tap1_Macrophages_Macrophages	0.364849	0.285963	0.956165	0.987557	0.479357	0.668605	0.993198	1	0.739738	TA33.Combo
TA33.Combo	TA33.Combo	CD8_Tcells	CD8_Tcells	H2.T24	Cd8a	H2.T24_Cd8a	H2.T24_Cd8a_CD8_Tcells_CD8_Tcells	0.791183	0.74478	0.670249	0.673077	0.712639	0.284812	1.001	1	0.739683	TA33.Combo
TA33.Combo	TA33.Combo	CD4_Tcells	TAMs	Bmp7	Acvr2a	Bmp7_Acvr2a	Bmp7_Acvr2a_CD4_Tcells_Macrophages	0.523202	0.513631	0.45871	0.455034	0.498699	1.001	0.962438	1	0.739571	TA33.Combo
TA33.Combo	TA33.Combo	CD8_Tcells	CD8_Tcells	Cd320	Tmem167	Cd320_Tmem167	Cd320_Tmem167_CD8_Tcells_CD8_Tcells	0.331497	0.343387	0.676753	0.823247	0.641769	0.705934	1.001	1	0.739357	TA33.Combo
TA33.Combo	TA33.Combo	CD8_Tcells	CD4_Tcells	H2.Eb1	Lag3	H2.Eb1_Lag3	H2.Eb1_Lag3_CD8_Tcells_CD4_Tcells	0.0988979	0.087007	0.890271	0.809389	0.854885	0.636818	1.001	1	0.739248	TA33.Combo
TA33.Combo	TA33.Combo	DCs	TAMs	Entpd1	Adora2a	Entpd1_Adora2a	Entpd1_Adora2a_DCs_Macrophages	0.914153	0.986079	0.929299	0.897059	0.496095	0.592595	0.482062	1	0.739008	TA33.Combo
TA33.Combo	TA33.Combo	CD4_Tcells	TAMs	Sema4a	Nrp1	Sema4a_Nrp1	Sema4a_Nrp1_CD4_Tcells_Macrophages	0.829466	0.724478	0.902715	0.86595	0.476074	0.345322	0.950951	1	0.738942	TA33.Combo
TA33.Combo	TA33.Combo	CD4_Tcells	CD8_Tcells	Icam1	Itgal	Icam1_Itgal	Icam1_Itgal_CD4_Tcells_CD8_Tcells	0.781903	0.798144	0.763857	0.885181	0.547431	0.457121	0.813136	1	0.738705	TA33.Combo
TA33.Combo	TA33.Combo	DCs	CD4_Tcells	Icam1	Itgal	Icam1_Itgal	Icam1_Itgal_DCs_CD4_Tcells	0.668213	0.652262	0.770928	0.782805	0.629932	0.420971	0.94404	1	0.738674	TA33.Combo
TA33.Combo	TA33.Combo	TAMs	TAMs	Icam1	Itgam	Icam1_Itgam	Icam1_Itgam_Macrophages_Macrophages	0.887181	0.809165	0.115385	0.0752262	0.638824	1.001	0.848472	1	0.738629	TA33.Combo
TA33.Combo	TA33.Combo	TAMs	CD4_Tcells	Eng	Bmpr2	Eng_Bmpr2	Eng_Bmpr2_Macrophages_CD4_Tcells	0.88051	0.948376	0.207296	0.258484	0.554624	1.001	0.728761	1	0.73862	TA33.Combo
TA33.Combo	TA33.Combo	CD8_Tcells	CD8_Tcells	Nampt	Adora2a	Nampt_Adora2a	Nampt_Adora2a_CD8_Tcells_CD8_Tcells	0.696636	0.727668	0.935803	0.988688	0.646266	0.183781	0.927254	1	0.738616	TA33.Combo
TA33.Combo	TA33.Combo	DCs	DCs	AU040320	Mpzl3	AU040320_Mpzl3	AU040320_Mpzl3_DCs_DCs	0.49652	0.49536	0.807692	0.781109	0.560102	0.580207	1.001	1	0.738608	TA33.Combo
TA33.Combo	TA33.Combo	TAMs	CD4_Tcells	Gm5150	Cd47	Gm5150_Cd47	Gm5150_Cd47_Macrophages_CD4_Tcells	0.349188	0.341357	0.756505	0.834842	0.679901	0.961898	0.648439	1	0.738531	TA33.Combo
TA33.Combo	TA33.Combo	TAMs	CD8_Tcells	Tnfrsf14	Traf2	Tnfrsf14_Traf2	Tnfrsf14_Traf2_Macrophages_CD8_Tcells	0.87616	0.909513	0.492647	0.494344	0.466535	1.001	0.577201	1	0.738511	TA33.Combo
TA33.Combo	TA33.Combo	CD4_Tcells	TAMs	Cd40lg	Itgam	Cd40lg_Itgam	Cd40lg_Itgam_CD4_Tcells_Macrophages	0.721288	0.62558	0.115385	0.0752262	0.812804	1.001	0.848472	1	0.738502	TA33
TA33.Combo	TA33.Combo	TAMs	DCs	App	Cd74	App_Cd74	App_Cd74_Macrophages_DCs	0.391531	0.300464	0.517534	0.543552	0.584388	0.968971	1.001	1	0.738483	TA33
TA33.Combo	TA33.Combo	CD8_Tcells	DCs	Lgals1	Ptprc	Lgals1_Ptprc	Lgals1_Ptprc_CD8_Tcells_DCs	0.779872	0.844258	0.692308	0.8569	0.561196	0.885945	0.396677	1	0.738415	TA33.Combo
TA33.Combo	TA33.Combo	TAMs	CD8_Tcells	Siglece	Ncr1	Siglece_Ncr1	Siglece_Ncr1_Macrophages_CD8_Tcells	0.0574246	0.0580046	0.978507	0.96267	0.809978	0.591198	1.001	1	0.738413	TA33.Combo
TA33.Combo	TA33.Combo	TAMs	TAMs	Sirpb1c	Cd47	Sirpb1c_Cd47	Sirpb1c_Cd47_Macrophages_Macrophages	0.592807	0.652262	0.74095	0.868495	0.520382	1.001	0.481588	1	0.738371	TA33.Combo
TA33.Combo	TA33.Combo	TAMs	TAMs	Vcam1	Itga9	Vcam1_Itga9	Vcam1_Itga9_Macrophages_Macrophages	0.917343	0.840487	0.126697	0.188914	0.550113	1.001	0.84227	1	0.738351	TA33.Combo
TA33.Combo	TA33.Combo	CD8_Tcells	CD4_Tcells	H2.T22	Klrk1	H2.T22_Klrk1	H2.T22_Klrk1_CD8_Tcells_CD4_Tcells	0.861659	0.973898	0.744344	0.616799	0.838172	0.639535	0.35237	1	0.738071	TA33.Combo
TA33.Combo	TA33.Combo	TAMs	CD4_Tcells	Tnfsf12	Tnfrsf25	Tnfsf12_Tnfrsf25	Tnfsf12_Tnfrsf25_Macrophages_CD4_Tcells	0.345418	0.356729	0.64621	0.586821	0.513888	0.945715	1.001	1	0.738032	TA33.Combo
TA33.Combo	TA33.Combo	CD4_Tcells	DCs	Cxcl10	Dpp4	Cxcl10_Dpp4	Cxcl10_Dpp4_CD4_Tcells_DCs	0.925754	0.74971	0.673643	0.757919	0.611368	0.262204	1.001	1	0.738014	TA33.Combo
TA33.Combo	TA33.Combo	TAMs	DCs	Cd47	Sirpb1c	Cd47_Sirpb1c	Cd47_Sirpb1c_Macrophages_DCs	0.715777	0.841357	0.949943	0.910633	0.551347	0.481588	0.686188	1	0.737996	TA33.Combo
TA33.Combo	TA33.Combo	TAMs	CD4_Tcells	Tnfrsf14	Cd160	Tnfrsf14_Cd160	Tnfrsf14_Cd160_Macrophages_CD4_Tcells	0.87616	0.909513	0.420814	0.456448	0.421955	1.001	0.673103	1	0.737921	TA33.Combo
TA33.Combo	TA33.Combo	DCs	DCs	App	Cd74	App_Cd74	App_Cd74_DCs_DCs	0.585557	0.615429	0.517534	0.543552	0.584388	0.711038	1.001	1	0.73791	TA33.Combo
TA33.Combo	TA33.Combo	CD4_Tcells	TAMs	Mif	Cd74	Mif_Cd74	Mif_Cd74_CD4_Tcells_Macrophages	0.721288	0.677494	0.684955	0.768665	0.420494	0.632973	0.947603	1	0.737878	TA33.Combo
TA33.Combo	TA33.Combo	CD8_Tcells	CD4_Tcells	H2.K1	Klre1	H2.K1_Klre1	H2.K1_Klre1_CD8_Tcells_CD4_Tcells	0.731439	0.910093	0.934955	0.80543	0.831026	0.581891	0.656523	0.666667	0.737844	TA33.Combo
TA33.Combo	TA33.Combo	CD8_Tcells	CD8_Tcells	Icam2	Itgal	Icam2_Itgal	Icam2_Itgal_CD8_Tcells_CD8_Tcells	0.633411	0.608469	0.763857	0.885181	0.271703	0.896463	0.813136	1	0.737794	TA33.Combo
TA33.Combo	TA33.Combo	CD4_Tcells	DCs	Gzmb	Mcl1	Gzmb_Mcl1	Gzmb_Mcl1_CD4_Tcells_DCs	0.910673	0.823086	0.528281	0.563348	0.527891	0.900676	0.584823	1	0.737681	TA33.Combo
TA33.Combo	TA33.Combo	TAMs	DCs	Il1rn	Il1r2	Il1rn_Il1r2	Il1rn_Il1r2_Macrophages_DCs	0.599188	0.570186	0.197398	0.319005	0.705745	1.001	0.876105	1	0.737623	TA33
TA33.Combo	TA33.Combo	TAMs	CD8_Tcells	F10	Itgb2	F10_Itgb2	F10_Itgb2_Macrophages_CD8_Tcells	0.62558	0.669374	0.696267	0.864536	0.412546	1.001	0.584167	1	0.737599	TA33.Combo
TA33.Combo	TA33.Combo	CD4_Tcells	CD4_Tcells	H2.T24	Klre1	H2.T24_Klre1	H2.T24_Klre1_CD4_Tcells_CD4_Tcells	0.893271	0.820476	0.934955	0.80543	0.838172	0.536948	0.656523	0.666667	0.737562	TA33.Combo
TA33.Combo	TA33.Combo	TAMs	DCs	Vcam1	Msn	Vcam1_Msn	Vcam1_Msn_Macrophages_DCs	0.917343	0.840487	0.418835	0.33569	0.526278	1.001	0.641655	1	0.737518	TA33.Combo
TA33.Combo	TA33.Combo	CD4_Tcells	CD8_Tcells	Ifng	Ifngr1	Ifng_Ifngr1	Ifng_Ifngr1_CD4_Tcells_CD8_Tcells	0.99652	0.984919	0.24491	0.214649	0.857485	1.001	0.346049	1	0.737505	TA33.Combo
TA33.Combo	TA33.Combo	CD8_Tcells	TAMs	Ccl3	Ccr1	Ccl3_Ccr1	Ccl3_Ccr1_CD8_Tcells_Macrophages	0.828306	0.7442	0.112839	0.102941	0.689046	0.982932	0.858208	1	0.737388	TA33.Combo
TA33.Combo	TA33.Combo	CD4_Tcells	CD4_Tcells	Tnf	Tnfrsf1a	Tnf_Tnfrsf1a	Tnf_Tnfrsf1a_CD4_Tcells_CD4_Tcells	0.87065	0.712297	0.705034	0.647624	0.841518	1.001	0.11325	1	0.737262	TA33.Combo
TA33.Combo	TA33.Combo	DCs	TAMs	Adam17	Notch2	Adam17_Notch2	Adam17_Notch2_DCs_Macrophages	0.571636	0.590197	0.738122	0.808258	0.716723	0.351242	1.001	1	0.737178	TA33.Combo
TA33.Combo	TA33.Combo	CD8_Tcells	CD8_Tcells	H2.M3	Klrk1	H2.M3_Klrk1	H2.M3_Klrk1_CD8_Tcells_CD8_Tcells	0.642981	0.698376	0.811652	0.887443	0.713457	0.390707	0.797938	1	0.737055	TA33.Combo
TA33.Combo	TA33.Combo	CD4_Tcells	CD8_Tcells	Fasl	Fas	Fasl_Fas	Fasl_Fas_CD4_Tcells_CD8_Tcells	0.904872	0.845418	0.662896	0.674208	0.578139	0.945234	0.355092	1	0.737027	TA33.Combo
TA33.Combo	TA33.Combo	TAMs	DCs	H2.T23	Klrd1	H2.T23_Klrd1	H2.T23_Klrd1_Macrophages_DCs	0.932425	0.977958	0.0342195	0.0260181	0.71911	1.001	0.716707	1	0.737021	TA33.Combo
TA33.Combo	TA33.Combo	DCs	DCs	Sell	Selplg	Sell_Selplg	Sell_Selplg_DCs_DCs	0.393561	0.367169	0.554299	0.641403	0.572334	0.870496	1.001	1	0.737008	TA33
TA33.Combo	TA33.Combo	DCs	CD8_Tcells	Pvr	Cd226	Pvr_Cd226	Pvr_Cd226_DCs_CD8_Tcells	0.293794	0.363109	0.837104	0.888009	0.746462	0.48357	1.001	1	0.737007	TA33.Combo
TA33.Combo	TA33.Combo	CD4_Tcells	TAMs	L1cam	Itgb7	L1cam_Itgb7	L1cam_Itgb7_CD4_Tcells_Macrophages	0.469258	0.479118	0.954186	0.980204	0.522149	0.976314	0.481815	1	0.736943	TA33.Combo
TA33.Combo	TA33.Combo	TAMs	DCs	Icam2	Itgal	Icam2_Itgal	Icam2_Itgal_Macrophages_DCs	0.849768	0.87703	0.852093	0.959842	0.438831	0.888176	0.325182	1	0.736926	TA33.Combo
TA33.Combo	TA33.Combo	TAMs	TAMs	Apoa1	Lrp1	Apoa1_Lrp1	Apoa1_Lrp1_Macrophages_Macrophages	0.914153	0.924014	0.125566	0.082862	0.516034	1.001	0.881149	1	0.736913	TA33.Combo
TA33.Combo	TA33.Combo	TAMs	DCs	H2.M3	Klrd1	H2.M3_Klrd1	H2.M3_Klrd1_Macrophages_DCs	0.875	0.954756	0.0342195	0.0260181	0.772078	0.986689	0.716707	1	0.736745	TA33.Combo
TA33.Combo	TA33.Combo	TAMs	CD8_Tcells	Ccl5	Cxcr3	Ccl5_Cxcr3	Ccl5_Cxcr3_Macrophages_CD8_Tcells	0.966067	0.865429	0.376697	0.368213	0.603925	0.592097	0.936187	1	0.736735	TA33.Combo
TA33.Combo	TA33.Combo	CD4_Tcells	DCs	Ptdss1	Scarb1	Ptdss1_Scarb1	Ptdss1_Scarb1_CD4_Tcells_DCs	0.573376	0.558585	0.637161	0.69457	0.329386	1.001	0.857448	1	0.736613	TA33.Combo
TA33.Combo	TA33.Combo	TAMs	DCs	Lilr4b	Lair1	Lilr4b_Lair1	Lilr4b_Lair1_Macrophages_DCs	0.574536	0.575406	0.427319	0.425339	0.480683	1.001	0.936538	1	0.736587	TA33.Combo
TA33.Combo	TA33.Combo	CD4_Tcells	DCs	H2.D1	Cd8a	H2.D1_Cd8a	H2.D1_Cd8a_CD4_Tcells_DCs	0.686485	0.785093	0.468891	0.475396	0.685821	0.901746	0.622758	1	0.736376	TA33.Combo
TA33.Combo	TA33.Combo	CD8_Tcells	CD4_Tcells	H2.M3	Klrd1	H2.M3_Klrd1	H2.M3_Klrd1_CD8_Tcells_CD4_Tcells	0.642981	0.698376	0.858032	0.73586	0.786252	0.390707	0.77327	1	0.736309	TA33.Combo
TA33.Combo	TA33.Combo	DCs	CD8_Tcells	Cd40	Cd40lg	Cd40_Cd40lg	Cd40_Cd40lg_DCs_CD8_Tcells	0.781032	0.769722	0.554864	0.536199	0.428595	0.938295	0.72911	1	0.736152	TA33.Combo
TA33.Combo	TA33.Combo	TAMs	TAMs	Icam1	Itgax	Icam1_Itgax	Icam1_Itgax_Macrophages_Macrophages	0.887181	0.809165	0.113688	0.0800339	0.638824	1.001	0.832047	1	0.736151	TA33.Combo
TA33.Combo	TA33.Combo	CD4_Tcells	TAMs	Gstp1	Traf2	Gstp1_Traf2	Gstp1_Traf2_CD4_Tcells_Macrophages	0.544084	0.552784	0.868495	0.923643	0.454732	1.001	0.516279	1	0.736086	TA33.Combo
TA33.Combo	TA33.Combo	DCs	TAMs	Tgfb1	Eng	Tgfb1_Eng	Tgfb1_Eng_DCs_Macrophages	0.478538	0.468097	0.91233	0.970588	0.700918	0.299613	1.001	1	0.736051	TA33.Combo
TA33.Combo	TA33.Combo	DCs	CD8_Tcells	Icam1	Spn	Icam1_Spn	Icam1_Spn_DCs_CD8_Tcells	0.668213	0.652262	0.833145	0.879525	0.547431	0.420971	0.931134	1	0.736018	TA33.Combo
TA33.Combo	TA33.Combo	CD4_Tcells	DCs	Nrp1	Kdr	Nrp1_Kdr	Nrp1_Kdr_CD4_Tcells_DCs	0.285963	0.25348	0.877545	0.772342	0.59207	0.728012	1.001	1	0.735958	TA33.Combo
TA33.Combo	TA33.Combo	CD8_Tcells	TAMs	Cd47	Siglec1	Cd47_Siglec1	Cd47_Siglec1_CD8_Tcells_Macrophages	0.610499	0.731439	0.897907	0.860577	0.520197	0.343856	1.001	1	0.735877	TA33.Combo
TA33.Combo	TA33.Combo	CD4_Tcells	TAMs	Arf1	Pld2	Arf1_Pld2	Arf1_Pld2_CD4_Tcells_Macrophages	0.703306	0.7529	0.423077	0.41233	0.494821	1.001	0.773488	1	0.735853	TA33.Combo
TA33.Combo	TA33.Combo	CD4_Tcells	CD4_Tcells	Itgal	Icam1	Itgal_Icam1	Itgal_Icam1_CD4_Tcells_CD4_Tcells	0.738979	0.759861	0.817873	0.831448	0.43893	0.94404	0.457121	1	0.735695	TA33.Combo
TA33.Combo	TA33.Combo	TAMs	TAMs	App	Tnfrsf21	App_Tnfrsf21	App_Tnfrsf21_Macrophages_Macrophages	0.391531	0.300464	0.542986	0.553167	0.549569	0.968971	1.001	1	0.735602	TA33
TA33.Combo	TA33.Combo	DCs	TAMs	Cd200	Cd200r4	Cd200_Cd200r4	Cd200_Cd200r4_DCs_Macrophages	0.156613	0.161253	0.984729	0.97681	0.438646	0.833991	1.001	1	0.735556	TA33.Combo
TA33.Combo	TA33.Combo	CD8_Tcells	CD4_Tcells	Sell	Selplg	Sell_Selplg	Sell_Selplg_CD8_Tcells_CD4_Tcells	0.647332	0.62007	0.582862	0.591063	0.58438	0.69474	0.913537	1	0.735553	TA33.Combo
TA33.Combo	TA33.Combo	CD8_Tcells	CD8_Tcells	H2.T24	Klrk1	H2.T24_Klrk1	H2.T24_Klrk1_CD8_Tcells_CD8_Tcells	0.791183	0.74478	0.811652	0.887443	0.712639	0.284812	0.797938	1	0.735486	TA33.Combo
TA33.Combo	TA33.Combo	TAMs	TAMs	Cd47	Sirpb1c	Cd47_Sirpb1c	Cd47_Sirpb1c_Macrophages_Macrophages	0.715777	0.841357	0.590215	0.671663	0.520197	0.481588	1.001	1	0.735382	TA33.Combo
TA33.Combo	TA33.Combo	DCs	CD4_Tcells	Selplg	Sell	Selplg_Sell	Selplg_Sell_DCs_CD4_Tcells	0.555104	0.62761	0.512726	0.50905	0.678977	1.001	0.630052	1	0.735379	TA33.Combo
TA33.Combo	TA33.Combo	CD8_Tcells	DCs	Vegfb	Nrp1	Vegfb_Nrp1	Vegfb_Nrp1_CD8_Tcells_DCs	0.50522	0.5058	0.715781	0.764706	0.536019	1.001	0.629322	1	0.735349	TA33.Combo
TA33.Combo	TA33.Combo	CD4_Tcells	CD8_Tcells	S100a4	Ccr5	S100a4_Ccr5	S100a4_Ccr5_CD4_Tcells_CD8_Tcells	0.467517	0.480858	0.951357	0.988122	0.773693	0.537382	0.656706	1	0.735285	TA33.Combo
TA33.Combo	TA33.Combo	TAMs	CD8_Tcells	Nectin4	Tigit	Nectin4_Tigit	Nectin4_Tigit_Macrophages_CD8_Tcells	0.743039	0.74594	0.323812	0.365385	0.578469	1.001	0.742893	1	0.735242	TA33.Combo
TA33.Combo	TA33.Combo	TAMs	TAMs	Sirpa	Lrpap1	Sirpa_Lrpap1	Sirpa_Lrpap1_Macrophages_Macrophages	0.612819	0.704756	0.274604	0.204751	0.705177	1.001	0.80621	1	0.735142	TA33
TA33.Combo	TA33.Combo	CD8_Tcells	TAMs	Lgals1	Cd69	Lgals1_Cd69	Lgals1_Cd69_CD8_Tcells_Macrophages	0.779872	0.844258	0.86991	0.841629	0.538007	0.885945	0.318905	1	0.735115	TA33.Combo
TA33.Combo	TA33.Combo	CD8_Tcells	DCs	Csf1	Sirpa	Csf1_Sirpa	Csf1_Sirpa_CD8_Tcells_DCs	0.968097	0.957657	0.372455	0.286765	0.628472	0.732936	0.756716	1	0.735102	TA33.Combo
TA33.Combo	TA33.Combo	DCs	TAMs	App	Tnfrsf21	App_Tnfrsf21	App_Tnfrsf21_DCs_Macrophages	0.585557	0.615429	0.542986	0.553167	0.549569	0.711038	1.001	1	0.735029	TA33.Combo
TA33.Combo	TA33.Combo	CD4_Tcells	CD8_Tcells	Il16	Cd4	Il16_Cd4	Il16_Cd4_CD4_Tcells_CD8_Tcells	0.588167	0.566125	0.528846	0.527715	0.695635	1.001	0.607962	1	0.735004	TA33.Combo
TA33.Combo	TA33.Combo	CD4_Tcells	CD4_Tcells	Gzmb	Igf2r	Gzmb_Igf2r	Gzmb_Igf2r_CD4_Tcells_CD4_Tcells	0.910673	0.823086	0.209842	0.197398	0.545058	0.900676	0.892527	1	0.734793	TA33.Combo
TA33.Combo	TA33.Combo	CD8_Tcells	CD4_Tcells	B2m	Tap1	B2m_Tap1	B2m_Tap1_CD8_Tcells_CD4_Tcells	0.691415	0.916473	0.835973	0.90526	0.663785	0.313055	0.757272	1	0.734779	TA33.Combo
TA33.Combo	TA33.Combo	DCs	TAMs	Ccl3	Ccr5	Ccl3_Ccr5	Ccl3_Ccr5_DCs_Macrophages	0.707657	0.711427	0.793269	0.864536	0.689046	0.180059	1.001	1	0.734758	TA33.Combo
TA33.Combo	TA33.Combo	CD4_Tcells	CD4_Tcells	Raet1e	Hcst	Raet1e_Hcst	Raet1e_Hcst_CD4_Tcells_CD4_Tcells	0.400522	0.438225	0.531109	0.53733	0.614971	0.838438	1.001	1	0.734667	TA33
TA33.Combo	TA33.Combo	TAMs	CD8_Tcells	Pirb	Lair1	Pirb_Lair1	Pirb_Lair1_Macrophages_CD8_Tcells	0.87616	0.963457	0.658371	0.612839	0.60016	1.001	0.251139	1	0.734619	TA33.Combo
TA33.Combo	TA33.Combo	TAMs	CD8_Tcells	Vcam1	Itgb7	Vcam1_Itgb7	Vcam1_Itgb7_Macrophages_CD8_Tcells	0.917343	0.840487	0.310803	0.18552	0.637527	1.001	0.641558	1	0.734527	TA33.Combo
TA33.Combo	TA33.Combo	CD4_Tcells	TAMs	Nrp1	Flt1	Nrp1_Flt1	Nrp1_Flt1_CD4_Tcells_Macrophages	0.285963	0.25348	0.894796	0.83371	0.543606	0.728012	1.001	1	0.734432	TA33.Combo
TA33.Combo	TA33.Combo	CD4_Tcells	DCs	Selplg	Sell	Selplg_Sell	Selplg_Sell_CD4_Tcells_DCs	0.583817	0.584107	0.390837	0.355204	0.665479	0.913537	0.870496	1	0.734416	TA33
TA33.Combo	TA33.Combo	CD8_Tcells	TAMs	Gdf11	Bmpr2	Gdf11_Bmpr2	Gdf11_Bmpr2_CD8_Tcells_Macrophages	0.923434	0.848608	0.292986	0.175622	0.398856	1.001	0.886276	1	0.73441	TA33.Combo
TA33.Combo	TA33.Combo	CD4_Tcells	DCs	H2.Q4	Cd8a	H2.Q4_Cd8a	H2.Q4_Cd8a_CD4_Tcells_DCs	0.718097	0.75232	0.468891	0.475396	0.685894	0.889903	0.622758	1	0.734318	TA33.Combo
TA33.Combo	TA33.Combo	CD4_Tcells	CD8_Tcells	Lgals3bp	Itgb1	Lgals3bp_Itgb1	Lgals3bp_Itgb1_CD4_Tcells_CD8_Tcells	0.894722	0.948956	0.396493	0.307692	0.559796	0.710769	0.860747	1	0.734207	TA33.Combo
TA33.Combo	TA33.Combo	CD8_Tcells	CD4_Tcells	Cd226	Pvr	Cd226_Pvr	Cd226_Pvr_CD8_Tcells_CD4_Tcells	0.800464	0.861949	0.54638	0.527149	0.526303	1.001	0.50906	1	0.734056	TA33.Combo
TA33.Combo	TA33.Combo	CD4_Tcells	CD8_Tcells	H2.M3	Klrd1	H2.M3_Klrd1	H2.M3_Klrd1_CD4_Tcells_CD8_Tcells	0.722448	0.768852	0.431278	0.430995	0.713457	0.607532	0.905972	1	0.733958	TA33.Combo
TA33.Combo	TA33.Combo	TAMs	CD4_Tcells	Traf2	Map4k2	Traf2_Map4k2	Traf2_Map4k2_Macrophages_CD4_Tcells	0.833817	0.899942	0.425905	0.436652	0.621144	0.516279	0.967635	1	0.733869	TA33.Combo
TA33.Combo	TA33.Combo	TAMs	TAMs	Ccl12	Ccr1	Ccl12_Ccr1	Ccl12_Ccr1_Macrophages_Macrophages	0.729118	0.598318	0.112839	0.102941	0.772352	1.001	0.858208	1	0.733861	TA33
TA33.Combo	TA33.Combo	CD8_Tcells	TAMs	Cd226	Nectin2	Cd226_Nectin2	Cd226_Nectin2_CD8_Tcells_Macrophages	0.800464	0.861949	0.34983	0.392534	0.63588	1.001	0.897063	0.666667	0.733833	TA33.Combo
TA33.Combo	TA33.Combo	DCs	TAMs	Sirpb1c	Cd47	Sirpb1c_Cd47	Sirpb1c_Cd47_DCs_Macrophages	0.927494	0.889791	0.74095	0.868495	0.520382	0.686188	0.481588	1	0.733587	TA33.Combo
TA33.Combo	TA33.Combo	CD4_Tcells	CD4_Tcells	Pecam1	Pecam1	Pecam1_Pecam1	Pecam1_Pecam1_CD4_Tcells_CD4_Tcells	0.473898	0.480278	0.477376	0.483032	0.55022	0.946508	0.946508	1	0.733421	TA33
TA33.Combo	TA33.Combo	CD8_Tcells	DCs	Cd47	Sirpb1b	Cd47_Sirpb1b	Cd47_Sirpb1b_CD8_Tcells_DCs	0.610499	0.731439	0.966346	0.996606	0.551347	0.343856	0.852653	1	0.733384	TA33.Combo
TA33.Combo	TA33.Combo	CD8_Tcells	CD4_Tcells	Icam1	Spn	Icam1_Spn	Icam1_Spn_CD8_Tcells_CD4_Tcells	0.648492	0.654872	0.743213	0.774321	0.629932	0.358806	1.001	1	0.733364	TA33.Combo
TA33.Combo	TA33.Combo	DCs	CD8_Tcells	Itgal	Cd226	Itgal_Cd226	Itgal_Cd226_DCs_CD8_Tcells	0.814095	0.936485	0.837104	0.888009	0.335844	0.325182	1.001	1	0.733312	TA33.Combo
TA33.Combo	TA33.Combo	TAMs	CD4_Tcells	Ccl3	Ccr5	Ccl3_Ccr5	Ccl3_Ccr5_Macrophages_CD4_Tcells	0.226798	0.308585	0.929299	0.938348	0.651867	0.75594	0.790434	1	0.733293	TA33.Combo
TA33.Combo	TA33.Combo	CD8_Tcells	CD8_Tcells	Lamb3	Itgb1	Lamb3_Itgb1	Lamb3_Itgb1_CD8_Tcells_CD8_Tcells	0.675754	0.708237	0.396493	0.307692	0.493752	1.001	0.860747	1	0.733264	TA33
TA33.Combo	TA33.Combo	TAMs	TAMs	C3	C3ar1	C3_C3ar1	C3_C3ar1_Macrophages_Macrophages	0.923434	0.866879	0.095871	0.101244	0.557948	1.001	0.845235	1	0.732983	TA33
TA33.Combo	TA33.Combo	TAMs	TAMs	C3	Itgam	C3_Itgam	C3_Itgam_Macrophages_Macrophages	0.923434	0.866879	0.115385	0.0752262	0.557948	1.001	0.848472	1	0.73298	TA33
TA33.Combo	TA33.Combo	TAMs	DCs	Treml4	Siglece	Treml4_Siglece	Treml4_Siglece_Macrophages_DCs	0.868619	0.862529	0.104355	0.0820136	0.664928	1.001	0.772485	1	0.732862	TA33
TA33.Combo	TA33.Combo	CD4_Tcells	DCs	Ltb	Tnfrsf1a	Ltb_Tnfrsf1a	Ltb_Tnfrsf1a_CD4_Tcells_DCs	0.535383	0.528422	0.70871	0.769796	0.34382	1.001	0.779753	1	0.732622	TA33.Combo
TA33.Combo	TA33.Combo	CD4_Tcells	CD4_Tcells	Gstp1	Traf2	Gstp1_Traf2	Gstp1_Traf2_CD4_Tcells_CD4_Tcells	0.544084	0.552784	0.432975	0.43948	0.480349	1.001	0.929356	1	0.732561	TA33
TA33.Combo	TA33.Combo	CD8_Tcells	DCs	Gnas	Adcy6	Gnas_Adcy6	Gnas_Adcy6_CD8_Tcells_DCs	0.638631	0.75058	0.35181	0.367647	0.513781	0.873292	0.953957	1	0.732561	TA33.Combo
TA33.Combo	TA33.Combo	DCs	DCs	H2.Ab1	Cd4	H2.Ab1_Cd4	H2.Ab1_Cd4_DCs_DCs	0.62268	0.7558	0.488688	0.493778	0.585169	1.001	0.62835	1	0.732499	TA33.Combo
TA33.Combo	TA33.Combo	CD4_Tcells	CD8_Tcells	Cd28	Cd4	Cd28_Cd4	Cd28_Cd4_CD4_Tcells_CD8_Tcells	0.62906	0.657193	0.528846	0.527715	0.614012	1.001	0.607962	1	0.732397	TA33.Combo
TA33.Combo	TA33.Combo	TAMs	CD4_Tcells	C4b	Nrp1	C4b_Nrp1	C4b_Nrp1_Macrophages_CD4_Tcells	0.989849	0.99652	0.261595	0.227376	0.426478	1.001	0.728012	1	0.732193	TA33.Combo
TA33.Combo	TA33.Combo	CD4_Tcells	TAMs	Adam17	Notch2	Adam17_Notch2	Adam17_Notch2_CD4_Tcells_Macrophages	0.540603	0.535383	0.738122	0.808258	0.716723	0.36343	1.001	1	0.732056	TA33.Combo
TA33.Combo	TA33.Combo	CD8_Tcells	CD4_Tcells	Cd40lg	Itgb2	Cd40lg_Itgb2	Cd40lg_Itgb2_CD8_Tcells_CD4_Tcells	0.555684	0.541473	0.804016	0.792986	0.747781	0.72911	0.568281	1	0.732042	TA33.Combo
TA33.Combo	TA33.Combo	DCs	CD4_Tcells	Pdcd1lg2	Pdcd1	Pdcd1lg2_Pdcd1	Pdcd1lg2_Pdcd1_DCs_CD4_Tcells	0.37993	0.339907	0.509615	0.504525	0.745799	0.786134	0.993152	1	0.732012	TA33
TA33.Combo	TA33.Combo	TAMs	TAMs	C4b	C3ar1	C4b_C3ar1	C4b_C3ar1_Macrophages_Macrophages	0.989849	0.99652	0.095871	0.101244	0.453716	1.001	0.845235	1	0.731949	TA33.Combo
TA33.Combo	TA33.Combo	CD4_Tcells	CD8_Tcells	Ccn4	Itgb1	Ccn4_Itgb1	Ccn4_Itgb1_CD4_Tcells_CD8_Tcells	0.546984	0.524362	0.396493	0.307692	1.001	0.975304	0.860747	0.666667	0.731914	TA33.Combo
TA33.Combo	TA33.Combo	TAMs	DCs	H2.Ab1	Cd4	H2.Ab1_Cd4	H2.Ab1_Cd4_Macrophages_DCs	0.710267	0.74652	0.488688	0.493778	0.585169	0.957964	0.62835	1	0.731851	TA33.Combo
TA33.Combo	TA33.Combo	DCs	CD4_Tcells	Cd80	Ctla4	Cd80_Ctla4	Cd80_Ctla4_DCs_CD4_Tcells	0.490719	0.490719	0.32862	0.3306	0.690764	0.915178	0.964386	1	0.731776	TA33
TA33.Combo	TA33.Combo	CD8_Tcells	CD8_Tcells	Il10	Il10ra	Il10_Il10ra	Il10_Il10ra_CD8_Tcells_CD8_Tcells	0.986079	0.940255	0.792138	0.933824	0.396173	0.814644	0.353652	1	0.731769	TA33.Combo
TA33.Combo	TA33.Combo	DCs	TAMs	Sema4b	Plxnb2	Sema4b_Plxnb2	Sema4b_Plxnb2_DCs_Macrophages	0.333817	0.415893	0.625566	0.704186	0.528753	0.821107	1.001	1	0.731765	TA33
TA33.Combo	TA33.Combo	TAMs	TAMs	Tnfsf13	Tnfrsf1a	Tnfsf13_Tnfrsf1a	Tnfsf13_Tnfrsf1a_Macrophages_Macrophages	0.292053	0.225058	0.62302	0.731335	0.508084	0.945726	1.001	1	0.731757	TA33
TA33.Combo	TA33.Combo	DCs	CD4_Tcells	Il27	Il27ra	Il27_Il27ra	Il27_Il27ra_DCs_CD4_Tcells	0.985209	0.938805	0.279695	0.305147	1.001	0.530875	0.936821	0.666667	0.731632	TA33.Combo
TA33.Combo	TA33.Combo	CD8_Tcells	TAMs	Furin	Insr	Furin_Insr	Furin_Insr_CD8_Tcells_Macrophages	0.981439	0.99826	0.397342	0.379525	0.381032	0.849055	0.780524	1	0.731482	TA33.Combo
TA33.Combo	TA33.Combo	CD4_Tcells	DCs	Icam1	Itgax	Icam1_Itgax	Icam1_Itgax_CD4_Tcells_DCs	0.781903	0.798144	0.532805	0.555995	0.596285	0.457121	1.001	1	0.731472	TA33.Combo
TA33.Combo	TA33.Combo	CD4_Tcells	TAMs	Sema4d	Plxnb2	Sema4d_Plxnb2	Sema4d_Plxnb2_CD4_Tcells_Macrophages	0.404292	0.402262	0.625566	0.704186	0.495875	0.823661	1.001	1	0.731448	TA33
TA33.Combo	TA33.Combo	TAMs	TAMs	Abca1	Apoa1	Abca1_Apoa1	Abca1_Apoa1_Macrophages_Macrophages	0.0843968	0.142691	0.942025	0.946833	0.594822	0.734499	1.001	1	0.731382	TA33.Combo
TA33.Combo	TA33.Combo	TAMs	CD8_Tcells	Icam2	Itgb2	Icam2_Itgb2	Icam2_Itgb2_Macrophages_CD8_Tcells	0.849768	0.87703	0.696267	0.864536	0.271703	0.888176	0.584167	1	0.731308	TA33.Combo
TA33.Combo	TA33.Combo	CD4_Tcells	DCs	Cd320	Jaml	Cd320_Jaml	Cd320_Jaml_CD4_Tcells_DCs	0.25348	0.306845	0.585407	0.666855	0.626864	0.853614	1.001	1	0.731295	TA33
TA33.Combo	TA33.Combo	DCs	CD8_Tcells	C3	Itgb2	C3_Itgb2	C3_Itgb2_DCs_CD8_Tcells	0.941415	0.883701	0.696267	0.864536	0.620034	0.490256	0.584167	1	0.731236	TA33.Combo
TA33.Combo	TA33.Combo	TAMs	TAMs	Gstp1	Traf2	Gstp1_Traf2	Gstp1_Traf2_Macrophages_Macrophages	0.738109	0.864849	0.868495	0.923643	0.454732	0.718759	0.516279	1	0.73122	TA33.Combo
TA33.Combo	TA33.Combo	TAMs	DCs	H2.Q4	Klrd1	H2.Q4_Klrd1	H2.Q4_Klrd1_Macrophages_DCs	0.956497	0.992459	0.0342195	0.0260181	0.685894	0.979837	0.716707	1	0.731172	TA33.Combo
TA33.Combo	TA33.Combo	DCs	DCs	H2.Q6	Klrd1	H2.Q6_Klrd1	H2.Q6_Klrd1_DCs_DCs	0.933875	0.972158	0.0342195	0.0260181	0.685894	1.001	0.716707	1	0.731123	TA33.Combo
TA33.Combo	TA33.Combo	CD8_Tcells	CD8_Tcells	B2m	Tap2	B2m_Tap2	B2m_Tap2_CD8_Tcells_CD8_Tcells	0.691415	0.916473	0.621324	0.761312	0.791136	0.313055	0.787085	1	0.73109	TA33.Combo
TA33.Combo	TA33.Combo	CD4_Tcells	CD4_Tcells	Pecam1	Cd38	Pecam1_Cd38	Pecam1_Cd38_CD4_Tcells_CD4_Tcells	0.473898	0.480278	0.883484	0.895362	0.55022	0.946508	0.522504	1	0.730957	TA33.Combo
TA33.Combo	TA33.Combo	CD8_Tcells	CD4_Tcells	H2.K1	Aplp2	H2.K1_Aplp2	H2.K1_Aplp2_CD8_Tcells_CD4_Tcells	0.731439	0.910093	0.403846	0.388575	0.831026	0.581891	0.755166	1	0.730843	TA33.Combo
TA33.Combo	TA33.Combo	DCs	CD8_Tcells	H2.Eb1	Cd4	H2.Eb1_Cd4	H2.Eb1_Cd4_DCs_CD8_Tcells	0.612819	0.743039	0.528846	0.527715	0.569416	1.001	0.607962	1	0.730765	TA33.Combo
TA33.Combo	TA33.Combo	CD4_Tcells	CD4_Tcells	Icam1	Ezr	Icam1_Ezr	Icam1_Ezr_CD4_Tcells_CD4_Tcells	0.781903	0.798144	0.530543	0.535633	0.629932	0.457121	0.974211	1	0.730729	TA33.Combo
TA33.Combo	TA33.Combo	CD4_Tcells	DCs	H2.T23	Klri1	H2.T23_Klri1	H2.T23_Klri1_CD4_Tcells_DCs	0.775522	0.87645	0.25905	0.294118	0.71911	0.667091	0.895155	1	0.730654	TA33.Combo
TA33.Combo	TA33.Combo	DCs	CD8_Tcells	Sirpa	Cd69	Sirpa_Cd69	Sirpa_Cd69_DCs_CD8_Tcells	0.37674	0.305104	0.75	0.779412	0.601846	0.756716	0.919046	1	0.730539	TA33.Combo
TA33.Combo	TA33.Combo	CD4_Tcells	CD4_Tcells	Traf2	Map4k2	Traf2_Map4k2	Traf2_Map4k2_CD4_Tcells_CD4_Tcells	0.431265	0.436195	0.425905	0.436652	0.621144	0.929356	0.967635	1	0.730524	TA33
TA33.Combo	TA33.Combo	TAMs	TAMs	C3	Itgax	C3_Itgax	C3_Itgax_Macrophages_Macrophages	0.923434	0.866879	0.113688	0.0800339	0.557948	1.001	0.832047	1	0.730502	TA33
TA33.Combo	TA33.Combo	DCs	CD8_Tcells	H2.Oa	Cd4	H2.Oa_Cd4	H2.Oa_Cd4_DCs_CD8_Tcells	0.712587	0.819026	0.528846	0.527715	0.479539	1.001	0.607962	1	0.730431	TA33.Combo
TA33.Combo	TA33.Combo	TAMs	TAMs	Gnas	Adrb2	Gnas_Adrb2	Gnas_Adrb2_Macrophages_Macrophages	0.683875	0.800464	0.840498	0.78224	0.513671	0.313072	1.001	1	0.730213	TA33.Combo
TA33.Combo	TA33.Combo	TAMs	CD8_Tcells	Lgals3	Lag3	Lgals3_Lag3	Lgals3_Lag3_Macrophages_CD8_Tcells	0.458237	0.422854	0.661482	0.598982	0.530304	0.988161	0.790239	1	0.729914	TA33.Combo
TA33.Combo	TA33.Combo	DCs	DCs	Cd72	Sema4d	Cd72_Sema4d	Cd72_Sema4d_DCs_DCs	0.794664	0.920534	0.569287	0.607466	0.65888	1.001	0.273491	1	0.729891	TA33.Combo
TA33.Combo	TA33.Combo	TAMs	CD4_Tcells	Rspo1	Lrp6	Rspo1_Lrp6	Rspo1_Lrp6_Macrophages_CD4_Tcells	0.982019	0.990139	0.373303	0.411482	0.351047	1.001	0.648017	1	0.729756	TA33.Combo
TA33.Combo	TA33.Combo	DCs	CD4_Tcells	Calr	Tap2	Calr_Tap2	Calr_Tap2_DCs_CD4_Tcells	0.516821	0.539443	0.759615	0.821833	0.36095	0.697603	1.001	1	0.729735	TA33.Combo
TA33.Combo	TA33.Combo	CD4_Tcells	CD4_Tcells	Cd28	Cd86	Cd28_Cd86	Cd28_Cd86_CD4_Tcells_CD4_Tcells	0.62906	0.657193	0.901584	0.868495	0.633866	1.001	0.21452	1	0.729592	TA33.Combo
TA33.Combo	TA33.Combo	CD4_Tcells	CD4_Tcells	H2.M3	Cd8a	H2.M3_Cd8a	H2.M3_Cd8a_CD4_Tcells_CD4_Tcells	0.722448	0.768852	0.479355	0.488122	0.786252	0.607532	0.754084	1	0.729543	TA33.Combo
TA33.Combo	TA33.Combo	CD8_Tcells	DCs	Anxa2	Tlr2	Anxa2_Tlr2	Anxa2_Tlr2_CD8_Tcells_DCs	0.75029	0.802204	0.787896	0.765271	0.489401	0.72103	0.613518	1	0.729463	TA33.Combo
TA33.Combo	TA33.Combo	TAMs	TAMs	Agrn	Lrp4	Agrn_Lrp4	Agrn_Lrp4_Macrophages_Macrophages	0.62761	0.606729	0.917704	0.882919	0.523437	1.001	1.001	0.333333	0.729375	TA33.Combo
TA33.Combo	TA33.Combo	DCs	TAMs	Ltb	Ltbr	Ltb_Ltbr	Ltb_Ltbr_DCs_Macrophages	0.727378	0.726798	0.642251	0.747172	0.461814	0.491081	1.001	1	0.729283	TA33.Combo
TA33.Combo	TA33.Combo	DCs	CD4_Tcells	C3	Cr1l	C3_Cr1l	C3_Cr1l_DCs_CD4_Tcells	0.941415	0.883701	0.46069	0.460407	0.566891	0.490256	0.945089	1	0.729224	TA33.Combo
TA33.Combo	TA33.Combo	DCs	CD4_Tcells	Tspan33	Adam10	Tspan33_Adam10	Tspan33_Adam10_DCs_CD4_Tcells	0.820186	0.914733	0.484729	0.48388	0.577841	1.001	0.444691	1	0.729216	TA33.Combo
TA33.Combo	TA33.Combo	CD8_Tcells	TAMs	Entpd1	Adora2a	Entpd1_Adora2a	Entpd1_Adora2a_CD8_Tcells_Macrophages	0.805684	0.894432	0.929299	0.897059	0.496095	0.632626	0.482062	1	0.729003	TA33.Combo
TA33.Combo	TA33.Combo	CD8_Tcells	DCs	Ltb	Ltbr	Ltb_Ltbr	Ltb_Ltbr_CD8_Tcells_DCs	0.559165	0.545244	0.722568	0.816176	0.34382	0.829982	0.878641	1	0.729003	TA33.Combo
TA33.Combo	TA33.Combo	CD8_Tcells	TAMs	Cxcl10	Dpp4	Cxcl10_Dpp4	Cxcl10_Dpp4_CD8_Tcells_Macrophages	0.915313	0.763341	0.972002	0.961256	0.616214	0.42213	0.528885	1	0.728864	TA33.Combo
TA33.Combo	TA33.Combo	CD8_Tcells	DCs	H2.T22	Cd8a	H2.T22_Cd8a	H2.T22_Cd8a_CD8_Tcells_DCs	0.861659	0.973898	0.468891	0.475396	0.720525	0.639535	0.622758	1	0.72879	TA33.Combo
TA33.Combo	TA33.Combo	DCs	TAMs	Icam1	Il2rg	Icam1_Il2rg	Icam1_Il2rg_DCs_Macrophages	0.668213	0.652262	0.949943	0.945701	0.638824	0.420971	0.704766	1	0.72877	TA33.Combo
TA33.Combo	TA33.Combo	TAMs	DCs	H2.T24	Klrd1	H2.T24_Klrd1	H2.T24_Klrd1_Macrophages_DCs	0.939385	0.868329	0.0342195	0.0260181	0.720525	1.001	0.716707	1	0.728701	TA33.Combo
TA33.Combo	TA33.Combo	TAMs	CD4_Tcells	Sirpa	Lrpap1	Sirpa_Lrpap1	Sirpa_Lrpap1_Macrophages_CD4_Tcells	0.612819	0.704756	0.691459	0.68552	0.775817	1.001	0.247977	1	0.728679	TA33.Combo
TA33.Combo	TA33.Combo	CD8_Tcells	CD4_Tcells	Itgb2	Cd82	Itgb2_Cd82	Itgb2_Cd82_CD8_Tcells_CD4_Tcells	0.682715	0.838167	0.450792	0.441742	0.605024	0.584167	0.975402	1	0.72855	TA33.Combo
TA33.Combo	TA33.Combo	TAMs	TAMs	F11r	Itgal	F11r_Itgal	F11r_Itgal_Macrophages_Macrophages	0.196926	0.114269	0.848982	0.823247	0.489099	0.888987	1.001	1	0.728466	TA33
TA33.Combo	TA33.Combo	CD4_Tcells	DCs	L1cam	Nrp1	L1cam_Nrp1	L1cam_Nrp1_CD4_Tcells_DCs	0.469258	0.479118	0.715781	0.764706	0.550633	0.976314	0.629322	1	0.72845	TA33.Combo
TA33.Combo	TA33.Combo	CD4_Tcells	CD4_Tcells	H2.Q6	Klrk1	H2.Q6_Klrk1	H2.Q6_Klrk1_CD4_Tcells_CD4_Tcells	0.688515	0.722158	0.744344	0.616799	0.825514	0.806701	0.35237	1	0.728416	TA33.Combo
TA33.Combo	TA33.Combo	CD8_Tcells	TAMs	Itgal	Cd226	Itgal_Cd226	Itgal_Cd226_CD8_Tcells_Macrophages	0.734629	0.860789	0.979638	0.969457	0.501689	0.813136	0.282847	1	0.728322	TA33.Combo
TA33.Combo	TA33.Combo	CD4_Tcells	DCs	H2.Q6	Klri1	H2.Q6_Klri1	H2.Q6_Klri1_CD4_Tcells_DCs	0.688515	0.722158	0.25905	0.294118	0.685894	0.806701	0.895155	1	0.728278	TA33.Combo
TA33.Combo	TA33.Combo	CD8_Tcells	CD4_Tcells	H2.Q6	Klrk1	H2.Q6_Klrk1	H2.Q6_Klrk1_CD8_Tcells_CD4_Tcells	0.782773	0.889211	0.744344	0.616799	0.825514	0.674722	0.35237	1	0.728195	TA33.Combo
TA33.Combo	TA33.Combo	CD4_Tcells	CD4_Tcells	S100a4	Ccr5	S100a4_Ccr5	S100a4_Ccr5_CD4_Tcells_CD4_Tcells	0.467517	0.480858	0.929299	0.938348	0.633276	0.537382	0.790434	1	0.728184	TA33.Combo
TA33.Combo	TA33.Combo	TAMs	DCs	Hgf	Met	Hgf_Met	Hgf_Met_Macrophages_DCs	0.406323	0.448956	0.88009	0.824943	0.454972	0.917156	0.71658	1	0.728144	TA33.Combo
TA33.Combo	TA33.Combo	DCs	CD4_Tcells	Sct	Ramp3	Sct_Ramp3	Sct_Ramp3_DCs_CD4_Tcells	0.948376	0.837587	0.272342	0.311086	0.523321	1.001	0.659762	1	0.72813	TA33.Combo
TA33.Combo	TA33.Combo	CD8_Tcells	DCs	H2.Q6	Klri1	H2.Q6_Klri1	H2.Q6_Klri1_CD8_Tcells_DCs	0.782773	0.889211	0.25905	0.294118	0.685894	0.674722	0.895155	1	0.728058	TA33.Combo
TA33.Combo	TA33.Combo	CD8_Tcells	CD4_Tcells	H2.Q4	Klrk1	H2.Q4_Klrk1	H2.Q4_Klrk1_CD8_Tcells_CD4_Tcells	0.791763	0.954176	0.744344	0.616799	0.825514	0.636	0.35237	1	0.727904	TA33.Combo
TA33.Combo	TA33.Combo	CD8_Tcells	DCs	H2.Q4	Klri1	H2.Q4_Klri1	H2.Q4_Klri1_CD8_Tcells_DCs	0.791763	0.954176	0.25905	0.294118	0.685894	0.636	0.895155	1	0.727767	TA33.Combo
TA33.Combo	TA33.Combo	TAMs	CD4_Tcells	Gstp1	Traf2	Gstp1_Traf2	Gstp1_Traf2_Macrophages_CD4_Tcells	0.738109	0.864849	0.432975	0.43948	0.480349	0.718759	0.929356	1	0.727695	TA33.Combo
TA33.Combo	TA33.Combo	CD8_Tcells	CD4_Tcells	Icam2	Itgb2	Icam2_Itgb2	Icam2_Itgb2_CD8_Tcells_CD4_Tcells	0.633411	0.608469	0.804016	0.792986	0.481927	0.896463	0.568281	1	0.727685	TA33.Combo
TA33.Combo	TA33.Combo	CD4_Tcells	CD4_Tcells	Cxcl9	Cxcr3	Cxcl9_Cxcr3	Cxcl9_Cxcr3_CD4_Tcells_CD4_Tcells	0.972738	0.887471	0.514706	0.513009	0.644355	0.27509	1.001	1	0.727401	TA33.Combo
TA33.Combo	TA33.Combo	DCs	DCs	H2.Q4	Klrd1	H2.Q4_Klrd1	H2.Q4_Klrd1_DCs_DCs	0.900522	0.958817	0.0342195	0.0260181	0.685894	1.001	0.716707	1	0.727231	TA33.Combo
TA33.Combo	TA33.Combo	TAMs	DCs	Ceacam1	Havcr2	Ceacam1_Havcr2	Ceacam1_Havcr2_Macrophages_DCs	0.341647	0.332367	0.847285	0.93948	0.525954	0.905533	0.701187	1	0.727177	TA33.Combo
TA33.Combo	TA33.Combo	DCs	DCs	H2.T22	Klrd1	H2.T22_Klrd1	H2.T22_Klrd1_DCs_DCs	0.947796	0.990719	0.0342195	0.0260181	0.720525	0.926238	0.716707	1	0.727141	TA33.Combo
TA33.Combo	TA33.Combo	CD4_Tcells	CD4_Tcells	H2.T23	Klrk1	H2.T23_Klrk1	H2.T23_Klrk1_CD4_Tcells_CD4_Tcells	0.775522	0.87645	0.744344	0.616799	0.836582	0.667091	0.35237	1	0.7271	TA33.Combo
TA33.Combo	TA33.Combo	CD8_Tcells	DCs	Itgal	Cd226	Itgal_Cd226	Itgal_Cd226_CD8_Tcells_DCs	0.734629	0.860789	0.975962	0.949943	0.415798	0.813136	0.372558	1	0.727026	TA33.Combo
TA33.Combo	TA33.Combo	DCs	TAMs	Lilrb4a	Lair1	Lilrb4a_Lair1	Lilrb4a_Lair1_DCs_Macrophages	0.62558	0.655742	0.562217	0.612839	0.614603	0.518144	1.001	1	0.72699	TA33.Combo
TA33.Combo	TA33.Combo	CD4_Tcells	CD4_Tcells	Itgb2	Cd82	Itgb2_Cd82	Itgb2_Cd82_CD4_Tcells_CD4_Tcells	0.769432	0.764211	0.450792	0.441742	0.605024	0.568281	0.975402	1	0.726966	TA33.Combo
TA33.Combo	TA33.Combo	CD8_Tcells	CD4_Tcells	Icam1	Itgal	Icam1_Itgal	Icam1_Itgal_CD8_Tcells_CD4_Tcells	0.648492	0.654872	0.770928	0.782805	0.629932	0.358806	0.94404	1	0.726888	TA33.Combo
TA33.Combo	TA33.Combo	DCs	CD4_Tcells	Nucb2	Erap1	Nucb2_Erap1	Nucb2_Erap1_DCs_CD4_Tcells	0.37877	0.37993	0.638292	0.647059	0.388773	0.948552	1.001	1	0.726725	TA33.Combo
TA33.Combo	TA33.Combo	TAMs	TAMs	Il1rn	Il1r2	Il1rn_Il1r2	Il1rn_Il1r2_Macrophages_Macrophages	0.599188	0.570186	0.220871	0.405543	0.775394	1.001	0.685797	1	0.726681	TA33.Combo
TA33.Combo	TA33.Combo	TAMs	CD8_Tcells	C1qa	Cr1l	C1qa_Cr1l	C1qa_Cr1l_Macrophages_CD8_Tcells	0.240719	0.333817	0.638292	0.736425	0.675492	0.927167	0.782697	1	0.726664	TA33.Combo
TA33.Combo	TA33.Combo	CD8_Tcells	CD8_Tcells	H2.D1	Klri2	H2.D1_Klri2	H2.D1_Klri2_CD8_Tcells_CD8_Tcells	0.689095	0.904292	0.815611	0.688631	0.748449	0.39503	1.001	0.666667	0.72666	TA33.Combo
TA33.Combo	TA33.Combo	CD8_Tcells	DCs	Cxcl9	Dpp4	Cxcl9_Dpp4	Cxcl9_Dpp4_CD8_Tcells_DCs	0.542923	0.517401	0.673643	0.757919	0.588081	0.524568	1.001	1	0.726599	TA33.Combo
TA33.Combo	TA33.Combo	CD8_Tcells	TAMs	Ptdss1	Scarb1	Ptdss1_Scarb1	Ptdss1_Scarb1_CD8_Tcells_Macrophages	0.410963	0.388631	0.732749	0.861425	0.308363	0.853281	1.001	1	0.726588	TA33.Combo
TA33.Combo	TA33.Combo	DCs	DCs	Cd274	Pdcd1	Cd274_Pdcd1	Cd274_Pdcd1_DCs_DCs	0.74565	0.834107	0.921097	0.851527	0.630234	0.743336	0.30945	1	0.726535	TA33.Combo
TA33.Combo	TA33.Combo	DCs	CD8_Tcells	H2.Aa	Lag3	H2.Aa_Lag3	H2.Aa_Lag3_DCs_CD8_Tcells	0.531903	0.570766	0.661482	0.598982	0.386388	1.001	0.790239	1	0.726532	TA33.Combo
TA33.Combo	TA33.Combo	TAMs	CD8_Tcells	H2.Eb1	Cd4	H2.Eb1_Cd4	H2.Eb1_Cd4_Macrophages_CD8_Tcells	0.704176	0.742459	0.528846	0.527715	0.569416	0.930202	0.607962	1	0.72653	TA33.Combo
TA33.Combo	TA33.Combo	TAMs	DCs	Itgb2	Thy1	Itgb2_Thy1	Itgb2_Thy1_Macrophages_DCs	0.732599	0.828016	0.878959	0.81957	0.563682	1.001	0.164632	1	0.726481	TA33.Combo
TA33.Combo	TA33.Combo	DCs	TAMs	Il1b	Il12rb2	Il1b_Il12rb2	Il1b_Il12rb2_DCs_Macrophages	0.193155	0.0852668	0.989819	0.959276	1.001	0.751872	0.491637	1	0.726378	TA33.Combo
TA33.Combo	TA33.Combo	CD4_Tcells	DCs	Gstp1	Traf2	Gstp1_Traf2	Gstp1_Traf2_CD4_Tcells_DCs	0.544084	0.552784	0.664027	0.622738	0.475696	1.001	0.68972	1	0.726372	TA33.Combo
TA33.Combo	TA33.Combo	DCs	CD4_Tcells	Mpzl3	AU040320	Mpzl3_AU040320	Mpzl3_AU040320_DCs_CD4_Tcells	0.772912	0.758411	0.346437	0.363122	0.484301	1.001	0.75244	1	0.726364	TA33.Combo
TA33.Combo	TA33.Combo	DCs	TAMs	Ltb	Tnfrsf1a	Ltb_Tnfrsf1a	Ltb_Tnfrsf1a_DCs_Macrophages	0.727378	0.726798	0.62302	0.731335	0.461814	0.491081	1.001	1	0.72636	TA33.Combo
TA33.Combo	TA33.Combo	DCs	DCs	Nectin1	Nectin1	Nectin1_Nectin1	Nectin1_Nectin1_DCs_DCs	0.448956	0.427494	0.449095	0.426471	0.523339	0.979353	0.979353	1	0.726342	TA33
TA33.Combo	TA33.Combo	CD8_Tcells	CD4_Tcells	Lamb3	Itga6	Lamb3_Itga6	Lamb3_Itga6_CD8_Tcells_CD4_Tcells	0.675754	0.708237	0.242647	0.338235	0.518057	1.001	0.856392	1	0.726314	TA33
TA33.Combo	TA33.Combo	CD8_Tcells	TAMs	Ccl4	Ccr1	Ccl4_Ccr1	Ccl4_Ccr1_CD8_Tcells_Macrophages	0.802784	0.729698	0.112839	0.102941	0.623919	1.001	0.858208	1	0.72621	TA33.Combo
TA33.Combo	TA33.Combo	CD4_Tcells	CD4_Tcells	Enpp1	Insr	Enpp1_Insr	Enpp1_Insr_CD4_Tcells_CD4_Tcells	0.720418	0.634571	0.299208	0.328903	0.505904	1.001	0.85669	1	0.725857	TA33.Combo
TA33.Combo	TA33.Combo	CD8_Tcells	TAMs	Mfng	Notch2	Mfng_Notch2	Mfng_Notch2_CD8_Tcells_Macrophages	0.386021	0.368329	0.738122	0.808258	0.429248	0.773581	1.001	1	0.725699	TA33.Combo
TA33.Combo	TA33.Combo	TAMs	DCs	Cd47	Gm5150	Cd47_Gm5150	Cd47_Gm5150_Macrophages_DCs	0.715777	0.841357	0.963235	0.947964	0.551347	0.481588	0.587025	1	0.725688	TA33.Combo
TA33.Combo	TA33.Combo	TAMs	DCs	Calr	Tap1	Calr_Tap1	Calr_Tap1_Macrophages_DCs	0.364849	0.285963	0.876131	0.984729	0.427963	0.668605	1.001	1	0.725567	TA33.Combo
TA33.Combo	TA33.Combo	CD4_Tcells	CD4_Tcells	Pdcd1lg2	Pdcd1	Pdcd1lg2_Pdcd1	Pdcd1lg2_Pdcd1_CD4_Tcells_CD4_Tcells	0.288863	0.281903	0.509615	0.504525	0.745799	0.821979	0.993152	1	0.725564	TA33
TA33.Combo	TA33.Combo	TAMs	TAMs	Gm9733	Cd47	Gm9733_Cd47	Gm9733_Cd47_Macrophages_Macrophages	0.547564	0.542923	0.74095	0.868495	0.520382	1.001	0.481588	1	0.725489	TA33.Combo
TA33.Combo	TA33.Combo	CD4_Tcells	TAMs	Tgfb1	Acvrl1	Tgfb1_Acvrl1	Tgfb1_Acvrl1_CD4_Tcells_Macrophages	0.556555	0.567575	0.77319	0.800905	0.700918	0.301724	1.001	1	0.725459	TA33.Combo
TA33.Combo	TA33.Combo	TAMs	DCs	Cxcl10	Sdc4	Cxcl10_Sdc4	Cxcl10_Sdc4_Macrophages_DCs	0.888631	0.676914	0.210407	0.253959	0.611368	1.001	0.725326	1	0.725442	TA33.Combo
TA33.Combo	TA33.Combo	TAMs	DCs	Tnfsf13b	Tnfrsf13b	Tnfsf13b_Tnfrsf13b	Tnfsf13b_Tnfrsf13b_Macrophages_DCs	0.862529	0.739559	0.228224	0.11991	0.529302	1.001	0.846798	1	0.725368	TA33.Combo
TA33.Combo	TA33.Combo	CD8_Tcells	CD4_Tcells	H2.Eb1	Cd4	H2.Eb1_Cd4	H2.Eb1_Cd4_CD8_Tcells_CD4_Tcells	0.0988979	0.087007	0.779695	0.753394	0.854885	0.636818	1.001	1	0.725366	TA33.Combo
TA33.Combo	TA33.Combo	TAMs	CD8_Tcells	H2.Q4	Aplp2	H2.Q4_Aplp2	H2.Q4_Aplp2_Macrophages_CD8_Tcells	0.956497	0.992459	0.425905	0.421946	0.748365	0.979837	0.225573	1	0.725363	TA33.Combo
TA33.Combo	TA33.Combo	DCs	CD8_Tcells	H2.Q6	Aplp2	H2.Q6_Aplp2	H2.Q6_Aplp2_DCs_CD8_Tcells	0.933875	0.972158	0.425905	0.421946	0.748365	1.001	0.225573	1	0.725313	TA33.Combo
TA33.Combo	TA33.Combo	CD4_Tcells	CD4_Tcells	Cd86	Cd28	Cd86_Cd28	Cd86_Cd28_CD4_Tcells_CD4_Tcells	0.87239	0.841357	0.632353	0.675339	0.625182	0.21452	1.001	1	0.725237	TA33.Combo
TA33.Combo	TA33.Combo	TAMs	CD4_Tcells	Il18bp	Il6ra	Il18bp_Il6ra	Il18bp_Il6ra_Macrophages_CD4_Tcells	0.977378	0.947216	0.461538	0.482183	0.660983	1.001	0.255048	1	0.725198	TA33.Combo
TA33.Combo	TA33.Combo	CD8_Tcells	CD4_Tcells	B2m	Klrd1	B2m_Klrd1	B2m_Klrd1_CD8_Tcells_CD4_Tcells	0.691415	0.916473	0.858032	0.73586	0.663785	0.313055	0.77327	1	0.725167	TA33.Combo
TA33.Combo	TA33.Combo	DCs	DCs	Cd34	Sell	Cd34_Sell	Cd34_Sell_DCs_DCs	0.741299	0.679234	0.390837	0.355204	0.395412	1.001	0.870496	1	0.725033	TA33.Combo
TA33.Combo	TA33.Combo	TAMs	CD8_Tcells	H2.DMa	Cd4	H2.DMa_Cd4	H2.DMa_Cd4_Macrophages_CD8_Tcells	0.634281	0.767981	0.528846	0.527715	0.567703	0.945107	0.607962	1	0.72503	TA33.Combo
TA33.Combo	TA33.Combo	DCs	DCs	H2.DMb2	Cd74	H2.DMb2_Cd74	H2.DMb2_Cd74_DCs_DCs	0.295824	0.196926	0.517534	0.543552	0.628586	0.94303	1.001	1	0.724922	TA33
TA33.Combo	TA33.Combo	TAMs	CD8_Tcells	Sirpa	Tigit	Sirpa_Tigit	Sirpa_Tigit_Macrophages_CD8_Tcells	0.612819	0.704756	0.323812	0.365385	0.601846	1.001	0.742893	1	0.724854	TA33.Combo
TA33.Combo	TA33.Combo	TAMs	TAMs	Cd38	Pecam1	Cd38_Pecam1	Cd38_Pecam1_Macrophages_Macrophages	0.736369	0.686195	0.496606	0.497172	0.723095	1.001	0.416506	1	0.724795	TA33.Combo
TA33.Combo	TA33.Combo	CD4_Tcells	CD4_Tcells	Cd82	Cd37	Cd82_Cd37	Cd82_Cd37_CD4_Tcells_CD4_Tcells	0.450116	0.436775	0.467195	0.461821	0.478921	0.975402	0.985542	1	0.724637	TA33
TA33.Combo	TA33.Combo	DCs	DCs	Sema4a	Nrp1	Sema4a_Nrp1	Sema4a_Nrp1_DCs_DCs	0.677784	0.74536	0.715781	0.764706	0.520139	0.745438	0.629322	1	0.724452	TA33.Combo
TA33.Combo	TA33.Combo	TAMs	CD4_Tcells	Cd80	Cd28	Cd80_Cd28	Cd80_Cd28_Macrophages_CD4_Tcells	0.200696	0.24652	0.632353	0.675339	0.690764	0.777482	1.001	1	0.72445	TA33
TA33.Combo	TA33.Combo	TAMs	CD4_Tcells	Cxcl16	Cxcr6	Cxcl16_Cxcr6	Cxcl16_Cxcr6_Macrophages_CD4_Tcells	0.302494	0.330046	0.540724	0.531109	0.545328	0.948117	1.001	1	0.724439	TA33
TA33.Combo	TA33.Combo	DCs	TAMs	Gnas	Adrb2	Gnas_Adrb2	Gnas_Adrb2_DCs_Macrophages	0.421404	0.337877	0.840498	0.78224	0.513671	0.640337	1.001	1	0.724336	TA33.Combo
TA33.Combo	TA33.Combo	CD8_Tcells	TAMs	Cd226	Pvr	Cd226_Pvr	Cd226_Pvr_CD8_Tcells_Macrophages	0.800464	0.861949	0.184389	0.236991	0.63588	1.001	0.66709	1	0.724311	TA33.Combo
TA33.Combo	TA33.Combo	DCs	CD8_Tcells	Jaml	Cd320	Jaml_Cd320	Jaml_Cd320_DCs_CD8_Tcells	0.587007	0.649652	0.319287	0.325226	0.698324	1.001	0.705934	1	0.724307	TA33
TA33.Combo	TA33.Combo	DCs	CD4_Tcells	Icam1	Il2rg	Icam1_Il2rg	Icam1_Il2rg_DCs_CD4_Tcells	0.668213	0.652262	0.607749	0.659502	0.629932	0.420971	1.001	1	0.724294	TA33.Combo
TA33.Combo	TA33.Combo	CD8_Tcells	CD8_Tcells	Icam1	Spn	Icam1_Spn	Icam1_Spn_CD8_Tcells_CD8_Tcells	0.648492	0.654872	0.833145	0.879525	0.547431	0.358806	0.931134	1	0.724231	TA33.Combo
TA33.Combo	TA33.Combo	DCs	CD4_Tcells	Alcam	Cd6	Alcam_Cd6	Alcam_Cd6_DCs_CD4_Tcells	0.475058	0.456497	0.486991	0.48586	0.423106	0.974048	0.995662	1	0.72417	TA33.Combo
TA33.Combo	TA33.Combo	TAMs	TAMs	Hpx	Lrp1	Hpx_Lrp1	Hpx_Lrp1_Macrophages_Macrophages	0.823086	0.794084	0.125566	0.082862	0.550021	1.001	0.881149	1	0.724161	TA33.Combo
TA33.Combo	TA33.Combo	CD4_Tcells	CD4_Tcells	Zdhhc5	S1pr1	Zdhhc5_S1pr1	Zdhhc5_S1pr1_CD4_Tcells_CD4_Tcells	0.676914	0.642981	0.25509	0.351527	0.463841	1.001	0.916541	1	0.724106	TA33
TA33.Combo	TA33.Combo	DCs	CD4_Tcells	Jaml	Cd320	Jaml_Cd320	Jaml_Cd320_DCs_CD4_Tcells	0.587007	0.649652	0.219174	0.288462	0.617586	1.001	0.853614	1	0.724058	TA33
TA33.Combo	TA33.Combo	CD4_Tcells	DCs	Cd28	Cd4	Cd28_Cd4	Cd28_Cd4_CD4_Tcells_DCs	0.62906	0.657193	0.488688	0.493778	0.58005	1.001	0.62835	1	0.72396	TA33.Combo
TA33.Combo	TA33.Combo	TAMs	TAMs	F11r	Itgb2	F11r_Itgb2	F11r_Itgb2_Macrophages_Macrophages	0.196926	0.114269	0.762443	0.855486	0.489099	0.888987	1.001	1	0.723941	TA33.Combo
TA33.Combo	TA33.Combo	DCs	CD4_Tcells	Traf2	Map4k2	Traf2_Map4k2	Traf2_Map4k2_DCs_CD4_Tcells	0.656323	0.611369	0.425905	0.436652	0.621144	0.68972	0.967635	1	0.723937	TA33.Combo
TA33.Combo	TA33.Combo	CD8_Tcells	CD4_Tcells	Il15	Il2rb	Il15_Il2rb	Il15_Il2rb_CD8_Tcells_CD4_Tcells	0.802204	0.740139	0.835407	0.876697	0.62608	0.422612	1.001	0.666667	0.72393	TA33.Combo
TA33.Combo	TA33.Combo	DCs	CD8_Tcells	Icam1	Ezr	Icam1_Ezr	Icam1_Ezr_DCs_CD8_Tcells	0.668213	0.652262	0.661482	0.766403	0.547431	0.420971	1.001	1	0.72393	TA33.Combo
TA33.Combo	TA33.Combo	CD4_Tcells	DCs	Tgfb1	Acvrl1	Tgfb1_Acvrl1	Tgfb1_Acvrl1_CD4_Tcells_DCs	0.556555	0.567575	0.844457	0.902715	0.625479	0.301724	0.980496	1	0.723892	TA33.Combo
TA33.Combo	TA33.Combo	DCs	DCs	H2.Ab1	Lag3	H2.Ab1_Lag3	H2.Ab1_Lag3_DCs_DCs	0.62268	0.7558	0.381505	0.420814	0.585169	1.001	0.665914	1	0.723747	TA33.Combo
TA33.Combo	TA33.Combo	CD4_Tcells	TAMs	Furin	Lrp1	Furin_Lrp1	Furin_Lrp1_CD4_Tcells_Macrophages	0.964907	0.983179	0.125566	0.082862	0.381032	1.001	0.881149	1	0.723573	TA33.Combo
TA33.Combo	TA33.Combo	CD8_Tcells	CD8_Tcells	Ccl5	Cxcr3	Ccl5_Cxcr3	Ccl5_Cxcr3_CD8_Tcells_CD8_Tcells	0.449536	0.444896	0.376697	0.368213	0.603925	0.981005	0.936187	1	0.723464	TA33
TA33.Combo	TA33.Combo	TAMs	TAMs	Mmp14	Adam9	Mmp14_Adam9	Mmp14_Adam9_Macrophages_Macrophages	0.306555	0.290023	0.552036	0.575792	0.522788	0.954392	1.001	1	0.723397	TA33
TA33.Combo	TA33.Combo	DCs	CD4_Tcells	Siglech	Cd4	Siglech_Cd4	Siglech_Cd4_DCs_CD4_Tcells	0.131961	0.203596	0.779695	0.753394	0.533237	0.871773	1.001	1	0.723389	TA33.Combo
TA33.Combo	TA33.Combo	DCs	DCs	H2.T23	Klrd1	H2.T23_Klrd1	H2.T23_Klrd1_DCs_DCs	0.816415	0.959977	0.0342195	0.0260181	0.71911	0.985868	0.716707	1	0.723333	TA33.Combo
TA33.Combo	TA33.Combo	CD8_Tcells	DCs	Ptprc	Cd4	Ptprc_Cd4	Ptprc_Cd4_CD8_Tcells_DCs	0.634281	0.803654	0.488688	0.493778	0.810573	0.689763	0.62835	1	0.723148	TA33.Combo
TA33.Combo	TA33.Combo	TAMs	DCs	H2.Ab1	Lag3	H2.Ab1_Lag3	H2.Ab1_Lag3_Macrophages_DCs	0.710267	0.74652	0.381505	0.420814	0.585169	0.957964	0.665914	1	0.7231	TA33.Combo
TA33.Combo	TA33.Combo	TAMs	CD8_Tcells	Icam1	Itgax	Icam1_Itgax	Icam1_Itgax_Macrophages_CD8_Tcells	0.887181	0.809165	0.253676	0.279977	0.547431	1.001	0.675158	1	0.723098	TA33.Combo
TA33.Combo	TA33.Combo	TAMs	CD8_Tcells	Gm5150	Cd47	Gm5150_Cd47	Gm5150_Cd47_Macrophages_CD8_Tcells	0.349188	0.341357	0.61595	0.757353	1.0009	0.961898	0.343856	1	0.723096	TA33.Combo
TA33.Combo	TA33.Combo	TAMs	TAMs	Cd72	Sema4d	Cd72_Sema4d	Cd72_Sema4d_Macrophages_Macrophages	0.396172	0.437355	0.707579	0.740667	0.597761	0.867402	0.732494	1	0.723091	TA33.Combo
TA33.Combo	TA33.Combo	CD4_Tcells	TAMs	Pvr	Nectin4	Pvr_Nectin4	Pvr_Nectin4_CD4_Tcells_Macrophages	0.548144	0.527842	0.774887	0.771493	0.517094	0.50906	1.001	1	0.723056	TA33.Combo
TA33.Combo	TA33.Combo	CD8_Tcells	TAMs	Il15	Il2rg	Il15_Il2rg	Il15_Il2rg_CD8_Tcells_Macrophages	0.802204	0.740139	0.949943	0.945701	0.82521	0.422612	0.704766	0.666667	0.723041	TA33.Combo
TA33.Combo	TA33.Combo	CD8_Tcells	CD4_Tcells	Thy1	Itgav	Thy1_Itgav	Thy1_Itgav_CD8_Tcells_CD4_Tcells	0.685615	0.756961	0.188348	0.283937	0.524366	0.979848	0.875788	1	0.722905	TA33
TA33.Combo	TA33.Combo	TAMs	DCs	H2.D1	Klrd1	H2.D1_Klrd1	H2.D1_Klrd1_Macrophages_DCs	0.854408	0.953016	0.0342195	0.0260181	0.685821	1.001	0.716707	1	0.722893	TA33.Combo
TA33.Combo	TA33.Combo	TAMs	DCs	Fbn1	Itga5	Fbn1_Itga5	Fbn1_Itga5_Macrophages_DCs	0.985209	0.969548	0.17138	0.152998	0.559355	1.001	0.637008	1	0.722822	TA33.Combo
TA33.Combo	TA33.Combo	CD8_Tcells	CD4_Tcells	Furin	Insr	Furin_Insr	Furin_Insr_CD8_Tcells_CD4_Tcells	0.981439	0.99826	0.299208	0.328903	0.326894	0.849055	0.85669	1	0.722757	TA33.Combo
TA33.Combo	TA33.Combo	DCs	CD4_Tcells	C3	Itgb2	C3_Itgb2	C3_Itgb2_DCs_CD4_Tcells	0.941415	0.883701	0.804016	0.792986	0.566891	0.490256	0.568281	1	0.722748	TA33.Combo
TA33.Combo	TA33.Combo	CD8_Tcells	TAMs	Cd82	Itgb2	Cd82_Itgb2	Cd82_Itgb2_CD8_Tcells_Macrophages	0.350348	0.24536	0.762443	0.855486	0.486518	0.742104	1.001	1	0.72274	TA33.Combo
[truncated: 5,151 more rows]

## Sheet: TA33
Supplementary data 5: List of predicted interaction between CD4,CD8,TAMs and DCs in TA33 vs TA33.Combo treated mice. p_values were calculated employing the MultiNicheNet analysis package.
contrast	group	sender	receiver	ligand	receptor	lr_interaction	id	scaled_lfc_ligand	scaled_p_val_ligand_adapted	scaled_lfc_receptor	scaled_p_val_receptor_adapted	max_scaled_activity	scaled_pb_ligand	scaled_pb_receptor	fraction_expressing_ligand_receptor	prioritization_score	top_group
TA33	TA33	TAMs	CD4_Tcells	Tgfb1	Itgb8	Tgfb1_Itgb8	Tgfb1_Itgb8_Macrophages_CD4_Tcells	0.841937	0.946056	0.924491	0.925905	1.001	1.001	1.001	1	0.970366	TA33
TA33	TA33	TAMs	TAMs	Fn1	Sdc1	Fn1_Sdc1	Fn1_Sdc1_Macrophages_Macrophages	0.99942	0.99884	0.990385	0.986991	0.810009	1.001	1.001	1	0.966638	TA33
TA33	TA33	TAMs	TAMs	Tgfb1	Tgfbr1	Tgfb1_Tgfbr1	Tgfb1_Tgfbr1_Macrophages_Macrophages	0.841937	0.946056	0.899887	0.893665	1.001	1.001	1.001	1	0.965629	TA33
TA33	TA33	TAMs	DCs	Vegfa	Nrp2	Vegfa_Nrp2	Vegfa_Nrp2_Macrophages_DCs	0.928944	0.780742	0.969174	0.902149	1.001	1.001	0.988509	1	0.963502	TA33
TA33	TA33	TAMs	TAMs	Fn1	Cd44	Fn1_Cd44	Fn1_Cd44_Macrophages_Macrophages	0.99942	0.99884	0.891968	0.956448	0.810009	1.001	1.001	1	0.955891	TA33
TA33	TA33	TAMs	CD4_Tcells	Tgfb1	Itgb3	Tgfb1_Itgb3	Tgfb1_Itgb3_Macrophages_CD4_Tcells	0.841937	0.946056	0.820984	0.839367	1.001	1.001	1.001	1	0.954529	TA33
TA33	TA33	TAMs	CD4_Tcells	Fn1	Itgb8	Fn1_Itgb8	Fn1_Itgb8_Macrophages_CD4_Tcells	0.99942	0.99884	0.924491	0.925905	0.760113	1.001	1.001	1	0.94774	TA33
TA33	TA33	TAMs	TAMs	Apoe	Trem2	Apoe_Trem2	Apoe_Trem2_Macrophages_Macrophages	0.976798	0.931555	0.987557	0.931561	0.750238	1.001	1.001	1	0.944329	TA33
TA33	TA33	TAMs	CD4_Tcells	Tgfb1	Itgav	Tgfb1_Itgav	Tgfb1_Itgav_Macrophages_CD4_Tcells	0.841937	0.946056	0.812217	0.716629	1.001	1.001	1.001	1	0.94357	TA33
TA33	TA33	TAMs	TAMs	Cfh	Itgam	Cfh_Itgam	Cfh_Itgam_Macrophages_Macrophages	0.946056	0.882831	0.885181	0.925339	0.837109	1.001	1.001	1	0.943135	TA33
TA33	TA33	TAMs	TAMs	Fn1	Itga9	Fn1_Itga9	Fn1_Itga9_Macrophages_Macrophages	0.99942	0.99884	0.873869	0.811652	0.810009	1.001	1.001	1	0.942317	TA33
TA33	TA33	TAMs	CD8_Tcells	Tgfb1	Acvrl1	Tgfb1_Acvrl1	Tgfb1_Acvrl1_Macrophages_CD8_Tcells	0.841937	0.946056	0.904695	0.826923	1.001	1.001	0.86882	1	0.938438	TA33
TA33	TA33	TAMs	CD4_Tcells	Fn1	Nt5e	Fn1_Nt5e	Fn1_Nt5e_Macrophages_CD4_Tcells	0.99942	0.99884	0.866799	0.870192	0.760113	1.001	1.001	1	0.93829	TA33
TA33	TA33	TAMs	TAMs	Pf4	Thbd	Pf4_Thbd	Pf4_Thbd_Macrophages_Macrophages	0.9942	0.968677	0.992647	0.945136	0.674589	1.001	1.001	1	0.93782	TA33
TA33	TA33	TAMs	TAMs	Apoe	Lrp1	Apoe_Lrp1	Apoe_Lrp1_Macrophages_Macrophages	0.976798	0.931555	0.875	0.917704	0.750238	1.001	1.001	1	0.933794	TA33
TA33	TA33	TAMs	TAMs	Apoc2	Lrp1	Apoc2_Lrp1	Apoc2_Lrp1_Macrophages_Macrophages	0.962297	0.949536	0.875	0.917704	0.740171	1.001	1.001	1	0.932407	TA33
TA33	TA33	TAMs	CD4_Tcells	Fn1	Itgb3	Fn1_Itgb3	Fn1_Itgb3_Macrophages_CD4_Tcells	0.99942	0.99884	0.820984	0.839367	0.760113	1.001	1.001	1	0.931903	TA33
TA33	TA33	TAMs	TAMs	Timp1	Cd63	Timp1_Cd63	Timp1_Cd63_Macrophages_Macrophages	0.991879	0.974478	0.996324	0.948812	0.632262	1.001	1.001	1	0.931668	TA33
TA33	TA33	TAMs	DCs	Cd44	Epcam	Cd44_Epcam	Cd44_Epcam_Macrophages_DCs	0.864849	0.932135	0.970588	0.979638	0.70783	1.001	1.001	1	0.930573	TA33
TA33	TA33	TAMs	TAMs	Fn1	Itga5	Fn1_Itga5	Fn1_Itga5_Macrophages_Macrophages	0.99942	0.99884	0.757353	0.776584	0.810009	1.001	1.001	1	0.929685	TA33
TA33	TA33	CD4_Tcells	TAMs	Adam12	Sdc4	Adam12_Sdc4	Adam12_Sdc4_CD4_Tcells_Macrophages	0.930104	0.75116	0.9194	0.950792	0.792154	1.001	1.001	1	0.928314	TA33
TA33	TA33	TAMs	TAMs	Tgfb1	App	Tgfb1_App	Tgfb1_App_Macrophages_Macrophages	0.841937	0.946056	0.613122	0.720023	1.001	1.001	1.001	1	0.927261	TA33
TA33	TA33	TAMs	TAMs	Thbs1	Sdc1	Thbs1_Sdc1	Thbs1_Sdc1_Macrophages_Macrophages	0.963457	0.846288	0.990385	0.986991	0.662186	1.001	1.001	1	0.926291	TA33
TA33	TA33	TAMs	CD8_Tcells	Tgfb1	Itgb1	Tgfb1_Itgb1	Tgfb1_Itgb1_Macrophages_CD8_Tcells	0.841937	0.946056	0.604072	0.692873	1.001	1.001	1.001	1	0.924245	TA33
TA33	TA33	CD8_Tcells	TAMs	Rps19	C5ar1	Rps19_C5ar1	Rps19_C5ar1_CD8_Tcells_Macrophages	0.62268	0.843097	0.969174	0.937783	0.847455	1.001	1.001	1	0.922637	TA33
TA33	TA33	TAMs	TAMs	Thbs1	Itga6	Thbs1_Itga6	Thbs1_Itga6_Macrophages_Macrophages	0.963457	0.846288	0.994344	0.99491	0.662186	1.001	0.972174	1	0.922476	TA33
TA33	TA33	DCs	TAMs	Clu	Trem2	Clu_Trem2	Clu_Trem2_DCs_Macrophages	0.946056	0.790603	0.987557	0.931561	0.703064	1.001	1.001	1	0.922159	TA33
TA33	TA33	TAMs	CD8_Tcells	Tgfb1	Tgfbr2	Tgfb1_Tgfbr2	Tgfb1_Tgfbr2_Macrophages_CD8_Tcells	0.841937	0.946056	0.808258	0.928733	1.001	1.001	0.763577	1	0.921345	TA33
TA33	TA33	DCs	TAMs	Mfge8	Itgb5	Mfge8_Itgb5	Mfge8_Itgb5_DCs_Macrophages	0.902842	0.812935	0.977376	0.992081	0.682822	1.001	1.001	1	0.92124	TA33
TA33	TA33	TAMs	CD4_Tcells	Fn1	Itgav	Fn1_Itgav	Fn1_Itgav_Macrophages_CD4_Tcells	0.99942	0.99884	0.812217	0.716629	0.760113	1.001	1.001	1	0.920944	TA33
TA33	TA33	TAMs	DCs	Timp1	Cd63	Timp1_Cd63	Timp1_Cd63_Macrophages_DCs	0.991879	0.974478	0.839649	0.894231	0.676395	1.001	0.99738	1	0.920816	TA33
TA33	TA33	TAMs	CD4_Tcells	Tgfb1	Tgfbr2	Tgfb1_Tgfbr2	Tgfb1_Tgfbr2_Macrophages_CD4_Tcells	0.841937	0.946056	0.634615	0.616799	1.001	1.001	1.001	1	0.920451	TA33
TA33	TA33	TAMs	TAMs	Ccl9	Ccr1	Ccl9_Ccr1	Ccl9_Ccr1_Macrophages_Macrophages	0.966067	0.989559	0.887726	0.897624	0.647043	1.001	1.001	1	0.919922	TA33
TA33	TA33	DCs	DCs	Ceacam1	Cd209a	Ceacam1_Cd209a	Ceacam1_Cd209a_DCs_DCs	0.787123	0.781903	0.999152	1	0.733417	1.001	1.001	1	0.919918	TA33
TA33	TA33	DCs	DCs	Ceacam1	Cd209c	Ceacam1_Cd209c	Ceacam1_Cd209c_DCs_DCs	0.787123	0.781903	1	0.997738	0.733417	1.001	1.001	1	0.9198	TA33
TA33	TA33	DCs	DCs	Ceacam1	Cd209d	Ceacam1_Cd209d	Ceacam1_Cd209d_DCs_DCs	0.787123	0.781903	0.999152	0.991516	0.733417	1.001	1.001	1	0.919211	TA33
TA33	TA33	DCs	TAMs	Timp1	Cd63	Timp1_Cd63	Timp1_Cd63_DCs_Macrophages	0.9971	0.979698	0.996324	0.948812	0.632262	0.916437	1.001	1	0.918444	TA33
TA33	TA33	TAMs	TAMs	Thbs1	Sdc4	Thbs1_Sdc4	Thbs1_Sdc4_Macrophages_Macrophages	0.963457	0.846288	0.9194	0.950792	0.662186	1.001	1.001	1	0.917359	TA33
TA33	TA33	DCs	TAMs	Cdh1	Igf1r	Cdh1_Igf1r	Cdh1_Igf1r_DCs_Macrophages	0.942285	0.946636	0.988688	0.92138	0.77748	1.001	0.824243	1	0.917036	TA33
TA33	TA33	TAMs	CD4_Tcells	Fn1	Itgb7	Fn1_Itgb7	Fn1_Itgb7_Macrophages_CD4_Tcells	0.99942	0.99884	0.712104	0.762726	0.760113	1.001	1.001	1	0.916443	TA33
TA33	TA33	TAMs	DCs	Cd9	Igsf8	Cd9_Igsf8	Cd9_Igsf8_Macrophages_DCs	0.974188	0.99536	0.875566	0.916855	0.614838	1.001	1.001	1	0.916304	TA33
TA33	TA33	TAMs	TAMs	Tgfbi	Itgb5	Tgfbi_Itgb5	Tgfbi_Itgb5_Macrophages_Macrophages	0.857309	0.921114	0.977376	0.992081	0.617687	1.001	1.001	1	0.915604	TA33
TA33	TA33	DCs	CD4_Tcells	Cdh1	Itgae	Cdh1_Itgae	Cdh1_Itgae_DCs_CD4_Tcells	0.942285	0.946636	0.959276	0.926471	0.602348	1.001	1.001	1	0.91528	TA33
TA33	TA33	TAMs	TAMs	Siglece	Cd33	Siglece_Cd33	Siglece_Cd33_Macrophages_Macrophages	0.943155	0.942575	0.991516	0.957014	0.610657	0.958783	1.00009	1	0.914443	TA33
TA33	TA33	TAMs	TAMs	Mmp14	Sdc1	Mmp14_Sdc1	Mmp14_Sdc1_Macrophages_Macrophages	0.694026	0.710557	0.990385	0.986991	0.7897	1.001	1.001	1	0.91378	TA33
TA33	TA33	TAMs	CD8_Tcells	Tgfb1	Itgb3	Tgfb1_Itgb3	Tgfb1_Itgb3_Macrophages_CD8_Tcells	0.841937	0.946056	0.89621	0.90724	1.001	1.001	0.682928	1	0.913442	TA33
TA33	TA33	CD4_Tcells	TAMs	Adam12	Itga9	Adam12_Itga9	Adam12_Itga9_CD4_Tcells_Macrophages	0.930104	0.75116	0.873869	0.811652	0.792154	1.001	1.001	1	0.912924	TA33
TA33	TA33	TAMs	TAMs	Tgfbi	Itga6	Tgfbi_Itga6	Tgfbi_Itga6_Macrophages_Macrophages	0.857309	0.921114	0.994344	0.99491	0.617687	1.001	0.972174	1	0.91245	TA33
TA33	TA33	DCs	DCs	Cdh1	Cdh1	Cdh1_Cdh1	Cdh1_Cdh1_DCs_DCs	0.942285	0.946636	0.964932	0.970023	0.558865	1.001	1.001	1	0.912134	TA33
TA33	TA33	TAMs	TAMs	F11r	F11r	F11r_F11r	F11r_F11r_Macrophages_Macrophages	0.803654	0.886311	0.838801	0.909502	0.751308	1.001	1.001	1	0.912074	TA33
TA33	TA33	DCs	TAMs	Siglece	Cd33	Siglece_Cd33	Siglece_Cd33_DCs_Macrophages	0.868619	0.896172	0.991516	0.957014	0.610657	1.001	1.00009	1	0.911401	TA33
TA33	TA33	TAMs	TAMs	Ccl6	Ccr1	Ccl6_Ccr1	Ccl6_Ccr1_Macrophages_Macrophages	0.87819	0.941995	0.887726	0.897624	0.662299	1.001	1.001	1	0.911178	TA33
TA33	TA33	TAMs	TAMs	Thbs1	Lrp1	Thbs1_Lrp1	Thbs1_Lrp1_Macrophages_Macrophages	0.963457	0.846288	0.875	0.917704	0.662186	1.001	1.001	1	0.910902	TA33
TA33	TA33	DCs	DCs	Cd209a	Ceacam1	Cd209a_Ceacam1	Cd209a_Ceacam1_DCs_DCs	0.99507	1	0.825226	0.808824	0.643843	1.001	1.001	1	0.910067	TA33
TA33	TA33	TAMs	DCs	Mmp14	Ddr1	Mmp14_Ddr1	Mmp14_Ddr1_Macrophages_DCs	0.694026	0.710557	0.963801	0.993213	0.768113	1.001	1.001	1	0.908485	TA33
TA33	TA33	TAMs	TAMs	Serpine1	Itgb5	Serpine1_Itgb5	Serpine1_Itgb5_Macrophages_Macrophages	0.950116	0.831206	0.977376	0.992081	0.569542	1.001	1.001	1	0.907822	TA33
TA33	TA33	DCs	DCs	Timp1	Cd63	Timp1_Cd63	Timp1_Cd63_DCs_DCs	0.9971	0.979698	0.839649	0.894231	0.676395	0.916437	0.99738	1	0.907592	TA33
TA33	TA33	TAMs	TAMs	Vcan	Cd44	Vcan_Cd44	Vcan_Cd44_Macrophages_Macrophages	0.859339	0.770302	0.891968	0.956448	0.696502	1.001	1.001	1	0.906255	TA33
TA33	TA33	TAMs	TAMs	Siglece	Siglece	Siglece_Siglece	Siglece_Siglece_Macrophages_Macrophages	0.943155	0.942575	0.965498	0.966346	0.610657	0.958783	0.958783	1	0.906168	TA33
TA33	TA33	TAMs	TAMs	Spp1	Itgb5	Spp1_Itgb5	Spp1_Itgb5_Macrophages_Macrophages	0.99826	0.980278	0.977376	0.992081	0.459035	1.001	1.001	1	0.905839	TA33
TA33	TA33	TAMs	TAMs	Col4a1	Cd93	Col4a1_Cd93	Col4a1_Cd93_Macrophages_Macrophages	0.952146	0.892111	0.88914	0.901018	0.613351	1.001	1.001	1	0.905426	TA33
TA33	TA33	DCs	DCs	Cd209c	Ceacam1	Cd209c_Ceacam1	Cd209c_Ceacam1_DCs_DCs	0.99884	0.99594	0.825226	0.808824	0.611272	1.001	1.001	1	0.904615	TA33
TA33	TA33	DCs	TAMs	Cfh	Itgam	Cfh_Itgam	Cfh_Itgam_DCs_Macrophages	0.827726	0.822506	0.885181	0.925339	0.837109	0.856795	1.001	1	0.904213	TA33
TA33	TA33	TAMs	TAMs	C1qa	Cd33	C1qa_Cd33	C1qa_Cd33_Macrophages_Macrophages	0.759861	0.666763	0.991516	0.957014	0.733384	1.001	1.00009	1	0.903675	TA33
TA33	TA33	DCs	DCs	Cd209d	Ceacam1	Cd209d_Ceacam1	Cd209d_Ceacam1_DCs_DCs	0.99507	0.985499	0.825226	0.808824	0.611253	1.001	1.001	1	0.903427	TA33
TA33	TA33	DCs	TAMs	Siglece	Siglece	Siglece_Siglece	Siglece_Siglece_DCs_Macrophages	0.868619	0.896172	0.965498	0.966346	0.610657	1.001	0.958783	1	0.903126	TA33
TA33	TA33	TAMs	TAMs	Mmp14	Cd44	Mmp14_Cd44	Mmp14_Cd44_Macrophages_Macrophages	0.694026	0.710557	0.891968	0.956448	0.7897	1.001	1.001	1	0.903033	TA33
TA33	TA33	DCs	CD4_Tcells	Cdh1	Igf1r	Cdh1_Igf1r	Cdh1_Igf1r_DCs_CD4_Tcells	0.942285	0.946636	0.917704	0.818439	0.602348	1.001	1.001	1	0.902813	TA33
TA33	TA33	TAMs	DCs	Tgfb1	Itgb3	Tgfb1_Itgb3	Tgfb1_Itgb3_Macrophages_DCs	0.841937	0.946056	0.945984	0.882353	1.001	1.001	0.606451	1	0.902769	TA33
TA33	TA33	TAMs	CD4_Tcells	Col4a1	Itgb8	Col4a1_Itgb8	Col4a1_Itgb8_Macrophages_CD4_Tcells	0.952146	0.892111	0.924491	0.925905	0.562334	1.001	1.001	1	0.901943	TA33
TA33	TA33	TAMs	DCs	Tgm2	Tbxa2r	Tgm2_Tbxa2r	Tgm2_Tbxa2r_Macrophages_DCs	0.860789	0.898492	0.940894	0.88914	0.610552	1.001	1.001	1	0.901202	TA33
TA33	TA33	TAMs	DCs	Pf4	Ldlr	Pf4_Ldlr	Pf4_Ldlr_Macrophages_DCs	0.9942	0.968677	0.616799	0.570701	0.903314	1.001	0.915827	1	0.899222	TA33
TA33	TA33	TAMs	DCs	Tgfb1	Eng	Tgfb1_Eng	Tgfb1_Eng_Macrophages_DCs	0.841937	0.946056	0.596719	0.593326	1.001	1.001	0.90431	1	0.899222	TA33
TA33	TA33	DCs	CD8_Tcells	Cdh1	Itgae	Cdh1_Itgae	Cdh1_Itgae_DCs_CD8_Tcells	0.942285	0.946636	0.962387	0.916007	0.563972	1.001	0.940241	1	0.898145	TA33
TA33	TA33	DCs	DCs	Ccl22	Ccr7	Ccl22_Ccr7	Ccl22_Ccr7_DCs_DCs	0.944026	0.906032	0.864819	0.888575	0.584995	1.001	1.001	1	0.89812	TA33
TA33	TA33	TAMs	CD8_Tcells	Cd44	Epcam	Cd44_Epcam	Cd44_Epcam_Macrophages_CD8_Tcells	0.864849	0.932135	0.973416	0.951357	0.757734	1.001	0.768521	1	0.898022	TA33
TA33	TA33	TAMs	DCs	Il1a	Il1rap	Il1a_Il1rap	Il1a_Il1rap_Macrophages_DCs	0.847448	0.825116	0.865667	0.737557	0.757746	1.001	0.989242	1	0.897647	TA33
TA33	TA33	TAMs	DCs	Cfh	Sell	Cfh_Sell	Cfh_Sell_Macrophages_DCs	0.946056	0.882831	0.609729	0.645362	0.878534	1.001	0.962589	1	0.897352	TA33
TA33	TA33	TAMs	CD8_Tcells	Fn1	Nt5e	Fn1_Nt5e	Fn1_Nt5e_Macrophages_CD8_Tcells	0.99942	0.99884	0.93948	0.977376	0.688184	1.001	0.736096	1	0.897139	TA33
TA33	TA33	TAMs	TAMs	Serpine1	Plau	Serpine1_Plau	Serpine1_Plau_Macrophages_Macrophages	0.950116	0.831206	0.942025	0.896493	0.569542	1.001	1.001	1	0.89691	TA33
TA33	TA33	TAMs	DCs	Tgfb1	Itgb1	Tgfb1_Itgb1	Tgfb1_Itgb1_Macrophages_DCs	0.841937	0.946056	0.783371	0.894796	1.001	1.001	0.643599	1	0.896447	TA33
TA33	TA33	TAMs	CD8_Tcells	Thbs1	Itga6	Thbs1_Itga6	Thbs1_Itga6_Macrophages_CD8_Tcells	0.963457	0.846288	0.927602	0.924208	0.705462	1.001	0.84077	1	0.896335	TA33
TA33	TA33	TAMs	DCs	Ceacam1	Cd209a	Ceacam1_Cd209a	Ceacam1_Cd209a_Macrophages_DCs	0.658933	0.668213	0.999152	1	0.733417	0.980251	1.001	1	0.896303	TA33
TA33	TA33	TAMs	DCs	Ceacam1	Cd209c	Ceacam1_Cd209c	Ceacam1_Cd209c_Macrophages_DCs	0.658933	0.668213	1	0.997738	0.733417	0.980251	1.001	1	0.896185	TA33
TA33	TA33	TAMs	CD4_Tcells	Spp1	Itgb3	Spp1_Itgb3	Spp1_Itgb3_Macrophages_CD4_Tcells	0.99826	0.980278	0.820984	0.839367	0.554962	1.001	1.001	1	0.896068	TA33
TA33	TA33	TAMs	TAMs	Spp1	Cd44	Spp1_Cd44	Spp1_Cd44_Macrophages_Macrophages	0.99826	0.980278	0.891968	0.956448	0.459035	1.001	1.001	1	0.895752	TA33
TA33	TA33	TAMs	DCs	Ceacam1	Cd209d	Ceacam1_Cd209d	Ceacam1_Cd209d_Macrophages_DCs	0.658933	0.668213	0.999152	0.991516	0.733417	0.980251	1.001	1	0.895596	TA33
TA33	TA33	TAMs	TAMs	Apoe	App	Apoe_App	Apoe_App_Macrophages_Macrophages	0.976798	0.931555	0.613122	0.720023	0.750238	1.001	1.001	1	0.895498	TA33
TA33	TA33	DCs	TAMs	L1cam	Cd9	L1cam_Cd9	L1cam_Cd9_DCs_Macrophages	0.718968	0.684455	0.986991	0.997172	0.670583	1.001	1.001	1	0.894396	TA33
TA33	TA33	TAMs	DCs	Fn1	Itga5	Fn1_Itga5	Fn1_Itga5_Macrophages_DCs	0.99942	0.99884	0.829186	0.847568	0.760272	1.001	0.76401	1	0.893798	TA33
TA33	TA33	TAMs	TAMs	Serpine1	Lrp1	Serpine1_Lrp1	Serpine1_Lrp1_Macrophages_Macrophages	0.950116	0.831206	0.875	0.917704	0.569542	1.001	1.001	1	0.893093	TA33
TA33	TA33	TAMs	CD4_Tcells	Sdc4	Adam12	Sdc4_Adam12	Sdc4_Adam12_Macrophages_CD4_Tcells	0.891241	0.925754	0.953337	0.775452	0.583236	1.001	1.001	1	0.893021	TA33
TA33	TA33	CD4_Tcells	TAMs	Lamc1	Itga6	Lamc1_Itga6	Lamc1_Itga6_CD4_Tcells_Macrophages	0.717227	0.666763	0.994344	0.99491	0.692391	1.001	0.972174	1	0.892031	TA33
TA33	TA33	TAMs	TAMs	Apoe	Sorl1	Apoe_Sorl1	Apoe_Sorl1_Macrophages_Macrophages	0.976798	0.931555	0.614819	0.676471	0.750238	1.001	1.001	1	0.89201	TA33
TA33	TA33	TAMs	CD4_Tcells	Tgfbi	Itgb3	Tgfbi_Itgb3	Tgfbi_Itgb3_Macrophages_CD4_Tcells	0.857309	0.921114	0.820984	0.839367	0.627491	1.001	1.001	1	0.89148	TA33
TA33	TA33	TAMs	CD4_Tcells	Thbs1	Itgb3	Thbs1_Itgb3	Thbs1_Itgb3_Macrophages_CD4_Tcells	0.963457	0.846288	0.820984	0.839367	0.607714	1.001	1.001	1	0.890794	TA33
TA33	TA33	TAMs	TAMs	Siglece	Lrp12	Siglece_Lrp12	Siglece_Lrp12_Macrophages_Macrophages	0.943155	0.942575	0.863122	0.798643	0.610657	0.958783	1.001	1	0.890698	TA33
TA33	TA33	DCs	TAMs	Cd7	Adam15	Cd7_Adam15	Cd7_Adam15_DCs_Macrophages	0.919084	0.991299	0.834842	0.933258	0.559544	0.94401	1.001	1	0.890633	TA33
TA33	TA33	TAMs	TAMs	C1qa	Cd93	C1qa_Cd93	C1qa_Cd93_Macrophages_Macrophages	0.759861	0.666763	0.88914	0.901018	0.733384	1.001	1.001	1	0.890629	TA33
TA33	TA33	TAMs	CD4_Tcells	Fn1	Sdc1	Fn1_Sdc1	Fn1_Sdc1_Macrophages_CD4_Tcells	0.99942	0.99884	0.981335	0.892534	0.760113	1.001	0.974932	0.666667	0.889796	TA33
TA33	TA33	TAMs	DCs	Il1a	Il1r2	Il1a_Il1r2	Il1a_Il1r2_Macrophages_DCs	0.847448	0.825116	0.803167	0.681561	0.757746	1.001	1.001	1	0.889732	TA33
TA33	TA33	TAMs	CD8_Tcells	Fn1	Itgb1	Fn1_Itgb1	Fn1_Itgb1_Macrophages_CD8_Tcells	0.99942	0.99884	0.604072	0.692873	0.688184	1.001	1.001	1	0.889631	TA33
TA33	TA33	TAMs	TAMs	Adam15	Itga9	Adam15_Itga9	Adam15_Itga9_Macrophages_Macrophages	0.797564	0.910673	0.873869	0.811652	0.637956	1.001	1.001	1	0.889472	TA33
TA33	TA33	TAMs	CD4_Tcells	Cd14	Plxnd1	Cd14_Plxnd1	Cd14_Plxnd1_Macrophages_CD4_Tcells	0.893271	0.813805	0.885747	0.827489	0.623923	1.001	1.001	1	0.889346	TA33
TA33	TA33	TAMs	TAMs	Fn1	Nt5e	Fn1_Nt5e	Fn1_Nt5e_Macrophages_Macrophages	0.99942	0.99884	0.998303	0.941176	0.810009	1.001	0.554711	1	0.889098	TA33
TA33	TA33	DCs	TAMs	Siglece	Lrp12	Siglece_Lrp12	Siglece_Lrp12_DCs_Macrophages	0.868619	0.896172	0.863122	0.798643	0.610657	1.001	1.001	1	0.887656	TA33
TA33	TA33	TAMs	CD8_Tcells	Tgfbi	Itga6	Tgfbi_Itga6	Tgfbi_Itga6_Macrophages_CD8_Tcells	0.857309	0.921114	0.927602	0.924208	0.668928	1.001	0.84077	1	0.887636	TA33
TA33	TA33	TAMs	CD4_Tcells	Ccl3	Ccr8	Ccl3_Ccr8	Ccl3_Ccr8_Macrophages_CD4_Tcells	0.773782	0.691995	0.873303	0.829186	0.738822	1.001	1.001	1	0.887492	TA33
TA33	TA33	CD8_Tcells	DCs	Slamf6	Havcr1	Slamf6_Havcr1	Slamf6_Havcr1_CD8_Tcells_DCs	0.818735	0.829176	0.9194	0.847568	0.65476	0.954385	1.001	1	0.886264	TA33
TA33	TA33	TAMs	DCs	Cfh	Itgam	Cfh_Itgam	Cfh_Itgam_Macrophages_DCs	0.946056	0.882831	0.848416	0.794118	0.878534	1.001	0.701232	1	0.88608	TA33
TA33	TA33	TAMs	CD8_Tcells	Pf4	Cxcr3	Pf4_Cxcr3	Pf4_Cxcr3_Macrophages_CD8_Tcells	0.9942	0.968677	0.623869	0.632353	0.735205	1.001	0.966323	1	0.885346	TA33
TA33	TA33	DCs	TAMs	Rps19	C5ar1	Rps19_C5ar1	Rps19_C5ar1_DCs_Macrophages	0.62906	0.832077	0.969174	0.937783	0.847455	0.779401	1.001	1	0.885317	TA33
TA33	TA33	TAMs	CD4_Tcells	Spp1	Itgav	Spp1_Itgav	Spp1_Itgav_Macrophages_CD4_Tcells	0.99826	0.980278	0.812217	0.716629	0.554962	1.001	1.001	1	0.885109	TA33
TA33	TA33	TAMs	TAMs	Ccl3	Ccr1	Ccl3_Ccr1	Ccl3_Ccr1_Macrophages_Macrophages	0.773782	0.691995	0.887726	0.897624	0.681906	1.001	1.001	1	0.884912	TA33
TA33	TA33	TAMs	CD8_Tcells	Spp1	S1pr1	Spp1_S1pr1	Spp1_S1pr1_Macrophages_CD8_Tcells	0.99826	0.980278	0.866799	0.828054	0.579375	1.001	0.891959	1	0.884838	TA33
TA33	TA33	TAMs	TAMs	C1qb	Cd33	C1qb_Cd33	C1qb_Cd33_Macrophages_Macrophages	0.692575	0.63051	0.991516	0.957014	0.666908	1.001	1.00009	1	0.883967	TA33
TA33	TA33	TAMs	DCs	Siglece	Nrp2	Siglece_Nrp2	Siglece_Nrp2_Macrophages_DCs	0.943155	0.942575	0.969174	0.902149	0.47708	0.958783	0.988509	1	0.883817	TA33
TA33	TA33	TAMs	DCs	C1qb	Cd33	C1qb_Cd33	C1qb_Cd33_Macrophages_DCs	0.692575	0.63051	0.924491	0.891403	0.728609	1.001	1.001	1	0.88335	TA33
TA33	TA33	DCs	TAMs	Cdh1	Cdh1	Cdh1_Cdh1	Cdh1_Cdh1_DCs_Macrophages	0.942285	0.946636	0.995475	0.979072	0.77748	1.001	0.588003	1	0.883036	TA33
TA33	TA33	DCs	TAMs	Havcr1	Cd300lb	Havcr1_Cd300lb	Havcr1_Cd300lb_DCs_Macrophages	0.891241	0.817285	0.827206	0.804299	0.6224	1.001	1.001	1	0.882403	TA33
TA33	TA33	TAMs	TAMs	Spp1	Itga9	Spp1_Itga9	Spp1_Itga9_Macrophages_Macrophages	0.99826	0.980278	0.873869	0.811652	0.459035	1.001	1.001	1	0.882177	TA33
TA33	TA33	TAMs	DCs	Apoe	Lrp8	Apoe_Lrp8	Apoe_Lrp8_Macrophages_DCs	0.976798	0.931555	0.600113	0.577206	0.745652	1.001	1.001	1	0.881748	TA33
TA33	TA33	TAMs	DCs	Siglece	Cd33	Siglece_Cd33	Siglece_Cd33_Macrophages_DCs	0.943155	0.942575	0.924491	0.891403	0.47708	0.958783	1.001	1	0.881279	TA33
TA33	TA33	TAMs	DCs	Siglece	Siglece	Siglece_Siglece	Siglece_Siglece_Macrophages_DCs	0.943155	0.942575	0.89621	0.918552	0.47708	0.958783	1.001	1	0.881185	TA33
TA33	TA33	DCs	CD4_Tcells	Cdh1	Itgb7	Cdh1_Itgb7	Cdh1_Itgb7_DCs_CD4_Tcells	0.942285	0.946636	0.712104	0.762726	0.602348	1.001	1.001	1	0.881037	TA33
TA33	TA33	DCs	DCs	Siglece	Nrp2	Siglece_Nrp2	Siglece_Nrp2_DCs_DCs	0.868619	0.896172	0.969174	0.902149	0.47708	1.001	0.988509	1	0.880774	TA33
TA33	TA33	TAMs	CD4_Tcells	Tgfbi	Itgav	Tgfbi_Itgav	Tgfbi_Itgav_Macrophages_CD4_Tcells	0.857309	0.921114	0.812217	0.716629	0.627491	1.001	1.001	1	0.880521	TA33
TA33	TA33	TAMs	CD4_Tcells	Tgm2	Itgb3	Tgm2_Itgb3	Tgm2_Itgb3_Macrophages_CD4_Tcells	0.860789	0.898492	0.820984	0.839367	0.571298	1.001	1.001	1	0.880519	TA33
TA33	TA33	TAMs	TAMs	Igf1	Itga6	Igf1_Itga6	Igf1_Itga6_Macrophages_Macrophages	0.972738	0.935035	0.994344	0.99491	0.360054	1.001	0.972174	1	0.88029	TA33
TA33	TA33	TAMs	CD8_Tcells	Thbs1	Cd36	Thbs1_Cd36	Thbs1_Cd36_Macrophages_CD8_Tcells	0.963457	0.846288	0.696833	0.641968	0.705462	1.001	1.001	1	0.880289	TA33
TA33	TA33	TAMs	DCs	Fn1	Itgb3	Fn1_Itgb3	Fn1_Itgb3_Macrophages_DCs	0.99942	0.99884	0.945984	0.882353	0.760272	1.001	0.606451	1	0.88017	TA33
TA33	TA33	TAMs	CD8_Tcells	Ccl3	Ccr8	Ccl3_Ccr8	Ccl3_Ccr8_Macrophages_CD8_Tcells	0.773782	0.691995	0.93948	0.885747	0.963945	1.001	0.668489	1	0.879823	TA33
TA33	TA33	CD4_Tcells	TAMs	AU040320	Siglece	AU040320_Siglece	AU040320_Siglece_CD4_Tcells_Macrophages	0.648492	0.62558	0.965498	0.966346	0.715212	1.001	0.958783	1	0.879659	TA33
TA33	TA33	TAMs	TAMs	Tgfbi	Itga5	Tgfbi_Itga5	Tgfbi_Itga5_Macrophages_Macrophages	0.857309	0.921114	0.757353	0.776584	0.617687	1.001	1.001	1	0.879311	TA33
TA33	TA33	TAMs	TAMs	Ccl24	Ccr2	Ccl24_Ccr2	Ccl24_Ccr2_Macrophages_Macrophages	1	0.971578	0.75	0.734729	0.545712	1.001	1.001	1	0.879311	TA33
TA33	TA33	DCs	TAMs	Lefty1	Acvr1b	Lefty1_Acvr1b	Lefty1_Acvr1b_DCs_Macrophages	0.819606	0.778422	0.670814	0.749434	0.76241	1.001	1.001	1	0.878925	TA33
TA33	TA33	TAMs	CD8_Tcells	Fn1	Itgb3	Fn1_Itgb3	Fn1_Itgb3_Macrophages_CD8_Tcells	0.99942	0.99884	0.89621	0.90724	0.688184	1.001	0.682928	1	0.878828	TA33
TA33	TA33	DCs	DCs	Siglece	Cd33	Siglece_Cd33	Siglece_Cd33_DCs_DCs	0.868619	0.896172	0.924491	0.891403	0.47708	1.001	1.001	1	0.878237	TA33
TA33	TA33	DCs	DCs	Siglece	Siglece	Siglece_Siglece	Siglece_Siglece_DCs_DCs	0.868619	0.896172	0.89621	0.918552	0.47708	1.001	1.001	1	0.878143	TA33
TA33	TA33	DCs	TAMs	Adam23	Itga5	Adam23_Itga5	Adam23_Itga5_DCs_Macrophages	0.856148	0.810905	0.757353	0.776584	0.665652	1.001	1.001	1	0.878024	TA33
TA33	TA33	TAMs	TAMs	F13a1	Itga9	F13a1_Itga9	F13a1_Itga9_Macrophages_Macrophages	0.955626	0.933295	0.873869	0.811652	0.478355	1.001	1.001	1	0.877929	TA33
TA33	TA33	DCs	CD4_Tcells	Adam23	Itgb3	Adam23_Itgb3	Adam23_Itgb3_DCs_CD4_Tcells	0.856148	0.810905	0.820984	0.839367	0.601621	1.001	1.001	1	0.877887	TA33
TA33	TA33	DCs	CD4_Tcells	Ccl17	Ccr8	Ccl17_Ccr8	Ccl17_Ccr8_DCs_CD4_Tcells	0.957657	0.857309	0.873303	0.829186	0.501234	1.001	1.001	1	0.876993	TA33
TA33	TA33	TAMs	TAMs	Adam15	Itga5	Adam15_Itga5	Adam15_Itga5_Macrophages_Macrophages	0.797564	0.910673	0.757353	0.776584	0.637956	1.001	1.001	1	0.87684	TA33
TA33	TA33	TAMs	CD8_Tcells	Thbs1	Itgb1	Thbs1_Itgb1	Thbs1_Itgb1_Macrophages_CD8_Tcells	0.963457	0.846288	0.604072	0.692873	0.705462	1.001	1.001	1	0.876801	TA33
TA33	TA33	TAMs	CD4_Tcells	Pf4	Cxcr3	Pf4_Cxcr3	Pf4_Cxcr3_Macrophages_CD4_Tcells	0.9942	0.968677	0.48586	0.487557	0.803447	1.001	0.987292	1	0.876648	TA33
TA33	TA33	TAMs	DCs	Ccl9	Ccr1	Ccl9_Ccr1	Ccl9_Ccr1_Macrophages_DCs	0.966067	0.989559	0.881787	0.84276	0.667784	1.001	0.749992	1	0.876477	TA33
TA33	TA33	CD4_Tcells	DCs	Tnfsf11	Tnfrsf11a	Tnfsf11_Tnfrsf11a	Tnfsf11_Tnfrsf11a_CD4_Tcells_DCs	0.831787	0.772042	0.629525	0.630656	0.841324	1.001	0.984024	1	0.876392	TA33
TA33	TA33	TAMs	TAMs	Tgfb1	Itgav	Tgfb1_Itgav	Tgfb1_Itgav_Macrophages_Macrophages	0.841937	0.946056	0.888575	0.983032	1.001	1.001	0.421058	1	0.875476	TA33
TA33	TA33	TAMs	CD4_Tcells	Col4a1	Itgav	Col4a1_Itgav	Col4a1_Itgav_Macrophages_CD4_Tcells	0.952146	0.892111	0.812217	0.716629	0.562334	1.001	1.001	1	0.875148	TA33
TA33	TA33	DCs	CD4_Tcells	Cd200	Cd200r1	Cd200_Cd200r1	Cd200_Cd200r1_DCs_CD4_Tcells	0.843968	0.839327	0.7681	0.709276	0.667772	1.001	1.001	1	0.875018	TA33
TA33	TA33	TAMs	CD4_Tcells	Ccl3	Ccr4	Ccl3_Ccr4	Ccl3_Ccr4_Macrophages_CD4_Tcells	0.773782	0.691995	0.859729	0.691742	0.738822	1.001	1.001	1	0.874908	TA33
TA33	TA33	TAMs	CD4_Tcells	Adam15	Itgb3	Adam15_Itgb3	Adam15_Itgb3_Macrophages_CD4_Tcells	0.797564	0.910673	0.820984	0.839367	0.562655	1.001	1.001	1	0.874825	TA33
TA33	TA33	CD4_Tcells	CD4_Tcells	Cd55	Cr1l	Cd55_Cr1l	Cd55_Cr1l_CD4_Tcells_CD4_Tcells	0.897912	0.854408	0.539876	0.540158	0.829847	1.001	1.001	1	0.874671	TA33
TA33	TA33	TAMs	CD4_Tcells	Spp1	S1pr1	Spp1_S1pr1	Spp1_S1pr1_Macrophages_CD4_Tcells	0.99826	0.980278	0.745475	0.649038	0.554962	1.001	1.001	1	0.873915	TA33
TA33	TA33	TAMs	DCs	Fn1	Itgb1	Fn1_Itgb1	Fn1_Itgb1_Macrophages_DCs	0.99942	0.99884	0.783371	0.894796	0.760272	1.001	0.643599	1	0.873847	TA33
TA33	TA33	TAMs	TAMs	Lrpap1	Lrp1	Lrpap1_Lrp1	Lrpap1_Lrp1_Macrophages_Macrophages	0.706787	0.766241	0.875	0.917704	0.606044	1.001	1.001	1	0.873485	TA33
TA33	TA33	TAMs	TAMs	Hsp90b1	Lrp1	Hsp90b1_Lrp1	Hsp90b1_Lrp1_Macrophages_Macrophages	0.75319	0.845418	0.875	0.917704	0.733462	0.809636	1.001	1	0.873292	TA33
TA33	TA33	DCs	DCs	L1cam	Fgfr1	L1cam_Fgfr1	L1cam_Fgfr1_DCs_DCs	0.718968	0.684455	0.943156	0.878959	0.623506	1.001	1.001	1	0.873046	TA33
TA33	TA33	TAMs	DCs	Thbs1	Sdc4	Thbs1_Sdc4	Thbs1_Sdc4_Macrophages_DCs	0.963457	0.846288	0.790158	0.746606	0.727811	1.001	0.833346	1	0.872569	TA33
TA33	TA33	DCs	CD4_Tcells	Cdh1	Klrg1	Cdh1_Klrg1	Cdh1_Klrg1_DCs_CD4_Tcells	0.942285	0.946636	0.722568	0.650452	0.602348	1.001	1.001	1	0.872553	TA33
TA33	TA33	DCs	TAMs	Fn1	Sdc1	Fn1_Sdc1	Fn1_Sdc1_DCs_Macrophages	0.991299	0.966937	0.990385	0.986991	0.810009	0.454219	1.001	1	0.872172	TA33
TA33	TA33	DCs	CD4_Tcells	L1cam	Itgb3	L1cam_Itgb3	L1cam_Itgb3_DCs_CD4_Tcells	0.718968	0.684455	0.820984	0.839367	0.698878	1.001	1.001	1	0.872127	TA33
TA33	TA33	DCs	CD4_Tcells	Ccl22	Ccr4	Ccl22_Ccr4	Ccl22_Ccr4_DCs_CD4_Tcells	0.944026	0.906032	0.859729	0.691742	0.529259	1.001	1.001	1	0.872004	TA33
TA33	TA33	TAMs	TAMs	Vegfa	Nrp2	Vegfa_Nrp2	Vegfa_Nrp2_Macrophages_Macrophages	0.928944	0.780742	0.556844	0.537896	0.827586	1.001	1.001	1	0.871966	TA33
TA33	TA33	CD8_Tcells	TAMs	Psap	Lrp1	Psap_Lrp1	Psap_Lrp1_CD8_Tcells_Macrophages	0.828886	0.850348	0.875	0.917704	0.72144	0.771384	1.001	1	0.871632	TA33
TA33	TA33	TAMs	CD4_Tcells	Tgfbi	Itga6	Tgfbi_Itga6	Tgfbi_Itga6_Macrophages_CD4_Tcells	0.857309	0.921114	0.757919	0.66233	0.627491	1.001	1.001	1	0.871471	TA33
TA33	TA33	TAMs	DCs	Spp1	Itga5	Spp1_Itga5	Spp1_Itga5_Macrophages_DCs	0.99826	0.980278	0.829186	0.847568	0.635598	1.001	0.76401	1	0.871376	TA33
TA33	TA33	TAMs	TAMs	Cd44	Epcam	Cd44_Epcam	Cd44_Epcam_Macrophages_Macrophages	0.864849	0.932135	0.992081	0.982466	0.66463	1.001	0.676178	1	0.871262	TA33
TA33	TA33	TAMs	TAMs	C1qb	Lrp1	C1qb_Lrp1	C1qb_Lrp1_Macrophages_Macrophages	0.692575	0.63051	0.875	0.917704	0.666908	1.001	1.001	1	0.871134	TA33
TA33	TA33	TAMs	DCs	C1qa	Cd33	C1qa_Cd33	C1qa_Cd33_Macrophages_DCs	0.759861	0.666763	0.924491	0.891403	0.60262	1.001	1.001	1	0.87098	TA33
TA33	TA33	TAMs	TAMs	Cd9	Igsf8	Cd9_Igsf8	Cd9_Igsf8_Macrophages_Macrophages	0.974188	0.99536	0.695136	0.738971	0.656879	1.001	0.865241	1	0.870825	TA33
TA33	TA33	TAMs	CD4_Tcells	Thbs1	Itga6	Thbs1_Itga6	Thbs1_Itga6_Macrophages_CD4_Tcells	0.963457	0.846288	0.757919	0.66233	0.607714	1.001	1.001	1	0.870785	TA33
TA33	TA33	TAMs	TAMs	Tgm2	Sdc4	Tgm2_Sdc4	Tgm2_Sdc4_Macrophages_Macrophages	0.860789	0.898492	0.9194	0.950792	0.403361	1.001	1.001	1	0.870016	TA33
TA33	TA33	TAMs	CD8_Tcells	Spp1	Itgb1	Spp1_Itgb1	Spp1_Itgb1_Macrophages_CD8_Tcells	0.99826	0.980278	0.604072	0.692873	0.579375	1.001	1.001	1	0.869853	TA33
TA33	TA33	DCs	DCs	Timd4	Siglece	Timd4_Siglece	Timd4_Siglece_DCs_DCs	0.604408	0.558005	0.89621	0.918552	0.727357	1.001	1.001	1	0.869657	TA33
TA33	TA33	TAMs	TAMs	Spp1	Itga5	Spp1_Itga5	Spp1_Itga5_Macrophages_Macrophages	0.99826	0.980278	0.757353	0.776584	0.459035	1.001	1.001	1	0.869545	TA33
TA33	TA33	TAMs	TAMs	Siglece	Il4ra	Siglece_Il4ra	Siglece_Il4ra_Macrophages_Macrophages	0.943155	0.942575	0.688631	0.717195	0.610657	0.958783	1.001	1	0.86937	TA33
TA33	TA33	DCs	TAMs	Pros1	Mertk	Pros1_Mertk	Pros1_Mertk_DCs_Macrophages	0.87355	0.882251	0.733597	0.667421	0.635757	1.001	1.001	1	0.869361	TA33
TA33	TA33	DCs	CD8_Tcells	Ccl22	Dpp4	Ccl22_Dpp4	Ccl22_Dpp4_DCs_CD8_Tcells	0.944026	0.906032	0.901584	0.953054	0.56001	1.001	0.801964	1	0.86922	TA33
TA33	TA33	TAMs	DCs	Osm	Lifr	Osm_Lifr	Osm_Lifr_Macrophages_DCs	0.883991	0.792053	0.795532	0.767251	0.59074	1.001	1.001	1	0.868692	TA33
TA33	TA33	TAMs	DCs	Apoe	Ldlr	Apoe_Ldlr	Apoe_Ldlr_Macrophages_DCs	0.976798	0.931555	0.616799	0.570701	0.745652	1.001	0.915827	1	0.868401	TA33
TA33	TA33	TAMs	CD8_Tcells	Tgfbi	Itgb1	Tgfbi_Itgb1	Tgfbi_Itgb1_Macrophages_CD8_Tcells	0.857309	0.921114	0.604072	0.692873	0.668928	1.001	1.001	1	0.868102	TA33
TA33	TA33	TAMs	TAMs	Cd79b	Cd244a	Cd79b_Cd244a	Cd79b_Cd244a_Macrophages_Macrophages	0.845128	0.867749	0.856335	0.877262	0.615975	0.886156	0.981051	1	0.867737	TA33
TA33	TA33	TAMs	TAMs	Il1a	Il1rap	Il1a_Il1rap	Il1a_Il1rap_Macrophages_Macrophages	0.847448	0.825116	0.921097	0.917704	0.48938	1.001	0.956434	1	0.867083	TA33
TA33	TA33	DCs	DCs	Cd200	Cd200r1	Cd200_Cd200r1	Cd200_Cd200r1_DCs_DCs	0.843968	0.839327	0.929299	0.968891	0.602393	1.001	0.807214	1	0.866892	TA33
TA33	TA33	DCs	TAMs	Siglece	Il4ra	Siglece_Il4ra	Siglece_Il4ra_DCs_Macrophages	0.868619	0.896172	0.688631	0.717195	0.610657	1.001	1.001	1	0.866328	TA33
TA33	TA33	CD4_Tcells	DCs	AU040320	Siglece	AU040320_Siglece	AU040320_Siglece_CD4_Tcells_DCs	0.648492	0.62558	0.89621	0.918552	0.650165	1.001	1.001	1	0.866097	TA33
TA33	TA33	TAMs	CD8_Tcells	Thbs1	Itgb3	Thbs1_Itgb3	Thbs1_Itgb3_Macrophages_CD8_Tcells	0.963457	0.846288	0.89621	0.90724	0.705462	1.001	0.682928	1	0.865998	TA33
TA33	TA33	TAMs	DCs	Cd14	Plxnd1	Cd14_Plxnd1	Cd14_Plxnd1_Macrophages_DCs	0.893271	0.813805	0.853507	0.859163	0.542754	1.001	0.94228	1	0.865984	TA33
TA33	TA33	TAMs	DCs	Ccl6	Ccr1	Ccl6_Ccr1	Ccl6_Ccr1_Macrophages_DCs	0.87819	0.941995	0.881787	0.84276	0.671658	1.001	0.749992	1	0.865836	TA33
TA33	TA33	DCs	DCs	Timd4	Havcr1	Timd4_Havcr1	Timd4_Havcr1_DCs_DCs	0.604408	0.558005	0.9194	0.847568	0.727357	1.001	1.001	1	0.865675	TA33
TA33	TA33	TAMs	CD4_Tcells	Siglece	Cd320	Siglece_Cd320	Siglece_Cd320_Macrophages_CD4_Tcells	0.943155	0.942575	0.781391	0.712104	0.541087	0.958783	1.001	1	0.865081	TA33
TA33	TA33	CD4_Tcells	TAMs	L1cam	Cd9	L1cam_Cd9	L1cam_Cd9_CD4_Tcells_Macrophages	0.531323	0.521462	0.986991	0.997172	0.670583	1.00002	1.001	1	0.865012	TA33
TA33	TA33	DCs	CD4_Tcells	Ccl17	Ccr4	Ccl17_Ccr4	Ccl17_Ccr4_DCs_CD4_Tcells	0.957657	0.857309	0.859729	0.691742	0.501234	1.001	1.001	1	0.864409	TA33
TA33	TA33	CD4_Tcells	TAMs	Cd96	Pvr	Cd96_Pvr	Cd96_Pvr_CD4_Tcells_Macrophages	0.696636	0.671694	0.816176	0.763575	0.709229	1.001	1.001	1	0.864212	TA33
TA33	TA33	TAMs	CD4_Tcells	Pvr	Cd96	Pvr_Cd96	Pvr_Cd96_Macrophages_CD4_Tcells	0.779872	0.736369	0.714084	0.691742	0.719719	1.001	1.001	1	0.863792	TA33
TA33	TA33	CD4_Tcells	TAMs	Tnfsf11	Tnfrsf11a	Tnfsf11_Tnfrsf11a	Tnfsf11_Tnfrsf11a_CD4_Tcells_Macrophages	0.831787	0.772042	0.795532	0.870192	0.544382	1.001	1.001	1	0.863526	TA33
TA33	TA33	CD4_Tcells	CD4_Tcells	Tnfsf8	Tnfrsf8	Tnfsf8_Tnfrsf8	Tnfsf8_Tnfrsf8_CD4_Tcells_CD4_Tcells	0.658063	0.569606	0.946833	0.851527	0.665995	1.001	1.001	1	0.863501	TA33
TA33	TA33	TAMs	TAMs	Clu	Trem2	Clu_Trem2	Clu_Trem2_Macrophages_Macrophages	0.830626	0.805104	0.987557	0.931561	0.703064	0.699116	1.001	1	0.863434	TA33
TA33	TA33	TAMs	CD8_Tcells	Cd9	Kit	Cd9_Kit	Cd9_Kit_Macrophages_CD8_Tcells	0.974188	0.99536	0.914593	0.932127	0.344524	1.001	0.924726	1	0.863064	TA33
TA33	TA33	TAMs	DCs	Thbs1	Cd47	Thbs1_Cd47	Thbs1_Cd47_Macrophages_DCs	0.963457	0.846288	0.526018	0.556561	0.727811	1.001	1.001	1	0.862662	TA33
TA33	TA33	DCs	DCs	Cd7	Adam15	Cd7_Adam15	Cd7_Adam15_DCs_DCs	0.919084	0.991299	0.868495	0.838235	0.69738	0.94401	0.725458	1	0.862567	TA33
TA33	TA33	DCs	CD4_Tcells	Siglece	Cd320	Siglece_Cd320	Siglece_Cd320_DCs_CD4_Tcells	0.868619	0.896172	0.781391	0.712104	0.541087	1.001	1.001	1	0.862038	TA33
TA33	TA33	TAMs	CD8_Tcells	Fn1	Itgb7	Fn1_Itgb7	Fn1_Itgb7_Macrophages_CD8_Tcells	0.99942	0.99884	0.689762	0.815045	0.688184	1.001	0.730413	1	0.861855	TA33
TA33	TA33	DCs	TAMs	Fn1	Cd44	Fn1_Cd44	Fn1_Cd44_DCs_Macrophages	0.991299	0.966937	0.891968	0.956448	0.810009	0.454219	1.001	1	0.861426	TA33
TA33	TA33	CD4_Tcells	TAMs	Cd320	Siglece	Cd320_Siglece	Cd320_Siglece_CD4_Tcells_Macrophages	0.7471	0.693735	0.965498	0.966346	0.522431	1.001	0.958783	1	0.861426	TA33
TA33	TA33	TAMs	CD4_Tcells	Trf	Tfrc	Trf_Tfrc	Trf_Tfrc_Macrophages_CD4_Tcells	0.974188	0.965777	0.769796	0.697964	0.55838	1.001	0.904635	1	0.861313	TA33
TA33	TA33	DCs	CD4_Tcells	L1cam	Itgav	L1cam_Itgav	L1cam_Itgav_DCs_CD4_Tcells	0.718968	0.684455	0.812217	0.716629	0.698878	1.001	1.001	1	0.861169	TA33
TA33	TA33	TAMs	TAMs	Fn1	Itgav	Fn1_Itgav	Fn1_Itgav_Macrophages_Macrophages	0.99942	0.99884	0.888575	0.983032	0.810009	1.001	0.421058	1	0.861167	TA33
TA33	TA33	TAMs	TAMs	Cd244a	Cd79b	Cd244a_Cd79b	Cd244a_Cd79b_Macrophages_Macrophages	0.817285	0.851218	0.878959	0.891968	0.579829	0.981051	0.886156	1	0.861125	TA33
TA33	TA33	TAMs	DCs	Tgfb1	Tgfbr1	Tgfb1_Tgfbr1	Tgfb1_Tgfbr1_Macrophages_DCs	0.841937	0.946056	0.703337	0.695419	1.001	1.001	0.570106	1	0.860913	TA33
TA33	TA33	TAMs	CD4_Tcells	Vegfa	Nrp1	Vegfa_Nrp1	Vegfa_Nrp1_Macrophages_CD4_Tcells	0.928944	0.780742	0.738971	0.77319	0.551562	1.001	1.001	1	0.860748	TA33
TA33	TA33	TAMs	TAMs	Adam10	Cd44	Adam10_Cd44	Adam10_Cd44_Macrophages_Macrophages	0.734629	0.843097	0.891968	0.956448	0.44543	1.001	1.001	1	0.860084	TA33
TA33	TA33	TAMs	CD4_Tcells	Adam10	Tspan14	Adam10_Tspan14	Adam10_Tspan14_Macrophages_CD4_Tcells	0.734629	0.843097	0.775452	0.762726	0.598876	1.001	1.001	1	0.859805	TA33
TA33	TA33	DCs	CD4_Tcells	L1cam	Nrp1	L1cam_Nrp1	L1cam_Nrp1_DCs_CD4_Tcells	0.718968	0.684455	0.738971	0.77319	0.698878	1.001	1.001	1	0.859778	TA33
TA33	TA33	TAMs	CD4_Tcells	Fn1	Cd44	Fn1_Cd44	Fn1_Cd44_Macrophages_CD4_Tcells	0.99942	0.99884	0.830034	0.854638	0.760113	1.001	0.555816	1	0.859733	TA33
TA33	TA33	TAMs	DCs	Tgfbi	Itga5	Tgfbi_Itga5	Tgfbi_Itga5_Macrophages_DCs	0.857309	0.921114	0.829186	0.847568	0.663985	1.001	0.76401	1	0.85943	TA33
TA33	TA33	TAMs	TAMs	Cxcl14	Cxcr4	Cxcl14_Cxcr4	Cxcl14_Cxcr4_Macrophages_Macrophages	0.99768	0.986659	0.782523	0.785916	0.377787	1.001	1.001	1	0.859363	TA33
TA33	TA33	TAMs	DCs	Pf4	Cxcr3	Pf4_Cxcr3	Pf4_Cxcr3_Macrophages_DCs	0.9942	0.968677	0.748303	0.719457	0.903314	1.001	0.535383	1	0.859169	TA33
TA33	TA33	DCs	CD8_Tcells	Col27a1	Itgb1	Col27a1_Itgb1	Col27a1_Itgb1_DCs_CD8_Tcells	0.896172	0.846868	0.604072	0.692873	0.632783	1.001	1.001	1	0.859129	TA33
TA33	TA33	TAMs	DCs	Thbs1	Itgb3	Thbs1_Itgb3	Thbs1_Itgb3_Macrophages_DCs	0.963457	0.846288	0.945984	0.882353	0.727811	1.001	0.606451	1	0.859051	TA33
TA33	TA33	TAMs	CD8_Tcells	Spp1	Itgb3	Spp1_Itgb3	Spp1_Itgb3_Macrophages_CD8_Tcells	0.99826	0.980278	0.89621	0.90724	0.579375	1.001	0.682928	1	0.85905	TA33
TA33	TA33	CD4_Tcells	TAMs	Rps19	C5ar1	Rps19_C5ar1	Rps19_C5ar1_CD4_Tcells_Macrophages	0.518561	0.524942	0.969174	0.937783	0.847455	0.828729	1.001	1	0.858736	TA33
TA33	TA33	DCs	DCs	Havcr1	Timd4	Havcr1_Timd4	Havcr1_Timd4_DCs_DCs	0.891241	0.817285	0.605204	0.552602	0.717019	1.001	1.001	1	0.858697	TA33
TA33	TA33	CD4_Tcells	TAMs	Cd55	Adgre5	Cd55_Adgre5	Cd55_Adgre5_CD4_Tcells_Macrophages	0.897912	0.854408	0.533937	0.548643	0.732219	1.001	1.001	1	0.858611	TA33
TA33	TA33	DCs	DCs	Cfh	Sell	Cfh_Sell	Cfh_Sell_DCs_DCs	0.827726	0.822506	0.609729	0.645362	0.878534	0.856795	0.962589	1	0.85843	TA33
TA33	TA33	TAMs	DCs	Apoc2	Ldlr	Apoc2_Ldlr	Apoc2_Ldlr_Macrophages_DCs	0.962297	0.949536	0.616799	0.570701	0.680579	1.001	0.915827	1	0.857846	TA33
TA33	TA33	DCs	TAMs	Mmp14	Sdc1	Mmp14_Sdc1	Mmp14_Sdc1_DCs_Macrophages	0.728538	0.779002	0.990385	0.986991	0.7897	0.613381	1.001	1	0.857757	TA33
TA33	TA33	TAMs	DCs	Spp1	Itgb3	Spp1_Itgb3	Spp1_Itgb3_Macrophages_DCs	0.99826	0.980278	0.945984	0.882353	0.635598	1.001	0.606451	1	0.857748	TA33
TA33	TA33	DCs	CD8_Tcells	Eng	Acvrl1	Eng_Acvrl1	Eng_Acvrl1_DCs_CD8_Tcells	0.598318	0.587587	0.904695	0.826923	0.914056	0.90431	0.86882	1	0.857658	TA33
TA33	TA33	TAMs	CD8_Tcells	Tgfbi	Itgb3	Tgfbi_Itgb3	Tgfbi_Itgb3_Macrophages_CD8_Tcells	0.857309	0.921114	0.89621	0.90724	0.668928	1.001	0.682928	1	0.857299	TA33
TA33	TA33	TAMs	DCs	Trf	Tfrc	Trf_Tfrc	Trf_Tfrc_Macrophages_DCs	0.974188	0.965777	0.694005	0.664876	0.491312	1.001	1.001	1	0.857123	TA33
TA33	TA33	TAMs	CD8_Tcells	Pvr	Cd96	Pvr_Cd96	Pvr_Cd96_Macrophages_CD8_Tcells	0.779872	0.736369	0.683541	0.708145	0.750063	1.001	0.936774	1	0.856967	TA33
TA33	TA33	TAMs	CD8_Tcells	Pf4	Ldlr	Pf4_Ldlr	Pf4_Ldlr_Macrophages_CD8_Tcells	0.9942	0.968677	0.921097	0.921946	0.735205	1.001	0.502446	1	0.856935	TA33
TA33	TA33	DCs	TAMs	L1cam	Itga5	L1cam_Itga5	L1cam_Itga5_DCs_Macrophages	0.718968	0.684455	0.757353	0.776584	0.670583	1.001	1.001	1	0.856877	TA33
TA33	TA33	DCs	CD4_Tcells	L1cam	Itgb7	L1cam_Itgb7	L1cam_Itgb7_DCs_CD4_Tcells	0.718968	0.684455	0.712104	0.762726	0.698878	1.001	1.001	1	0.856667	TA33
TA33	TA33	TAMs	DCs	Apoe	Lrp1	Apoe_Lrp1	Apoe_Lrp1_Macrophages_DCs	0.976798	0.931555	0.859163	0.863688	0.745652	1.001	0.574855	1	0.856185	TA33
TA33	TA33	DCs	TAMs	Ccl9	Ccr1	Ccl9_Ccr1	Ccl9_Ccr1_DCs_Macrophages	0.928944	0.911253	0.887726	0.897624	0.647043	0.672992	1.001	1	0.855635	TA33
TA33	TA33	DCs	TAMs	Wnt11	Fzd7	Wnt11_Fzd7	Wnt11_Fzd7_DCs_Macrophages	0.969548	0.897622	0.943156	0.906674	0.605052	1.001	1.001	0.666667	0.85537	TA33
TA33	TA33	TAMs	DCs	Tyrobp	Klrd1	Tyrobp_Klrd1	Tyrobp_Klrd1_Macrophages_DCs	0.479408	0.443735	0.966346	0.974548	0.704389	0.99423	1.001	1	0.855273	TA33
TA33	TA33	CD4_Tcells	DCs	Slamf6	Havcr1	Slamf6_Havcr1	Slamf6_Havcr1_CD4_Tcells_DCs	0.61978	0.561195	0.9194	0.847568	0.65476	1.001	1.001	1	0.855122	TA33
TA33	TA33	DCs	DCs	Lefty1	Acvr2a	Lefty1_Acvr2a	Lefty1_Acvr2a_DCs_DCs	0.819606	0.778422	0.643665	0.63914	0.687785	1.001	1.001	1	0.855034	TA33
TA33	TA33	TAMs	CD4_Tcells	Fn1	Itga4	Fn1_Itga4	Fn1_Itga4_Macrophages_CD4_Tcells	0.99942	0.99884	0.586821	0.610294	0.760113	1.001	0.769022	1	0.854637	TA33
TA33	TA33	TAMs	TAMs	Tgm2	Itga9	Tgm2_Itga9	Tgm2_Itga9_Macrophages_Macrophages	0.860789	0.898492	0.873869	0.811652	0.403361	1.001	1.001	1	0.854627	TA33
TA33	TA33	TAMs	CD8_Tcells	Apoc2	Ldlr	Apoc2_Ldlr	Apoc2_Ldlr_Macrophages_CD8_Tcells	0.962297	0.949536	0.921097	0.921946	0.741821	1.001	0.502446	1	0.853784	TA33
TA33	TA33	DCs	CD4_Tcells	Fn1	Itgb8	Fn1_Itgb8	Fn1_Itgb8_DCs_CD4_Tcells	0.991299	0.966937	0.924491	0.925905	0.760113	0.454219	1.001	1	0.853275	TA33
TA33	TA33	TAMs	TAMs	Cdh1	Igf1r	Cdh1_Igf1r	Cdh1_Igf1r_Macrophages_Macrophages	0.982889	0.965197	0.988688	0.92138	0.77748	0.588003	0.824243	1	0.853134	TA33
TA33	TA33	DCs	DCs	Cdh1	Ptprf	Cdh1_Ptprf	Cdh1_Ptprf_DCs_DCs	0.942285	0.946636	0.650735	0.574661	0.558865	1.001	1.001	1	0.853004	TA33
TA33	TA33	TAMs	DCs	Thbs1	Itgb1	Thbs1_Itgb1	Thbs1_Itgb1_Macrophages_DCs	0.963457	0.846288	0.783371	0.894796	0.727811	1.001	0.643599	1	0.852728	TA33
TA33	TA33	CD8_Tcells	TAMs	Cd96	Pvr	Cd96_Pvr	Cd96_Pvr_CD8_Tcells_Macrophages	0.670824	0.687355	0.816176	0.763575	0.709229	0.936774	1.001	1	0.852661	TA33
TA33	TA33	TAMs	DCs	Cd9	Kit	Cd9_Kit	Cd9_Kit_Macrophages_DCs	0.974188	0.99536	0.512726	0.515837	0.614838	1.001	1.001	1	0.852649	TA33
TA33	TA33	DCs	DCs	Mmp14	Ddr1	Mmp14_Ddr1	Mmp14_Ddr1_DCs_DCs	0.728538	0.779002	0.963801	0.993213	0.768113	0.613381	1.001	1	0.852462	TA33
TA33	TA33	TAMs	DCs	Vcan	Sell	Vcan_Sell	Vcan_Sell_Macrophages_DCs	0.859339	0.770302	0.609729	0.645362	0.706314	1.001	0.962589	1	0.852045	TA33
TA33	TA33	CD4_Tcells	TAMs	Copa	P2ry6	Copa_P2ry6	Copa_P2ry6_CD4_Tcells_Macrophages	0.510441	0.511601	0.927602	0.940045	0.664924	1.001	1.001	1	0.851961	TA33
TA33	TA33	TAMs	CD8_Tcells	Tgm2	Itgb1	Tgm2_Itgb1	Tgm2_Itgb1_Macrophages_CD8_Tcells	0.860789	0.898492	0.604072	0.692873	0.579496	1.001	1.001	1	0.851602	TA33
TA33	TA33	DCs	CD4_Tcells	Ccl22	Ccr7	Ccl22_Ccr7	Ccl22_Ccr7_DCs_CD4_Tcells	0.944026	0.906032	0.877545	0.820701	0.529259	1.001	0.804371	1	0.851464	TA33
TA33	TA33	TAMs	DCs	Spp1	Itgb1	Spp1_Itgb1	Spp1_Itgb1_Macrophages_DCs	0.99826	0.980278	0.783371	0.894796	0.635598	1.001	0.643599	1	0.851425	TA33
TA33	TA33	TAMs	CD4_Tcells	Cdh1	Itgae	Cdh1_Itgae	Cdh1_Itgae_Macrophages_CD4_Tcells	0.982889	0.965197	0.959276	0.926471	0.602348	0.588003	1.001	1	0.851378	TA33
TA33	TA33	CD4_Tcells	CD8_Tcells	Adam12	Itgb1	Adam12_Itgb1	Adam12_Itgb1_CD4_Tcells_CD8_Tcells	0.930104	0.75116	0.604072	0.692873	0.615943	1.001	1.001	1	0.851175	TA33
TA33	TA33	TAMs	DCs	Col4a1	Itgb1	Col4a1_Itgb1	Col4a1_Itgb1_Macrophages_DCs	0.952146	0.892111	0.783371	0.894796	0.701123	1.001	0.643599	1	0.851156	TA33
TA33	TA33	TAMs	TAMs	Hgf	Sdc1	Hgf_Sdc1	Hgf_Sdc1_Macrophages_Macrophages	0.594258	0.551624	0.990385	0.986991	0.542305	1.001	1.001	1	0.850989	TA33
TA33	TA33	TAMs	DCs	Lgals3	Anxa2	Lgals3_Anxa2	Lgals3_Anxa2_Macrophages_DCs	0.542343	0.577726	0.753111	0.929864	0.701301	1.001	1.001	1	0.850804	TA33
TA33	TA33	TAMs	CD8_Tcells	Tgfb1	Itgav	Tgfb1_Itgav	Tgfb1_Itgav_Macrophages_CD8_Tcells	0.841937	0.946056	0.736425	0.662896	1.001	1.001	0.508986	1	0.850774	TA33
TA33	TA33	CD4_Tcells	TAMs	Pdcd1lg2	Tnfrsf11a	Pdcd1lg2_Tnfrsf11a	Pdcd1lg2_Tnfrsf11a_CD4_Tcells_Macrophages	0.711717	0.718677	0.795532	0.870192	0.552945	1.001	1.001	1	0.850501	TA33
TA33	TA33	TAMs	TAMs	Fn1	Plaur	Fn1_Plaur	Fn1_Plaur_Macrophages_Macrophages	0.99942	0.99884	0.295532	0.382636	0.810009	1.001	0.949134	1	0.849726	TA33
TA33	TA33	TAMs	TAMs	Cd9	Cd36	Cd9_Cd36	Cd9_Cd36_Macrophages_Macrophages	0.974188	0.99536	0.894796	0.832579	0.656879	1.001	0.924592	0.666667	0.8496	TA33
TA33	TA33	DCs	DCs	Cdh1	Igf1r	Cdh1_Igf1r	Cdh1_Igf1r_DCs_DCs	0.942285	0.946636	0.932692	0.90526	0.558865	1.001	0.673015	1	0.849386	TA33
TA33	TA33	TAMs	CD4_Tcells	Igf1	Igf1r	Igf1_Igf1r	Igf1_Igf1r_Macrophages_CD4_Tcells	0.972738	0.935035	0.917704	0.818439	0.271377	1.001	1.001	1	0.849222	TA33
TA33	TA33	DCs	TAMs	Cd79b	Cd244a	Cd79b_Cd244a	Cd79b_Cd244a_DCs_Macrophages	0.641531	0.618039	0.856335	0.877262	0.615975	1.001	0.981051	1	0.849102	TA33
TA33	TA33	TAMs	TAMs	Igf1	Igf1r	Igf1_Igf1r	Igf1_Igf1r_Macrophages_Macrophages	0.972738	0.935035	0.988688	0.92138	0.360054	1.001	0.824243	1	0.849036	TA33
TA33	TA33	TAMs	DCs	Tgm2	Sdc4	Tgm2_Sdc4	Tgm2_Sdc4_Macrophages_DCs	0.860789	0.898492	0.790158	0.746606	0.610552	1.001	0.833346	1	0.84882	TA33
TA33	TA33	TAMs	CD4_Tcells	Thbs1	Sdc1	Thbs1_Sdc1	Thbs1_Sdc1_Macrophages_CD4_Tcells	0.963457	0.846288	0.981335	0.892534	0.607714	1.001	0.974932	0.666667	0.848687	TA33
TA33	TA33	TAMs	CD4_Tcells	Siglece	AU040320	Siglece_AU040320	Siglece_AU040320_Macrophages_CD4_Tcells	0.943155	0.942575	0.654129	0.637443	0.541087	0.958783	1.001	1	0.848254	TA33
TA33	TA33	TAMs	DCs	Cdh1	Cdh1	Cdh1_Cdh1	Cdh1_Cdh1_Macrophages_DCs	0.982889	0.965197	0.964932	0.970023	0.558865	0.588003	1.001	1	0.848231	TA33
TA33	TA33	DCs	TAMs	Tspan3	Adam10	Tspan3_Adam10	Tspan3_Adam10_DCs_Macrophages	0.700696	0.703016	0.763857	0.869344	0.567564	1.001	1.001	1	0.848003	TA33
TA33	TA33	TAMs	CD8_Tcells	Vcan	Itgb1	Vcan_Itgb1	Vcan_Itgb1_Macrophages_CD8_Tcells	0.859339	0.770302	0.604072	0.692873	0.622073	1.001	1.001	1	0.847894	TA33
TA33	TA33	DCs	TAMs	Fn1	Itga9	Fn1_Itga9	Fn1_Itga9_DCs_Macrophages	0.991299	0.966937	0.873869	0.811652	0.810009	0.454219	1.001	1	0.847851	TA33
TA33	TA33	TAMs	CD4_Tcells	Tgfb1	Tgfbr1	Tgfb1_Tgfbr1	Tgfb1_Tgfbr1_Macrophages_CD4_Tcells	0.841937	0.946056	0.822398	0.773756	1.001	1.001	0.392786	1	0.84781	TA33
TA33	TA33	CD4_Tcells	TAMs	Lin7c	Abca1	Lin7c_Abca1	Lin7c_Abca1_CD4_Tcells_Macrophages	0.49768	0.49768	0.94457	0.883484	0.688534	0.984668	1.001	1	0.847652	TA33
TA33	TA33	TAMs	TAMs	Apoe	Lrp5	Apoe_Lrp5	Apoe_Lrp5_Macrophages_Macrophages	0.976798	0.931555	0.432975	0.419966	0.750238	1.001	0.953987	1	0.847645	TA33
TA33	TA33	TAMs	DCs	Ccl3	Ccr1	Ccl3_Ccr1	Ccl3_Ccr1_Macrophages_DCs	0.773782	0.691995	0.881787	0.84276	0.739318	1.001	0.749992	1	0.847579	TA33
TA33	TA33	CD4_Tcells	CD4_Tcells	Adam12	Sdc4	Adam12_Sdc4	Adam12_Sdc4_CD4_Tcells_CD4_Tcells	0.930104	0.75116	0.870475	0.826357	0.704883	1.001	0.690388	1	0.847553	TA33
TA33	TA33	DCs	TAMs	Lefty1	Acvr2a	Lefty1_Acvr2a	Lefty1_Acvr2a_DCs_Macrophages	0.819606	0.778422	0.541855	0.545532	0.76241	1.001	0.976902	1	0.84717	TA33
TA33	TA33	DCs	DCs	Cfh	Itgam	Cfh_Itgam	Cfh_Itgam_DCs_DCs	0.827726	0.822506	0.848416	0.794118	0.878534	0.856795	0.701232	1	0.847158	TA33
TA33	TA33	TAMs	CD8_Tcells	Col4a1	Itgb1	Col4a1_Itgb1	Col4a1_Itgb1_Macrophages_CD8_Tcells	0.952146	0.892111	0.604072	0.692873	0.509882	1.001	1.001	1	0.847081	TA33
TA33	TA33	CD4_Tcells	TAMs	Mfge8	Itgb5	Mfge8_Itgb5	Mfge8_Itgb5_CD4_Tcells_Macrophages	0.825116	0.734339	0.977376	0.992081	0.682822	0.967358	1.001	0.666667	0.84705	TA33
TA33	TA33	DCs	TAMs	Mmp14	Cd44	Mmp14_Cd44	Mmp14_Cd44_DCs_Macrophages	0.728538	0.779002	0.891968	0.956448	0.7897	0.613381	1.001	1	0.84701	TA33
TA33	TA33	TAMs	CD8_Tcells	Tgfb1	App	Tgfb1_App	Tgfb1_App_Macrophages_CD8_Tcells	0.841937	0.946056	0.937217	0.927602	1.001	1.001	0.249796	1	0.846367	TA33
TA33	TA33	DCs	CD4_Tcells	Adam11	Ccr4	Adam11_Ccr4	Adam11_Ccr4_DCs_CD4_Tcells	0.709397	0.658353	0.859729	0.691742	0.61554	1.001	1.001	1	0.846192	TA33
TA33	TA33	TAMs	DCs	Tgfbi	Itgb3	Tgfbi_Itgb3	Tgfbi_Itgb3_Macrophages_DCs	0.857309	0.921114	0.945984	0.882353	0.663985	1.001	0.606451	1	0.845803	TA33
TA33	TA33	TAMs	DCs	Il1b	Il1rap	Il1b_Il1rap	Il1b_Il1rap_Macrophages_DCs	0.820766	0.836427	0.865667	0.737557	0.454174	1.001	0.989242	1	0.845771	TA33
TA33	TA33	DCs	TAMs	Cd209a	Ceacam1	Cd209a_Ceacam1	Cd209a_Ceacam1_DCs_Macrophages	0.99507	1	0.669118	0.687783	0.417004	1.001	0.980251	1	0.845707	TA33
TA33	TA33	TAMs	DCs	Apoc2	Lrp1	Apoc2_Lrp1	Apoc2_Lrp1_Macrophages_DCs	0.962297	0.949536	0.859163	0.863688	0.680579	1.001	0.574855	1	0.845629	TA33
TA33	TA33	DCs	CD4_Tcells	Siglece	AU040320	Siglece_AU040320	Siglece_AU040320_DCs_CD4_Tcells	0.868619	0.896172	0.654129	0.637443	0.541087	1.001	1.001	1	0.845211	TA33
TA33	TA33	CD8_Tcells	TAMs	Btla	Cd276	Btla_Cd276	Btla_Cd276_CD8_Tcells_Macrophages	0.865719	0.817865	0.983032	0.981618	0.5779	1.001	1.001	0.666667	0.845114	TA33
TA33	TA33	CD8_Tcells	TAMs	Sema6d	Trem2	Sema6d_Trem2	Sema6d_Trem2_CD8_Tcells_Macrophages	0.806555	0.738979	0.987557	0.931561	0.335872	1.001	1.001	1	0.845033	TA33
TA33	TA33	TAMs	DCs	Thbs1	Lrp1	Thbs1_Lrp1	Thbs1_Lrp1_Macrophages_DCs	0.963457	0.846288	0.859163	0.863688	0.727811	1.001	0.574855	1	0.844994	TA33
TA33	TA33	CD4_Tcells	CD4_Tcells	Lamc1	Itgav	Lamc1_Itgav	Lamc1_Itgav_CD4_Tcells_CD4_Tcells	0.717227	0.666763	0.812217	0.716629	0.610515	1.001	1.001	1	0.844822	TA33
TA33	TA33	DCs	CD8_Tcells	Sema7a	Itgb1	Sema7a_Itgb1	Sema7a_Itgb1_DCs_CD8_Tcells	0.774652	0.818445	0.604072	0.692873	0.619279	1.001	1.001	1	0.844383	TA33
TA33	TA33	DCs	DCs	Nectin1	Fgfr1	Nectin1_Fgfr1	Nectin1_Fgfr1_DCs_DCs	0.551624	0.573086	0.943156	0.878959	0.590676	1.001	1.001	1	0.844348	TA33
TA33	TA33	TAMs	TAMs	Rps19	C5ar1	Rps19_C5ar1	Rps19_C5ar1_Macrophages_Macrophages	0.742169	0.908933	0.969174	0.937783	0.847455	0.438	1.001	1	0.844247	TA33
TA33	TA33	CD8_Tcells	DCs	Psap	Sort1	Psap_Sort1	Psap_Sort1_CD8_Tcells_DCs	0.828886	0.850348	0.891403	0.854072	0.59002	0.771384	0.990287	1	0.844008	TA33
TA33	TA33	DCs	CD4_Tcells	Fn1	Nt5e	Fn1_Nt5e	Fn1_Nt5e_DCs_CD4_Tcells	0.991299	0.966937	0.866799	0.870192	0.760113	0.454219	1.001	1	0.843824	TA33
TA33	TA33	TAMs	DCs	Cd244a	Cd79b	Cd244a_Cd79b	Cd244a_Cd79b_Macrophages_DCs	0.817285	0.851218	0.647059	0.628959	0.608217	0.981051	1.001	1	0.843755	TA33
TA33	TA33	CD4_Tcells	DCs	L1cam	Fgfr1	L1cam_Fgfr1	L1cam_Fgfr1_CD4_Tcells_DCs	0.531323	0.521462	0.943156	0.878959	0.623506	1.00002	1.001	1	0.843662	TA33
TA33	TA33	DCs	DCs	Col27a1	Itgb1	Col27a1_Itgb1	Col27a1_Itgb1_DCs_DCs	0.896172	0.846868	0.783371	0.894796	0.706048	1.001	0.643599	1	0.843542	TA33
TA33	TA33	TAMs	TAMs	Siglece	Nrp2	Siglece_Nrp2	Siglece_Nrp2_Macrophages_Macrophages	0.943155	0.942575	0.556844	0.537896	0.610657	0.958783	1.001	1	0.843446	TA33
TA33	TA33	TAMs	CD4_Tcells	Igf1	Itgb3	Igf1_Itgb3	Igf1_Itgb3_Macrophages_CD4_Tcells	0.972738	0.935035	0.820984	0.839367	0.271377	1.001	1.001	1	0.842906	TA33
TA33	TA33	CD4_Tcells	DCs	Adam12	Sdc4	Adam12_Sdc4	Adam12_Sdc4_CD4_Tcells_DCs	0.930104	0.75116	0.790158	0.746606	0.613963	1.001	0.833346	1	0.842887	TA33
TA33	TA33	CD4_Tcells	CD4_Tcells	L1cam	Itgb3	L1cam_Itgb3	L1cam_Itgb3_CD4_Tcells_CD4_Tcells	0.531323	0.521462	0.820984	0.839367	0.698878	1.00002	1.001	1	0.842744	TA33
TA33	TA33	CD4_Tcells	TAMs	Cd79b	Cd244a	Cd79b_Cd244a	Cd79b_Cd244a_CD4_Tcells_Macrophages	0.687645	0.597448	0.856335	0.877262	0.615975	0.950037	0.981051	1	0.842735	TA33
TA33	TA33	TAMs	CD8_Tcells	Il1b	Adrb2	Il1b_Adrb2	Il1b_Adrb2_Macrophages_CD8_Tcells	0.820766	0.836427	0.924491	0.807692	0.660933	1.001	0.699525	1	0.842691	TA33
TA33	TA33	TAMs	TAMs	Pros1	Mertk	Pros1_Mertk	Pros1_Mertk_Macrophages_Macrophages	0.835847	0.759281	0.733597	0.667421	0.635757	0.920627	1.001	1	0.842576	TA33
TA33	TA33	CD8_Tcells	TAMs	Ccl5	Sdc1	Ccl5_Sdc1	Ccl5_Sdc1_CD8_Tcells_Macrophages	0.551044	0.555684	0.990385	0.986991	0.510942	1.001	1.001	1	0.842499	TA33
[truncated: 6,834 more rows]
