# Supplementary material for: In vivo armed macrophages curb liver metastasis through tumor-reactive T-cell rejuvenation
Source: Nat Commun. 2025 Apr 11;16:3471. doi: 10.1038/s41467-025-58369-2 (PMC11992024; doi:10.1038/s41467-025-58369-2)
Supplement: Supplementary file 8 — Supplementary Dataset 6 [file 41467_2025_58369_MOESM8_ESM.xlsx]

## Sheet: TA33_transcript_distance
Supplementary data 6: Transcript distance matrix normalised
	Abcb1a	Ace	Acta2	Actn2	Adam19	Adgre1	Adgre4	Agtr1a	Ahr	Aicda	Alcam	Aldh1b1	Aldh3a2	Angpt1	Angpt2	Ankrd52	Anxa2	Aqp1	Aqp3	Arhgap5	Arl5c	Atad2	Aurkb	Axin2	Bach2	Bank1	Batf	Bax	Bche	Bcl11a	Bcl2	Bcl6	Bid	Bmp2	Bpgm	Btla	C1qa	C1qb	C1qc	C1ra	C3ar1	Cadm1	Camp	Car2	Casp12	Casp3	Casp4	Casp8	Cav1
Abcb1a	0.13927	0.0619	0.11233	0.02317	0.096	0.059	0.0449	0.03357	0.06204	0.05015	0.10636	0.03608	0.04902	0.05203	0.05934	0.05113	0.0552	0.03121	0.06085	0.12617	0.02642	0.10859	0.13721	0.05919	0.07175	0.03116	0.09855	0.07949	0.0198	0.02102	0.0994	0.0769	0.1135	0.04439	0.06401	0.04608	0.02949	0.02158	0.04383	0.0552	0.07873	0.07811	0.01439	0.08395	0.04891	0.10308	0.06815	0.08432	0.04669
Ace	0.05714	0.07463	0.0632	0.01245	0.07711	0.0644	0.03602	0.04204	0.05389	0.03738	0.0725	0.03698	0.06326	0.05181	0.07568	0.04032	0.03694	0.03375	0.05709	0.07372	0.01619	0.04497	0.07343	0.04191	0.06279	0.06269	0.08008	0.06312	0.05365	0.03175	0.06186	0.06035	0.0815	0.05088	0.06341	0.01951	0.02777	0.01982	0.04659	0.05644	0.08147	0.05974	0.03338	0.05348	0.05668	0.06655	0.07978	0.07404	0.04898
Acta2	0.11781	0.07022	0.26125	0.02178	0.20039	0.10468	0.04859	0.07478	0.11156	0.0412	0.1009	0.07705	0.10573	0.05171	0.1052	0.09999	0.10273	0.07264	0.12645	0.09529	0.02334	0.08721	0.17513	0.09787	0.10901	0.05736	0.11859	0.1373	0.03873	0.0304	0.09686	0.14908	0.13321	0.09923	0.12722	0.03563	0.06717	0.05017	0.09909	0.09377	0.11145	0.14307	0.03127	0.11997	0.0867	0.15252	0.08463	0.15492	0.10185
Actn2	0.01931	0.01245	0.01815	0	0.01867	0.00989	0.00965	0.00839	0.01182	0.025	0.02504	0.00502	0.01147	0.03113	0.0203	0.00829	0.00935	0.00566	0.01443	0.0216	0	0.02765	0.02807	0.01065	0.01935	0	0.02363	0.0128	0.01146	0.00649	0.01852	0.0129	0.02043	0.01085	0.01805	0.02048	0.0056	0.00421	0.00949	0.00889	0.02539	0.01233	0.0178	0.01154	0.03341	0.01974	0.02469	0.01529	0.02421
Adam19	0.1216	0.10227	0.24708	0.02894	0.32347	0.16793	0.07296	0.12645	0.2318	0.05821	0.14479	0.09107	0.16276	0.03305	0.14513	0.18811	0.20586	0.12819	0.23568	0.15062	0.02693	0.08775	0.24082	0.2122	0.18869	0.05665	0.11734	0.25233	0.03518	0.03668	0.10418	0.23898	0.18879	0.19486	0.18057	0.05538	0.12753	0.09739	0.17956	0.17256	0.15236	0.24501	0.02415	0.22831	0.0708	0.26489	0.10809	0.25381	0.11023
Adgre1	0.0708	0.07454	0.11827	0.01253	0.18708	0.41633	0.17001	0.36014	0.2882	0.05451	0.20096	0.2148	0.31587	0.05113	0.1306	0.26315	0.11404	0.26047	0.28546	0.17114	0.02037	0.05747	0.10995	0.14984	0.25511	0.06522	0.1268	0.29519	0.07575	0.06792	0.11534	0.32338	0.13887	0.34318	0.30701	0.0436	0.21469	0.16317	0.35229	0.36911	0.15247	0.26131	0.05859	0.15928	0.07657	0.23386	0.06897	0.31273	0.0621
Adgre4	0.04694	0.03602	0.04348	0.00965	0.05991	0.12192	0.09963	0.08754	0.07	0.04604	0.09425	0.05269	0.09746	0.03616	0.08	0.05993	0.02685	0.0551	0.07827	0.10951	0.03785	0.04241	0.04855	0.03833	0.10913	0.06173	0.0755	0.07102	0.06165	0.05974	0.09369	0.09519	0.08308	0.08553	0.10233	0.03709	0.04313	0.03051	0.07647	0.09921	0.0854	0.07048	0.03254	0.04883	0.05902	0.0788	0.0692	0.08503	0.048
Agtr1a	0.05066	0.07197	0.10203	0.01343	0.18841	0.44054	0.15296	0.59629	0.44091	0.05754	0.18739	0.30147	0.45654	0.05417	0.12026	0.43448	0.1223	0.45827	0.34339	0.1859	0.01943	0.04268	0.08229	0.22055	0.32778	0.06606	0.10378	0.39781	0.0937	0.07534	0.10735	0.41657	0.14427	0.46373	0.38869	0.04466	0.35149	0.27994	0.49476	0.54492	0.13708	0.35476	0.06455	0.18792	0.08847	0.25399	0.06255	0.40784	0.057
Ahr	0.10414	0.09226	0.1733	0.02364	0.32552	0.349	0.11039	0.40955	0.60057	0.0615	0.22016	0.16716	0.44612	0.03788	0.14442	0.49585	0.3788	0.35162	0.44542	0.23178	0.02006	0.10396	0.28911	0.48561	0.35877	0.06413	0.12383	0.49156	0.06268	0.06276	0.13067	0.45519	0.23387	0.42342	0.34495	0.05275	0.33464	0.2704	0.42609	0.42471	0.15227	0.48228	0.0504	0.42036	0.09365	0.40722	0.09156	0.50446	0.09829
Aicda	0.04425	0.03738	0.03487	0.025	0.0417	0.04073	0.04604	0.03138	0.03205	0.04167	0.04451	0.01675	0.03339	0.01439	0.04852	0.02549	0.02149	0.02004	0.04305	0.04052	0.00602	0.04377	0.03446	0.02585	0.0467	0.01181	0.03106	0.03371	0.02358	0.02564	0.04703	0.03687	0.06142	0.04047	0.0384	0.01325	0.01717	0.01235	0.03102	0.03565	0.07135	0.03401	0.02414	0.02314	0.04145	0.04679	0.02832	0.03322	0.05585
Alcam	0.10758	0.0725	0.09279	0.03286	0.12393	0.15614	0.0908	0.12606	0.13722	0.0459	0.17362	0.1088	0.13538	0.04364	0.09129	0.1177	0.09059	0.08877	0.1452	0.12524	0.0186	0.08634	0.12985	0.09929	0.13564	0.06548	0.09025	0.16212	0.05453	0.04208	0.10759	0.16549	0.15002	0.13592	0.16312	0.04961	0.08092	0.06057	0.12871	0.14248	0.12042	0.15785	0.04811	0.12435	0.07677	0.15941	0.0893	0.17827	0.0627
Aldh1b1	0.11128	0.11094	0.20599	0.02333	0.19934	0.38461	0.12527	0.5106	0.27176	0.0443	0.30279	0.79028	0.22001	0.06984	0.11289	0.39581	0.14211	0.47154	0.38257	0.19088	0.02543	0.03694	0.09019	0.07549	0.23102	0.06179	0.1399	0.41233	0.10135	0.05628	0.09371	0.40692	0.16697	0.41757	0.39442	0.04557	0.34131	0.26602	0.45959	0.51564	0.1408	0.4972	0.07235	0.19025	0.09877	0.25245	0.07219	0.36886	0.08445
Aldh3a2	0.05937	0.08526	0.12265	0.0175	0.19109	0.34853	0.14354	0.40386	0.38665	0.04778	0.16291	0.12192	0.4799	0.05922	0.12836	0.30617	0.14086	0.28042	0.28511	0.20196	0.01203	0.05797	0.14479	0.26033	0.34361	0.06339	0.07674	0.3301	0.08621	0.08261	0.0989	0.33599	0.16724	0.32738	0.31147	0.05512	0.21233	0.16534	0.32668	0.40439	0.14289	0.27736	0.06818	0.19731	0.07613	0.26903	0.06462	0.36737	0.05999
Angpt1	0.04553	0.05181	0.0367	0.03113	0.02858	0.0326	0.03894	0.02709	0.02448	0.01439	0.04073	0.02152	0.03225	0.0339	0.05198	0.02043	0.01263	0.0167	0.03217	0.04106	0.00743	0.03766	0.02535	0.01228	0.0342	0.02697	0.04134	0.02668	0.01794	0.01975	0.04295	0.03578	0.05189	0.0286	0.03251	0.0359	0.01344	0.01005	0.02477	0.03265	0.04715	0.02696	0.02304	0.02069	0.03101	0.0327	0.02789	0.03132	0.00784
Angpt2	0.06283	0.10991	0.10983	0.02538	0.12924	0.11421	0.0816	0.08047	0.09087	0.05907	0.09864	0.05128	0.09741	0.05424	0.19633	0.07591	0.06191	0.06056	0.10421	0.13127	0.04	0.08286	0.11292	0.05943	0.10835	0.03893	0.08889	0.1041	0.06346	0.03632	0.08777	0.10965	0.11758	0.09166	0.10957	0.05429	0.0519	0.03872	0.0886	0.1038	0.12117	0.10238	0.03109	0.07924	0.08023	0.12022	0.06583	0.11747	0.04611
Ankrd52	0.12947	0.09789	0.19539	0.0235	0.33022	0.41065	0.12476	0.52333	0.6647	0.05493	0.24006	0.2834	0.47038	0.04833	0.15489	0.73099	0.47344	0.53349	0.4733	0.21442	0.02287	0.12532	0.34954	0.56146	0.35828	0.06647	0.13903	0.61833	0.06102	0.05604	0.14614	0.49848	0.28372	0.45526	0.39888	0.05657	0.55971	0.4706	0.60007	0.53373	0.16361	0.61525	0.05122	0.508	0.08148	0.46112	0.09318	0.57526	0.08061
Anxa2	0.18465	0.11611	0.28019	0.03146	0.48666	0.19511	0.07212	0.1142	0.64252	0.06515	0.23274	0.1025	0.25321	0.03405	0.15466	0.58383	0.8072	0.17536	0.50628	0.21365	0.02322	0.17641	0.55365	0.76562	0.32584	0.07544	0.16663	0.56794	0.01964	0.03632	0.14966	0.4342	0.36882	0.31826	0.24371	0.05637	0.32417	0.2635	0.3209	0.22334	0.17979	0.70127	0.02391	0.73348	0.08016	0.60955	0.11599	0.59446	0.14935
Aqp1	0.06578	0.08299	0.15538	0.01557	0.25665	0.48643	0.12856	0.71787	0.55978	0.05002	0.20299	0.44914	0.50186	0.04746	0.12741	0.64727	0.21465	0.74729	0.42429	0.17417	0.01304	0.0405	0.1216	0.30762	0.33976	0.06169	0.11835	0.52632	0.07424	0.06095	0.09619	0.46243	0.15674	0.56393	0.43819	0.04686	0.5931	0.50061	0.67154	0.63289	0.13269	0.50835	0.06019	0.24299	0.08448	0.29732	0.05787	0.49672	0.06555
Aqp3	0.08208	0.07755	0.15257	0.02679	0.24932	0.25614	0.10221	0.25413	0.35275	0.05839	0.1804	0.17881	0.25753	0.04172	0.1184	0.291	0.2577	0.2122	0.41163	0.16351	0.02414	0.08807	0.21414	0.27464	0.24391	0.05602	0.1223	0.31457	0.0506	0.05806	0.1135	0.3244	0.18787	0.29472	0.24115	0.05479	0.19291	0.15305	0.27966	0.29055	0.13586	0.31987	0.04681	0.23571	0.07196	0.30216	0.06639	0.33359	0.12237
Arhgap5	0.11371	0.08333	0.08887	0.03024	0.1293	0.13112	0.11527	0.11184	0.12585	0.04052	0.12524	0.07414	0.13235	0.05083	0.11454	0.09415	0.07129	0.07106	0.12392	0.10757	0.02345	0.10833	0.13306	0.08992	0.14331	0.05745	0.08455	0.12589	0.0574	0.0689	0.09477	0.15362	0.1525	0.11671	0.13881	0.07554	0.06003	0.0444	0.10148	0.13376	0.10983	0.12084	0.03626	0.10946	0.06414	0.14732	0.06832	0.1332	0.05768
Arl5c	0.02642	0.02024	0.01975	0	0.01857	0.01511	0.03785	0.00972	0.01151	0.00602	0.0186	0.00931	0.00902	0.00743	0.0275	0.00982	0.00842	0.00691	0.02003	0.02345	0	0.03587	0.02544	0.01013	0.01635	0.01111	0.02322	0.01277	0.02216	0.0125	0.01212	0.01835	0.02022	0.008	0.01484	0.0459	0.0069	0.00481	0.00996	0.01242	0.02497	0.0147	0.00573	0.01429	0.00928	0.022	0.03357	0.01574	0.02824
Atad2	0.10606	0.04497	0.07994	0.02765	0.06954	0.04537	0.04241	0.02279	0.05624	0.04377	0.0799	0.01642	0.04849	0.04143	0.06026	0.04197	0.0504	0.01709	0.06304	0.105	0.03587	0.12994	0.14323	0.0576	0.0598	0.04823	0.07781	0.05915	0.01926	0.04124	0.09111	0.05324	0.11318	0.03679	0.05386	0.08113	0.02389	0.01694	0.03484	0.04276	0.09156	0.07134	0.03273	0.08038	0.05772	0.0969	0.07364	0.07994	0.06114
Aurkb	0.21132	0.11525	0.18133	0.04027	0.25021	0.11971	0.06378	0.05863	0.21902	0.0378	0.16685	0.04453	0.1498	0.03917	0.12792	0.17312	0.21752	0.06552	0.20854	0.17464	0.03755	0.26242	0.42335	0.24303	0.16469	0.0613	0.14935	0.25309	0.02954	0.04924	0.16925	0.19848	0.30746	0.11405	0.16489	0.08239	0.08925	0.06738	0.12144	0.10944	0.15996	0.2594	0.02643	0.30961	0.06428	0.33001	0.13057	0.25664	0.08668
Axin2	0.17322	0.10916	0.215	0.035	0.40211	0.21491	0.07283	0.19556	0.65314	0.06587	0.23434	0.09144	0.34746	0.03182	0.13366	0.56445	0.64319	0.20889	0.45968	0.22423	0.02684	0.17083	0.52066	0.73943	0.35781	0.06292	0.15685	0.55598	0.03368	0.04431	0.16623	0.43321	0.32423	0.31595	0.27993	0.06559	0.29847	0.2456	0.3237	0.27113	0.16503	0.63167	0.02877	0.68491	0.08422	0.55093	0.11634	0.55874	0.10886
Bach2	0.08495	0.07535	0.11499	0.02322	0.17585	0.21057	0.12021	0.22149	0.24556	0.05837	0.14192	0.10053	0.26202	0.04529	0.11429	0.1908	0.12228	0.15675	0.21351	0.1659	0.01828	0.06835	0.14213	0.17298	0.26371	0.05676	0.10062	0.23104	0.06383	0.04153	0.08924	0.23548	0.14925	0.20765	0.2312	0.04636	0.13491	0.10044	0.20675	0.2336	0.1208	0.21278	0.05704	0.16299	0.07309	0.23198	0.07699	0.25331	0.05259
Bank1	0.03116	0.0597	0.04961	0	0.03948	0.04472	0.05679	0.03449	0.03882	0.01181	0.04911	0.02361	0.03941	0.02697	0.03689	0.02741	0.02232	0.02294	0.04226	0.05745	0.01111	0.04823	0.03612	0.02626	0.04789	0.03731	0.03699	0.03276	0.04097	0.03226	0.04545	0.04935	0.04255	0.04519	0.05044	0.03326	0.01883	0.01453	0.03139	0.04141	0.04682	0.03717	0.03429	0.0303	0.02965	0.04778	0.03373	0.04573	0.04659
Batf	0.10435	0.08008	0.09512	0.02659	0.09552	0.09242	0.0755	0.06394	0.07798	0.03345	0.08914	0.04926	0.06317	0.03876	0.0705	0.06205	0.0564	0.04867	0.08684	0.09148	0.02322	0.07571	0.10111	0.0595	0.08746	0.03699	0.06868	0.09279	0.03926	0.04121	0.07039	0.09062	0.11229	0.06982	0.08613	0.03704	0.04009	0.03072	0.06729	0.08815	0.08972	0.09127	0.0445	0.07397	0.06197	0.09639	0.06074	0.10195	0.03656
Bax	0.11084	0.08567	0.15851	0.0184	0.26178	0.29188	0.09116	0.31429	0.38508	0.04495	0.19284	0.20088	0.3046	0.03335	0.12116	0.37232	0.26649	0.28298	0.31457	0.17097	0.01556	0.08796	0.25463	0.31146	0.26404	0.04702	0.1265	0.4117	0.05549	0.05011	0.1104	0.34008	0.21576	0.30929	0.28366	0.04869	0.26935	0.21211	0.35523	0.3444	0.13261	0.39198	0.02974	0.32553	0.06502	0.32384	0.07701	0.37279	0.07613
Bche	0.0198	0.05067	0.03563	0.01146	0.02917	0.05526	0.06412	0.05108	0.03795	0.02358	0.04908	0.03263	0.04796	0.02242	0.05118	0.02983	0.0087	0.03022	0.03832	0.0574	0.02216	0.01926	0.02516	0.01907	0.05408	0.04469	0.03695	0.04547	0.09665	0.02817	0.02867	0.05746	0.04106	0.04653	0.06284	0.05394	0.02131	0.01586	0.03948	0.05762	0.03118	0.03783	0.03802	0.02033	0.04276	0.04629	0.02357	0.04195	0.0299
Bcl11a	0.02402	0.02857	0.024	0.00649	0.02795	0.0434	0.05714	0.03767	0.03413	0.02564	0.03927	0.02237	0.05142	0.01975	0.03632	0.02521	0.01368	0.02348	0.04367	0.06704	0.0125	0.03436	0.0347	0.01967	0.03883	0.04032	0.03879	0.03651	0.03219	0.06579	0.05276	0.04875	0.04535	0.04742	0.04525	0.03175	0.01857	0.01316	0.03393	0.04865	0.04201	0.03575	0.01649	0.01817	0.04938	0.03954	0.02532	0.04522	0.04278
Bcl2	0.10338	0.06598	0.09308	0.01852	0.08745	0.08352	0.1045	0.06361	0.07636	0.05693	0.10193	0.03762	0.07207	0.04295	0.0815	0.06189	0.05334	0.04423	0.0865	0.08769	0.01212	0.09328	0.11283	0.06066	0.07593	0.05263	0.08069	0.08599	0.03106	0.05276	0.12148	0.09292	0.10102	0.06983	0.09157	0.04353	0.03965	0.02943	0.06499	0.08064	0.10192	0.08663	0.02424	0.07436	0.0441	0.10328	0.07167	0.08895	0.04661
Bcl6	0.08686	0.06929	0.15432	0.01535	0.22943	0.27933	0.11562	0.29906	0.31975	0.0439	0.18789	0.1827	0.27983	0.04532	0.12767	0.28033	0.17624	0.22856	0.29402	0.18693	0.02141	0.064	0.17694	0.22799	0.24787	0.0627	0.11712	0.31341	0.07023	0.05991	0.11268	0.34215	0.18446	0.30239	0.26678	0.05959	0.19951	0.15352	0.28786	0.31183	0.12507	0.3089	0.0431	0.22775	0.07565	0.25222	0.06453	0.32191	0.07635
Bid	0.13568	0.09352	0.12754	0.02383	0.16281	0.12305	0.09407	0.08977	0.14572	0.06742	0.13519	0.06527	0.12936	0.05818	0.12424	0.12141	0.12219	0.06934	0.14948	0.16074	0.02359	0.14079	0.2306	0.13864	0.13628	0.05282	0.12648	0.17055	0.04839	0.04837	0.11666	0.16433	0.23105	0.10965	0.13528	0.05505	0.07046	0.05218	0.10979	0.11212	0.12529	0.16285	0.03846	0.17547	0.06974	0.20857	0.10282	0.17005	0.08964
Bmp2	0.0557	0.0636	0.11622	0.01416	0.20836	0.33615	0.11106	0.37884	0.34283	0.05503	0.17476	0.22878	0.30844	0.03691	0.11139	0.31056	0.15579	0.31215	0.31005	0.15148	0.01082	0.04566	0.12069	0.21097	0.25028	0.05468	0.09085	0.32272	0.06506	0.07068	0.09056	0.33565	0.13326	0.39009	0.2955	0.04072	0.25138	0.19647	0.35141	0.38437	0.10988	0.30496	0.04983	0.17685	0.05915	0.22508	0.06469	0.33792	0.05923
Bpgm	0.06951	0.06969	0.12436	0.01884	0.17263	0.2583	0.11296	0.27534	0.24293	0.04357	0.17185	0.17711	0.25254	0.04008	0.11461	0.21612	0.10716	0.20764	0.20925	0.16113	0.01797	0.05741	0.13459	0.14814	0.22626	0.06579	0.10114	0.25145	0.07526	0.05712	0.09947	0.25226	0.1364	0.25566	0.26499	0.03879	0.16597	0.12535	0.25073	0.28235	0.11689	0.23754	0.0433	0.15538	0.057	0.23816	0.07304	0.25582	0.05141
Btla	0.04301	0.01951	0.03077	0.02048	0.04044	0.03349	0.03974	0.0266	0.03159	0.01325	0.04536	0.01858	0.03945	0.0359	0.05212	0.02281	0.01909	0.0179	0.03935	0.06232	0.0459	0.07407	0.05192	0.02295	0.03455	0.03326	0.03704	0.03506	0.04979	0.03175	0.04097	0.04189	0.04587	0.03066	0.03432	0.02817	0.01431	0.01064	0.02586	0.03024	0.04513	0.03785	0.01277	0.03179	0.03261	0.03676	0.03346	0.0406	0.01832
C1qa	0.08188	0.09167	0.17534	0.01561	0.30741	0.53873	0.15109	0.6594	0.62536	0.05201	0.23177	0.42312	0.46001	0.04381	0.14842	0.8038	0.35515	0.74951	0.46653	0.18367	0.0229	0.06889	0.19247	0.41119	0.3608	0.05739	0.1263	0.60564	0.0676	0.06019	0.12531	0.50559	0.19901	0.56642	0.44421	0.04831	0.81556	0.70029	0.84834	0.62304	0.15785	0.6021	0.05594	0.36669	0.07803	0.35954	0.07374	0.54775	0.06294
C1qb	0.08703	0.0907	0.17291	0.01836	0.31157	0.59449	0.14756	0.74694	0.69333	0.05287	0.23945	0.467	0.48968	0.04839	0.1586	0.93032	0.37608	0.87951	0.4933	0.18308	0.01936	0.06842	0.19076	0.44693	0.36591	0.06171	0.12813	0.64672	0.07226	0.06372	0.1295	0.53041	0.19866	0.62214	0.46968	0.05112	0.97975	0.88367	0.94823	0.68014	0.15514	0.64938	0.05835	0.38019	0.08142	0.36713	0.06928	0.58995	0.0625
C1qc	0.07134	0.08615	0.14973	0.01849	0.25326	0.51636	0.15248	0.5708	0.48287	0.05465	0.23172	0.3594	0.40862	0.04737	0.14601	0.52882	0.22086	0.51367	0.41179	0.18516	0.01919	0.06145	0.15856	0.28532	0.31655	0.05661	0.13527	0.48017	0.0742	0.06859	0.12608	0.437	0.18103	0.49321	0.39759	0.05626	0.48328	0.38302	0.62425	0.55311	0.16237	0.45399	0.06573	0.26224	0.08585	0.30885	0.06497	0.4695	0.06774
C1ra	0.07044	0.07553	0.10186	0.01334	0.19941	0.39761	0.13753	0.46391	0.37914	0.04853	0.18949	0.25792	0.39394	0.0431	0.12293	0.36562	0.13013	0.35785	0.31829	0.18507	0.01552	0.05869	0.10274	0.20699	0.28795	0.06062	0.13043	0.36368	0.09006	0.07018	0.11956	0.36555	0.13752	0.3993	0.34452	0.04795	0.28488	0.22292	0.40978	0.47951	0.12564	0.32413	0.06205	0.17879	0.08326	0.25357	0.06706	0.37826	0.064
C3ar1	0.06935	0.08729	0.09449	0.02539	0.11371	0.11617	0.0854	0.07899	0.08775	0.08055	0.10619	0.05096	0.10251	0.05211	0.11369	0.07045	0.05986	0.05157	0.10652	0.10576	0.02497	0.09156	0.11243	0.06924	0.10627	0.04905	0.10114	0.09802	0.03341	0.04434	0.09858	0.10457	0.11253	0.08523	0.10203	0.04988	0.04762	0.03488	0.08871	0.09473	0.10652	0.08987	0.04966	0.08	0.06818	0.11226	0.06499	0.10428	0.08108
Cadm1	0.13267	0.09643	0.20324	0.0233	0.30691	0.27876	0.09746	0.29581	0.43294	0.05769	0.23721	0.25384	0.28314	0.04212	0.14105	0.43031	0.37326	0.29022	0.36276	0.18716	0.02393	0.12467	0.33429	0.39664	0.28354	0.05576	0.14288	0.45922	0.05276	0.04911	0.13468	0.38635	0.24456	0.32513	0.30926	0.06465	0.29579	0.23541	0.36204	0.32432	0.14655	0.52952	0.03525	0.42339	0.08135	0.40921	0.09666	0.43711	0.0903
Camp	0.01439	0.03642	0.02658	0.0178	0.0207	0.05672	0.03254	0.03521	0.03168	0.02414	0.04674	0.02365	0.03953	0.02304	0.02694	0.02394	0.01006	0.02436	0.03351	0.03626	0.00573	0.02946	0.01872	0.01637	0.05882	0.03429	0.04215	0.02395	0.03802	0.01649	0.02424	0.03145	0.03846	0.03669	0.03743	0.01277	0.02063	0.01487	0.03358	0.04108	0.04515	0.0266	0.20623	0.01538	0.04027	0.03321	0.02749	0.03451	0.03051
Car2	0.24666	0.13126	0.22654	0.03462	0.37329	0.21069	0.09293	0.14228	0.49377	0.03934	0.26465	0.11074	0.28386	0.04177	0.156	0.44023	0.52013	0.15596	0.37654	0.25483	0.04367	0.24679	0.60968	0.56619	0.27636	0.07096	0.16922	0.51323	0.02378	0.04097	0.17483	0.37326	0.39497	0.22298	0.2846	0.08568	0.24663	0.19036	0.2896	0.23411	0.18942	0.54989	0.02306	0.6757	0.07985	0.54169	0.14836	0.50852	0.10002
Casp12	0.04633	0.05398	0.08376	0.03341	0.05248	0.05773	0.06129	0.04793	0.05067	0.04491	0.07027	0.03361	0.05094	0.03101	0.06877	0.0366	0.02613	0.03283	0.04733	0.06751	0.00928	0.05483	0.04847	0.03192	0.06191	0.03295	0.0641	0.04981	0.04605	0.04938	0.0441	0.06257	0.06834	0.04536	0.05415	0.03261	0.0246	0.01801	0.04292	0.05635	0.07025	0.04592	0.04362	0.03595	0.05015	0.0659	0.06627	0.05796	0.07143
Casp3	0.13559	0.09667	0.17036	0.02764	0.26047	0.2013	0.0975	0.16901	0.28446	0.0609	0.19173	0.11075	0.22965	0.03954	0.13477	0.23998	0.23865	0.14104	0.26187	0.18733	0.02908	0.13965	0.30608	0.26494	0.23739	0.05954	0.13311	0.2997	0.05805	0.04849	0.13108	0.26394	0.24577	0.20632	0.24263	0.05026	0.14793	0.10889	0.20143	0.21689	0.1499	0.30617	0.03838	0.2995	0.08238	0.35426	0.09359	0.3227	0.09476
Casp4	0.05505	0.08253	0.0683	0.02469	0.0796	0.05432	0.06228	0.03547	0.04906	0.02832	0.06829	0.02441	0.04327	0.02789	0.05615	0.03573	0.03327	0.02253	0.04943	0.06149	0.03837	0.06186	0.08917	0.04034	0.06055	0.0371	0.06291	0.05337	0.02357	0.03255	0.07167	0.0514	0.0831	0.04684	0.06301	0.03346	0.02352	0.01669	0.03851	0.04302	0.06289	0.05458	0.02749	0.04705	0.06325	0.06767	0.05231	0.0642	0.03951
Casp8	0.1097	0.09232	0.17254	0.02171	0.25746	0.29916	0.10629	0.30775	0.3842	0.04177	0.2297	0.18697	0.33296	0.04288	0.14566	0.33511	0.26084	0.25516	0.31764	0.18506	0.02312	0.10305	0.24327	0.309	0.28787	0.06742	0.13739	0.36043	0.05326	0.05759	0.12021	0.34736	0.20241	0.31997	0.28563	0.05875	0.23188	0.17934	0.32819	0.33893	0.14469	0.36478	0.04254	0.30987	0.0793	0.33733	0.09211	0.40362	0.07616
Cav1	0.04669	0.0517	0.08413	0.02421	0.07349	0.04627	0.04571	0.03413	0.05271	0.06283	0.05748	0.02746	0.04486	0.00784	0.04419	0.03466	0.04121	0.02375	0.06965	0.05598	0.02824	0.05822	0.0666	0.04472	0.04828	0.04992	0.03656	0.05025	0.02658	0.03922	0.04218	0.05869	0.07423	0.04364	0.04641	0.0293	0.02134	0.01582	0.03729	0.04505	0.08108	0.05221	0.03051	0.04471	0.07143	0.06963	0.03951	0.05665	0.06006
Ccl1	0.01444	0.04247	0.0246	0.0102	0.02755	0.02151	0.04559	0.01735	0.01705	0.01685	0.02435	0.01212	0.02269	0.04778	0.0267	0.01333	0.00976	0.00941	0.02042	0.0395	0.01923	0.02128	0.02507	0.01313	0.02282	0.01042	0.03086	0.02065	0.02597	0.01163	0.01754	0.02126	0.03633	0.01685	0.02554	0.01824	0.00889	0.00587	0.01526	0.01765	0.03758	0.01532	0.02145	0.01383	0.04835	0.02258	0.03628	0.01858	0.02227
Ccl12	0.03901	0.04366	0.03991	0.01946	0.056	0.06762	0.05269	0.0554	0.04731	0.02802	0.06279	0.03468	0.05442	0.0315	0.06352	0.03617	0.02238	0.03579	0.04887	0.04758	0.00946	0.0292	0.0381	0.02507	0.06471	0.02003	0.03664	0.05446	0.04	0.04651	0.05784	0.06043	0.04488	0.05525	0.06288	0.04779	0.0251	0.01874	0.04226	0.0615	0.07917	0.04401	0.03401	0.0307	0.06866	0.05244	0.04268	0.05157	0.03916
Ccl19	0.08295	0.09637	0.13468	0.02119	0.09638	0.10115	0.07966	0.0976	0.06277	0.0308	0.12221	0.10319	0.08931	0.04611	0.08906	0.07186	0.04478	0.08193	0.09773	0.08655	0.0251	0.0312	0.04375	0.03991	0.10032	0.0477	0.07803	0.09853	0.04943	0.02198	0.05726	0.10888	0.05615	0.09279	0.11345	0.02786	0.05998	0.04392	0.08751	0.09998	0.07234	0.10088	0.01963	0.05508	0.0532	0.08924	0.05551	0.09963	0.04678
Ccl2	0.07416	0.06557	0.07056	0.03008	0.08115	0.06874	0.07847	0.05624	0.06219	0.03179	0.06667	0.03734	0.06782	0.0318	0.08448	0.04913	0.03718	0.04279	0.07005	0.07704	0.05515	0.04963	0.06663	0.0419	0.0697	0.03611	0.08389	0.06998	0.04716	0.03529	0.06667	0.08487	0.07111	0.06725	0.09178	0.04812	0.03408	0.02513	0.06354	0.07312	0.07956	0.0628	0.02539	0.04742	0.06068	0.07298	0.09009	0.0714	0.06624
Ccl22	0.06775	0.08398	0.05859	0.03115	0.06861	0.04948	0.06897	0.02942	0.028	0.04574	0.04587	0.0279	0.03568	0.05742	0.06744	0.02579	0.01948	0.02237	0.04007	0.04784	0.02402	0.05042	0.03778	0.01715	0.0368	0.01572	0.04296	0.03758	0.01961	0.04264	0.04697	0.04564	0.0479	0.03273	0.04577	0.03965	0.01896	0.01381	0.03054	0.03349	0.06897	0.03501	0.04418	0.0266	0.05172	0.03935	0.053	0.04318	0.0453
Ccl3	0.0636	0.05412	0.05722	0.02444	0.06712	0.06601	0.05666	0.04548	0.05748	0.02458	0.06961	0.02846	0.06529	0.02721	0.07149	0.04194	0.03976	0.03143	0.06456	0.10024	0.02783	0.04706	0.06497	0.04065	0.05755	0.02946	0.06151	0.06077	0.05294	0.04069	0.07559	0.07246	0.08632	0.05034	0.04654	0.05449	0.02904	0.02146	0.04911	0.058	0.06154	0.06095	0.04192	0.05115	0.03467	0.06215	0.06522	0.0707	0.03226
Ccl4	0.05292	0.04985	0.03994	0.01111	0.05295	0.05322	0.04866	0.02696	0.0399	0.01538	0.06089	0.02668	0.04496	0.02626	0.05668	0.02844	0.02608	0.02245	0.03969	0.07105	0.03226	0.06309	0.07178	0.03166	0.03705	0.0365	0.06157	0.04153	0.02186	0.04724	0.0566	0.05207	0.07855	0.04101	0.04658	0.04057	0.02209	0.01479	0.03848	0.04514	0.06601	0.0424	0.02607	0.04018	0.03877	0.05854	0.04298	0.05407	0.04241
Ccl5	0.12315	0.06768	0.13541	0.01628	0.14567	0.10021	0.07262	0.05737	0.09107	0.04118	0.1365	0.0491	0.09317	0.05016	0.09677	0.07959	0.08508	0.04756	0.10039	0.10578	0.04358	0.12346	0.17614	0.08572	0.09541	0.05725	0.13072	0.13471	0.04576	0.04365	0.1365	0.13495	0.17067	0.07209	0.10837	0.05639	0.05771	0.04169	0.09057	0.09429	0.12349	0.12359	0.027	0.12714	0.05898	0.16826	0.07964	0.13126	0.05571
Ccl6	0.06736	0.0703	0.05536	0.02386	0.07565	0.08474	0.07876	0.05936	0.0571	0.03017	0.07033	0.03888	0.05414	0.03	0.07073	0.04475	0.03291	0.03783	0.07148	0.06147	0.02718	0.04376	0.05348	0.0333	0.06141	0.04631	0.08235	0.06175	0.04335	0.04916	0.06054	0.06389	0.05929	0.05763	0.07817	0.06604	0.03236	0.02416	0.05862	0.06901	0.08745	0.06083	0.01765	0.0447	0.04462	0.06606	0.05615	0.06732	0.04233
Ccl8	0.02999	0.06339	0.03517	0.03236	0.05151	0.03269	0.02853	0.0226	0.02892	0.04264	0.05606	0.02097	0.02483	0.0197	0.0619	0.02324	0.02354	0.0157	0.0382	0.06326	0.03115	0.02401	0.05481	0.02439	0.037	0.03219	0.05569	0.03728	0.02008	0.01751	0.0527	0.03993	0.0423	0.03328	0.0356	0.02262	0.0139	0.01129	0.02628	0.02368	0.05361	0.02839	0.02058	0.03208	0.04225	0.04847	0.03249	0.03521	0.02847
Ccl9	0.05158	0.05602	0.09274	0.02402	0.09124	0.14622	0.09719	0.13271	0.10255	0.05004	0.12943	0.10324	0.12184	0.03102	0.08851	0.09308	0.03808	0.09311	0.11989	0.11671	0.01978	0.04085	0.0565	0.0502	0.1287	0.07414	0.09631	0.11952	0.05724	0.04534	0.08339	0.13232	0.09434	0.14536	0.1488	0.04947	0.06904	0.05157	0.12208	0.15442	0.10465	0.10544	0.04932	0.06206	0.04134	0.12337	0.04662	0.13203	0.04153
Ccnd1	0.15379	0.10755	0.22175	0.03097	0.40303	0.42828	0.12869	0.53413	0.81882	0.06476	0.26999	0.36448	0.4566	0.04866	0.15016	1.02392	0.73015	0.64755	0.58305	0.23516	0.03008	0.14203	0.44414	0.77255	0.35857	0.0735	0.17258	0.74654	0.05402	0.05524	0.16071	0.54187	0.32758	0.49363	0.43163	0.0725	0.8195	0.74705	0.74288	0.55478	0.18494	0.8501	0.03925	0.68846	0.08419	0.55596	0.09938	0.68814	0.10693
Ccr2	0.05142	0.05974	0.04686	0.02625	0.05755	0.06025	0.07355	0.03399	0.04064	0.05545	0.05737	0.02831	0.05035	0.03766	0.0773	0.03157	0.02268	0.02582	0.04826	0.05929	0.03562	0.03969	0.05161	0.02837	0.06381	0.03515	0.05568	0.04481	0.02105	0.02268	0.05524	0.0552	0.07307	0.03902	0.04912	0.02724	0.02187	0.01637	0.0398	0.04536	0.08387	0.0406	0.02151	0.0385	0.05937	0.06391	0.05431	0.05099	0.03155
Ccr5	0.08942	0.09262	0.15687	0.01071	0.24312	0.33862	0.13579	0.2953	0.2858	0.04976	0.19376	0.19164	0.26983	0.04583	0.15352	0.2679	0.15099	0.23889	0.28443	0.16134	0.02384	0.07014	0.16241	0.18345	0.24985	0.05767	0.12456	0.29412	0.05884	0.06919	0.15066	0.30544	0.19279	0.29529	0.27318	0.05319	0.21752	0.16415	0.33924	0.32796	0.15946	0.27039	0.06203	0.19871	0.07627	0.23392	0.07191	0.29137	0.06882
Ccr6	0.07308	0.05578	0.07882	0.02053	0.0961	0.10467	0.08566	0.07623	0.08314	0.04038	0.09444	0.05381	0.08551	0.04878	0.0855	0.05908	0.04454	0.0482	0.09173	0.10359	0.01729	0.0795	0.08144	0.0578	0.0842	0.04138	0.09174	0.08763	0.04822	0.04337	0.08889	0.09632	0.10607	0.08571	0.09186	0.0319	0.04115	0.03176	0.06886	0.08607	0.10236	0.07987	0.04657	0.06705	0.06164	0.09493	0.07335	0.09572	0.07273
Ccr7	0.09392	0.07182	0.11832	0.01213	0.17347	0.16294	0.0854	0.10961	0.1121	0.04414	0.14261	0.0935	0.11699	0.07034	0.13805	0.09647	0.0688	0.08914	0.13659	0.09688	0.02916	0.05462	0.09799	0.07117	0.13002	0.04918	0.10413	0.13211	0.03574	0.04916	0.14007	0.17078	0.11618	0.10665	0.13778	0.05594	0.07549	0.05551	0.12306	0.13149	0.11509	0.1089	0.04057	0.0794	0.09766	0.12702	0.10436	0.14263	0.05117
Ccr8	0.04921	0.03438	0.06007	0.01037	0.08335	0.07531	0.03639	0.09042	0.0802	0.02718	0.092	0.04619	0.09441	0.01803	0.05748	0.0805	0.07453	0.05751	0.12562	0.05542	0.00938	0.03591	0.1	0.08348	0.07845	0.03638	0.06293	0.10342	0.02338	0.01763	0.06899	0.09697	0.08992	0.06743	0.07674	0.07365	0.05485	0.04312	0.08544	0.07804	0.07715	0.0795	0.01305	0.08845	0.03445	0.08812	0.03212	0.08313	0.03286
Ccr9	0.01394	0.01859	0.019	0.03704	0.03094	0.0285	0.0118	0.02261	0.02052	0.0266	0.04198	0.01421	0.03027	0.01278	0.02844	0.01545	0.00951	0.013	0.02387	0.0387	0	0.04082	0.0177	0.01385	0.03109	0.0396	0.0191	0.02452	0.01481	0.00549	0.01989	0.03018	0.03737	0.02236	0.02611	0.01146	0.01068	0.00806	0.01909	0.0268	0.03399	0.019	0.02036	0.01063	0.03368	0.0309	0.01302	0.02384	0.02985
Ccrl2	0.08491	0.08789	0.07543	0.02279	0.10134	0.10017	0.06357	0.07692	0.08045	0.0464	0.10769	0.05593	0.08143	0.04255	0.08571	0.06562	0.05196	0.05446	0.08544	0.10627	0.02801	0.08607	0.11646	0.05885	0.09199	0.04494	0.09352	0.10031	0.04489	0.06353	0.09076	0.09266	0.10949	0.08243	0.08414	0.0479	0.04617	0.0326	0.08216	0.08533	0.11191	0.08966	0.04778	0.07651	0.04579	0.11382	0.07181	0.10139	0.05026
Cd160	0.04511	0.03226	0.02151	0.03448	0.02505	0.01707	0.01258	0.01239	0.01534	0.01796	0.01858	0.0068	0.01562	0.02214	0.02244	0.01135	0.00956	0.00801	0.01591	0.02979	0.03226	0.01339	0.02541	0.01013	0.0173	0.01657	0.02315	0.01196	0.02204	0.00621	0.02417	0.01834	0.02187	0.01411	0.01952	0.01954	0.0065	0.00447	0.01117	0.01374	0.01936	0.01675	0.01709	0.0131	0.03695	0.0212	0.02387	0.01917	0.03279
Cd163	0.04779	0.07086	0.0956	0.01446	0.17735	0.57273	0.17503	0.62219	0.43865	0.05139	0.198	0.38801	0.41518	0.03701	0.13068	0.49085	0.12723	0.53289	0.36175	0.18071	0.01337	0.03255	0.08249	0.19244	0.31872	0.06296	0.09693	0.4257	0.07914	0.07484	0.10483	0.43124	0.13533	0.52538	0.40544	0.0421	0.45309	0.35732	0.62631	0.57637	0.13097	0.40666	0.0743	0.16832	0.07247	0.25079	0.05419	0.41384	0.05569
Cd163l1	0.02205	0.02003	0.01805	0.01444	0.0301	0.02604	0.01894	0.01811	0.02034	0.02288	0.03297	0.01406	0.01807	0.01604	0.03315	0.01644	0.01282	0.01496	0.02901	0.02493	0.01384	0.02178	0.02733	0.01624	0.02106	0.02151	0.03275	0.03009	0.01717	0.02353	0.0366	0.0249	0.05108	0.02388	0.03152	0.01951	0.01243	0.00911	0.01871	0.02211	0.02906	0.02385	0.02643	0.02139	0.04851	0.03321	0.03831	0.03213	0.02642
Cd19	0.04151	0.04598	0.05274	0.00868	0.06222	0.07741	0.08017	0.0556	0.05348	0.02254	0.0646	0.03303	0.06694	0.04659	0.06244	0.04099	0.02976	0.03534	0.06311	0.06683	0.02114	0.06259	0.0567	0.0364	0.06334	0.03082	0.07566	0.05734	0.05538	0.02956	0.06112	0.07195	0.06504	0.06169	0.05827	0.05387	0.02859	0.02076	0.05257	0.06128	0.06733	0.0505	0.04389	0.03867	0.05556	0.07128	0.06232	0.06889	0.03922
Cd2	0.07564	0.06257	0.07552	0.03327	0.09909	0.07677	0.06979	0.04953	0.06016	0.0485	0.09042	0.04031	0.06549	0.06897	0.10265	0.04865	0.04239	0.0365	0.07413	0.06886	0.0217	0.06135	0.09703	0.04258	0.0719	0.04938	0.07561	0.06169	0.04932	0.04354	0.0622	0.07916	0.08869	0.06105	0.07784	0.02967	0.03387	0.02598	0.0572	0.06437	0.08991	0.06432	0.06685	0.0614	0.0625	0.08854	0.06107	0.0708	0.04786
Cd200r1	0.04239	0.04961	0.05916	0.01351	0.06265	0.07057	0.0596	0.05095	0.05247	0.04305	0.06786	0.03415	0.05725	0.04067	0.06157	0.03848	0.02871	0.03416	0.06001	0.06777	0.01754	0.05292	0.05616	0.03574	0.07401	0.05696	0.05619	0.05298	0.06003	0.04054	0.06009	0.07117	0.07402	0.05794	0.06215	0.0312	0.02693	0.01998	0.05126	0.06526	0.05035	0.05096	0.04831	0.04181	0.05121	0.06035	0.03483	0.06455	0.05739
Cd22	0.04661	0.03965	0.06152	0.01024	0.06153	0.10006	0.09733	0.0755	0.06089	0.03485	0.0892	0.05468	0.07326	0.02635	0.0626	0.05057	0.02457	0.05007	0.07567	0.06213	0.01003	0.03953	0.03487	0.03104	0.0698	0.0491	0.06165	0.0597	0.04645	0.03542	0.05587	0.07331	0.07245	0.07976	0.0807	0.02782	0.03889	0.02884	0.06754	0.09019	0.06344	0.06098	0.03145	0.03448	0.07811	0.05407	0.05295	0.06786	0.03099
Cd226	0.04736	0.01949	0.03883	0.03141	0.02485	0.02024	0.01531	0.01002	0.01648	0.03419	0.03514	0.00892	0.01614	0.02083	0.03419	0.01272	0.01477	0.00894	0.02658	0.02717	0.0197	0.04731	0.02635	0.01415	0.01621	0.02639	0.0339	0.01749	0.01579	0.0413	0.02946	0.02555	0.04312	0.01546	0.01629	0.04321	0.00849	0.00594	0.01551	0.01237	0.04595	0.01772	0.01087	0.02254	0.01778	0.0234	0.04128	0.0235	0.03604
Cd244a	0.14932	0.08306	0.10033	0.01349	0.1033	0.07273	0.06635	0.0388	0.07944	0.03187	0.10871	0.0323	0.05978	0.03768	0.07371	0.06006	0.06778	0.03149	0.07926	0.0986	0.03636	0.11303	0.13996	0.07116	0.0688	0.04609	0.09009	0.08428	0.03836	0.02159	0.09621	0.0813	0.13308	0.05224	0.08051	0.06061	0.03359	0.02475	0.05315	0.05598	0.10333	0.08866	0.03377	0.10185	0.03991	0.12205	0.09547	0.10341	0.06147
Cd247	0.04509	0.04444	0.02158	0.01521	0.03563	0.03445	0.02759	0.02145	0.02649	0.0331	0.02462	0.01656	0.02634	0.02222	0.04265	0.01844	0.01645	0.01498	0.02911	0.0311	0.01455	0.02607	0.02985	0.01802	0.03041	0.00887	0.04103	0.03174	0.03982	0.03893	0.05326	0.03929	0.03912	0.02903	0.02942	0.03535	0.01344	0.00978	0.02571	0.02652	0.04433	0.02558	0.01818	0.01872	0.02299	0.02959	0.04331	0.02839	0.01938
Cd24a	0.24638	0.11727	0.27255	0.04707	0.4031	0.1521	0.07048	0.07067	0.4601	0.05696	0.24982	0.10608	0.19444	0.03746	0.15397	0.37676	0.51842	0.10516	0.37463	0.24275	0.03728	0.21398	0.54671	0.53051	0.27399	0.06944	0.18017	0.44578	0.01194	0.03391	0.17959	0.36603	0.35035	0.21588	0.2169	0.08149	0.19269	0.14639	0.22477	0.16515	0.17735	0.53336	0.01995	0.58587	0.08709	0.50007	0.13147	0.44895	0.12121
Cd27	0.03944	0.04451	0.06028	0.03409	0.04627	0.05397	0.05651	0.03837	0.04225	0.04297	0.07211	0.02879	0.04335	0.049	0.05306	0.02906	0.02119	0.02588	0.03682	0.06798	0.02198	0.05431	0.0426	0.02228	0.05578	0.04444	0.04143	0.04313	0.04067	0.056	0.05476	0.05045	0.05121	0.0456	0.05036	0.05361	0.02111	0.01486	0.0378	0.0418	0.05993	0.03881	0.02268	0.02875	0.06547	0.04697	0.03685	0.04616	0.04628
Cd274	0.09473	0.08123	0.13432	0.01867	0.17576	0.15737	0.08563	0.12962	0.1685	0.0506	0.14286	0.08824	0.16115	0.04258	0.1344	0.13663	0.12479	0.09562	0.18499	0.14563	0.03042	0.08906	0.16113	0.14069	0.17552	0.06161	0.1289	0.18294	0.03789	0.07282	0.11066	0.20318	0.15825	0.15991	0.14763	0.04287	0.09799	0.07075	0.155	0.14631	0.1386	0.17275	0.05367	0.15583	0.07959	0.19468	0.09169	0.198	0.06503
Cd28	0.07143	0.08147	0.10577	0.02151	0.12569	0.13204	0.0819	0.10345	0.11994	0.04954	0.10352	0.07031	0.12341	0.05063	0.1181	0.08557	0.0656	0.06986	0.12339	0.10377	0.00637	0.07143	0.12204	0.07833	0.10786	0.04114	0.09399	0.11783	0.04111	0.03525	0.10578	0.14353	0.14293	0.11302	0.12176	0.05833	0.05781	0.04342	0.09854	0.11999	0.10412	0.10956	0.03433	0.09489	0.07401	0.11929	0.06298	0.13101	0.08453
Cd300ld	0.06416	0.05817	0.09839	0.03091	0.11966	0.22372	0.12642	0.16159	0.14201	0.03714	0.16003	0.0987	0.16277	0.04457	0.09781	0.11827	0.05491	0.11553	0.15032	0.12233	0.02297	0.0523	0.08727	0.07871	0.14933	0.05263	0.09166	0.14735	0.06878	0.07074	0.10325	0.17991	0.10914	0.17126	0.17545	0.04064	0.09326	0.0682	0.1582	0.18576	0.12154	0.14085	0.05303	0.08636	0.07598	0.13853	0.06888	0.16692	0.06593
Cd33	0.02786	0.06885	0.04065	0.02083	0.03172	0.04494	0.048	0.03648	0.03191	0.02232	0.0441	0.0221	0.03603	0.02597	0.04148	0.02267	0.01348	0.02056	0.03541	0.04554	0.02667	0.02491	0.02943	0.01672	0.041	0.02521	0.0646	0.03003	0.04612	0.04128	0.04639	0.04254	0.03837	0.03756	0.04036	0.038	0.0164	0.01137	0.03162	0.04195	0.05496	0.02715	0.04301	0.01785	0.02925	0.04434	0.02251	0.03539	0.03697
Cd36	0.06561	0.0587	0.10863	0.0133	0.13091	0.23685	0.13233	0.23376	0.17698	0.05623	0.14286	0.1582	0.20882	0.05597	0.12883	0.15764	0.06	0.1644	0.18229	0.12645	0.02161	0.03527	0.06831	0.0823	0.18646	0.05537	0.10686	0.18199	0.08247	0.08102	0.0943	0.22606	0.1199	0.22924	0.21277	0.04029	0.11926	0.08917	0.19969	0.2457	0.12619	0.15794	0.06554	0.08865	0.08364	0.16787	0.05371	0.19899	0.06188
Cd38	0.09011	0.06934	0.1099	0.01925	0.15482	0.17665	0.11142	0.14883	0.15104	0.05692	0.14581	0.09255	0.17225	0.0442	0.12734	0.12723	0.09514	0.107	0.16322	0.14643	0.02788	0.08	0.16396	0.11083	0.16575	0.06498	0.11991	0.16828	0.06883	0.05871	0.11419	0.18255	0.14201	0.16762	0.16368	0.05526	0.08895	0.06614	0.15045	0.16104	0.12421	0.16389	0.04581	0.13125	0.06708	0.17508	0.05764	0.1918	0.04863
Cd3d	0.03488	0.04294	0.03774	0.00606	0.04931	0.05497	0.03535	0.03688	0.03316	0.03265	0.0511	0.02473	0.03904	0.01874	0.06263	0.02654	0.01633	0.02468	0.04195	0.04015	0.0117	0.03311	0.03206	0.02259	0.04738	0.03861	0.06848	0.04022	0.03854	0.02092	0.04401	0.05369	0.04758	0.04446	0.04268	0.03456	0.02054	0.01408	0.03146	0.04543	0.05916	0.03628	0.02761	0.02694	0.04754	0.03848	0.04174	0.04356	0.04117
Cd3e	0.06399	0.06122	0.12787	0.01283	0.22498	0.35765	0.11004	0.39987	0.36759	0.04999	0.19114	0.26014	0.33027	0.04953	0.12133	0.38498	0.20485	0.35759	0.34234	0.15715	0.01969	0.0598	0.15899	0.24321	0.26515	0.05774	0.11034	0.38015	0.06093	0.05747	0.10595	0.35171	0.16714	0.35929	0.31668	0.05214	0.31108	0.25316	0.40659	0.41505	0.1276	0.35768	0.0473	0.23458	0.06372	0.25408	0.06576	0.3581	0.06347
Cd3g	0.05983	0.03904	0.04821	0.01744	0.05245	0.04478	0.04715	0.03419	0.03625	0.01984	0.05062	0.02744	0.03945	0.03175	0.05144	0.02878	0.02367	0.02357	0.04624	0.06486	0.03933	0.03883	0.05156	0.02726	0.04265	0.05639	0.06736	0.04282	0.03002	0.04878	0.05048	0.0587	0.06034	0.03528	0.04612	0.02935	0.02102	0.0144	0.03474	0.047	0.07167	0.03753	0.02303	0.0357	0.04975	0.04564	0.04414	0.04389	0.05025
Cd4	0.01153	0.04255	0.04069	0.01786	0.044	0.04364	0.05263	0.03521	0.03341	0.04032	0.04677	0.02714	0.04011	0.03233	0.04357	0.02698	0.02034	0.02358	0.04436	0.05989	0.00575	0.04262	0.02865	0.02109	0.03923	0.03817	0.03986	0.03941	0.02667	0.02479	0.05825	0.04719	0.02961	0.03987	0.05066	0.02132	0.02013	0.01447	0.0362	0.04237	0.03616	0.03592	0.03119	0.02576	0.05378	0.04282	0.03442	0.03877	0.01698
Cd40	0.05694	0.03965	0.06587	0.01649	0.07945	0.05958	0.03801	0.03724	0.0471	0.04031	0.05864	0.02781	0.05111	0.03436	0.07547	0.04031	0.03715	0.03175	0.0542	0.05915	0.0161	0.05797	0.06314	0.04141	0.05351	0.03863	0.05389	0.05332	0.02967	0.03791	0.05961	0.06198	0.08	0.04164	0.05221	0.05502	0.03023	0.02147	0.05032	0.04811	0.0793	0.05549	0.03625	0.0456	0.05108	0.06718	0.03014	0.06303	0.04336
Cd40lg	0.01447	0.02321	0.02639	0.01026	0.02113	0.02217	0.03349	0.01735	0.01705	0.0338	0.02437	0.01248	0.01851	0.00685	0.00972	0.01226	0.00886	0.01161	0.01838	0.03954	0.02899	0.02985	0.01195	0.00985	0.02284	0.05222	0.01685	0.01589	0.01562	0.01749	0.03514	0.02126	0.02479	0.02013	0.02013	0.04878	0.00909	0.0062	0.01478	0.01809	0.02419	0.01635	0.01613	0.01067	0.03524	0.01402	0.01818	0.02299	0.01339
Cd44	0.10198	0.06061	0.13268	0.0485	0.12672	0.07165	0.05503	0.03878	0.09852	0.05343	0.11325	0.02879	0.07367	0.03759	0.07374	0.06814	0.09126	0.03002	0.10581	0.11316	0.00842	0.11487	0.18532	0.09517	0.12193	0.05849	0.11002	0.10321	0.02022	0.03298	0.1127	0.09531	0.162	0.06068	0.09	0.05276	0.03643	0.02774	0.05684	0.06471	0.1296	0.1066	0.01595	0.11281	0.05417	0.1581	0.08034	0.12274	0.08805
Cd48	0.03986	0.06854	0.07516	0.0202	0.06136	0.0891	0.07106	0.06547	0.05717	0.03969	0.062	0.04536	0.07673	0.04392	0.06233	0.04223	0.02174	0.04291	0.07493	0.0904	0.0355	0.02601	0.04965	0.02846	0.08743	0.02635	0.08498	0.06259	0.07018	0.04666	0.04883	0.07628	0.06358	0.0656	0.08117	0.02548	0.03434	0.02404	0.0568	0.07616	0.07854	0.05087	0.04167	0.03507	0.07692	0.06137	0.04865	0.07291	0.03209
Cd5l	0.0554	0.07426	0.11771	0.01268	0.23622	0.68862	0.168	0.93211	0.73868	0.04922	0.23328	0.52101	0.55338	0.0453	0.14126	1.04142	0.25085	1.10901	0.50279	0.18217	0.01651	0.04331	0.10624	0.3796	0.38335	0.06007	0.1074	0.64817	0.07636	0.07151	0.11347	0.56152	0.15268	0.72821	0.51532	0.04714	1.19683	1.13203	1.08809	0.79745	0.14148	0.63351	0.06971	0.28271	0.07863	0.32146	0.05432	0.59119	0.04964
Cd6	0.03419	0.03904	0.08087	0.00581	0.05675	0.04602	0.04467	0.03321	0.0328	0.03175	0.05335	0.02189	0.03888	0.04989	0.06173	0.02772	0.02166	0.02326	0.03984	0.05766	0.01124	0.06796	0.04827	0.02454	0.04887	0.04511	0.04878	0.0432	0.04878	0.03252	0.04567	0.05522	0.04415	0.03799	0.04539	0.00839	0.02042	0.0142	0.03688	0.0423	0.05375	0.03985	0.01536	0.03071	0.01327	0.05006	0.03735	0.05097	0.03685
Cd68	0.09902	0.08893	0.15798	0.02419	0.21657	0.33541	0.14064	0.29452	0.28334	0.0465	0.1994	0.18394	0.27183	0.0555	0.15332	0.26139	0.15608	0.21917	0.27842	0.18689	0.02546	0.07955	0.17837	0.19341	0.25286	0.06814	0.12606	0.2927	0.07914	0.07298	0.13542	0.31447	0.20414	0.28112	0.2749	0.05154	0.1968	0.14893	0.31931	0.31476	0.1702	0.28978	0.0495	0.21005	0.08754	0.25859	0.0841	0.32204	0.07626
Cd69	0.05426	0.04878	0.0486	0.01923	0.05421	0.05961	0.0615	0.0515	0.04813	0.03819	0.0691	0.03843	0.06218	0.03509	0.0728	0.03661	0.02237	0.03485	0.05897	0.07445	0.01402	0.04928	0.03166	0.028	0.06802	0.03642	0.07074	0.04603	0.06942	0.02837	0.06195	0.06149	0.05451	0.05518	0.06491	0.05829	0.02657	0.01953	0.04577	0.05681	0.07668	0.04266	0.02698	0.03256	0.04741	0.0502	0.02421	0.06543	0.04185
Cd7	0.03454	0.04659	0.03931	0.01434	0.03627	0.03681	0.02699	0.02337	0.02585	0.041	0.04152	0.01862	0.02796	0.02128	0.0441	0.02055	0.01237	0.01932	0.02899	0.04019	0.01375	0.02532	0.02844	0.01324	0.02928	0.01713	0.04523	0.02852	0.04701	0.01874	0.05737	0.03555	0.04791	0.02433	0.039	0.03398	0.01512	0.01071	0.0259	0.03466	0.0314	0.02619	0.01316	0.01672	0.02974	0.03394	0.01908	0.03451	0.03008
Cd72	0.02552	0.03046	0.02973	0.0223	0.02488	0.03375	0.03557	0.02538	0.02065	0.04196	0.03749	0.01619	0.02863	0.00546	0.03567	0.01737	0.01193	0.01638	0.02706	0.02512	0.00712	0.03315	0.02746	0.01351	0.03309	0.01751	0.03053	0.02935	0.0262	0.02398	0.03435	0.03446	0.02804	0.02622	0.02785	0.00995	0.01284	0.00998	0.02329	0.02909	0.02689	0.02421	0.02242	0.01597	0.02273	0.02574	0.01167	0.03219	0.02682
Cd74	0.15396	0.12355	0.27896	0.02987	0.47808	0.46281	0.13332	0.48457	0.70978	0.05851	0.29625	0.43794	0.39677	0.05555	0.21393	1.02825	0.72273	0.72561	0.56761	0.22281	0.03947	0.12927	0.39879	0.69329	0.35769	0.06716	0.18173	0.74309	0.04911	0.0532	0.19182	0.59254	0.30801	0.44214	0.40484	0.06347	0.9975	0.92101	0.85747	0.51534	0.18993	0.80272	0.04323	0.64853	0.11389	0.46831	0.12137	0.65302	0.08268
Cd79a	0.06147	0.05486	0.06555	0.01447	0.07811	0.0835	0.07094	0.06802	0.06732	0.03647	0.09096	0.04626	0.07499	0.04308	0.09145	0.04876	0.03273	0.0441	0.08655	0.08491	0.02832	0.06288	0.06398	0.0401	0.09431	0.05128	0.06168	0.07082	0.06469	0.05421	0.06724	0.08658	0.08291	0.07299	0.08909	0.02624	0.03395	0.02544	0.05944	0.0818	0.07985	0.06195	0.03288	0.03912	0.06404	0.07997	0.05013	0.0832	0.05955
Cd79b	0.0468	0.06443	0.05587	0.01322	0.07143	0.07276	0.04803	0.05342	0.04787	0.04886	0.06616	0.03204	0.06763	0.03267	0.0647	0.03936	0.02515	0.03521	0.05891	0.04426	0.00858	0.02473	0.04553	0.03496	0.06861	0.04673	0.04119	0.05666	0.04044	0.05316	0.05732	0.06928	0.05582	0.05781	0.07108	0.03066	0.02919	0.02123	0.0505	0.06512	0.07378	0.05382	0.03803	0.03609	0.0561	0.06367	0.06581	0.06072	0.03395
Cd80	0.04748	0.04389	0.03498	0.02532	0.04178	0.04203	0.04884	0.035	0.03496	0.02941	0.06137	0.02583	0.03862	0.05811	0.04449	0.02505	0.02105	0.02253	0.0416	0.0536	0.01829	0.02712	0.03565	0.02039	0.04049	0.03175	0.05762	0.03646	0.04752	0.05172	0.05473	0.04278	0.05109	0.0355	0.0429	0.01336	0.01827	0.01309	0.0296	0.03997	0.05549	0.03537	0.03245	0.02972	0.04522	0.05058	0.03922	0.04038	0.05272
Cd81	0.09211	0.08539	0.16127	0.02047	0.29482	0.51886	0.13251	0.78063	0.77035	0.05054	0.24588	0.48992	0.53585	0.04597	0.143	1.01375	0.45126	0.92447	0.52152	0.20135	0.01982	0.07401	0.22364	0.55473	0.3809	0.05759	0.1384	0.68819	0.07194	0.06043	0.11591	0.55759	0.21001	0.62299	0.46549	0.0526	0.95459	0.9	0.86277	0.7212	0.14441	0.72796	0.05841	0.44185	0.07776	0.4046	0.07337	0.63208	0.06819
Cd83	0.0562	0.06627	0.0854	0.01484	0.09864	0.1128	0.07394	0.07571	0.06895	0.04556	0.09821	0.05783	0.08255	0.03891	0.10292	0.06207	0.04027	0.05579	0.08326	0.10139	0.03499	0.05485	0.06503	0.04	0.09144	0.04408	0.08228	0.0903	0.04867	0.03893	0.08778	0.10501	0.09591	0.09428	0.09471	0.04461	0.04497	0.03328	0.07968	0.09459	0.09648	0.06927	0.07286	0.05487	0.06431	0.07942	0.05223	0.09545	0.07551
Cd86	0.03179	0.05793	0.02821	0.01796	0.03886	0.05303	0.07035	0.03816	0.034	0.03239	0.05096	0.02401	0.04472	0.0232	0.05821	0.02729	0.01721	0.02483	0.04142	0.05273	0.01156	0.02961	0.03199	0.02333	0.04373	0.02299	0.05405	0.04058	0.04207	0.0083	0.05353	0.04314	0.04151	0.04216	0.04996	0.02998	0.02043	0.01434	0.03764	0.04367	0.05663	0.03327	0.01566	0.02385	0.03373	0.0399	0.05527	0.04399	0.02044
Cd8a	0.05613	0.09935	0.07374	0.01656	0.09203	0.09839	0.07505	0.07716	0.07294	0.05497	0.08827	0.04388	0.08515	0.05991	0.09578	0.05541	0.03906	0.04864	0.0883	0.08467	0.03896	0.04556	0.07969	0.04802	0.08124	0.05303	0.08385	0.08154	0.05044	0.07181	0.09158	0.09511	0.084	0.07945	0.08489	0.05699	0.03866	0.02849	0.06717	0.08946	0.10234	0.07609	0.03585	0.06033	0.07416	0.09137	0.05654	0.08493	0.05368
Cd8b1	0.01887	0.02024	0.03052	0.01163	0.01764	0.01314	0.02208	0.01206	0.01505	0.0241	0.0186	0.00824	0.01323	0.03717	0.0425	0.01013	0.00911	0.00896	0.01541	0.02559	0.02174	0.02691	0.0218	0.01038	0.02309	0.02222	0.02903	0.01237	0.0277	0.025	0.03333	0.02019	0.02022	0.01459	0.01953	0.00656	0.0073	0.00514	0.01239	0.01863	0.01942	0.0147	0.01146	0.01191	0.02784	0.02279	0.02878	0.01574	0.02353
Cdh1	0.19564	0.11195	0.23944	0.03034	0.40248	0.28412	0.09226	0.29715	0.63732	0.05598	0.28444	0.36786	0.27314	0.05024	0.14387	0.71772	0.71206	0.34979	0.50883	0.23583	0.03239	0.16832	0.49907	0.68191	0.31199	0.06199	0.17239	0.63396	0.04091	0.04372	0.1571	0.48079	0.34097	0.37142	0.34632	0.07127	0.47348	0.40018	0.48066	0.3637	0.17151	0.79963	0.03039	0.72184	0.07651	0.5529	0.1109	0.60035	0.11349
Cdk6	0.17094	0.11843	0.18698	0.03428	0.28976	0.20302	0.09727	0.137	0.30115	0.06259	0.22146	0.10004	0.20658	0.05825	0.14614	0.25373	0.26184	0.12783	0.26413	0.1942	0.03561	0.16633	0.36945	0.29856	0.23306	0.0578	0.16995	0.3115	0.03272	0.04873	0.15763	0.28646	0.31306	0.19314	0.20938	0.05964	0.14916	0.11251	0.2148	0.19826	0.17631	0.32169	0.03705	0.33298	0.0931	0.34882	0.11608	0.30465	0.11781
Cdkn1a	0.08292	0.07996	0.16754	0.01859	0.28434	0.35922	0.10208	0.48108	0.55575	0.0485	0.21446	0.30221	0.34631	0.03481	0.12903	0.60569	0.39618	0.50241	0.41823	0.17075	0.0217	0.07621	0.20696	0.41809	0.31455	0.06053	0.12307	0.52673	0.05522	0.04478	0.10053	0.43023	0.18876	0.46847	0.36771	0.04226	0.48242	0.41659	0.52908	0.47861	0.12821	0.55612	0.04159	0.37276	0.06305	0.36969	0.06466	0.49679	0.0738
Cdkn2a	0.22962	0.10776	0.25522	0.03917	0.3961	0.14984	0.06777	0.05379	0.51227	0.06128	0.24143	0.06691	0.21366	0.028	0.13227	0.45538	0.62361	0.10214	0.38784	0.22936	0.03411	0.22305	0.61612	0.65098	0.30383	0.06339	0.20313	0.51234	0.01309	0.034	0.18182	0.34909	0.39415	0.18092	0.23235	0.0727	0.22565	0.17504	0.23205	0.1521	0.18197	0.62506	0.01346	0.68053	0.07862	0.55319	0.13545	0.4969	0.12845
Cdkn2b	0.13762	0.06012	0.09158	0.02578	0.11327	0.04158	0.0398	0.01451	0.0772	0.05405	0.09392	0.01343	0.04111	0.01875	0.09906	0.05312	0.08235	0.01466	0.07925	0.09626	0.02883	0.13953	0.182	0.08659	0.08082	0.04651	0.12075	0.08952	0.01913	0.03763	0.09699	0.07912	0.11682	0.04415	0.05049	0.03254	0.02513	0.01971	0.03789	0.03361	0.06593	0.09709	0.01667	0.1076	0.08479	0.13237	0.06345	0.09917	0.07789
Cebpb	0.06334	0.07424	0.13201	0.01326	0.25699	0.53684	0.13212	0.89395	0.81309	0.04785	0.21249	0.4592	0.60217	0.04141	0.12661	1.11527	0.35053	1.09011	0.50223	0.18741	0.01526	0.05287	0.14784	0.53229	0.39583	0.05619	0.11138	0.68836	0.07427	0.0621	0.10133	0.56086	0.16518	0.67702	0.48579	0.04596	1.14637	1.14126	0.94494	0.78355	0.12474	0.65935	0.05694	0.36017	0.07145	0.35326	0.05948	0.63286	0.05554
Cfb	0.06367	0.0816	0.12708	0.01398	0.25765	0.67289	0.16207	1.10409	0.87675	0.05258	0.24549	0.63531	0.65484	0.05512	0.14824	1.30723	0.29307	1.36804	0.57023	0.20882	0.01701	0.04235	0.1073	0.4665	0.41969	0.06516	0.12555	0.73626	0.09364	0.07338	0.11297	0.63025	0.17079	0.78754	0.54508	0.05063	1.43407	1.49821	1.14371	0.95058	0.14811	0.72106	0.07098	0.31993	0.08532	0.35897	0.06146	0.68159	0.05887
Chd4	0.15653	0.10081	0.22012	0.02812	0.40988	0.38966	0.11023	0.4952	0.8401	0.05243	0.25356	0.31965	0.45035	0.0427	0.14892	1.04244	0.78796	0.63561	0.55098	0.21358	0.0257	0.13821	0.45238	0.84519	0.38503	0.06315	0.16234	0.75135	0.04745	0.05293	0.14329	0.54634	0.30579	0.49633	0.40976	0.06554	0.8249	0.75797	0.70191	0.51802	0.16647	0.83768	0.03784	0.73735	0.083	0.55942	0.10663	0.69462	0.08715
Chil3	0.01757	0.02251	0.03296	0.00948	0.02189	0.03114	0.02675	0.02463	0.01995	0.01617	0.0316	0.01458	0.02259	0.04545	0.03337	0.01408	0.0068	0.01488	0.02339	0.04094	0.04484	0.01237	0.01775	0.00832	0.03399	0.03008	0.02473	0.02019	0.02	0.00557	0.0372	0.02902	0.01142	0.02052	0.02924	0.0407	0.01068	0.0078	0.01886	0.02375	0.03421	0.0197	0.02577	0.00985	0.02128	0.0209	0.01754	0.0229	0.01293
Chst2	0.07286	0.06742	0.15315	0.01682	0.18049	0.24262	0.10607	0.22096	0.19047	0.03391	0.14549	0.14511	0.18814	0.04291	0.15318	0.1816	0.11848	0.17081	0.19413	0.14109	0.01673	0.05717	0.13374	0.12406	0.20608	0.05155	0.10087	0.22747	0.06183	0.05769	0.09589	0.20966	0.13819	0.22998	0.20804	0.04136	0.14165	0.10484	0.21527	0.23746	0.11975	0.2108	0.04316	0.13959	0.06753	0.19809	0.06792	0.22506	0.07104
Ciita	0.08626	0.05921	0.13399	0.02461	0.13213	0.1009	0.09882	0.06545	0.08852	0.03795	0.0994	0.06754	0.09042	0.05247	0.11432	0.07983	0.06858	0.0574	0.10269	0.09398	0.05298	0.12158	0.15508	0.07564	0.11639	0.03882	0.0978	0.11648	0.04801	0.03839	0.09407	0.12528	0.12467	0.07723	0.10603	0.05063	0.05578	0.04256	0.08733	0.08679	0.10811	0.11899	0.03548	0.10208	0.09367	0.11203	0.08077	0.11988	0.04359
Ckb	0.04383	0.03369	0.06065	0.00786	0.06584	0.05797	0.05561	0.04503	0.04947	0.04484	0.05532	0.03546	0.05897	0.0297	0.05101	0.04338	0.03596	0.03429	0.06571	0.04549	0.01536	0.03576	0.06539	0.03619	0.06954	0.02869	0.04483	0.0572	0.04585	0.03044	0.06018	0.06767	0.0643	0.06017	0.06351	0.02181	0.02852	0.02145	0.04761	0.05448	0.04726	0.0556	0.04956	0.04651	0.03125	0.06731	0.03448	0.05996	0.04987
Clec1b	0.04814	0.06319	0.06526	0.01298	0.1027	0.21977	0.10708	0.18928	0.15061	0.04783	0.12934	0.11559	0.19335	0.03235	0.10025	0.12227	0.045	0.12982	0.15424	0.12355	0.01716	0.03853	0.0649	0.07528	0.18458	0.0546	0.08403	0.15639	0.05584	0.08078	0.0768	0.16949	0.10241	0.1925	0.18596	0.04605	0.10106	0.07357	0.17146	0.20825	0.09504	0.13531	0.05371	0.07101	0.05589	0.12287	0.04902	0.178	0.0561
Clec2i	0.05153	0.05135	0.05575	0.01751	0.0574	0.05527	0.04788	0.05148	0.05379	0.02269	0.07111	0.03032	0.05096	0.02888	0.07742	0.0398	0.03241	0.03259	0.06604	0.08013	0.01706	0.06566	0.05785	0.03471	0.06176	0.03721	0.08214	0.05398	0.04954	0.0595	0.07831	0.07878	0.0625	0.05248	0.05764	0.07458	0.02622	0.01924	0.04696	0.06091	0.07952	0.05086	0.06309	0.03832	0.05866	0.05724	0.03704	0.06987	0.03662
Clec4a2	0.02727	0.03846	0.03859	0.03311	0.03765	0.04726	0.05236	0.03541	0.03097	0.03463	0.05634	0.0217	0.03299	0.03509	0.02366	0.02416	0.0175	0.01929	0.03429	0.04869	0.03185	0.02778	0.04155	0.02167	0.04165	0.05306	0.05617	0.03344	0.04073	0.02667	0.05316	0.0459	0.03645	0.03653	0.04089	0.02759	0.01699	0.01229	0.03109	0.03665	0.0658	0.0311	0.04593	0.02786	0.03565	0.04636	0.05484	0.04385	0.02523
Clec4f	0.05683	0.07684	0.1183	0.01473	0.23885	0.72401	0.18639	0.94807	0.7239	0.05631	0.25352	0.57143	0.56687	0.05203	0.1421	0.96834	0.22311	1.02405	0.52562	0.19977	0.0197	0.04537	0.1052	0.34139	0.3983	0.06752	0.12333	0.63307	0.08523	0.0802	0.12362	0.56694	0.15482	0.72393	0.52619	0.04714	1.03477	0.93269	1.05091	0.82558	0.16114	0.64125	0.07468	0.27742	0.08623	0.33599	0.05985	0.58506	0.05583
Clec4g	0.05479	0.05478	0.07683	0.01325	0.12597	0.28631	0.12717	0.31726	0.22299	0.04193	0.16072	0.20922	0.26643	0.05173	0.09001	0.20503	0.05567	0.22884	0.21962	0.14645	0.01483	0.04089	0.05289	0.10195	0.21004	0.06221	0.09478	0.23233	0.08445	0.07254	0.09642	0.25286	0.11484	0.30397	0.27769	0.04472	0.16777	0.12512	0.26057	0.32193	0.1032	0.20904	0.06556	0.10299	0.07477	0.16788	0.04885	0.25864	0.0532
Clec7a	0.08	0.07125	0.08368	0.01626	0.08407	0.06837	0.05031	0.03784	0.05804	0.01534	0.08447	0.02777	0.05101	0.03396	0.07857	0.04479	0.04569	0.03204	0.07072	0.08744	0.04365	0.08355	0.08929	0.04697	0.0717	0.05294	0.08722	0.06563	0.03524	0.03438	0.0898	0.0652	0.08892	0.04989	0.05278	0.0544	0.03051	0.02206	0.05121	0.05881	0.0903	0.05997	0.0299	0.0657	0.0506	0.07679	0.08684	0.0757	0.05101
Clec9a	0.04369	0.07107	0.04545	0.01717	0.05719	0.08089	0.05172	0.06258	0.04779	0.03195	0.06692	0.03844	0.06409	0.04618	0.05484	0.03707	0.01961	0.03825	0.05826	0.05357	0.02092	0.03243	0.03702	0.02612	0.0649	0.03364	0.06511	0.05389	0.0458	0.02606	0.0587	0.06904	0.05267	0.06162	0.07919	0.02337	0.02976	0.02181	0.05606	0.06829	0.067	0.05046	0.03421	0.03038	0.03862	0.05424	0.06751	0.06147	0.03894
Clnk	0.0416	0.02716	0.02647	0.03745	0.03112	0.0395	0.03841	0.02935	0.02939	0.03279	0.04332	0.01725	0.03625	0.01648	0.04469	0.02118	0.01261	0.01825	0.03209	0.05034	0	0.03327	0.02864	0.01601	0.04048	0.02637	0.04337	0.02506	0.03509	0.05301	0.03709	0.03686	0.04992	0.02808	0.03917	0.035	0.01363	0.01031	0.0245	0.03606	0.05637	0.0286	0.01802	0.0152	0.06084	0.03409	0.05078	0.03845	0.04615
Cma1	0.03462	0.04755	0.05993	0.02036	0.05389	0.05758	0.06082	0.05201	0.046	0.04702	0.06353	0.03514	0.05357	0.02041	0.06856	0.03743	0.02265	0.03228	0.05492	0.04659	0.01975	0.04198	0.04487	0.02833	0.06957	0.05508	0.05934	0.05159	0.0378	0.05915	0.05902	0.06648	0.05966	0.051	0.05897	0.05323	0.02393	0.01762	0.04637	0.05285	0.0913	0.04579	0.03509	0.03651	0.05828	0.05495	0.05643	0.04992	0.0743
Col14a1	0.09556	0.09155	0.1936	0.01841	0.27074	0.4698	0.13008	0.63189	0.55509	0.05654	0.22548	0.39586	0.46866	0.04949	0.15392	0.63791	0.30272	0.61102	0.42631	0.19029	0.01998	0.06497	0.17983	0.36056	0.35905	0.06407	0.14166	0.51224	0.07729	0.0594	0.11843	0.46565	0.17718	0.51294	0.41584	0.04968	0.54181	0.45292	0.62714	0.56737	0.14381	0.53658	0.05402	0.32438	0.09205	0.31756	0.07813	0.51112	0.0708
Col4a2	0.14024	0.10765	0.26164	0.02234	0.45997	0.32804	0.0826	0.37442	0.65244	0.04781	0.21789	0.24355	0.34814	0.03783	0.16991	0.74176	0.66369	0.48637	0.46248	0.18542	0.01958	0.10686	0.37528	0.64646	0.32149	0.06056	0.14856	0.6123	0.0386	0.04142	0.128	0.44706	0.26122	0.41331	0.32189	0.04715	0.57774	0.49231	0.54124	0.4109	0.15733	0.67272	0.03122	0.58467	0.06963	0.46095	0.08886	0.56129	0.08796
Cox6a2	0.00704	0.00752	0.02951	0.00952	0.02281	0.01363	0.02083	0.01531	0.01555	0.02162	0.02711	0.00783	0.01546	0	0.01671	0.01194	0.00997	0.00893	0.02035	0.03074	0.00901	0.02893	0.02487	0.01184	0.02078	0.01508	0.03026	0.0194	0.02005	0.01676	0.02579	0.0254	0.02449	0.01866	0.02079	0.04082	0.00798	0.0056	0.01354	0.01583	0.0448	0.02072	0.0155	0.01182	0.02985	0.02865	0.02198	0.02047	0.02592
Cr1l	0.04603	0.04802	0.04955	0.0274	0.04974	0.07449	0.04728	0.06435	0.04945	0.02683	0.05648	0.04254	0.06548	0.04605	0.04741	0.04218	0.02324	0.04072	0.05386	0.07361	0.00765	0.02548	0.04121	0.03302	0.07527	0.04864	0.04864	0.05942	0.05429	0.03642	0.05205	0.07373	0.06029	0.06276	0.08141	0.02174	0.03009	0.02244	0.05273	0.07178	0.0566	0.05074	0.04942	0.03496	0.04156	0.05548	0.03704	0.07128	0.02618
Cr2	0.01165	0.02505	0.01092	0.02548	0.01496	0.01717	0.02585	0.01041	0.01005	0.03155	0.02196	0.00826	0.00906	0.01575	0.00764	0.00845	0.00753	0.00755	0.01341	0.026	0.02367	0.01392	0.01956	0.00888	0.01453	0.02319	0.01187	0.012	0.01156	0.00656	0.0186	0.01721	0.01536	0.00992	0.01022	0.0069	0.0056	0.00414	0.00949	0.01157	0.017	0.01131	0.01198	0.00836	0.02885	0.01581	0.00995	0.0158	0.01463
Crlf3	0.09733	0.08397	0.11328	0.02778	0.16886	0.16378	0.10638	0.15841	0.17884	0.05144	0.16274	0.09733	0.19546	0.06091	0.12243	0.14403	0.10844	0.11147	0.17692	0.1475	0.01969	0.08175	0.17586	0.13813	0.18075	0.05059	0.10843	0.19329	0.05644	0.04578	0.1	0.20482	0.167	0.15134	0.17641	0.04863	0.09821	0.07379	0.1498	0.17712	0.11742	0.16745	0.03908	0.16055	0.07115	0.19665	0.07057	0.18831	0.06006
Csf1	0.10004	0.09693	0.17016	0.01953	0.25151	0.32738	0.12138	0.36443	0.36582	0.05202	0.1986	0.21332	0.34156	0.0514	0.14732	0.33788	0.20816	0.30116	0.31837	0.16897	0.02087	0.07783	0.19069	0.25994	0.27453	0.06462	0.12248	0.36517	0.06683	0.0625	0.12406	0.35609	0.19191	0.33445	0.311	0.05279	0.25861	0.20045	0.35369	0.3793	0.14395	0.34095	0.04825	0.2614	0.07765	0.28053	0.08405	0.36368	0.07248
Csf1r	0.05786	0.07193	0.07403	0.01473	0.07741	0.11152	0.09465	0.08028	0.07796	0.06436	0.09683	0.06139	0.09862	0.04381	0.09028	0.06027	0.04133	0.05788	0.10134	0.10934	0.01737	0.07975	0.076	0.04878	0.10828	0.0692	0.08027	0.09312	0.05069	0.03386	0.09254	0.10858	0.08028	0.08871	0.09912	0.04926	0.04476	0.03183	0.07391	0.09609	0.09121	0.07582	0.04206	0.05879	0.0661	0.08912	0.06061	0.09228	0.07082
Csf3r	0.10205	0.11307	0.15764	0.02813	0.26138	0.24192	0.10246	0.17812	0.24449	0.04423	0.17704	0.12752	0.20168	0.05246	0.13661	0.23569	0.20212	0.17686	0.21697	0.1668	0.02665	0.12982	0.22713	0.20994	0.19618	0.06316	0.1352	0.30041	0.03415	0.03918	0.12342	0.26713	0.20204	0.20764	0.2146	0.0689	0.17684	0.1344	0.25474	0.24186	0.14088	0.27301	0.0401	0.26423	0.08066	0.25719	0.08228	0.27992	0.06503
Cst7	0.0649	0.0402	0.06638	0.01688	0.08876	0.07412	0.06624	0.05261	0.0579	0.04732	0.05402	0.03771	0.0667	0.04553	0.0726	0.04365	0.0383	0.03531	0.07102	0.09355	0.01646	0.05348	0.0768	0.04756	0.07728	0.0574	0.06862	0.06585	0.03922	0.03859	0.06861	0.07897	0.08059	0.05931	0.06709	0.02636	0.02965	0.02088	0.05507	0.0636	0.09384	0.06404	0.04916	0.05356	0.07367	0.0857	0.05841	0.07601	0.06052
Ctla4	0.03515	0.03002	0.02775	0.00948	0.03283	0.024	0.01189	0.01331	0.01877	0.04313	0.04063	0.01316	0.01961	0.01299	0.05483	0.01469	0.01111	0.01128	0.02339	0.02661	0.00897	0.01649	0.02604	0.01361	0.02644	0	0.03022	0.02177	0.025	0.01671	0.02861	0.0266	0.02773	0.01492	0.02078	0.02907	0.01038	0.00727	0.01862	0.02023	0.04211	0.01732	0.02062	0.01733	0.02979	0.03328	0.02632	0.02485	0.03448
Ctsc	0.08419	0.07008	0.109	0.02013	0.13158	0.22143	0.14522	0.21115	0.15201	0.05143	0.18759	0.2082	0.17116	0.06758	0.1073	0.1492	0.0692	0.14606	0.19465	0.14346	0.02622	0.05043	0.08667	0.07342	0.16242	0.05849	0.10441	0.18224	0.08769	0.05639	0.10491	0.2236	0.13282	0.21524	0.20814	0.05688	0.11373	0.08304	0.19542	0.22811	0.13277	0.1951	0.06225	0.10967	0.07463	0.1731	0.06213	0.19584	0.06728
Cx3cr1	0.05524	0.05762	0.06469	0.01957	0.06578	0.07981	0.07811	0.04692	0.06294	0.03875	0.08103	0.04085	0.06658	0.05592	0.07726	0.04487	0.03398	0.04056	0.06662	0.07048	0.01912	0.06115	0.05729	0.03375	0.07527	0.05436	0.07004	0.06428	0.03714	0.05159	0.07007	0.07761	0.06553	0.06189	0.07727	0.03727	0.03186	0.02323	0.05973	0.06394	0.10189	0.06398	0.03779	0.04984	0.04156	0.07004	0.04497	0.08036	0.05497
Cxcl10	0.19625	0.12506	0.22618	0.02055	0.35006	0.26409	0.14206	0.21833	0.43871	0.04812	0.26305	0.18336	0.33399	0.05299	0.19181	0.44563	0.42534	0.24259	0.37436	0.212	0.05601	0.19424	0.4912	0.43758	0.28051	0.05391	0.20241	0.48329	0.04574	0.05287	0.20239	0.37693	0.39963	0.23066	0.29238	0.07307	0.31994	0.2523	0.40823	0.3114	0.23733	0.48827	0.03483	0.53446	0.10158	0.45501	0.16503	0.46934	0.07994
Cxcl11	0.03741	0.06527	0.05195	0.02252	0.06513	0.06092	0.07506	0.04133	0.04822	0.04636	0.07042	0.02766	0.05725	0.02588	0.07463	0.03848	0.03069	0.02754	0.05617	0.07934	0.02632	0.06407	0.0728	0.03966	0.05019	0.04747	0.0666	0.06244	0.04423	0.02365	0.0515	0.06495	0.10144	0.04954	0.05438	0.05199	0.02713	0.0205	0.04844	0.05522	0.09063	0.0575	0.0161	0.05085	0.03983	0.06532	0.06676	0.06731	0.05165
Cxcl12	0.04581	0.07323	0.11556	0.01333	0.19878	0.49139	0.14577	0.68141	0.50165	0.04304	0.20156	0.40415	0.46952	0.05251	0.13056	0.5449	0.14347	0.59704	0.3882	0.18316	0.01579	0.03309	0.0871	0.24451	0.32692	0.06016	0.10607	0.47185	0.09842	0.06176	0.09441	0.46071	0.14085	0.52877	0.43035	0.04451	0.47345	0.39066	0.60585	0.62148	0.13315	0.45183	0.05758	0.19271	0.07901	0.28057	0.05165	0.45686	0.06588
Cxcl13	0.03082	0.0292	0.01712	0.0177	0.02264	0.03615	0.05814	0.0259	0.01932	0.02073	0.04018	0.01738	0.02959	0.06811	0.03044	0.01696	0.00588	0.0158	0.02938	0.04032	0.04202	0.02	0.01173	0.01157	0.03657	0.02415	0.04307	0.02645	0.06747	0.04278	0.02241	0.0337	0.02417	0.02928	0.03749	0.02786	0.01217	0.00873	0.02582	0.02893	0.04129	0.01999	0.04467	0.01493	0.05773	0.02847	0.01699	0.02961	0.01253
Cxcl2	0.13105	0.0531	0.0843	0.02014	0.10534	0.07569	0.0484	0.03943	0.07121	0.04211	0.09487	0.02652	0.0556	0.0404	0.09675	0.05976	0.07327	0.02808	0.09101	0.08761	0.0198	0.15067	0.14259	0.07766	0.08993	0.04077	0.09736	0.09574	0.02715	0.0427	0.07608	0.09283	0.16374	0.05489	0.06876	0.06039	0.038	0.02808	0.05779	0.06161	0.12862	0.09164	0.01147	0.10322	0.04822	0.12125	0.08085	0.10852	0.06329
Cxcl9	0.05368	0.06256	0.08166	0.01757	0.10363	0.11393	0.12232	0.09098	0.08401	0.04389	0.08877	0.0715	0.09922	0.04027	0.08702	0.07044	0.04017	0.06875	0.1071	0.08829	0.03214	0.05415	0.07909	0.05468	0.10059	0.03858	0.08524	0.10607	0.04665	0.0381	0.07938	0.11916	0.0872	0.10544	0.11115	0.04731	0.05372	0.04067	0.09528	0.11336	0.08172	0.08988	0.03901	0.06463	0.06629	0.10284	0.07869	0.11341	0.04
Cxcr2	0.09478	0.06452	0.10716	0.01804	0.13036	0.08087	0.08747	0.06013	0.08433	0.03438	0.10274	0.04286	0.09453	0.04065	0.09373	0.07318	0.07811	0.05282	0.0959	0.09921	0.02892	0.08613	0.14455	0.07802	0.09735	0.04837	0.09972	0.12011	0.0316	0.03092	0.08727	0.125	0.13039	0.07492	0.08672	0.03529	0.05474	0.03977	0.08114	0.08308	0.11003	0.10632	0.0282	0.1102	0.05759	0.13313	0.0636	0.11462	0.05789
Cxcr3	0.06235	0.06593	0.12313	0.02323	0.12592	0.12805	0.11187	0.09131	0.09936	0.06072	0.11824	0.06694	0.1056	0.04384	0.09268	0.08323	0.06206	0.06783	0.11434	0.12907	0.0252	0.07048	0.12821	0.07197	0.10766	0.07054	0.09869	0.10593	0.04762	0.06343	0.10526	0.13694	0.1322	0.09719	0.12619	0.05835	0.05655	0.04084	0.09684	0.11043	0.09929	0.10338	0.04046	0.07753	0.07679	0.1175	0.07595	0.1123	0.05925
Cxcr4	0.06975	0.07921	0.0959	0.01774	0.11837	0.09232	0.07514	0.06376	0.08491	0.04847	0.10697	0.0474	0.07963	0.02935	0.11433	0.07165	0.06467	0.04901	0.09532	0.08489	0.01998	0.08467	0.12081	0.07328	0.10386	0.06551	0.11179	0.10195	0.0409	0.04055	0.08301	0.11323	0.11086	0.0789	0.09128	0.0564	0.04928	0.03538	0.07797	0.08311	0.09716	0.09525	0.02692	0.08311	0.06489	0.12587	0.05609	0.10805	0.05374
Cxcr5	0.0607	0.02373	0.02314	0.01493	0.03556	0.04268	0.04384	0.02275	0.0224	0.01869	0.03896	0.01443	0.02922	0.0274	0.05134	0.01904	0.01644	0.01575	0.03008	0.02128	0	0.02952	0.03549	0.01826	0.03034	0.02632	0.03567	0.02897	0.02188	0.02885	0.03968	0.03804	0.03118	0.02853	0.04066	0.03491	0.01373	0.01005	0.02353	0.02823	0.03182	0.02287	0.01798	0.02065	0.01139	0.03105	0.03899	0.02787	0.01919
Cxcr6	0.05063	0.05926	0.0695	0.01133	0.06081	0.04775	0.04172	0.02861	0.03937	0.04678	0.0707	0.02046	0.04619	0.02667	0.05708	0.02997	0.02833	0.02247	0.04663	0.06256	0.00548	0.05742	0.06114	0.02995	0.04248	0.03697	0.04828	0.04467	0.04797	0.04391	0.06897	0.05333	0.0731	0.03882	0.04816	0.03292	0.01923	0.0142	0.0347	0.04051	0.07982	0.04079	0.02264	0.03487	0.03595	0.05796	0.03344	0.04756	0.0495
Cycs	0.04577	0.07018	0.06293	0.02473	0.07988	0.0807	0.06853	0.07634	0.06893	0.03717	0.10085	0.05314	0.08051	0.03495	0.07216	0.05701	0.03823	0.0503	0.07645	0.06086	0.01214	0.05646	0.06867	0.04921	0.09005	0.03593	0.08591	0.07835	0.03589	0.0327	0.05991	0.086	0.08544	0.07788	0.09226	0.0359	0.03946	0.02871	0.06638	0.08587	0.08194	0.0819	0.03641	0.06022	0.0574	0.08411	0.0583	0.08985	0.05778
Cyp2a5	0.04327	0.05384	0.09819	0.01555	0.15849	0.3534	0.12183	0.49096	0.41835	0.03569	0.14182	0.13979	0.56603	0.0333	0.09231	0.34036	0.09746	0.34458	0.24128	0.16537	0.0095	0.04224	0.06037	0.30086	0.38717	0.05988	0.06927	0.35184	0.08429	0.0682	0.09251	0.35573	0.12755	0.37347	0.33129	0.03495	0.24521	0.19633	0.3589	0.47117	0.09303	0.24915	0.07301	0.17418	0.06076	0.21447	0.05671	0.40782	0.05
Dab2	0.03152	0.0583	0.0511	0.01713	0.05962	0.07128	0.07104	0.05587	0.05202	0.04785	0.05426	0.04048	0.05689	0.04255	0.07123	0.03887	0.02269	0.03855	0.0592	0.06813	0.0167	0.03509	0.03289	0.03125	0.05897	0.0458	0.07317	0.05878	0.04573	0.04553	0.08377	0.06566	0.06343	0.05677	0.06305	0.03	0.02759	0.02069	0.04925	0.05745	0.0689	0.04784	0.04969	0.03113	0.04132	0.06408	0.03933	0.05457	0.04167
Dapl1	0.03269	0.04082	0.02546	0	0.03831	0.04958	0.05148	0.0373	0.03207	0.03789	0.03629	0.01851	0.04728	0.01942	0.0403	0.0249	0.01837	0.02269	0.03815	0.04995	0.01835	0.03056	0.01895	0.02089	0.0405	0.03181	0.02644	0.03413	0.03571	0.01728	0.03238	0.04396	0.0391	0.03779	0.0444	0.02679	0.01807	0.01269	0.02865	0.04041	0.05324	0.03337	0.02439	0.02046	0.0453	0.03423	0.03214	0.04324	0.04225
Dnmt1	0.17479	0.11049	0.22327	0.03063	0.34198	0.25875	0.10038	0.22869	0.4757	0.0658	0.24269	0.15234	0.2949	0.04762	0.14416	0.45001	0.45671	0.23093	0.36928	0.22661	0.03163	0.18339	0.47308	0.48722	0.29141	0.06824	0.16243	0.4935	0.03825	0.04407	0.16222	0.36547	0.33092	0.28206	0.29514	0.07411	0.28981	0.22187	0.34981	0.292	0.17618	0.51182	0.03073	0.54785	0.08172	0.4677	0.11706	0.4745	0.10395
Dpt	0.14704	0.14404	0.21014	0.03368	0.179	0.16606	0.10532	0.15103	0.10542	0.03412	0.18774	0.17147	0.12679	0.07143	0.1184	0.11172	0.08418	0.11491	0.14651	0.1381	0.02859	0.04339	0.11299	0.06754	0.13253	0.07108	0.11791	0.15375	0.07103	0.04301	0.1072	0.19291	0.12467	0.13221	0.15406	0.04493	0.08398	0.06295	0.13795	0.14255	0.12027	0.16231	0.05478	0.11647	0.09296	0.1337	0.07775	0.15678	0.10667
Dusp16	0.10465	0.08886	0.16802	0.01991	0.2354	0.33657	0.13729	0.33733	0.35231	0.06619	0.22555	0.21794	0.31487	0.05493	0.14605	0.31705	0.19657	0.2701	0.3262	0.20078	0.0226	0.1064	0.22724	0.23239	0.26647	0.07569	0.12869	0.35966	0.09249	0.06746	0.12619	0.36938	0.23057	0.31787	0.31074	0.05173	0.2258	0.17342	0.33396	0.3573	0.14642	0.34664	0.05851	0.25133	0.09082	0.29382	0.08493	0.35415	0.06357
E2f2	0.0702	0.06224	0.11609	0.0346	0.11162	0.10591	0.07524	0.08252	0.10623	0.02921	0.09673	0.05446	0.09848	0.04564	0.09365	0.08276	0.06582	0.06288	0.10939	0.1041	0.03185	0.10517	0.13384	0.07774	0.12329	0.0436	0.09393	0.11563	0.04545	0.03744	0.1107	0.12765	0.1339	0.10152	0.11183	0.038	0.05634	0.04038	0.09364	0.10261	0.11017	0.10512	0.02874	0.09908	0.05861	0.12593	0.06835	0.12812	0.06786
Ebf1	0.06485	0.06259	0.05609	0.01453	0.06681	0.06332	0.06857	0.04734	0.04587	0.05236	0.06662	0.03296	0.04934	0.03137	0.05764	0.03225	0.02526	0.03023	0.0653	0.06107	0.02353	0.06696	0.05497	0.02752	0.05862	0.03993	0.06667	0.05329	0.03987	0.04635	0.06659	0.06268	0.06022	0.06101	0.05141	0.05128	0.025	0.01755	0.04414	0.05305	0.08108	0.0417	0.03729	0.03523	0.08631	0.05312	0.02432	0.05897	0.03904
Egfl7	0.07357	0.09486	0.16746	0.01891	0.26007	0.31446	0.10493	0.36088	0.36607	0.0425	0.18857	0.20649	0.32373	0.04184	0.1472	0.36691	0.22617	0.33666	0.29268	0.15516	0.02007	0.07704	0.19011	0.27804	0.26901	0.05545	0.10097	0.38447	0.06164	0.05041	0.10443	0.33048	0.16842	0.33665	0.30688	0.04468	0.28001	0.22265	0.36651	0.38014	0.12901	0.34673	0.04818	0.25193	0.06655	0.29225	0.07363	0.36282	0.07888
Egr1	0.06592	0.07573	0.12315	0.01502	0.24527	0.60534	0.14688	1.00031	0.8464	0.04895	0.22327	0.50838	0.65099	0.04832	0.12852	1.16455	0.30246	1.15443	0.52788	0.20475	0.01616	0.0534	0.13266	0.50852	0.41561	0.06268	0.12089	0.69577	0.08666	0.07393	0.10457	0.60296	0.17742	0.73822	0.52215	0.05143	1.18684	1.16808	1.00968	0.86149	0.13848	0.68008	0.06254	0.34805	0.08111	0.36631	0.06548	0.6611	0.05793
Ehd3	0.06594	0.0857	0.12025	0.0186	0.19961	0.45108	0.14083	0.54599	0.40105	0.06539	0.1879	0.33494	0.41462	0.0521	0.11192	0.39507	0.1192	0.4345	0.34849	0.18623	0.01971	0.03826	0.09998	0.20391	0.30471	0.06953	0.12714	0.38928	0.08821	0.07043	0.09062	0.41022	0.13664	0.4645	0.37748	0.05515	0.32372	0.25599	0.46797	0.51395	0.14428	0.35849	0.0723	0.16933	0.0915	0.25189	0.0614	0.40349	0.05799
Emb	0.07312	0.07729	0.11822	0.02174	0.16944	0.20476	0.11131	0.18765	0.16302	0.0608	0.14934	0.12121	0.18809	0.05637	0.11785	0.15375	0.09825	0.13214	0.21572	0.16468	0.02614	0.06231	0.13015	0.11695	0.1855	0.06405	0.10419	0.19032	0.05266	0.06013	0.10107	0.21218	0.14043	0.18572	0.18714	0.06486	0.11243	0.08319	0.18249	0.20838	0.13148	0.18179	0.05506	0.13638	0.0847	0.18976	0.07526	0.20808	0.06097
Emp3	0.07453	0.08616	0.09001	0.03641	0.11414	0.08185	0.06661	0.05208	0.093	0.05382	0.07631	0.04206	0.07494	0.03002	0.07015	0.07	0.07951	0.04533	0.09575	0.08469	0.02049	0.09012	0.14057	0.08264	0.10538	0.06688	0.09642	0.1041	0.03758	0.03926	0.10183	0.11226	0.10762	0.06685	0.08552	0.04656	0.04496	0.03246	0.06569	0.07246	0.09256	0.10703	0.0296	0.1047	0.05837	0.12667	0.05523	0.1261	0.08611
Eng	0.06802	0.06678	0.12818	0.02429	0.19361	0.27171	0.10481	0.28188	0.24498	0.05381	0.15309	0.15315	0.27019	0.0566	0.14272	0.21307	0.09207	0.21843	0.22884	0.12233	0.02807	0.04386	0.10565	0.15079	0.22601	0.05035	0.10749	0.24669	0.06419	0.06368	0.08813	0.24283	0.14462	0.24702	0.24529	0.04542	0.16451	0.12842	0.24534	0.2894	0.11219	0.20435	0.05495	0.1294	0.06615	0.19691	0.06576	0.24259	0.06201
Eno3	0.09283	0.07718	0.09051	0.01839	0.11431	0.11491	0.08108	0.08698	0.10218	0.03107	0.10966	0.05507	0.11382	0.04757	0.08278	0.08259	0.06496	0.06034	0.10453	0.10391	0.01814	0.08916	0.12431	0.0819	0.10947	0.04159	0.07066	0.11942	0.04344	0.03536	0.09278	0.11696	0.14536	0.08812	0.10681	0.06181	0.05488	0.04064	0.08622	0.10678	0.08316	0.11454	0.02865	0.09798	0.062	0.12519	0.06637	0.11629	0.06411
Entpd1	0.02837	0.05082	0.05741	0.01729	0.05152	0.05405	0.0618	0.04426	0.03595	0.03945	0.06689	0.02569	0.05598	0.01351	0.04923	0.02862	0.01741	0.02821	0.03981	0.06289	0.02228	0.04509	0.03395	0.0223	0.0488	0.03738	0.03935	0.03739	0.03731	0.02828	0.05988	0.04762	0.04699	0.04791	0.04973	0.0125	0.02131	0.01586	0.04186	0.05081	0.05357	0.0405	0.02672	0.02609	0.05941	0.03824	0.02703	0.04622	0.05333
Eomes	0.04795	0.0292	0.02226	0.0177	0.02536	0.02647	0.02907	0.01494	0.02195	0.02073	0.0372	0.01383	0.02485	0.03096	0.0281	0.01528	0.01403	0.01205	0.02533	0.04435	0	0.028	0.03519	0.0171	0.02907	0.02415	0.02961	0.02092	0.02892	0.01604	0.02241	0.0313	0.04351	0.02045	0.02601	0.02786	0.01077	0.00746	0.0181	0.02367	0.05677	0.0227	0.03474	0.02435	0.03299	0.03155	0.02972	0.02816	0.02088
Evl	0.04236	0.04878	0.07562	0.01484	0.06664	0.0815	0.06394	0.05334	0.0557	0.0372	0.0688	0.04167	0.05524	0.02516	0.06512	0.04553	0.02906	0.04155	0.05961	0.07203	0.01452	0.04674	0.04163	0.02952	0.07032	0.04952	0.07765	0.06654	0.06319	0.06114	0.06232	0.07096	0.07336	0.06974	0.08405	0.04464	0.03574	0.02572	0.0607	0.07588	0.08272	0.06048	0.02514	0.04144	0.05764	0.0625	0.05102	0.06722	0.03788
Ezh2	0.19796	0.08655	0.18281	0.03659	0.24511	0.14072	0.09003	0.10024	0.23541	0.04786	0.17933	0.07649	0.17346	0.04208	0.13734	0.18221	0.21503	0.08594	0.21354	0.20078	0.02974	0.19057	0.37405	0.23799	0.18701	0.06928	0.14132	0.25372	0.03512	0.04713	0.15445	0.22771	0.29727	0.14077	0.18368	0.08054	0.10336	0.07868	0.15205	0.14362	0.1632	0.26437	0.02524	0.28726	0.0795	0.3323	0.10932	0.26641	0.11181
F13a1	0.03086	0.03545	0.0478	0.00563	0.04878	0.06198	0.05141	0.04453	0.0362	0.01553	0.04073	0.03155	0.04845	0.03097	0.059	0.02891	0.02007	0.0268	0.05249	0.04817	0.02725	0.02862	0.03599	0.02326	0.05217	0.0442	0.04587	0.04196	0.04779	0.05169	0.05457	0.04577	0.04526	0.04647	0.06125	0.02869	0.02041	0.01479	0.03755	0.04817	0.05973	0.0368	0.03759	0.02796	0.03909	0.05572	0.02667	0.04283	0.02961
Fam126b	0.07427	0.07745	0.10038	0.01913	0.13218	0.15912	0.11538	0.1255	0.13072	0.04733	0.15168	0.09965	0.13848	0.03528	0.09224	0.11163	0.07744	0.08522	0.15805	0.12004	0.02582	0.08989	0.13009	0.09351	0.1472	0.06278	0.12717	0.15323	0.07916	0.05855	0.09402	0.16623	0.15704	0.14078	0.15489	0.05612	0.07636	0.05578	0.13006	0.15746	0.13537	0.14499	0.04974	0.10838	0.07239	0.15214	0.04875	0.15821	0.07413
Fam53b	0.08295	0.06635	0.07635	0.01271	0.10253	0.13155	0.10384	0.11035	0.11098	0.04891	0.12318	0.07645	0.11762	0.04227	0.07888	0.08881	0.05734	0.07541	0.12216	0.12047	0.0251	0.07718	0.10483	0.07359	0.12417	0.05654	0.10815	0.12135	0.05119	0.06593	0.09358	0.13116	0.09495	0.11549	0.12785	0.04271	0.06143	0.04594	0.10083	0.13104	0.071	0.1042	0.03568	0.08158	0.06983	0.12481	0.05551	0.13518	0.06015
Fas	0.07234	0.07363	0.1019	0.02725	0.14114	0.25439	0.14419	0.24392	0.19361	0.06385	0.14469	0.12674	0.24618	0.05378	0.13299	0.16635	0.06757	0.15966	0.19778	0.15729	0.01882	0.05505	0.09031	0.11239	0.21029	0.06823	0.10794	0.19452	0.0618	0.06645	0.1057	0.22821	0.12209	0.22997	0.21492	0.05052	0.11935	0.08786	0.19674	0.25793	0.11265	0.164	0.05684	0.11047	0.08115	0.16548	0.07346	0.22107	0.06388
Fasl	0.0381	0.02357	0.0346	0.02206	0.03283	0.04008	0.04632	0.02702	0.0282	0.01852	0.03165	0.019	0.03152	0.02168	0.02	0.02026	0.01441	0.01762	0.02954	0.04817	0.02113	0.03663	0.03769	0.018	0.03396	0.05652	0.05577	0.0266	0.04338	0.02381	0.03421	0.03324	0.04351	0.02943	0.04361	0.05432	0.01393	0.01024	0.02904	0.03211	0.05847	0.0279	0.02227	0.02336	0.0226	0.03478	0.04255	0.03169	0.0419
Fcgr1	0.08195	0.05761	0.10052	0.02281	0.11693	0.11308	0.09432	0.09078	0.08843	0.06744	0.08915	0.04966	0.10398	0.03386	0.12703	0.07283	0.04914	0.06265	0.09311	0.09132	0.02497	0.0508	0.08818	0.05661	0.10015	0.04094	0.0781	0.0984	0.06339	0.05123	0.07674	0.10654	0.09534	0.10191	0.10072	0.04121	0.05539	0.041	0.09288	0.1112	0.12855	0.09463	0.04555	0.07356	0.08588	0.10183	0.07544	0.09951	0.04607
Fcgr2b	0.0561	0.07173	0.10186	0.01524	0.16979	0.30414	0.12652	0.29257	0.23624	0.04446	0.14839	0.1849	0.25921	0.05249	0.12364	0.20998	0.07689	0.22114	0.22233	0.14601	0.01756	0.04191	0.08608	0.11722	0.21359	0.04773	0.08901	0.24158	0.06411	0.06056	0.09725	0.26435	0.11399	0.28576	0.24334	0.04949	0.17408	0.12971	0.26357	0.31445	0.10845	0.22442	0.05017	0.12473	0.07265	0.19026	0.05476	0.25235	0.05169
Fcgr3	0.08843	0.08389	0.15712	0.01455	0.22502	0.22619	0.11094	0.18422	0.21387	0.0486	0.16101	0.1204	0.1898	0.03705	0.15093	0.18188	0.14801	0.14038	0.23098	0.14498	0.01736	0.10103	0.19768	0.15059	0.194	0.06756	0.10779	0.2399	0.04976	0.05611	0.13176	0.23028	0.1729	0.20619	0.20989	0.04647	0.13796	0.10403	0.21081	0.2116	0.1532	0.22842	0.0402	0.17667	0.06463	0.22999	0.07195	0.23371	0.07862
Fcgrt	0.05354	0.07261	0.11095	0.01463	0.22883	0.55022	0.13413	0.8859	0.71493	0.04607	0.19965	0.43393	0.61443	0.04375	0.11603	0.91255	0.21915	0.96241	0.45373	0.17871	0.01298	0.04063	0.08678	0.41108	0.39564	0.05493	0.10007	0.62303	0.07922	0.06735	0.08925	0.53344	0.14568	0.66375	0.46269	0.04298	0.89189	0.81667	0.85783	0.78399	0.12212	0.55886	0.06258	0.27164	0.07555	0.30255	0.05418	0.57658	0.05061
Fchsd2	0.08323	0.0498	0.0932	0.01827	0.12618	0.1737	0.11044	0.1371	0.14723	0.07771	0.12834	0.10337	0.14273	0.04458	0.119	0.11277	0.07314	0.10088	0.14982	0.13401	0.03783	0.06901	0.12001	0.08623	0.16265	0.06322	0.11737	0.14028	0.06461	0.05769	0.10875	0.1674	0.14781	0.15297	0.1765	0.06283	0.08121	0.05917	0.12822	0.16784	0.11409	0.1456	0.06227	0.10214	0.06699	0.14537	0.06349	0.15967	0.0604
Fgf13	0.05497	0.04121	0.05341	0.03448	0.05695	0.05918	0.04839	0.04288	0.04763	0.02827	0.05381	0.03025	0.06011	0.03579	0.06383	0.03468	0.02927	0.02685	0.05959	0.06655	0.01435	0.07647	0.07958	0.03419	0.06485	0.04714	0.0585	0.05641	0.05042	0.03249	0.04922	0.0531	0.06756	0.05531	0.05583	0.04824	0.02451	0.01715	0.0411	0.04849	0.08168	0.04799	0.03431	0.04742	0.06015	0.06477	0.06452	0.05581	0.03642
Flt3	0.06861	0.08736	0.11429	0.03662	0.14907	0.15668	0.09412	0.11473	0.12174	0.05599	0.12946	0.08505	0.13391	0.06852	0.13284	0.09622	0.07003	0.08214	0.1339	0.16352	0.03417	0.07955	0.10642	0.07464	0.12595	0.07515	0.12	0.12122	0.06997	0.08134	0.12916	0.15588	0.12212	0.12251	0.13883	0.06631	0.06785	0.04906	0.11477	0.1391	0.13577	0.1189	0.05172	0.08856	0.07085	0.1323	0.07655	0.13697	0.06958
Fos	0.05887	0.07487	0.11659	0.01608	0.22214	0.52164	0.15121	0.7447	0.64975	0.05097	0.20498	0.36061	0.5817	0.04861	0.11193	0.71631	0.23538	0.69266	0.45562	0.1969	0.01621	0.05325	0.12977	0.4114	0.37297	0.05658	0.11838	0.55707	0.08815	0.07279	0.10407	0.51742	0.17997	0.59448	0.44524	0.0492	0.62166	0.52657	0.71346	0.68441	0.12856	0.49918	0.0662	0.28314	0.07719	0.32194	0.06119	0.5505	0.05774
Foxo1	0.08304	0.07988	0.12581	0.01547	0.22715	0.38766	0.11742	0.48063	0.4246	0.04515	0.18868	0.28631	0.37281	0.04599	0.12605	0.4143	0.18951	0.40204	0.33946	0.19278	0.01965	0.06073	0.15434	0.24931	0.29971	0.06502	0.10509	0.40198	0.07931	0.06238	0.10397	0.38934	0.17517	0.42171	0.35567	0.04742	0.32583	0.26065	0.44021	0.46389	0.13406	0.40405	0.05184	0.24486	0.06895	0.29181	0.06339	0.4106	0.06768
Foxp1	0.08704	0.07179	0.08025	0.01838	0.09867	0.08397	0.08789	0.06697	0.07961	0.03936	0.09599	0.05341	0.08143	0.04	0.08431	0.06172	0.05029	0.0483	0.08457	0.10148	0.02707	0.09493	0.106	0.06039	0.09688	0.04994	0.10598	0.08737	0.04988	0.06492	0.06836	0.10507	0.10432	0.08032	0.10326	0.05598	0.04091	0.02989	0.06679	0.09018	0.07155	0.08593	0.03614	0.08262	0.05044	0.09914	0.049	0.10293	0.04415
Foxp3	0.02568	0.03066	0.03314	0.00755	0.03471	0.03379	0.02751	0.02111	0.02503	0.03294	0.03326	0.01585	0.02983	0.03315	0.05151	0.01844	0.01577	0.017	0.0311	0.04268	0.02166	0.04082	0.03784	0.01802	0.04328	0.01325	0.03325	0.02585	0.03084	0.01453	0.03453	0.03926	0.03906	0.02717	0.03091	0.03015	0.01304	0.00985	0.02042	0.02738	0.03194	0.0249	0.00452	0.01988	0.0229	0.03639	0.04314	0.03126	0.00772
Fscn1	0.09402	0.09652	0.18739	0.01964	0.27785	0.15728	0.07146	0.12371	0.17773	0.05319	0.13284	0.09661	0.12713	0.05389	0.1536	0.15136	0.14666	0.12441	0.18722	0.09773	0.03577	0.07689	0.1715	0.1473	0.17326	0.04453	0.10043	0.20018	0.03165	0.03836	0.10857	0.19635	0.15941	0.16512	0.1521	0.05697	0.11245	0.08537	0.15161	0.15689	0.12175	0.19012	0.01592	0.15644	0.06979	0.19401	0.0847	0.21338	0.08054
Fyb	0.07084	0.07427	0.11216	0.01509	0.1439	0.2156	0.11209	0.18706	0.14932	0.04457	0.14623	0.11195	0.16948	0.05098	0.11542	0.13841	0.07958	0.1322	0.15813	0.13328	0.01998	0.06223	0.09775	0.09682	0.17272	0.05624	0.11011	0.17322	0.07307	0.05754	0.09721	0.18903	0.119	0.18137	0.19105	0.04295	0.11317	0.08393	0.1863	0.20179	0.0907	0.15493	0.05207	0.11152	0.07463	0.14383	0.06757	0.19402	0.04883
Gadd45b	0.06687	0.0672	0.0984	0.01078	0.09622	0.1	0.07626	0.09545	0.10352	0.05331	0.10557	0.0429	0.12935	0.02732	0.07455	0.08167	0.05681	0.06601	0.10065	0.08619	0.01489	0.0599	0.09306	0.07627	0.11499	0.04839	0.07612	0.11406	0.02865	0.04461	0.08475	0.12373	0.10499	0.09788	0.12425	0.02639	0.0556	0.04199	0.08499	0.11168	0.08531	0.09961	0.04163	0.08975	0.05392	0.11996	0.04092	0.12609	0.05588
Gata2	0.09031	0.09645	0.10766	0.0186	0.12949	0.11522	0.08169	0.0766	0.10955	0.02745	0.11426	0.05611	0.09168	0.04389	0.09543	0.08251	0.08171	0.05889	0.11261	0.11562	0.02294	0.08466	0.14365	0.09015	0.12143	0.07252	0.10312	0.1091	0.03051	0.04762	0.10237	0.1304	0.144	0.09397	0.09975	0.03827	0.05027	0.03732	0.08295	0.09275	0.11781	0.11349	0.03664	0.10269	0.06077	0.13733	0.08507	0.122	0.07367
Gata3	0.01351	0.02878	0.02551	0	0.0343	0.02576	0.04023	0.02288	0.0231	0.04061	0.03402	0.01417	0.02361	0.02417	0.03016	0.01711	0.01334	0.01329	0.02326	0.036	0.02439	0.02756	0.03269	0.01558	0.03363	0.01896	0.02663	0.02365	0.02364	0.02618	0.03047	0.03002	0.02882	0.02134	0.03127	0.0327	0.01126	0.00833	0.01929	0.02406	0.02554	0.02267	0.0146	0.01608	0.04868	0.03145	0.04593	0.03295	0.04107
Gimap3	0.04735	0.0564	0.05303	0.01134	0.06213	0.07821	0.07467	0.06891	0.06446	0.06096	0.07772	0.04981	0.07277	0.03834	0.08643	0.04855	0.02975	0.04433	0.07481	0.09884	0.01848	0.03736	0.06773	0.0361	0.0821	0.04184	0.07457	0.07151	0.06685	0.05022	0.059	0.08605	0.06995	0.07423	0.08296	0.03625	0.03409	0.02487	0.05914	0.07974	0.10204	0.06251	0.03966	0.04226	0.05584	0.07581	0.04134	0.06828	0.03836
Gimap4	0.0489	0.04092	0.06134	0.0087	0.06798	0.07383	0.06508	0.05337	0.06	0.05161	0.07478	0.03371	0.06641	0.05027	0.05515	0.03979	0.02998	0.03565	0.06313	0.08483	0.02119	0.05177	0.04951	0.0342	0.06844	0.0679	0.07165	0.06188	0.03082	0.0625	0.07173	0.06916	0.08271	0.0595	0.0639	0.03035	0.02819	0.02036	0.04929	0.06379	0.07136	0.05572	0.03454	0.04281	0.0612	0.07836	0.06525	0.07212	0.03647
Gimap7	0.03384	0.04324	0.02553	0.00858	0.0307	0.03607	0.02878	0.02719	0.01901	0.01527	0.04145	0.02019	0.02657	0.0303	0.03949	0.01741	0.00995	0.01642	0.02124	0.03003	0.00816	0.01972	0.01636	0.01181	0.02056	0.019	0.03467	0.02128	0.0237	0.021	0.03329	0.02583	0.03045	0.02505	0.02442	0.03825	0.01236	0.00846	0.02122	0.02582	0.03836	0.02233	0.01951	0.01334	0.04878	0.02226	0.01674	0.02811	0.01646
Glb1	0.14981	0.10319	0.18796	0.02779	0.3244	0.36624	0.1342	0.38381	0.55603	0.05898	0.25397	0.2639	0.38273	0.05291	0.15334	0.53575	0.41275	0.35002	0.42894	0.223	0.02441	0.14026	0.37455	0.47146	0.34289	0.07392	0.14699	0.51948	0.05929	0.07079	0.15717	0.44235	0.3117	0.40546	0.34091	0.07175	0.36919	0.29429	0.46674	0.4241	0.18898	0.54582	0.04881	0.47215	0.08314	0.44321	0.10802	0.50739	0.09717
Glycam1	0.01476	0.00395	0.01954	0.01087	0.01939	0.01898	0.01548	0.01538	0.01384	0.01163	0.01843	0.00786	0.01618	0	0.0197	0.01165	0.00796	0.00816	0.01331	0.02526	0.0102	0.0131	0.01684	0.01264	0.02391	0.02151	0.02568	0.01632	0	0.01807	0.02381	0.02499	0.02836	0.01595	0.02022	0.00631	0.0076	0.00554	0.01334	0.01593	0.02183	0.01433	0.02216	0.01465	0.01806	0.02425	0.02797	0.0152	0.02746
Gm34680	0.04498	0.02583	0.0241	0.02727	0.03361	0.01682	0.0176	0.01595	0.01992	0.02105	0.02541	0.00781	0.02075	0.02524	0.0283	0.01529	0.01585	0.01002	0.02334	0.0284	0.00862	0.02834	0.0412	0.01938	0.02445	0.01961	0.019	0.01936	0.01467	0.0163	0.03672	0.02834	0.03401	0.01815	0.02377	0.02266	0.00908	0.00673	0.01618	0.01975	0.03381	0.02475	0.01008	0.02006	0.02923	0.03085	0.02581	0.02479	0.03805
Gpnmb	0.04751	0.03912	0.06497	0.01105	0.07274	0.05454	0.03804	0.06713	0.06017	0.01315	0.0613	0.02627	0.06061	0.02395	0.05219	0.04824	0.04665	0.03284	0.07132	0.06463	0.02181	0.0475	0.07634	0.05098	0.0633	0.02379	0.05767	0.07031	0.02377	0.02279	0.04882	0.07346	0.07083	0.04937	0.05831	0.03083	0.03521	0.02508	0.05331	0.05418	0.05227	0.06289	0.01294	0.05753	0.03093	0.08237	0.02957	0.0771	0.03972
Gpr182	0.06437	0.07157	0.11806	0.01501	0.1883	0.45596	0.13135	0.56749	0.41504	0.0425	0.18581	0.37095	0.40762	0.05532	0.1237	0.44253	0.1194	0.50138	0.35567	0.16501	0.01947	0.03949	0.07638	0.19514	0.28888	0.0575	0.09859	0.41252	0.08142	0.06489	0.0962	0.39381	0.12397	0.47514	0.39152	0.03855	0.38946	0.30979	0.51817	0.53868	0.122	0.38762	0.05438	0.1634	0.07511	0.24898	0.05703	0.3978	0.05436
Gramd3	0.08342	0.08992	0.1325	0.02439	0.19935	0.31135	0.12788	0.34728	0.32073	0.05155	0.1882	0.20785	0.31437	0.05465	0.13625	0.29672	0.14861	0.26852	0.28808	0.16309	0.01865	0.06579	0.14785	0.19979	0.25584	0.06139	0.11674	0.32796	0.07752	0.05988	0.1131	0.32402	0.17617	0.3151	0.31113	0.04591	0.21845	0.16933	0.3176	0.36856	0.13988	0.30595	0.05131	0.2021	0.09353	0.25767	0.07478	0.32965	0.07674
Grn	0.0829	0.08132	0.15251	0.01717	0.28451	0.54922	0.13468	0.81951	0.76759	0.05007	0.2399	0.51322	0.51432	0.04697	0.13882	1.09778	0.41024	1.02431	0.50918	0.19551	0.01748	0.06552	0.18825	0.50787	0.36873	0.05987	0.12645	0.69425	0.07452	0.06039	0.11878	0.55418	0.19587	0.64517	0.47519	0.04927	1.12193	1.0937	0.94795	0.73733	0.14241	0.70425	0.05516	0.41223	0.07617	0.37721	0.06768	0.6203	0.06281
Gzma	0.05505	0.05777	0.0386	0.01975	0.05279	0.06591	0.05306	0.05159	0.04335	0.03894	0.03808	0.03163	0.0562	0.04382	0.06389	0.03739	0.02129	0.03056	0.04895	0.05978	0.01918	0.03829	0.04246	0.02853	0.05709	0.06745	0.06941	0.04994	0.03367	0.03978	0.06495	0.05654	0.06761	0.05041	0.05084	0.03717	0.02432	0.01788	0.04725	0.05525	0.07338	0.04373	0.04124	0.03225	0.0512	0.054	0.05231	0.05257	0.03951
Gzmb	0.11915	0.08443	0.12337	0.03992	0.15689	0.15545	0.11889	0.10774	0.12012	0.06436	0.12535	0.08569	0.11602	0.0557	0.12738	0.09747	0.08443	0.07702	0.14118	0.13971	0.02068	0.07391	0.15883	0.08863	0.14126	0.05161	0.09178	0.12727	0.03868	0.05333	0.12987	0.15763	0.14417	0.11969	0.14012	0.0692	0.0727	0.05226	0.12992	0.13732	0.14366	0.13492	0.06184	0.11017	0.09458	0.15942	0.08481	0.15851	0.06437
Gzmc	0.03571	0.05349	0.06486	0.01115	0.06587	0.08856	0.104	0.07165	0.07138	0.04298	0.06763	0.04268	0.08613	0.04409	0.09605	0.04986	0.03388	0.04308	0.08075	0.08742	0.03273	0.04926	0.07635	0.04429	0.08998	0.06336	0.03602	0.06693	0.06602	0.05248	0.08772	0.07868	0.06825	0.07886	0.08339	0.03577	0.03663	0.02512	0.06489	0.08615	0.07912	0.06628	0.06993	0.05181	0.06274	0.07832	0.03065	0.07807	0.11378
Gzmk	0.01961	0.02532	0.01463	0.02632	0.01593	0.01389	0.01303	0.00975	0.01243	0.02564	0.02362	0.00827	0.01694	0.00803	0.02308	0.00891	0.0073	0.0063	0.01446	0.02397	0.02439	0.02347	0.01594	0.00914	0.01846	0.01765	0.02691	0.01402	0	0.00667	0.03438	0.01539	0.02228	0.01371	0.01417	0.01404	0.00531	0.00414	0.01096	0.01337	0.02568	0.01201	0.01216	0.01036	0.03406	0.01822	0.02519	0.01631	0.02469
Gzmm	0.0398	0.04233	0.03201	0.04082	0.03592	0.02887	0.02546	0.01589	0.02627	0.01975	0.03228	0.01131	0.0253	0.01754	0.03666	0.01801	0.02032	0.01219	0.03126	0.04748	0.00778	0.0501	0.0464	0.02308	0.03253	0.02771	0.03412	0.02753	0.01843	0.00509	0.04366	0.02873	0.03968	0.02221	0.0357	0.04233	0.01086	0.00846	0.01902	0.02357	0.04282	0.02803	0.0237	0.02896	0.02381	0.04507	0.02449	0.03141	0.03614
H2-Aa	0.12979	0.12189	0.24645	0.02994	0.29949	0.29341	0.13659	0.26426	0.25936	0.04424	0.23062	0.22285	0.23642	0.06611	0.17887	0.25875	0.19842	0.22746	0.2798	0.17307	0.04442	0.10193	0.20827	0.19197	0.23777	0.04688	0.14165	0.31851	0.05407	0.05231	0.16207	0.33189	0.21901	0.2491	0.28292	0.06538	0.21568	0.16069	0.30783	0.27016	0.16969	0.31957	0.03859	0.22983	0.12415	0.24089	0.09572	0.31703	0.07722
H2-Ab1	0.11981	0.11375	0.25297	0.02533	0.37352	0.36159	0.12316	0.32402	0.37264	0.04856	0.23856	0.3072	0.27877	0.05053	0.1866	0.43188	0.30793	0.36665	0.35912	0.18828	0.03351	0.10107	0.2637	0.29484	0.28416	0.05815	0.157	0.4462	0.04746	0.04417	0.15026	0.43959	0.21908	0.32415	0.32591	0.06372	0.38602	0.30254	0.46791	0.36547	0.16868	0.47388	0.0419	0.3326	0.11157	0.29442	0.1015	0.4005	0.07111
H2-DMb1	0.09509	0.0836	0.11441	0.0296	0.1127	0.1032	0.07955	0.08007	0.0993	0.03797	0.11531	0.05756	0.10195	0.04219	0.09784	0.08735	0.07741	0.06163	0.11397	0.10397	0.02923	0.09508	0.12124	0.08326	0.12899	0.04938	0.09023	0.12684	0.04405	0.04205	0.09623	0.12664	0.11423	0.09116	0.12118	0.04634	0.06017	0.04262	0.09348	0.10032	0.1204	0.11957	0.03384	0.09945	0.07137	0.1398	0.07221	0.12025	0.06672
H2-DMb2	0.02922	0.03448	0.03833	0.03101	0.02946	0.03067	0.04722	0.02213	0.02272	0.02871	0.02616	0.01904	0.02755	0.02254	0.02257	0.01799	0.01172	0.01748	0.02211	0.03516	0.00741	0.04135	0.02418	0.01227	0.03418	0.01794	0.03097	0.02197	0.04027	0.00985	0.02413	0.03517	0.02985	0.02352	0.03099	0.01535	0.01334	0.00978	0.02548	0.02916	0.0347	0.02089	0.02759	0.01795	0.03868	0.03573	0.02783	0.02842	0.01566
H2-Eb1	0.041	0.04637	0.04893	0	0.04161	0.0488	0.02541	0.03528	0.03116	0.02474	0.0499	0.0244	0.04024	0.0237	0.06086	0.02624	0.01387	0.02593	0.04547	0.04766	0.03561	0.03339	0.03548	0.01888	0.04301	0.03509	0.038	0.03949	0.0428	0.02114	0.03444	0.04793	0.04925	0.03861	0.04571	0.04367	0.01915	0.01295	0.03434	0.04118	0.05492	0.03765	0.05179	0.02466	0.05137	0.03484	0.02105	0.04266	0.04844
H2-M3	0.08096	0.07231	0.08857	0.03292	0.10476	0.10775	0.0806	0.07507	0.0886	0.05399	0.08121	0.04559	0.10147	0.046	0.10022	0.068	0.05695	0.0539	0.09616	0.09766	0.02159	0.08375	0.10054	0.06884	0.10926	0.05671	0.08507	0.08905	0.04793	0.04789	0.09696	0.11553	0.11812	0.08654	0.09111	0.05568	0.04631	0.03532	0.08146	0.08291	0.10172	0.09458	0.04194	0.07578	0.06073	0.10316	0.06982	0.10426	0.0611
H2-Oa	0.03577	0.01382	0.04504	0.00778	0.03216	0.03068	0.03616	0.02312	0.02302	0.02398	0.02909	0.01481	0.02932	0.0226	0.03842	0.01891	0.01804	0.01545	0.03418	0.02933	0.01487	0.03766	0.04608	0.02054	0.03512	0.04494	0.03101	0.02354	0.02242	0.02469	0.04564	0.03518	0.03302	0.02584	0.02798	0.03077	0.01284	0.00925	0.02212	0.02743	0.03474	0.02696	0.01843	0.01991	0.04651	0.03346	0.03984	0.02843	0.03137
H2-Ob	0.03768	0.06116	0.0314	0.00602	0.04408	0.0568	0.05542	0.04046	0.0392	0.03659	0.02897	0.02263	0.05336	0.04196	0.05	0.02623	0.01677	0.02638	0.03848	0.051	0.01744	0.0297	0.02209	0.02209	0.04913	0.02692	0.04005	0.03673	0.05374	0.04583	0.03902	0.05191	0.049	0.04308	0.04926	0.05591	0.01845	0.01454	0.03217	0.04498	0.04767	0.03062	0.03929	0.02309	0.04399	0.03549	0.03813	0.03928	0.05128
H2-Q2	0.05461	0.0688	0.06562	0.03455	0.07351	0.07486	0.07325	0.05444	0.05471	0.03231	0.0842	0.03573	0.05878	0.06149	0.06614	0.04514	0.03919	0.03548	0.06599	0.08547	0.01876	0.06038	0.072	0.04511	0.07414	0.03949	0.07129	0.0649	0.04507	0.04185	0.0555	0.07242	0.07552	0.06871	0.07975	0.05505	0.03283	0.02322	0.05453	0.06669	0.0785	0.05872	0.04871	0.05346	0.04615	0.07809	0.05483	0.07475	0.04393
H2-Q4	0.11391	0.07821	0.11867	0.02452	0.13739	0.17373	0.08601	0.14588	0.16272	0.04791	0.14153	0.09882	0.14842	0.03195	0.09637	0.13945	0.099	0.10625	0.16455	0.14324	0.03243	0.06659	0.15473	0.12008	0.15052	0.06039	0.09975	0.17309	0.03862	0.05446	0.10123	0.19058	0.14337	0.14749	0.16805	0.04122	0.09466	0.06884	0.14776	0.16813	0.11106	0.17045	0.04742	0.14462	0.06833	0.18537	0.07005	0.19209	0.05694
H2-Q7	0.07113	0.06064	0.11918	0.01978	0.17601	0.28273	0.09538	0.30143	0.24808	0.04058	0.17735	0.23026	0.22907	0.04413	0.1028	0.25966	0.11385	0.25436	0.22989	0.14938	0.01681	0.04472	0.10901	0.14869	0.18784	0.05074	0.10164	0.30245	0.05128	0.04518	0.08202	0.26718	0.13923	0.28473	0.29042	0.04369	0.20656	0.15925	0.30003	0.31511	0.09932	0.27095	0.04371	0.15848	0.07682	0.21167	0.05322	0.27305	0.04606
H2-T22	0.05644	0.05453	0.07043	0.01702	0.0856	0.10847	0.09426	0.08888	0.08397	0.04393	0.0768	0.0608	0.10832	0.05237	0.06452	0.06841	0.03885	0.05988	0.10526	0.08294	0.02789	0.0572	0.06502	0.05005	0.1026	0.06047	0.08511	0.09196	0.04027	0.0422	0.07376	0.10889	0.0907	0.10036	0.09893	0.02864	0.04568	0.0322	0.07985	0.0956	0.09569	0.08679	0.04989	0.05959	0.07469	0.09942	0.05895	0.1022	0.06681
Havcr2	0.04908	0.03896	0.03236	0.02721	0.04394	0.0398	0.03439	0.02101	0.03043	0.04405	0.03966	0.01402	0.03306	0.06138	0.07809	0.02129	0.02178	0.01557	0.04084	0.05094	0.00654	0.03873	0.05076	0.02294	0.03726	0.0332	0.05425	0.037	0.02484	0.0181	0.05882	0.03952	0.03514	0.02653	0.03878	0.0281	0.0156	0.0111	0.02705	0.03325	0.07117	0.03416	0.02548	0.03527	0.03255	0.03975	0.0334	0.03486	0.04388
Hdc	0.09767	0.10931	0.12079	0.0109	0.21474	0.2267	0.12079	0.21945	0.21684	0.04006	0.15468	0.14617	0.22924	0.0435	0.11812	0.19913	0.12565	0.1771	0.22495	0.16434	0.02669	0.08797	0.19146	0.15941	0.22269	0.05672	0.10265	0.25211	0.06136	0.04499	0.11552	0.23673	0.18171	0.2172	0.23209	0.05796	0.1517	0.11635	0.23758	0.23948	0.13015	0.2376	0.04604	0.18257	0.06881	0.2324	0.09806	0.24873	0.06442
Hif1a	0.14273	0.12576	0.16357	0.02846	0.23038	0.20909	0.11852	0.1674	0.25423	0.06485	0.17887	0.11706	0.21632	0.05811	0.17257	0.19436	0.18335	0.12546	0.25237	0.21653	0.03131	0.13113	0.2611	0.20652	0.20542	0.05751	0.15211	0.25319	0.04822	0.06333	0.14902	0.26338	0.24472	0.19583	0.20248	0.06854	0.12204	0.09194	0.18147	0.20492	0.15654	0.25556	0.04662	0.23705	0.06646	0.27643	0.11026	0.2784	0.11346
Hmgb2	0.0563	0.06658	0.07709	0.00436	0.07374	0.06665	0.06298	0.04986	0.05718	0.05493	0.07863	0.03883	0.05868	0.05396	0.05704	0.0422	0.03197	0.03135	0.06362	0.09306	0.03822	0.04366	0.0743	0.04007	0.06424	0.05255	0.06762	0.05774	0.03704	0.03295	0.08659	0.05793	0.08684	0.05731	0.05971	0.0473	0.02632	0.01944	0.05305	0.06505	0.06548	0.05084	0.02516	0.04995	0.05014	0.06709	0.0767	0.0634	0.0309
Hopx	0.07277	0.07458	0.12259	0.01369	0.21346	0.38846	0.14369	0.49238	0.41964	0.04868	0.18534	0.28384	0.40666	0.05737	0.12979	0.4154	0.16422	0.39854	0.33668	0.17983	0.02049	0.05871	0.12717	0.2475	0.30035	0.06238	0.11404	0.403	0.08328	0.0579	0.11691	0.39616	0.16509	0.42434	0.34438	0.05841	0.31584	0.25458	0.44431	0.48443	0.13934	0.37688	0.06704	0.23346	0.07849	0.2794	0.07246	0.39301	0.0603
Hsd17b6	0.08223	0.08317	0.1431	0.01608	0.19659	0.58572	0.1485	0.86813	0.48674	0.05103	0.28721	1.01926	0.333	0.06004	0.11234	0.79987	0.16567	0.93136	0.51581	0.19712	0.02066	0.03301	0.06697	0.13896	0.28181	0.06165	0.13642	0.5732	0.09658	0.0706	0.09	0.5372	0.15458	0.67466	0.51635	0.05775	0.81145	0.70022	0.85949	0.77447	0.14	0.70558	0.07149	0.24509	0.08914	0.30488	0.04885	0.54405	0.07447
Icam1	0.1155	0.09409	0.1707	0.02101	0.29897	0.40619	0.13706	0.43937	0.48088	0.05314	0.23035	0.2687	0.39565	0.04955	0.1626	0.52075	0.31851	0.4176	0.3983	0.18503	0.02479	0.10573	0.26791	0.37115	0.32608	0.06012	0.14426	0.50168	0.0665	0.06151	0.14351	0.41277	0.23775	0.39639	0.35625	0.05119	0.40333	0.31942	0.50575	0.46422	0.15814	0.46648	0.05115	0.36045	0.0867	0.35309	0.08449	0.47666	0.07464
Icos	0.03691	0.02857	0.0322	0.01681	0.03063	0.03923	0.05714	0.02452	0.02659	0.03518	0.04425	0.0177	0.03125	0.00597	0.04157	0.01756	0.01039	0.01516	0.0303	0.04382	0.016	0.03125	0.02679	0.01331	0.02984	0.00469	0.02914	0.02402	0.01405	0.03109	0.03581	0.03298	0.02873	0.02224	0.03656	0.03774	0.01286	0.00932	0.02193	0.02885	0.0305	0.02299	0.04819	0.0145	0.02414	0.02681	0.01656	0.02807	0.00815
Id2	0.0774	0.08604	0.13941	0.01676	0.25963	0.58554	0.15849	0.83249	0.71561	0.05541	0.23894	0.4553	0.59553	0.05339	0.15307	0.85897	0.27639	0.84064	0.50544	0.21493	0.01802	0.061	0.14455	0.41173	0.41163	0.06744	0.13116	0.62078	0.08977	0.07082	0.11758	0.56163	0.18173	0.64385	0.48532	0.05392	0.76696	0.66684	0.81903	0.77167	0.14723	0.59735	0.07019	0.31615	0.08913	0.36563	0.06953	0.60293	0.06315
Id3	0.07514	0.0747	0.10491	0.00839	0.15505	0.25478	0.0966	0.26553	0.2208	0.04096	0.14328	0.14211	0.24615	0.04191	0.11996	0.20513	0.09594	0.21096	0.20236	0.11449	0.02125	0.05178	0.08581	0.13219	0.23444	0.04909	0.09745	0.25161	0.06046	0.0563	0.08229	0.22832	0.1083	0.25489	0.24985	0.03266	0.16684	0.12654	0.24261	0.28132	0.12106	0.20214	0.05	0.12285	0.06246	0.18295	0.04184	0.24797	0.03964
Ido1	0.11391	0.07376	0.11031	0.05052	0.15492	0.04595	0.06902	0.02339	0.10912	0.04074	0.12066	0.02673	0.07255	0.05579	0.12675	0.08914	0.1337	0.02354	0.1315	0.13439	0.02039	0.15197	0.26468	0.12539	0.09719	0.07554	0.10663	0.14321	0.00755	0.03533	0.10596	0.10635	0.21421	0.05941	0.07057	0.06574	0.04966	0.03496	0.06471	0.05415	0.1493	0.12674	0.02099	0.17675	0.04602	0.20654	0.09857	0.14816	0.1032
Ifi205	0.08132	0.07551	0.08568	0.01812	0.09787	0.07418	0.06903	0.04976	0.06872	0.03933	0.05749	0.03621	0.06368	0.03082	0.08475	0.0507	0.04823	0.03799	0.07347	0.08194	0.02128	0.06295	0.09257	0.0517	0.08215	0.06216	0.08045	0.06601	0.03779	0.06286	0.08462	0.08441	0.08551	0.06911	0.06735	0.04672	0.03327	0.02445	0.05712	0.06504	0.10173	0.06966	0.03018	0.06054	0.04192	0.09368	0.06274	0.08817	0.0646
Ifi213	0.06804	0.07281	0.10296	0.03268	0.09021	0.0884	0.0689	0.05491	0.07092	0.06218	0.08324	0.04315	0.07488	0.03103	0.0871	0.05953	0.05203	0.04238	0.08814	0.10885	0.01282	0.07223	0.11478	0.06141	0.06828	0.0475	0.08503	0.07409	0.03995	0.04737	0.08182	0.09221	0.11924	0.0742	0.08	0.05906	0.03698	0.02677	0.06595	0.078	0.10336	0.07599	0.04816	0.07558	0.06659	0.09581	0.05601	0.087	0.0578
Ifi27	0.10455	0.0944	0.17089	0.01744	0.29929	0.46596	0.14139	0.60841	0.67018	0.05141	0.23788	0.34295	0.51133	0.0521	0.15249	0.72734	0.38888	0.60659	0.4837	0.22336	0.02329	0.09282	0.25386	0.48728	0.37467	0.06316	0.12853	0.58715	0.07116	0.06261	0.1362	0.50933	0.24909	0.53651	0.41787	0.05568	0.5811	0.49107	0.64872	0.60166	0.15307	0.58222	0.05372	0.43364	0.08274	0.41176	0.08076	0.57342	0.09193
Ifi27l2b	0.07801	0.08642	0.13597	0.01934	0.17974	0.30895	0.12847	0.3485	0.29289	0.04107	0.17389	0.18882	0.32124	0.04875	0.12865	0.26561	0.11728	0.26696	0.25084	0.16128	0.01348	0.04975	0.1196	0.16714	0.26387	0.05044	0.09558	0.29154	0.07047	0.05598	0.10805	0.3029	0.14473	0.30274	0.28119	0.03894	0.20103	0.15728	0.30777	0.36667	0.11829	0.26648	0.05427	0.16062	0.08269	0.22243	0.06691	0.31185	0.05781
Ifit1	0.1073	0.1231	0.12952	0.01682	0.14506	0.15957	0.09085	0.13654	0.15598	0.04448	0.16992	0.07634	0.20124	0.05599	0.13319	0.12414	0.09345	0.09444	0.1458	0.1555	0.03164	0.09843	0.16867	0.13102	0.1531	0.05229	0.1102	0.18109	0.0537	0.05984	0.13357	0.19365	0.16878	0.14202	0.14985	0.0469	0.08469	0.06229	0.13708	0.15454	0.14269	0.14446	0.05124	0.15128	0.09392	0.20887	0.09344	0.19673	0.06796
Ifit2	0.12666	0.10604	0.14719	0.02154	0.15417	0.17641	0.0874	0.11891	0.15202	0.0589	0.14888	0.08849	0.141	0.06872	0.13485	0.1226	0.10168	0.09008	0.15571	0.16941	0.03963	0.12071	0.19575	0.12386	0.15778	0.05242	0.12658	0.18987	0.06313	0.04282	0.15213	0.18877	0.19093	0.13537	0.15401	0.04466	0.09201	0.06857	0.1534	0.15398	0.14927	0.15592	0.03791	0.1651	0.08339	0.18296	0.09191	0.19291	0.06954
Ifit3	0.08333	0.09605	0.0512	0.01036	0.05574	0.04788	0.04009	0.03719	0.04576	0.02564	0.05452	0.02	0.05537	0.0207	0.07101	0.03397	0.03245	0.02365	0.0443	0.06944	0.05528	0.06364	0.06649	0.03698	0.04972	0.05226	0.05537	0.05892	0.02435	0.02622	0.08238	0.05685	0.08137	0.03898	0.0411	0.05395	0.02226	0.01644	0.03954	0.04023	0.06417	0.04848	0.01776	0.04417	0.04651	0.06959	0.07607	0.05888	0.02504
Ifitm1	0.16877	0.09363	0.17013	0.02023	0.26156	0.14852	0.06347	0.12043	0.37006	0.03951	0.18637	0.09316	0.19839	0.02842	0.11476	0.34547	0.40772	0.13425	0.28489	0.17237	0.02675	0.1713	0.43272	0.44207	0.22525	0.0511	0.13702	0.42411	0.01731	0.02683	0.12272	0.27233	0.26496	0.17946	0.22578	0.05811	0.20043	0.15934	0.21667	0.18368	0.12242	0.45238	0.01354	0.51285	0.07073	0.40254	0.10474	0.371	0.05541
Ifnar1	0.10564	0.08888	0.16891	0.02402	0.2944	0.43672	0.13027	0.55376	0.55603	0.05659	0.23496	0.34939	0.44582	0.05376	0.14915	0.59065	0.32004	0.51422	0.43215	0.20845	0.02053	0.08513	0.23601	0.39241	0.34212	0.05663	0.14081	0.52436	0.07232	0.06603	0.1219	0.45453	0.21587	0.47121	0.40571	0.05654	0.47286	0.38464	0.56872	0.54235	0.15608	0.52832	0.05882	0.35614	0.08674	0.37145	0.07991	0.50613	0.0771
Ifnar2	0.0729	0.09228	0.13886	0.01558	0.22238	0.43531	0.15116	0.53553	0.44729	0.05017	0.2086	0.32085	0.40305	0.05035	0.13965	0.46177	0.18695	0.45306	0.35976	0.19933	0.02146	0.06396	0.14385	0.25424	0.32192	0.06176	0.11507	0.44071	0.0787	0.06275	0.11613	0.40084	0.17812	0.44703	0.38724	0.05098	0.37741	0.29544	0.49479	0.51325	0.13033	0.42526	0.06277	0.22988	0.07758	0.29621	0.06634	0.44046	0.06056
Ifng	0.02763	0.01842	0.03095	0.00905	0.02996	0.01681	0.01171	0.01462	0.01875	0.01575	0.02838	0.00958	0.02252	0	0.01885	0.01422	0.01223	0.01018	0.02333	0.03242	0	0.0202	0.02706	0.01435	0.0235	0.02934	0.02168	0.01976	0.00976	0.00542	0.02257	0.02592	0.03074	0.02233	0.02683	0.02825	0.00828	0.00646	0.01473	0.01624	0.03377	0.01865	0.01508	0.01769	0.025	0.02159	0.02146	0.01993	0.07173
Ifngas1	0.05094	0.07227	0.07543	0.02279	0.08495	0.12031	0.07388	0.08954	0.08455	0.06265	0.09341	0.05887	0.10218	0.05757	0.09774	0.06666	0.04981	0.05793	0.10036	0.09946	0.03081	0.06148	0.08161	0.05956	0.10732	0.06966	0.0886	0.09634	0.06285	0.03765	0.07899	0.10424	0.106	0.09665	0.08932	0.04072	0.04764	0.03483	0.07828	0.11232	0.11831	0.08088	0.04096	0.06358	0.04995	0.10667	0.04646	0.09922	0.05654
Ifngr1	0.10957	0.0927	0.17225	0.02718	0.25517	0.30147	0.12919	0.28021	0.32016	0.04473	0.21534	0.18102	0.28598	0.04918	0.15623	0.28053	0.20471	0.22744	0.30431	0.18482	0.02462	0.1008	0.21666	0.23003	0.2519	0.06305	0.12037	0.32479	0.07237	0.06202	0.13043	0.32928	0.1961	0.29388	0.26733	0.06704	0.20505	0.15616	0.29348	0.31736	0.14682	0.3266	0.05271	0.26629	0.07835	0.28943	0.08498	0.33932	0.08594
Igfbp7	0.09803	0.09716	0.22109	0.01912	0.36579	0.50307	0.12748	0.69207	0.66228	0.05758	0.24129	0.46941	0.475	0.04881	0.17216	0.83222	0.42248	0.8018	0.49959	0.19209	0.02226	0.06596	0.20722	0.45078	0.36208	0.06727	0.12948	0.61111	0.06471	0.06388	0.12004	0.52991	0.1951	0.59424	0.42883	0.05082	0.77578	0.68749	0.77425	0.64856	0.16077	0.64504	0.05119	0.38305	0.08413	0.38583	0.07805	0.59381	0.08057
Igha	0.00441	0.02002	0.10958	0	0.17314	0.12171	0.01231	0.28571	0.17286	0.00175	0.12887	0.09416	0.30803	0.00237	0.06612	0.20516	0.12703	0.22301	0.26043	0.00792	0.00061	0.00113	0.1275	0.20382	0.21231	0.02253	0.02796	0.1841	0.01213	0.06546	0.15417	0.1149	0.09746	0.30305	0.16779	0.02466	0.15626	0.1422	0.28849	0.31165	0.02145	0.1908	0.15416	0.11523	0.08152	0.10661	0.08752	0.12221	0.02212
Ighd	0.0318	0.02361	0.03627	0	0.03018	0.04327	0.05457	0.02801	0.0221	0.02784	0.03168	0.01619	0.02803	0.02717	0.03782	0.0198	0.01328	0.01824	0.02805	0.02893	0.00707	0.02202	0.01943	0.01726	0.03949	0.00871	0.02792	0.02543	0.03913	0.01909	0.03953	0.03682	0.02799	0.02667	0.0361	0.0198	0.01502	0.01118	0.02904	0.0395	0.03171	0.02757	0.01339	0.01869	0.02642	0.03253	0.02713	0.03409	0.0229
Ighg1	0.03179	0.03894	0.05377	0.01511	0.04624	0.04956	0.04191	0.03616	0.03227	0.1149	0.04752	0.03098	0.04393	0.01215	0.05854	0.02942	0.02242	0.02779	0.03447	0.08083	0.01467	0.03279	0.02665	0.0192	0.04427	0.02735	0.04595	0.042	0.01365	0.04037	0.10169	0.05839	0.05666	0.04603	0.04381	0.03396	0.02433	0.01636	0.03216	0.04056	0.0592	0.04049	0.0453	0.02052	0.02439	0.04765	0.03427	0.04521	0.04
Iglc2	0.05234	0.06383	0.07497	0.01124	0.08241	0.13225	0.07325	0.0977	0.08444	0.04128	0.08743	0.06465	0.10812	0.04697	0.09701	0.06764	0.0296	0.06784	0.0857	0.09743	0.00829	0.04665	0.05112	0.04195	0.09469	0.05778	0.07323	0.09256	0.07103	0.05349	0.09167	0.10974	0.06833	0.10564	0.1071	0.02604	0.05044	0.03632	0.08572	0.11567	0.08406	0.07606	0.05174	0.0502	0.07827	0.08622	0.04807	0.09466	0.0456
Ikzf2	0.05093	0.06763	0.04834	0.01186	0.06029	0.08467	0.09091	0.06409	0.06102	0.04505	0.07882	0.03852	0.0612	0.03648	0.09171	0.04519	0.02895	0.03798	0.07427	0.08176	0.02703	0.04359	0.05642	0.03936	0.07791	0.04035	0.06256	0.06508	0.04029	0.0367	0.10463	0.06994	0.06969	0.07286	0.07602	0.05947	0.03157	0.0231	0.06023	0.07516	0.07962	0.05821	0.04978	0.04654	0.03922	0.06669	0.04794	0.07045	0.03689
Ikzf3	0.05536	0.02888	0.04411	0.01965	0.05379	0.06329	0.04119	0.04313	0.04497	0.02392	0.05655	0.0304	0.0546	0.0231	0.03518	0.0386	0.02456	0.03337	0.06192	0.07529	0.01152	0.03321	0.05433	0.03084	0.06623	0.02869	0.04288	0.0557	0.03152	0.01826	0.03811	0.05491	0.04724	0.06061	0.06351	0.02181	0.02852	0.02092	0.04481	0.05613	0.05104	0.04623	0.02041	0.0413	0.02083	0.0569	0.02918	0.05905	0.02887
Il10	0.0561	0.03545	0.04163	0.00563	0.04108	0.05764	0.08813	0.04453	0.04022	0.0233	0.05295	0.03017	0.05472	0.03097	0.06104	0.03012	0.01896	0.02928	0.052	0.06066	0.01635	0.02544	0.02835	0.02128	0.06012	0.0442	0.04817	0.04157	0.02574	0.04374	0.02847	0.05214	0.04234	0.04963	0.05687	0.02459	0.0212	0.01519	0.03683	0.04689	0.06637	0.0368	0.04135	0.02605	0.04886	0.05205	0.06	0.04283	0.03618
Il10ra	0.10347	0.09945	0.18589	0.02151	0.22639	0.25588	0.1121	0.20324	0.21315	0.04431	0.17134	0.15697	0.20869	0.03778	0.16154	0.19547	0.12061	0.1715	0.22304	0.15744	0.02585	0.07263	0.17354	0.14079	0.22518	0.05702	0.11713	0.23696	0.0537	0.06891	0.12353	0.27247	0.15953	0.2168	0.23117	0.06427	0.15502	0.11491	0.24658	0.22408	0.14239	0.21568	0.044	0.16624	0.08189	0.21498	0.07751	0.24943	0.05956
Il12a	0.03015	0.03209	0.01863	0.00837	0.02882	0.02957	0.02568	0.0222	0.02133	0.0401	0.02653	0.01451	0.02417	0.04167	0.02537	0.01741	0.01175	0.01329	0.0303	0.02786	0.05578	0.03509	0.0326	0.01657	0.03075	0.0281	0.03439	0.02598	0.0514	0.0155	0.03026	0.03058	0.0319	0.02455	0.02741	0.03226	0.01176	0.00812	0.02145	0.02491	0.03299	0.02704	0.01442	0.02194	0.04016	0.03522	0.01653	0.0271	0.03252
Il12b	0.03487	0.02353	0.05597	0.04396	0.04701	0.02671	0.03537	0.02339	0.02733	0.03695	0.03307	0.01935	0.0356	0.01081	0.04661	0.02147	0.01778	0.01621	0.03454	0.04812	0.00702	0.03656	0.03082	0.018	0.04495	0.02169	0.03038	0.03285	0.01299	0.03325	0.03154	0.03976	0.05124	0.02712	0.02706	0.01478	0.01472	0.01018	0.02064	0.0269	0.06326	0.0326	0.00444	0.02491	0.02632	0.04006	0.05019	0.0336	0.03042
Il12rb1	0.05522	0.0527	0.06351	0.02947	0.06431	0.05916	0.04909	0.04177	0.05055	0.0252	0.0678	0.02921	0.04244	0.05245	0.0544	0.04184	0.03345	0.02962	0.06195	0.0838	0.03285	0.06943	0.09007	0.04268	0.06381	0.0724	0.08266	0.07299	0.03614	0.04173	0.07477	0.07223	0.08993	0.0492	0.06986	0.04934	0.02906	0.02081	0.04592	0.0478	0.08203	0.05656	0.00613	0.05729	0.04905	0.07303	0.05	0.07004	0.04396
Il12rb2	0.04552	0.061	0.0354	0.01993	0.04731	0.04412	0.04718	0.02886	0.02779	0.02603	0.04087	0.0189	0.02952	0.0201	0.03229	0.02371	0.02042	0.01805	0.03878	0.04499	0.03195	0.03826	0.04494	0.02317	0.03533	0.03681	0.04401	0.03812	0.02041	0.03118	0.0507	0.04179	0.05471	0.03517	0.03496	0.01382	0.0159	0.01196	0.02631	0.02889	0.04	0.02944	0.04603	0.02477	0.04286	0.04114	0.04029	0.03719	0.06137
Il18	0.0442	0.04833	0.04164	0.00366	0.0427	0.08716	0.04559	0.07533	0.05424	0.03395	0.08288	0.03725	0.08538	0.03416	0.05617	0.04818	0.02707	0.04518	0.06231	0.07464	0.00716	0.04872	0.0464	0.03771	0.07905	0.02993	0.05827	0.06756	0.05163	0.04317	0.04638	0.08013	0.0717	0.08173	0.07223	0.02941	0.03514	0.02584	0.05576	0.07453	0.06204	0.05365	0.04144	0.04101	0.05459	0.06781	0.05556	0.07025	0.0275
Il18r1	0.07242	0.06949	0.1267	0.01382	0.25365	0.35908	0.09212	0.51417	0.5273	0.04417	0.19425	0.32207	0.36511	0.03846	0.10772	0.63206	0.34263	0.55439	0.40099	0.15529	0.01618	0.06117	0.18428	0.39482	0.29103	0.04838	0.09957	0.51238	0.05397	0.04316	0.08865	0.39304	0.16438	0.45389	0.34985	0.04516	0.55271	0.48044	0.56073	0.48351	0.11715	0.5155	0.04347	0.34073	0.06136	0.3177	0.0609	0.45523	0.05918
Il18rap	0.04841	0.0352	0.04016	0.0066	0.04551	0.03339	0.04183	0.02262	0.03357	0.03456	0.02956	0.0154	0.03471	0.005	0.0623	0.02355	0.0249	0.01742	0.03429	0.04303	0.0127	0.07972	0.05836	0.02715	0.03529	0.04888	0.05366	0.03655	0.02846	0.06652	0.04298	0.03412	0.0607	0.02556	0.03642	0.02752	0.0154	0.01083	0.02439	0.03319	0.06338	0.0311	0.0375	0.0356	0.04982	0.05082	0.04015	0.04193	0.06835
Il1b	0.11499	0.10849	0.16524	0.02794	0.2066	0.17097	0.09567	0.10492	0.15808	0.05171	0.16253	0.09051	0.14043	0.03125	0.13139	0.13758	0.13029	0.09148	0.16115	0.17364	0.02904	0.10355	0.21865	0.13393	0.15367	0.05559	0.1297	0.19735	0.03901	0.07026	0.13159	0.18783	0.16839	0.11467	0.14598	0.0868	0.09563	0.07126	0.1537	0.14829	0.14133	0.18827	0.03452	0.18088	0.07037	0.21207	0.09153	0.19937	0.0615
Il1r1	0.06528	0.10049	0.11291	0.01716	0.19023	0.34709	0.14315	0.38135	0.33744	0.06215	0.19164	0.19902	0.35874	0.04889	0.13872	0.29483	0.13208	0.28353	0.29006	0.18138	0.01474	0.06459	0.14036	0.19125	0.27615	0.06166	0.10008	0.3148	0.07845	0.06179	0.11324	0.33534	0.14972	0.34996	0.32871	0.04725	0.22164	0.17134	0.34175	0.39083	0.13388	0.28042	0.06972	0.1739	0.08244	0.23223	0.07117	0.34671	0.07542
Il1r2	0.05212	0.082	0.07284	0.0177	0.08872	0.10704	0.08772	0.08431	0.07934	0.0358	0.09131	0.05122	0.09134	0.05161	0.08423	0.0653	0.03896	0.05713	0.09227	0.10526	0.01739	0.06092	0.0714	0.04688	0.10135	0.0485	0.0887	0.08951	0.06228	0.046	0.08576	0.10225	0.08506	0.08747	0.08676	0.04932	0.04359	0.03328	0.08079	0.09811	0.09454	0.07237	0.03041	0.05519	0.05763	0.09308	0.04767	0.09668	0.04726
Il1rl1	0.03967	0.01757	0.02355	0.0081	0.02243	0.01667	0.02257	0.01125	0.01663	0.01966	0.05275	0.00636	0.02705	0.02907	0.02286	0.0145	0.01084	0.00828	0.01814	0.01777	0.00772	0.02303	0.02781	0.01505	0.01486	0.04598	0.02618	0.02123	0.00459	0.01013	0.02177	0.02033	0.05388	0.01295	0.01366	0.03158	0.00757	0.00546	0.01685	0.0096	0.05025	0.01316	0.00472	0.02034	0.02372	0.01832	0.03659	0.02125	0.028
Il2	0	0.02037	0.018	0.01183	0.01302	0.01776	0.01902	0.01542	0.01033	0.01824	0.01709	0.0086	0.01505	0.01504	0.01255	0.00798	0.00433	0.00849	0.01902	0.02567	0	0.01806	0.0085	0.00557	0.02119	0.02801	0.01458	0.01357	0.01676	0.06309	0.0274	0.01837	0.01858	0.01271	0.0133	0.01987	0.0067	0.00487	0.01142	0.01553	0.02507	0.01129	0.01156	0.00636	0.00935	0.01731	0	0.01526	0.01896
Il21	0.0652	0.07461	0.0861	0.04376	0.09496	0.12442	0.09685	0.09673	0.10049	0.07471	0.11398	0.05977	0.10074	0.04577	0.10534	0.07201	0.05836	0.06136	0.1138	0.11017	0.01774	0.04948	0.09663	0.06962	0.11326	0.05389	0.09119	0.10466	0.06211	0.07351	0.09644	0.12339	0.12612	0.0964	0.10995	0.05055	0.04989	0.03657	0.08939	0.1052	0.11765	0.09946	0.04193	0.07797	0.05792	0.11683	0.06458	0.12374	0.06602
Il2ra	0.04241	0.04159	0.06182	0.01569	0.05096	0.0307	0.02789	0.01322	0.02332	0.0241	0.03496	0.00988	0.01643	0.05114	0.07475	0.01845	0.02255	0.01124	0.0347	0.0333	0.03745	0.09074	0.05075	0.0203	0.03793	0.00903	0.04145	0.0259	0.01802	0.03474	0.06191	0.03878	0.05669	0.01892	0.028	0.02062	0.01305	0.00965	0.02429	0.02221	0.06965	0.02629	0.00463	0.03046	0.08949	0.04642	0.08	0.03374	0.02362
Il2rb	0.05803	0.05813	0.10587	0.01647	0.11356	0.08738	0.07109	0.05995	0.06238	0.03911	0.07768	0.04718	0.07445	0.02841	0.1004	0.05376	0.0462	0.04832	0.07946	0.08594	0.02262	0.05675	0.09108	0.04248	0.10263	0.0478	0.09431	0.07709	0.04523	0.04503	0.09315	0.09773	0.08878	0.06745	0.08214	0.06757	0.04091	0.02822	0.0683	0.0805	0.10727	0.07574	0.03061	0.0592	0.06928	0.08188	0.06338	0.08842	0.06047
Il33	0.16263	0.10468	0.14961	0.03186	0.19087	0.11444	0.08417	0.07044	0.15251	0.06202	0.14146	0.06113	0.09804	0.05542	0.13311	0.11523	0.13138	0.057	0.16076	0.17616	0.03503	0.14672	0.23611	0.13889	0.13895	0.06525	0.13358	0.1658	0.02729	0.04382	0.13103	0.15141	0.21259	0.10253	0.14269	0.05226	0.06918	0.0498	0.11033	0.11268	0.13341	0.17568	0.03213	0.18813	0.07487	0.21924	0.09891	0.16561	0.10991
Il3ra	0.11007	0.06178	0.08333	0.03081	0.11276	0.08143	0.07313	0.05897	0.0836	0.04805	0.11354	0.04244	0.08066	0.04439	0.06557	0.06792	0.06261	0.04266	0.08656	0.09189	0.01377	0.07085	0.12403	0.07251	0.09538	0.05543	0.09098	0.09649	0.03765	0.05336	0.07321	0.10129	0.09832	0.08139	0.09736	0.03778	0.04157	0.03022	0.06792	0.07246	0.0966	0.09825	0.02469	0.08638	0.07194	0.11403	0.05839	0.10547	0.06825
Il4	0.00412	0.01778	0.01682	0.01562	0.00758	0.01	0.00339	0.00776	0.00772	0.01389	0.01445	0.00541	0.00853	0.03556	0.00265	0.00554	0.00389	0.00331	0.00779	0.00895	0.01429	0.01493	0.01369	0.00509	0.01179	0.01266	0.0062	0.00845	0.01262	0.01449	0.01623	0.00744	0.01225	0.00713	0.00874	0.02299	0.00381	0.00247	0.00562	0.00896	0.02068	0.00723	0.00656	0.00681	0.00517	0.0064	0.00536	0.00696	0.00525
Il4i1	0.07224	0.06496	0.07457	0.01441	0.10463	0.10881	0.08131	0.08071	0.07287	0.03747	0.09713	0.04912	0.08108	0.04298	0.07716	0.06168	0.04212	0.05525	0.08379	0.09178	0.02833	0.06612	0.0856	0.05107	0.09689	0.04535	0.09083	0.09684	0.05889	0.04276	0.08968	0.09865	0.09245	0.09304	0.09215	0.03144	0.04337	0.03208	0.07561	0.08865	0.0708	0.07156	0.03904	0.05863	0.07135	0.09847	0.05325	0.08762	0.05069
Il4ra	0.08197	0.0815	0.10796	0.0157	0.16234	0.20824	0.10704	0.20521	0.1876	0.04346	0.14988	0.13681	0.19348	0.03486	0.11186	0.16614	0.10433	0.15346	0.20131	0.13074	0.01352	0.05858	0.12861	0.12701	0.18806	0.05145	0.10544	0.19698	0.0619	0.04371	0.09587	0.22484	0.1121	0.20504	0.21028	0.0411	0.12042	0.09223	0.18111	0.22919	0.11463	0.19634	0.04215	0.1331	0.08111	0.17974	0.06957	0.2143	0.05453
Il6	0.05419	0.06443	0.0659	0.01322	0.06979	0.07517	0.07205	0.05598	0.05382	0.03257	0.05852	0.03613	0.06486	0.03993	0.09797	0.04131	0.02669	0.03936	0.0637	0.09016	0.01717	0.06593	0.04553	0.03252	0.06353	0.04673	0.06591	0.05855	0.04666	0.04651	0.05732	0.06477	0.07897	0.06575	0.07389	0.05451	0.02899	0.02096	0.05167	0.07347	0.07378	0.05088	0.04754	0.04173	0.08415	0.07287	0.02003	0.07038	0.03678
Il7r	0.03226	0.03448	0.01926	0.01	0.02566	0.02474	0.03625	0.01667	0.01675	0.01667	0.0349	0.01283	0.0161	0.01347	0.01691	0.01179	0.00862	0.01066	0.02091	0.04141	0.00943	0.0211	0.02621	0.0106	0.01993	0.02577	0.04742	0.01825	0.00514	0.01724	0.05233	0.02608	0.02469	0.01777	0.01932	0.01201	0.00929	0.0064	0.01767	0.01763	0.03738	0.02144	0.02122	0.01619	0.04357	0.02565	0.04944	0.01905	0.02208
Irf1	0.13308	0.10051	0.17968	0.01942	0.25869	0.27524	0.10774	0.25204	0.34439	0.05395	0.20987	0.15706	0.31039	0.05435	0.15545	0.30285	0.24725	0.21023	0.31765	0.19352	0.03049	0.13286	0.30914	0.29285	0.28534	0.06691	0.14505	0.34684	0.0563	0.0609	0.14304	0.32759	0.26189	0.27337	0.25989	0.07078	0.2057	0.15962	0.29476	0.31101	0.16667	0.35276	0.05257	0.32232	0.09896	0.34511	0.09605	0.37762	0.07941
Irf4	0.07748	0.07263	0.10873	0.01394	0.16011	0.22112	0.10588	0.18194	0.17324	0.06214	0.13131	0.111	0.19104	0.05373	0.10517	0.13797	0.08498	0.12312	0.2034	0.13567	0.02264	0.06479	0.12103	0.10533	0.18996	0.06342	0.10979	0.15921	0.08489	0.07184	0.12294	0.21176	0.13189	0.19201	0.16894	0.04325	0.10118	0.07631	0.17097	0.20795	0.14292	0.14857	0.04672	0.10739	0.08165	0.16705	0.06802	0.18092	0.04478
Irf5	0.0826	0.08953	0.16728	0.01708	0.26336	0.52442	0.15597	0.654	0.54074	0.05069	0.23976	0.48444	0.44189	0.05394	0.15364	0.64341	0.24992	0.64166	0.44633	0.19609	0.02128	0.06034	0.15218	0.30178	0.34263	0.06373	0.1374	0.53413	0.08848	0.06621	0.10938	0.48541	0.18003	0.54304	0.44338	0.0616	0.58076	0.47475	0.69406	0.62785	0.15584	0.5289	0.06431	0.28927	0.08193	0.3128	0.06548	0.50633	0.06441
Irf7	0.06398	0.03215	0.05409	0.01309	0.0671	0.08556	0.07642	0.07271	0.06567	0.03113	0.07981	0.05179	0.08181	0.0339	0.08717	0.05375	0.03491	0.04983	0.07293	0.07262	0.02247	0.0565	0.06124	0.03934	0.07149	0.04506	0.09397	0.07887	0.0675	0.0527	0.06733	0.08198	0.06765	0.0755	0.08136	0.04301	0.03816	0.02881	0.06665	0.0865	0.07759	0.06583	0.05584	0.05112	0.07356	0.07172	0.0514	0.0808	0.03472
Irf8	0.15941	0.11659	0.21608	0.02524	0.32214	0.28028	0.1235	0.23611	0.38441	0.05326	0.22676	0.17055	0.29471	0.05453	0.16761	0.35228	0.31255	0.21624	0.33508	0.2169	0.02855	0.17019	0.37536	0.34439	0.28534	0.07194	0.15955	0.40437	0.0464	0.04779	0.1675	0.34553	0.28544	0.25832	0.29313	0.07851	0.24367	0.18783	0.33837	0.30858	0.19914	0.39861	0.03537	0.40369	0.08219	0.38651	0.11773	0.39701	0.08093
Isg15	0.1359	0.11086	0.17656	0.02078	0.29514	0.31089	0.09831	0.32952	0.46389	0.0479	0.22996	0.18766	0.37278	0.04403	0.15728	0.46843	0.37485	0.30696	0.34203	0.18823	0.02514	0.13339	0.34116	0.43867	0.27506	0.0581	0.15226	0.49419	0.0535	0.04799	0.14705	0.39026	0.26221	0.32595	0.30157	0.06537	0.34352	0.27372	0.40655	0.37138	0.15793	0.46014	0.03675	0.47919	0.07653	0.40408	0.11306	0.48424	0.06358
Itga1	0.04954	0.06262	0.06452	0.01366	0.07222	0.11765	0.10385	0.10536	0.08584	0.03812	0.09189	0.06542	0.10757	0.05066	0.09118	0.06504	0.03296	0.06668	0.08128	0.10414	0.00806	0.0338	0.0398	0.03831	0.10459	0.0413	0.08647	0.08972	0.0608	0.05455	0.06721	0.09924	0.06068	0.10894	0.10769	0.03237	0.05078	0.03702	0.08325	0.11679	0.07963	0.07832	0.044	0.04037	0.08274	0.09082	0.05732	0.09771	0.06091
Itga6	0.18877	0.11939	0.22564	0.0356	0.37329	0.14284	0.0628	0.07995	0.42163	0.05131	0.22293	0.07789	0.18936	0.04516	0.15128	0.35038	0.47601	0.09656	0.36081	0.20813	0.03194	0.18921	0.51515	0.48323	0.25103	0.06406	0.17618	0.41213	0.0165	0.04117	0.16874	0.3064	0.34923	0.21021	0.20155	0.07231	0.17852	0.1371	0.21127	0.16566	0.17581	0.47196	0.01655	0.5362	0.06727	0.47447	0.13116	0.41676	0.13617
Itgae	0.08353	0.04738	0.07314	0.00833	0.06499	0.06921	0.0552	0.05002	0.0491	0.03125	0.05006	0.04446	0.06494	0.03813	0.04874	0.04153	0.03321	0.0336	0.05712	0.08507	0.03659	0.06101	0.07147	0.03193	0.06284	0.03593	0.07021	0.05939	0.07773	0.0414	0.05992	0.06933	0.08161	0.05441	0.06485	0.05873	0.03013	0.02055	0.04941	0.06145	0.04859	0.05911	0.03957	0.04377	0.05413	0.0694	0.04966	0.06356	0.06276
Itgam	0.07242	0.07301	0.10235	0.02503	0.11477	0.08354	0.05758	0.05248	0.07671	0.05233	0.07948	0.03816	0.06971	0.03186	0.08463	0.06407	0.06087	0.044	0.08872	0.08485	0.02462	0.07654	0.11192	0.06276	0.08759	0.03749	0.06958	0.08993	0.04405	0.04614	0.07788	0.09277	0.10265	0.06921	0.08111	0.06338	0.04361	0.0312	0.07107	0.06883	0.09306	0.08316	0.03125	0.07592	0.06544	0.10414	0.04979	0.08931	0.05556
Itgax	0.09356	0.05832	0.15653	0.03311	0.13225	0.07595	0.07129	0.03311	0.06573	0.03403	0.08595	0.0359	0.05748	0.02853	0.10227	0.05689	0.06293	0.03496	0.07767	0.09489	0.02922	0.07517	0.13346	0.06218	0.07328	0.03535	0.08921	0.08558	0.04035	0.02394	0.09524	0.08592	0.12353	0.04998	0.08289	0.0597	0.04013	0.02967	0.06417	0.06072	0.10755	0.07736	0.02561	0.07642	0.06721	0.0907	0.08716	0.0747	0.07235
Jaml	0.03865	0.03419	0.05145	0.03802	0.03742	0.02679	0.03586	0.02112	0.02125	0.00473	0.03041	0.01586	0.02166	0.01111	0.02918	0.01661	0.01397	0.01638	0.02459	0.03499	0.02182	0.01862	0.03215	0.01352	0.02765	0.01774	0.03077	0.02861	0.0354	0.02433	0.02929	0.0375	0.03443	0.0258	0.03018	0.0202	0.01244	0.00938	0.01946	0.02739	0.03448	0.02861	0.02273	0.01911	0.04981	0.03338	0.05118	0.03416	0.04264
Kctd12	0.06982	0.08128	0.13632	0.01766	0.21678	0.3764	0.13952	0.36682	0.30256	0.05747	0.19069	0.24566	0.30934	0.05111	0.13284	0.29823	0.131	0.29816	0.29276	0.16963	0.01067	0.04487	0.12306	0.168	0.28344	0.05756	0.11845	0.32894	0.06519	0.06022	0.11027	0.32919	0.1397	0.36208	0.31179	0.05477	0.25536	0.19039	0.37579	0.37944	0.1255	0.30416	0.06028	0.1748	0.07806	0.2471	0.05925	0.32573	0.05312
Kdr	0.05959	0.07585	0.12214	0.01432	0.20088	0.39834	0.13449	0.47314	0.37643	0.04697	0.19172	0.2714	0.36455	0.0493	0.13748	0.35182	0.1313	0.38557	0.30465	0.16819	0.01948	0.03727	0.10217	0.18533	0.29159	0.05837	0.12602	0.35259	0.07545	0.06643	0.09967	0.36206	0.15505	0.42569	0.34929	0.04682	0.292	0.22888	0.43015	0.46635	0.13145	0.33324	0.05976	0.17351	0.08505	0.24262	0.06139	0.37704	0.05512
Kit	0.05059	0.0762	0.11299	0.02185	0.16416	0.26484	0.13974	0.26011	0.2473	0.0414	0.16475	0.11122	0.28638	0.04548	0.13399	0.18704	0.0862	0.1867	0.19805	0.15396	0.01876	0.05332	0.10535	0.1423	0.24841	0.06176	0.10984	0.21882	0.07989	0.06475	0.10552	0.24966	0.13338	0.25607	0.23444	0.04751	0.13615	0.10457	0.22392	0.27775	0.12798	0.18669	0.06664	0.12151	0.08623	0.17233	0.06994	0.24543	0.06087
Klf2	0.08539	0.07491	0.15193	0.01793	0.22489	0.34284	0.11097	0.38155	0.34079	0.04834	0.18873	0.25095	0.29984	0.04452	0.11772	0.32318	0.16277	0.32535	0.30178	0.1724	0.01742	0.06401	0.15131	0.21944	0.24996	0.05685	0.10191	0.34795	0.06213	0.06003	0.105	0.32926	0.17446	0.35738	0.2989	0.0464	0.26246	0.20625	0.38063	0.3808	0.12533	0.32549	0.05036	0.20443	0.07594	0.26506	0.06834	0.3394	0.07343
Klf3	0.11768	0.08942	0.15121	0.03784	0.22994	0.21935	0.10374	0.21382	0.28644	0.05043	0.1999	0.16475	0.22636	0.04202	0.13555	0.25048	0.22552	0.17405	0.27464	0.17569	0.02652	0.10742	0.2594	0.2397	0.23146	0.06575	0.12697	0.30045	0.05587	0.04397	0.14363	0.28163	0.20109	0.24524	0.22892	0.05557	0.16347	0.12424	0.22519	0.23835	0.13988	0.31669	0.03497	0.27358	0.07517	0.30955	0.09229	0.31357	0.08626
Klf4	0.17536	0.10252	0.25323	0.02811	0.41052	0.16718	0.06221	0.10398	0.51789	0.05359	0.24655	0.09085	0.21668	0.02727	0.12852	0.43487	0.59592	0.13654	0.43054	0.20139	0.03092	0.16518	0.49168	0.58632	0.25426	0.06379	0.15724	0.4552	0.01673	0.04107	0.14309	0.40245	0.33816	0.29373	0.20887	0.05736	0.22034	0.17678	0.24363	0.18266	0.16068	0.54008	0.02375	0.59293	0.06851	0.5142	0.12252	0.46103	0.1227
Klk1	0.03636	0.05975	0.04037	0.03239	0.04397	0.03206	0.03385	0.0172	0.03035	0.01966	0.03077	0.01519	0.03352	0.03488	0.03886	0.01907	0.01896	0.01469	0.03275	0.02962	0.01544	0.02687	0.04751	0.02032	0.03435	0.01839	0.0445	0.03656	0.01835	0.04051	0.0381	0.0323	0.05547	0.0185	0.02884	0.02632	0.01166	0.00872	0.0207	0.02138	0.03015	0.02869	0.01887	0.02777	0.02372	0.03664	0.02439	0.03429	0.016
Klra1	0.02377	0.01808	0.01535	0	0.01717	0.03481	0.03175	0.03085	0.0193	0.01535	0.03113	0.0202	0.02954	0.02439	0.03725	0.0165	0.00543	0.01705	0.02024	0.02808	0	0.02772	0.01404	0.00955	0.03181	0.01432	0.02406	0.02642	0.0381	0.02111	0.03616	0.02885	0.02087	0.02878	0.03513	0.01648	0.01186	0.00879	0.02243	0.03109	0.02564	0.02065	0.03922	0.01295	0.01224	0.0192	0.02101	0.02909	0.02066
Klra4	0.0424	0.02642	0.04696	0.02885	0.02922	0.02597	0.0209	0.01798	0.0182	0.03261	0.02112	0.0121	0.02796	0.03279	0.01914	0.01347	0.0102	0.01301	0.02646	0.02875	0.00909	0.0332	0.01778	0.0116	0.02175	0.0202	0.03586	0.02337	0.01008	0.02809	0.02011	0.02239	0.02617	0.02007	0.02542	0.02346	0.00928	0.0064	0.01475	0.02024	0.03435	0.01971	0.02078	0.0134	0.01713	0.0217	0.02649	0.02292	0.03471
Klra6	0.02033	0.00877	0.01487	0.01493	0.01607	0.01198	0.01342	0.00843	0.00831	0.01361	0.00958	0.00324	0.01217	0.00866	0.01312	0.006	0.00503	0.00536	0.01141	0.01111	0	0.0098	0.01364	0.0056	0.01078	0.01863	0.01843	0.00925	0.01238	0.01418	0.00643	0.01114	0.01915	0.00997	0.00714	0.02996	0.00461	0.00301	0.00854	0.01074	0.0205	0.00929	0.01929	0.0064	0.01527	0.01276	0.02639	0.00894	0.0155
Klra7	0.02452	0.04112	0.03117	0.03756	0.03098	0.02399	0.01778	0.01464	0.02023	0.01609	0.03306	0.01173	0.0202	0.02581	0.03805	0.0153	0.01473	0.00924	0.0305	0.03882	0.02667	0.04107	0.03191	0.01612	0.02453	0.0399	0.02466	0.02374	0.00995	0.03878	0.03994	0.03082	0.04072	0.02191	0.02461	0.03468	0.01018	0.0072	0.01765	0.01714	0.04724	0.02139	0.02564	0.02284	0.03814	0.03171	0.03057	0.02386	0.02146
Klrb1a	0.01384	0.01845	0.01377	0	0.01907	0.03558	0.02346	0.02293	0.02197	0.00526	0.0284	0.01385	0.0243	0.00631	0.02594	0.01529	0.00928	0.01378	0.02486	0.03651	0.00862	0.02024	0.02001	0.01258	0.02069	0.02941	0.04071	0.02015	0.02934	0.02717	0.01412	0.02653	0.02753	0.02141	0.02684	0.03399	0.01137	0.00793	0.01836	0.02107	0.02601	0.02068	0.02519	0.01573	0.02505	0.02083	0.0086	0.02042	0.01268
Klrb1b	0.03483	0.05513	0.06284	0.00604	0.0562	0.04808	0.03531	0.02872	0.03027	0.03259	0.03451	0.02716	0.02755	0.03738	0.04797	0.02532	0.02169	0.01971	0.03997	0.05469	0.02332	0.04959	0.04972	0.02457	0.04379	0.0501	0.06368	0.03983	0.02692	0.02923	0.05861	0.05426	0.05795	0.03629	0.03457	0.03017	0.01944	0.01388	0.03265	0.03513	0.05682	0.03262	0.04331	0.02886	0.04746	0.03772	0.0625	0.03787	0.0411
Klrb1c	0.05747	0.05754	0.07862	0.02332	0.08021	0.09668	0.07666	0.08267	0.07432	0.0591	0.08758	0.05411	0.08177	0.04342	0.07763	0.05906	0.03527	0.05423	0.08485	0.09504	0.02865	0.0375	0.07298	0.04731	0.09333	0.03432	0.06983	0.08142	0.04343	0.04556	0.07325	0.08882	0.10464	0.07767	0.08718	0.03907	0.0427	0.0313	0.075	0.08839	0.07935	0.06977	0.0394	0.04971	0.06349	0.0765	0.06445	0.0821	0.04686
Klrb1f	0.02936	0.02773	0.04177	0.03137	0.0304	0.0307	0.03347	0.02478	0.02856	0.03855	0.03205	0.01729	0.03579	0.01705	0.0453	0.01891	0.01353	0.01655	0.02866	0.05093	0.00749	0.02268	0.0323	0.01604	0.03793	0.01806	0.03368	0.0259	0.01351	0.02978	0.02423	0.03401	0.04724	0.03277	0.02951	0.03608	0.01275	0.00992	0.02333	0.03223	0.04229	0.02528	0.02778	0.02109	0.03502	0.03196	0.052	0.03567	0.02756
Klrc1	0.06087	0.0724	0.0625	0.00712	0.06211	0.09202	0.08008	0.07579	0.06974	0.03878	0.1	0.0549	0.08235	0.05766	0.06891	0.05305	0.02986	0.04971	0.07236	0.09337	0.02091	0.04785	0.049	0.03861	0.07371	0.056	0.08712	0.07885	0.04794	0.04225	0.07048	0.08964	0.07609	0.08017	0.09898	0.04892	0.03727	0.02741	0.06541	0.08206	0.06121	0.06763	0.02706	0.0538	0.04385	0.06542	0.03965	0.08393	0.04908
Klrc2	0.04899	0.05167	0.05947	0.0119	0.05436	0.05112	0.07018	0.03293	0.03831	0.05242	0.05502	0.02887	0.04585	0.05543	0.06224	0.02804	0.02101	0.02157	0.0483	0.06897	0.02874	0.04262	0.05399	0.02654	0.05261	0.05725	0.04924	0.04211	0.03048	0.03306	0.06068	0.04952	0.05033	0.03761	0.04038	0.02985	0.02043	0.01394	0.03597	0.0398	0.07232	0.03991	0.03119	0.03268	0.04034	0.05611	0.04475	0.04728	0.02716
Klrd1	0.02314	0.01054	0.02355	0.01619	0.0341	0.03912	0.04513	0.02878	0.02393	0.02948	0.03077	0.01484	0.02882	0.01163	0.01143	0.01678	0.00971	0.01531	0.0262	0.03554	0.01544	0.01919	0.02549	0.01505	0.02136	0.02299	0.03403	0.02398	0.04128	0.04051	0.04354	0.0299	0.03011	0.02867	0.03112	0.03684	0.01255	0.00945	0.02167	0.03272	0.03769	0.02599	0.04245	0.01604	0.03557	0.02672	0.04472	0.03236	0.02
Klrg1	0.0558	0.0186	0.04269	0.00619	0.04772	0.04444	0.0586	0.03169	0.03492	0.04969	0.04719	0.01883	0.04429	0.07143	0.06099	0.02807	0.02193	0.02283	0.04598	0.05693	0.01791	0.0603	0.04994	0.02733	0.05561	0.04305	0.05476	0.03524	0.03906	0.02972	0.05425	0.04678	0.06428	0.03227	0.04131	0.04825	0.01767	0.01255	0.03244	0.0412	0.0711	0.03366	0.024	0.03122	0.0378	0.04896	0.05282	0.04411	0.03472
Klrk1	0.0545	0.04208	0.04342	0.01646	0.06564	0.07862	0.06962	0.05474	0.05611	0.07121	0.0611	0.03628	0.06099	0.02744	0.04488	0.04346	0.03319	0.03512	0.06797	0.0607	0.01606	0.03947	0.057	0.03653	0.06018	0.04154	0.06181	0.05819	0.04444	0.0347	0.06571	0.07926	0.03997	0.06442	0.06402	0.042	0.02983	0.022	0.05335	0.07091	0.0657	0.05386	0.03017	0.03924	0.05369	0.07275	0.0684	0.06164	0.04871
Kmt2a	0.15593	0.10759	0.2058	0.0275	0.36123	0.29579	0.10217	0.31739	0.56317	0.05765	0.24433	0.21936	0.34117	0.04678	0.14897	0.56888	0.52445	0.33562	0.44148	0.20175	0.02909	0.13799	0.41129	0.5547	0.31366	0.06271	0.14595	0.55457	0.04652	0.04628	0.13693	0.42264	0.29197	0.35829	0.33254	0.06196	0.38654	0.3163	0.43382	0.36489	0.15814	0.60982	0.03402	0.54179	0.07216	0.47686	0.10604	0.53238	0.10232
Lag3	0.05952	0.04229	0.07444	0.0083	0.06006	0.05844	0.04661	0.04172	0.05107	0.03115	0.06375	0.03155	0.05391	0.02418	0.06486	0.04017	0.04156	0.02823	0.05804	0.0641	0.03239	0.06085	0.08057	0.04435	0.06865	0.0597	0.07207	0.06237	0.03279	0.04762	0.0701	0.076	0.0668	0.05526	0.05575	0.05854	0.02767	0.02048	0.04518	0.05105	0.06402	0.05844	0.02428	0.05161	0.05938	0.07005	0.04952	0.07221	0.04626
Lamp1	0.09887	0.09433	0.16064	0.01968	0.30941	0.61911	0.15532	0.90361	0.86645	0.0554	0.26745	0.56195	0.60656	0.0552	0.15811	1.15216	0.45393	1.04975	0.58057	0.23638	0.02027	0.08073	0.22654	0.57716	0.42186	0.07138	0.14066	0.73724	0.08486	0.0744	0.13143	0.62574	0.22454	0.70076	0.52312	0.06137	1.10707	1.05771	0.98562	0.81569	0.1684	0.77901	0.06784	0.47417	0.0873	0.45064	0.07825	0.70115	0.07741
Laptm5	0.10204	0.10389	0.21875	0.01907	0.34546	0.49414	0.13692	0.55455	0.54529	0.05	0.23739	0.39043	0.41116	0.05454	0.17684	0.65604	0.34732	0.59309	0.44859	0.18647	0.0245	0.08154	0.2258	0.36781	0.33058	0.0641	0.13495	0.54662	0.06867	0.05923	0.15376	0.49111	0.2106	0.49245	0.41176	0.06026	0.62224	0.50869	0.70999	0.54576	0.1773	0.56317	0.05483	0.35513	0.09467	0.35818	0.08236	0.52156	0.06566
Lck	0.04414	0.05225	0.04431	0	0.0596	0.06113	0.06273	0.03958	0.03929	0.03795	0.05522	0.0263	0.05453	0.01724	0.06432	0.03281	0.02138	0.02755	0.0494	0.04766	0.02639	0.0624	0.04767	0.02694	0.05805	0.03604	0.06335	0.04263	0.05396	0.03107	0.07251	0.05774	0.06657	0.04094	0.05662	0.036	0.02327	0.01618	0.03797	0.04677	0.05022	0.04533	0.02206	0.0321	0.06709	0.04818	0.09477	0.05069	0.06129
Lcn2	0.07631	0.10726	0.19019	0.01837	0.32688	0.58482	0.14507	0.84595	0.76632	0.05197	0.25879	0.53765	0.52905	0.06388	0.20289	1.04004	0.40693	1.06489	0.53876	0.20406	0.0203	0.06262	0.16495	0.43806	0.39439	0.06176	0.13836	0.68791	0.08498	0.0638	0.13919	0.57496	0.18724	0.62865	0.50162	0.05175	1.06173	0.99168	0.95998	0.79584	0.16141	0.66416	0.06766	0.35862	0.09273	0.37133	0.06636	0.60805	0.06694
Lef1	0.08384	0.08464	0.12236	0.03145	0.13692	0.1495	0.08898	0.10634	0.10898	0.06463	0.14189	0.08261	0.11295	0.0628	0.1201	0.09078	0.06773	0.07891	0.1219	0.12674	0.01656	0.08632	0.1233	0.07696	0.12443	0.05079	0.11013	0.12494	0.05774	0.06715	0.10264	0.14466	0.12798	0.11645	0.13285	0.05704	0.06553	0.04813	0.11226	0.12323	0.15037	0.11037	0.0389	0.09107	0.08574	0.14848	0.09341	0.1316	0.07125
Lgals3	0.10583	0.09777	0.20301	0.02393	0.31718	0.20503	0.09126	0.14932	0.33057	0.04736	0.17885	0.10874	0.18894	0.03361	0.13354	0.25705	0.30503	0.13769	0.33053	0.17555	0.02886	0.10957	0.2913	0.30893	0.21287	0.0868	0.12294	0.29737	0.04042	0.04272	0.11736	0.30575	0.23097	0.26303	0.18045	0.05742	0.16744	0.12764	0.23298	0.19726	0.16483	0.31714	0.034	0.32057	0.06929	0.3251	0.08828	0.33635	0.11315
Lgr5	0.06954	0.06216	0.07761	0.01658	0.09637	0.11467	0.08409	0.11592	0.1355	0.04444	0.09121	0.0392	0.17771	0.03955	0.07784	0.09316	0.06515	0.07618	0.11351	0.12247	0.00819	0.06457	0.11129	0.10793	0.16156	0.05551	0.07827	0.13055	0.0364	0.05391	0.10048	0.14426	0.1202	0.11818	0.12407	0.051	0.05886	0.04435	0.10126	0.11807	0.11361	0.1138	0.04553	0.10256	0.07353	0.12283	0.06446	0.14077	0.05747
Lmnb1	0.19864	0.10565	0.1902	0.02618	0.27372	0.14728	0.0792	0.08114	0.25246	0.05133	0.19343	0.06806	0.17079	0.0322	0.14095	0.21628	0.2673	0.08221	0.24194	0.18244	0.03719	0.20307	0.44666	0.28708	0.19525	0.05501	0.14985	0.28338	0.0421	0.03673	0.1515	0.23338	0.30945	0.13737	0.19925	0.07306	0.12081	0.09044	0.16118	0.14762	0.15699	0.30779	0.01727	0.35175	0.07339	0.35771	0.13591	0.29571	0.10452
Lmo4	0.09744	0.06849	0.115	0.02804	0.15187	0.15111	0.06644	0.122	0.13788	0.05956	0.13239	0.08452	0.1352	0.04924	0.09414	0.12429	0.10609	0.08671	0.14942	0.12585	0.02932	0.09499	0.18024	0.11787	0.1617	0.04076	0.10883	0.1698	0.02851	0.0419	0.08916	0.1575	0.16964	0.13652	0.15196	0.05928	0.07929	0.05921	0.12691	0.13983	0.12002	0.16346	0.04244	0.14797	0.05055	0.18759	0.08633	0.1827	0.07677
Loxl2	0.13873	0.11338	0.30637	0.03756	0.48318	0.25289	0.09182	0.18328	0.45625	0.06699	0.21689	0.13323	0.26351	0.04194	0.18818	0.38847	0.46703	0.20581	0.41939	0.18957	0.03109	0.11366	0.36706	0.45809	0.27749	0.07086	0.15755	0.41337	0.02734	0.04425	0.1511	0.38287	0.26279	0.2999	0.24104	0.05216	0.24732	0.19449	0.31333	0.234	0.17141	0.47009	0.03203	0.43339	0.08017	0.41827	0.10362	0.4378	0.14112
Lrg1	0.05019	0.07405	0.11397	0.01193	0.24251	0.60061	0.13963	1.01984	0.83028	0.0448	0.21345	0.54142	0.62072	0.04506	0.13809	1.25272	0.2785	1.34667	0.5123	0.18181	0.01421	0.03743	0.09056	0.456	0.40313	0.05584	0.10305	0.70031	0.08108	0.06353	0.09922	0.57438	0.14301	0.74713	0.51238	0.04405	1.43795	1.53904	1.08608	0.88461	0.12355	0.66146	0.06149	0.29002	0.07227	0.32363	0.05398	0.63466	0.05025
Ltf	0.09291	0.06272	0.11765	0.01937	0.13177	0.0622	0.06522	0.03261	0.10278	0.04665	0.08539	0.02468	0.07085	0.02167	0.0729	0.06839	0.10404	0.03064	0.11258	0.10427	0.02625	0.1	0.15271	0.10875	0.12148	0.06706	0.09233	0.10517	0.01773	0.02669	0.07915	0.09279	0.15752	0.06648	0.0697	0.05214	0.03805	0.02894	0.05424	0.05578	0.10473	0.11808	0.05583	0.11525	0.06636	0.15942	0.07096	0.11653	0.11307
Ly6c1	0.03855	0.07329	0.06139	0.01908	0.05746	0.09069	0.08519	0.07086	0.05806	0.05848	0.08283	0.04413	0.06906	0.03865	0.06076	0.04767	0.02867	0.04236	0.07065	0.08837	0.01866	0.06266	0.06091	0.04073	0.08885	0.03933	0.05956	0.06934	0.05891	0.02679	0.07115	0.07898	0.08447	0.0678	0.09135	0.04871	0.03429	0.0248	0.06616	0.08188	0.06524	0.05869	0.05421	0.04045	0.03321	0.06697	0.07022	0.07288	0.03604
Ly6c2	0.05846	0.03257	0.04214	0.02055	0.03606	0.02845	0.04775	0.01346	0.03247	0.02655	0.05957	0.01262	0.02902	0.01028	0.0587	0.0222	0.03054	0.01245	0.03587	0.04537	0.05263	0.0636	0.05759	0.03118	0.03729	0.03333	0.04944	0.0339	0.01663	0.02727	0.04103	0.04249	0.06886	0.02563	0.03657	0.04235	0.01451	0.01017	0.02203	0.03024	0.04756	0.03752	0.01706	0.04304	0.00726	0.04278	0.02607	0.03488	0.03303
Ly6d	0.09262	0.08504	0.20908	0.01413	0.2443	0.16446	0.08089	0.11945	0.23899	0.06469	0.17083	0.09745	0.13741	0.03436	0.14173	0.20136	0.25356	0.12125	0.23956	0.14628	0.02233	0.11716	0.24813	0.22049	0.15674	0.05089	0.10674	0.26632	0.02697	0.03602	0.11057	0.22933	0.19643	0.18168	0.17897	0.06617	0.13933	0.10243	0.19241	0.16373	0.13807	0.26249	0.03717	0.26623	0.06754	0.27077	0.07922	0.25841	0.07672
Ly6g	0.05867	0.04545	0.05994	0.01878	0.07807	0.02971	0.03829	0.01832	0.04977	0.03754	0.05311	0.0137	0.03408	0.00765	0.04175	0.03793	0.05222	0.01325	0.05256	0.05034	0.0274	0.06857	0.11339	0.05348	0.04801	0.05863	0.03181	0.06227	0.02602	0.03833	0.03939	0.05166	0.07772	0.02975	0.03198	0.03936	0.01975	0.01423	0.02946	0.02813	0.05949	0.0521	0.00995	0.07559	0.05255	0.09146	0.04471	0.05694	0.05596
Ly6i	0.0553	0.05528	0.03887	0.01365	0.04044	0.04171	0.04238	0.0197	0.02841	0.03532	0.03685	0.01472	0.02263	0.01026	0.04343	0.02114	0.02336	0.0137	0.03437	0.03966	0.03934	0.05996	0.0553	0.02419	0.03182	0.03326	0.04444	0.03623	0.02075	0.03175	0.04097	0.03776	0.05657	0.02288	0.03282	0.04695	0.0159	0.0111	0.02657	0.02851	0.04988	0.03584	0.01702	0.03412	0.02174	0.04726	0.05204	0.03965	0.03297
Lyve1	0.05811	0.10244	0.10728	0.01033	0.20182	0.29666	0.1226	0.36092	0.28413	0.05275	0.13884	0.16661	0.2964	0.05787	0.19091	0.2504	0.1114	0.26052	0.24672	0.1356	0.00969	0.04153	0.10568	0.14179	0.27016	0.0644	0.09929	0.27942	0.07243	0.03781	0.11117	0.27806	0.12033	0.29615	0.27897	0.03389	0.20304	0.1544	0.29883	0.33172	0.12191	0.2393	0.05365	0.13462	0.08791	0.2006	0.05941	0.26169	0.05419
Lyz1	0.03819	0.01481	0.01034	0.00917	0.02727	0.0246	0.03529	0.01895	0.02022	0.02116	0.02844	0.00994	0.02313	0.03175	0.04019	0.01575	0.01019	0.01315	0.02538	0.03252	0.02609	0.03659	0.0165	0.01385	0.02635	0.04433	0.02993	0.02016	0.01474	0.03825	0.0255	0.02413	0.02433	0.01629	0.03223	0.03419	0.01028	0.0078	0.01812	0.02634	0.03911	0.01798	0.03038	0.01613	0.06289	0.02933	0.0216	0.02772	0.03822
Lyz2	0.08796	0.09232	0.17532	0.02209	0.27521	0.36655	0.15136	0.33082	0.33262	0.07035	0.20975	0.21231	0.32	0.05648	0.17322	0.30265	0.17492	0.27127	0.30669	0.19831	0.02697	0.07291	0.1651	0.20428	0.27858	0.07193	0.12373	0.33656	0.06772	0.06049	0.15527	0.34207	0.21009	0.3203	0.30354	0.04955	0.24733	0.18741	0.36586	0.35436	0.17506	0.31294	0.0653	0.21751	0.0933	0.26393	0.0807	0.33693	0.07899
Madcam1	0.04362	0.07264	0.0533	0.01789	0.06769	0.10434	0.0764	0.07991	0.06782	0.05285	0.09183	0.04923	0.08565	0.04268	0.07751	0.05157	0.02813	0.0517	0.07942	0.09358	0.01751	0.04802	0.04024	0.03331	0.09813	0.04552	0.05204	0.07852	0.06952	0.04809	0.06304	0.08534	0.06861	0.07462	0.08144	0.04913	0.03845	0.02761	0.06636	0.08864	0.0704	0.05515	0.04891	0.04166	0.06112	0.07913	0.04478	0.0804	0.05911
Maf	0.05206	0.06056	0.1033	0.0169	0.15581	0.27067	0.12894	0.27092	0.21205	0.05217	0.14821	0.19397	0.24366	0.03408	0.10215	0.19954	0.08164	0.21596	0.21943	0.1255	0.01682	0.05074	0.07972	0.11341	0.18944	0.0651	0.0946	0.23997	0.06956	0.05165	0.08476	0.24758	0.10229	0.26756	0.24954	0.04202	0.15954	0.12485	0.24635	0.29845	0.09097	0.22149	0.04884	0.11645	0.06414	0.17826	0.05055	0.23954	0.05259
Mafb	0.05993	0.0709	0.11735	0.01158	0.13674	0.25406	0.1123	0.2693	0.19476	0.06486	0.1689	0.23609	0.21856	0.05124	0.10721	0.19172	0.07773	0.19919	0.21049	0.1355	0.01506	0.03573	0.07035	0.09869	0.19846	0.05097	0.10282	0.2258	0.06656	0.06686	0.08928	0.24036	0.12761	0.26412	0.25426	0.04373	0.15366	0.1163	0.24452	0.3069	0.10952	0.20952	0.05945	0.1125	0.05671	0.16761	0.04819	0.23717	0.05364
Marco	0.05294	0.07422	0.10974	0.00724	0.16838	0.30533	0.12795	0.25471	0.18802	0.05567	0.17423	0.19544	0.20541	0.05286	0.11906	0.18924	0.07687	0.19491	0.20024	0.14377	0.01619	0.05231	0.09106	0.09782	0.20253	0.06336	0.09457	0.22774	0.08667	0.05341	0.10078	0.2419	0.10229	0.25918	0.25049	0.05034	0.16053	0.11924	0.26343	0.27947	0.11812	0.21422	0.06868	0.11898	0.06478	0.1575	0.04967	0.23423	0.04627
Mctp2	0.05686	0.07459	0.08629	0.02063	0.11043	0.18103	0.1115	0.17285	0.14084	0.0507	0.10934	0.11089	0.18804	0.06338	0.12288	0.11615	0.0472	0.12161	0.14813	0.11451	0.01887	0.03911	0.07156	0.07545	0.15283	0.05249	0.09116	0.14817	0.06763	0.06818	0.08581	0.17719	0.10198	0.16298	0.16283	0.04594	0.0882	0.06576	0.14655	0.19368	0.11166	0.13001	0.05567	0.08031	0.08163	0.12386	0.05183	0.15755	0.05023
Mfge8	0.16815	0.1213	0.25297	0.03225	0.31532	0.23294	0.07211	0.21833	0.33033	0.05011	0.23694	0.27044	0.20459	0.04118	0.14767	0.32147	0.30734	0.2279	0.32658	0.17511	0.02968	0.10407	0.2853	0.29701	0.22937	0.06352	0.13456	0.36407	0.05735	0.04116	0.12879	0.34596	0.22235	0.25601	0.25425	0.06436	0.22137	0.17207	0.28134	0.26721	0.14672	0.43382	0.02994	0.34596	0.09231	0.32136	0.087	0.35962	0.10084
Mgp	0.15924	0.11117	0.22549	0.03417	0.30047	0.13966	0.09329	0.08014	0.15911	0.06226	0.16975	0.11855	0.11684	0.06797	0.13145	0.15187	0.18396	0.08778	0.20668	0.15052	0.03271	0.12232	0.24567	0.16957	0.17541	0.06678	0.13544	0.20432	0.02079	0.07051	0.15045	0.1951	0.20723	0.14413	0.13856	0.05192	0.10434	0.07852	0.14845	0.12249	0.19927	0.2378	0.02643	0.22352	0.06217	0.25174	0.09342	0.24001	0.11205
Mif	0.10003	0.07274	0.1597	0.01848	0.29444	0.29085	0.0761	0.39786	0.56291	0.03842	0.19756	0.24264	0.33495	0.0282	0.10009	0.66609	0.50444	0.45233	0.39078	0.14697	0.01739	0.09677	0.29128	0.54942	0.28839	0.04588	0.10171	0.56585	0.03808	0.03328	0.10567	0.39312	0.21488	0.39956	0.32483	0.04552	0.51687	0.45199	0.4948	0.39927	0.11674	0.57809	0.02779	0.49253	0.05422	0.39293	0.07456	0.50372	0.06741
Mki67	0.23175	0.13564	0.22798	0.0401	0.39695	0.21042	0.09286	0.12054	0.45068	0.06299	0.2483	0.10788	0.26906	0.04199	0.15982	0.3905	0.47301	0.1407	0.37816	0.23487	0.03475	0.26299	0.64068	0.50201	0.27686	0.07583	0.18441	0.45266	0.02512	0.03965	0.20351	0.36586	0.4196	0.20537	0.26178	0.07726	0.21858	0.1675	0.2612	0.21156	0.20933	0.51824	0.02794	0.589	0.09216	0.53908	0.14701	0.47155	0.12379
Mmp12	0.07952	0.08289	0.12308	0.0156	0.18322	0.30039	0.1509	0.27979	0.24633	0.05997	0.1763	0.18754	0.25741	0.05821	0.14918	0.21071	0.11061	0.18812	0.26468	0.17437	0.02586	0.06739	0.1389	0.13733	0.23772	0.0649	0.12389	0.23808	0.07609	0.07655	0.12089	0.27197	0.15408	0.27216	0.25085	0.05817	0.15359	0.11539	0.24998	0.30429	0.15051	0.23266	0.07163	0.15194	0.07713	0.21705	0.08147	0.26701	0.06638
Mmp14	0.12684	0.09386	0.23131	0.02603	0.40409	0.39863	0.11087	0.48655	0.70953	0.05097	0.25014	0.34152	0.40512	0.04201	0.16126	0.85865	0.62627	0.59402	0.50965	0.19987	0.02669	0.11225	0.35632	0.66372	0.34658	0.06133	0.14348	0.67337	0.05158	0.05158	0.13748	0.50493	0.27595	0.48967	0.37396	0.05578	0.6853	0.60718	0.6609	0.50654	0.16955	0.725	0.04223	0.58895	0.08413	0.48648	0.0943	0.6174	0.09542
Mmp7	0.12046	0.06706	0.16616	0.05882	0.19987	0.06115	0.04453	0.01613	0.15629	0.0678	0.13003	0.02114	0.06804	0.01253	0.09345	0.10317	0.16734	0.02004	0.16533	0.1467	0.05039	0.12828	0.22729	0.17059	0.17082	0.07285	0.13533	0.13069	0.02316	0.03425	0.12599	0.14865	0.17789	0.08945	0.07923	0.07285	0.04039	0.0307	0.04823	0.05301	0.11855	0.18812	0.01337	0.19538	0.09695	0.22753	0.09328	0.186	0.12097
Mmp8	0.01416	0.03781	0.02263	0	0.02467	0.02468	0.02392	0.01765	0.0182	0.01635	0.01962	0.01032	0.01904	0.03289	0.05749	0.01362	0.01043	0.01285	0.01934	0.03289	0.03653	0.00416	0.02372	0.01286	0.01798	0.02025	0.03867	0.01704	0.0202	0.0169	0.03165	0.02058	0.02946	0.02147	0.02466	0.02941	0.00958	0.0074	0.01717	0.02069	0.0291	0.01801	0.03646	0.01498	0.01288	0.02171	0.0177	0.02438	0.03043
Mmp9	0.06258	0.0498	0.06652	0.01814	0.06191	0.04709	0.04873	0.02693	0.0437	0.02662	0.06543	0.02084	0.04784	0.0223	0.05426	0.03594	0.0391	0.02432	0.04756	0.06131	0.02208	0.06434	0.05937	0.03796	0.05963	0.04452	0.07098	0.05869	0.0254	0.02716	0.04736	0.05653	0.0728	0.04293	0.04525	0.03136	0.02565	0.01872	0.03952	0.04646	0.08283	0.05001	0.02913	0.04522	0.05429	0.0597	0.0379	0.05721	0.02594
Mpeg1	0.09787	0.11549	0.16645	0.01968	0.28437	0.45192	0.16108	0.46216	0.44329	0.0578	0.23927	0.29837	0.39474	0.05073	0.18396	0.44244	0.23104	0.40379	0.3891	0.22339	0.02878	0.08429	0.19772	0.27619	0.33043	0.06806	0.13568	0.44542	0.07988	0.07149	0.14601	0.4335	0.21592	0.42755	0.36605	0.07067	0.36969	0.28822	0.52164	0.47576	0.18963	0.43325	0.06324	0.29533	0.0975	0.32777	0.08664	0.43457	0.06799
Mrc1	0.06204	0.07291	0.09558	0.01721	0.13058	0.29533	0.14174	0.29278	0.21244	0.04796	0.15452	0.18601	0.24857	0.04842	0.10147	0.18713	0.06464	0.20291	0.20433	0.15885	0.01996	0.04057	0.07785	0.08963	0.22206	0.05526	0.10502	0.21434	0.07979	0.06875	0.10155	0.25862	0.1384	0.27553	0.24911	0.05933	0.15319	0.11234	0.25588	0.29802	0.12117	0.20335	0.05906	0.10032	0.07826	0.17156	0.05049	0.24424	0.05288
Ms4a1	0.05476	0.05746	0.04441	0.00978	0.05437	0.06218	0.04363	0.0348	0.04247	0.04921	0.07073	0.02783	0.05333	0.05138	0.06943	0.03482	0.0286	0.027	0.04793	0.0834	0.02375	0.07028	0.04555	0.0295	0.05699	0.0402	0.05184	0.04876	0.03344	0.0395	0.04013	0.06047	0.07584	0.04502	0.05863	0.02952	0.02214	0.01682	0.04038	0.04888	0.05637	0.0414	0.04096	0.03071	0.03892	0.04745	0.05199	0.0488	0.04532
Ms4a2	0.03619	0.05801	0.05945	0.00849	0.06523	0.08436	0.07074	0.06763	0.05623	0.02536	0.08181	0.04385	0.0651	0.03169	0.11283	0.04321	0.02686	0.04053	0.06773	0.08569	0.01242	0.04832	0.04718	0.02977	0.07906	0.05159	0.0668	0.05911	0.04242	0.03877	0.06257	0.07343	0.07672	0.07122	0.07625	0.05298	0.02946	0.02181	0.05321	0.07113	0.08824	0.04879	0.03704	0.03035	0.06575	0.06118	0.06983	0.0701	0.05249
Ms4a4b	0.01411	0.03766	0.0278	0.02871	0.01734	0.01688	0.02683	0.01598	0.01966	0.02168	0.03165	0.01245	0.02081	0.01307	0.01673	0.01285	0.01088	0.01034	0.01984	0.05538	0.00905	0.07453	0.03318	0.01462	0.02457	0.00504	0.04408	0.02297	0.02513	0.03361	0.04304	0.02662	0.02451	0.01819	0.0231	0.04678	0.00848	0.00607	0.01596	0.01892	0.01583	0.01699	0.02591	0.01655	0.04274	0.02091	0.02643	0.02242	0.0303
Ms4a4c	0.03163	0.02627	0.03643	0	0.02371	0.0266	0.0208	0.01365	0.01848	0.01078	0.0316	0.00711	0.0214	0.01948	0.03337	0.01469	0.01133	0.0094	0.01882	0.02047	0.01794	0.04948	0.02959	0.01613	0.02077	0.02005	0.03022	0.02336	0.01	0.02786	0.04006	0.02721	0.04405	0.01632	0.02078	0.01744	0.00978	0.0074	0.01717	0.02111	0.03421	0.02072	0.03608	0.01891	0.02553	0.02632	0.01754	0.02339	0.03448
Ms4a6c	0.08377	0.1022	0.12592	0.02645	0.16273	0.17623	0.11519	0.14304	0.1491	0.05786	0.14522	0.09507	0.14308	0.05213	0.12167	0.12812	0.09104	0.10606	0.17431	0.1213	0.01894	0.0844	0.14507	0.10322	0.16034	0.06456	0.11715	0.16737	0.06194	0.06494	0.11033	0.17407	0.13889	0.14892	0.14671	0.0415	0.09287	0.0685	0.14944	0.1741	0.12984	0.1594	0.05852	0.12751	0.07037	0.14783	0.08468	0.17469	0.06691
Ms4a7	0.05651	0.03993	0.0475	0.02867	0.05307	0.03808	0.03239	0.01942	0.02992	0.03645	0.04581	0.01792	0.03146	0.03191	0.03087	0.02375	0.02092	0.0159	0.02699	0.03062	0.00687	0.0651	0.04209	0.02224	0.04849	0.02998	0.04774	0.03594	0.02137	0.03279	0.03651	0.03495	0.05719	0.02525	0.04199	0.03398	0.01562	0.01144	0.0283	0.03336	0.06039	0.03324	0.02632	0.03149	0.04089	0.04827	0.05344	0.03786	0.03759
Msrb1	0.05311	0.0709	0.11334	0.01303	0.23234	0.56534	0.13586	0.96104	0.78955	0.04608	0.20445	0.47314	0.62871	0.0438	0.12101	1.09119	0.26208	1.12608	0.49282	0.18839	0.01489	0.04051	0.10513	0.46599	0.40605	0.05964	0.10613	0.68227	0.08345	0.06711	0.09446	0.56321	0.1528	0.70631	0.51212	0.04575	1.12666	1.10586	0.96424	0.83743	0.12209	0.63082	0.05972	0.30148	0.07495	0.33325	0.05269	0.6209	0.05061
Mybl2	0.18866	0.11157	0.17856	0.02166	0.25072	0.1263	0.08922	0.07744	0.22475	0.05381	0.19696	0.06667	0.14717	0.04733	0.13576	0.18318	0.23461	0.07693	0.23631	0.17528	0.0355	0.1801	0.40108	0.24611	0.17528	0.07666	0.15313	0.26106	0.01768	0.04912	0.14475	0.22128	0.27114	0.12219	0.16387	0.07879	0.10454	0.07661	0.14715	0.13486	0.16611	0.2695	0.02174	0.32087	0.06173	0.33697	0.12906	0.28044	0.09143
Myd88	0.10904	0.09124	0.1566	0.02226	0.28764	0.36071	0.12267	0.40042	0.44153	0.05178	0.21549	0.23237	0.38589	0.05165	0.14425	0.43332	0.27264	0.35881	0.35938	0.1949	0.01874	0.10259	0.25785	0.33942	0.30769	0.05928	0.12829	0.45246	0.06297	0.06036	0.13722	0.39041	0.21493	0.36996	0.34038	0.05541	0.3316	0.258	0.4314	0.42689	0.14987	0.42615	0.04893	0.33873	0.08953	0.34667	0.08907	0.42659	0.07163
Naaa	0.10899	0.08227	0.15792	0.02167	0.18849	0.17843	0.11449	0.14955	0.16675	0.0452	0.17264	0.10769	0.17966	0.05845	0.11211	0.1342	0.11278	0.1136	0.17657	0.14445	0.02821	0.07653	0.16509	0.12431	0.16962	0.05646	0.12337	0.19183	0.05282	0.05292	0.12316	0.21076	0.17416	0.16562	0.17853	0.05217	0.0965	0.07221	0.15475	0.16925	0.13524	0.18644	0.03386	0.1422	0.09793	0.19377	0.07666	0.19363	0.07168
Ncr1	0.01575	0.00424	0.01099	0.02667	0.01126	0.01522	0.01307	0.00841	0.01006	0.01935	0.01577	0.00467	0.01332	0.0081	0.01028	0.00753	0.00525	0.00677	0.01188	0.0131	0	0.01887	0.01351	0.00787	0.02042	0.02367	0.009	0.01443	0.0236	0.02685	0.01567	0.01109	0.00687	0.01183	0.01261	0.01413	0.0043	0.00381	0.00779	0.00981	0.02003	0.01167	0.02446	0.00758	0.00978	0.01189	0.01519	0.00989	0.00496
Nedd9	0.142	0.11061	0.20061	0.02675	0.26744	0.19884	0.10791	0.14786	0.28751	0.06376	0.17928	0.11564	0.2087	0.04638	0.1609	0.2161	0.23493	0.12856	0.28344	0.19001	0.03605	0.11497	0.2976	0.2489	0.24805	0.06464	0.13192	0.28216	0.04547	0.05109	0.13828	0.27036	0.25863	0.21951	0.20017	0.05712	0.13383	0.10065	0.19771	0.20195	0.15975	0.2989	0.03848	0.277	0.10012	0.28992	0.09442	0.30393	0.12602
Nfatc2ip	0.05615	0.05015	0.04329	0.01185	0.06624	0.10601	0.08619	0.0859	0.08157	0.04551	0.09147	0.06143	0.10447	0.03368	0.06754	0.0631	0.03445	0.05518	0.08415	0.08744	0.01456	0.06533	0.08171	0.04999	0.09915	0.06721	0.06711	0.08267	0.05556	0.05346	0.06019	0.1087	0.06982	0.09173	0.10186	0.04703	0.04341	0.03276	0.07624	0.10535	0.0719	0.0787	0.05869	0.05956	0.05782	0.09186	0.05217	0.10068	0.04095
Nfe2l2	0.12286	0.09971	0.18633	0.01915	0.31385	0.41451	0.13852	0.48988	0.5543	0.06145	0.24978	0.30621	0.4423	0.05701	0.16609	0.56282	0.35797	0.4521	0.44033	0.22434	0.02632	0.1063	0.29325	0.42719	0.34194	0.06999	0.13927	0.52922	0.06974	0.06764	0.14842	0.46324	0.26609	0.44043	0.39137	0.06287	0.4241	0.34064	0.51953	0.50957	0.16995	0.54067	0.06302	0.40827	0.10095	0.4073	0.09219	0.51592	0.08222
Nfkbia	0.08109	0.0896	0.12702	0.01128	0.21841	0.24979	0.08482	0.28591	0.30844	0.03715	0.17089	0.18951	0.2446	0.02896	0.09791	0.30583	0.22025	0.2576	0.26981	0.1506	0.02485	0.08481	0.1978	0.24558	0.22789	0.05538	0.09767	0.35052	0.04952	0.04453	0.0911	0.29384	0.16929	0.28877	0.25625	0.03875	0.23394	0.18322	0.30223	0.30474	0.12284	0.32924	0.04378	0.25219	0.05584	0.26498	0.06268	0.32793	0.06434
Nos2	0.05841	0.02927	0.05417	0.00803	0.06694	0.04214	0.04792	0.02859	0.05489	0.0304	0.05074	0.01759	0.04655	0.01681	0.03908	0.03803	0.04259	0.01977	0.06256	0.05696	0.00784	0.05181	0.06778	0.0428	0.05239	0.03499	0.0532	0.04945	0.0262	0.01858	0.0568	0.04951	0.05948	0.05114	0.03812	0.04437	0.02096	0.0173	0.03248	0.03475	0.03629	0.05473	0.01481	0.04586	0.02906	0.06897	0.04845	0.05647	0.06924
Nr1h3	0.05921	0.08005	0.12558	0.01619	0.23265	0.59196	0.15844	0.88775	0.72943	0.05146	0.22452	0.44744	0.63236	0.05143	0.13468	0.89189	0.21508	0.91162	0.49007	0.1971	0.01529	0.04535	0.10726	0.40832	0.41272	0.05868	0.11422	0.62286	0.09315	0.06898	0.11125	0.57005	0.16582	0.66629	0.49638	0.04898	0.83403	0.74068	0.85988	0.78627	0.14342	0.56859	0.07573	0.28313	0.08832	0.3237	0.06195	0.58671	0.05703
Nr4a2	0.05966	0.02994	0.04503	0.00578	0.04725	0.04848	0.02475	0.03223	0.03509	0.01976	0.04781	0.02049	0.03943	0.01806	0.02053	0.02771	0.02389	0.01984	0.03982	0.04856	0.01117	0.03871	0.05041	0.02874	0.04527	0.02996	0.04867	0.04318	0.02991	0.04453	0.04077	0.03892	0.0529	0.03797	0.04974	0.0334	0.01774	0.01307	0.03354	0.03118	0.0514	0.03918	0.02677	0.03761	0.08595	0.05443	0.03046	0.04528	0.04007
Nrip1	0.09399	0.04778	0.07738	0.02513	0.07562	0.07407	0.06477	0.05161	0.06756	0.05021	0.07522	0.03518	0.05821	0.02141	0.07089	0.04979	0.04667	0.03569	0.07806	0.11187	0.03163	0.09627	0.10511	0.06109	0.07549	0.0349	0.08007	0.07818	0.03753	0.04255	0.08612	0.09141	0.08906	0.06861	0.06723	0.05217	0.03188	0.02326	0.05129	0.06457	0.07595	0.07346	0.0327	0.0686	0.04657	0.10034	0.09726	0.08582	0.05679
Nrn1	0.04843	0.07084	0.10762	0.01191	0.21245	0.53558	0.15276	0.77915	0.6376	0.05147	0.20111	0.31161	0.64397	0.0494	0.14416	0.6485	0.17749	0.6847	0.42864	0.1957	0.01501	0.04344	0.09424	0.3605	0.40509	0.06269	0.10742	0.54037	0.0861	0.07539	0.10699	0.5157	0.14702	0.60121	0.46095	0.04942	0.56265	0.4663	0.68244	0.71859	0.14218	0.45778	0.07068	0.23421	0.0809	0.29756	0.06201	0.53359	0.05838
Nrp1	0.06494	0.08363	0.12928	0.01974	0.22497	0.43145	0.13752	0.54567	0.44819	0.0604	0.20099	0.2606	0.47349	0.045	0.14505	0.41525	0.14561	0.42165	0.35086	0.1897	0.01784	0.04926	0.1171	0.25993	0.34712	0.05793	0.11891	0.40172	0.08671	0.07938	0.11471	0.39164	0.16351	0.44263	0.36762	0.04579	0.32811	0.26107	0.47338	0.49943	0.15915	0.33581	0.06887	0.20145	0.09771	0.26501	0.07159	0.41623	0.0811
Oas3	0.22076	0.12422	0.17145	0.03027	0.23397	0.14662	0.08579	0.08608	0.22551	0.0395	0.17996	0.07777	0.16213	0.04868	0.16038	0.1899	0.22547	0.0785	0.22419	0.18792	0.04564	0.20091	0.38999	0.24808	0.19409	0.05989	0.15536	0.27142	0.0342	0.03295	0.15973	0.229	0.31593	0.11945	0.18309	0.0693	0.11745	0.08326	0.16658	0.13498	0.19148	0.2768	0.02676	0.32645	0.07724	0.30637	0.15826	0.27711	0.09405
Parp9	0.05675	0.07532	0.09548	0.00712	0.13172	0.20346	0.12433	0.18439	0.17376	0.06138	0.16495	0.1109	0.21018	0.06396	0.11122	0.1297	0.07487	0.12336	0.18065	0.13825	0.01836	0.06079	0.10614	0.10208	0.16068	0.06533	0.10307	0.18479	0.07533	0.08505	0.09514	0.1924	0.14551	0.18935	0.18724	0.06897	0.09947	0.07244	0.16376	0.21495	0.1321	0.1573	0.0544	0.11802	0.07817	0.17156	0.08854	0.19479	0.07001
Pclaf	0.07627	0.05651	0.0938	0.01246	0.119	0.08754	0.05117	0.07192	0.11824	0.02908	0.11373	0.04847	0.09228	0.03757	0.07519	0.10844	0.09789	0.06424	0.12354	0.12164	0.01237	0.08529	0.17011	0.1279	0.09747	0.03992	0.10688	0.14258	0.01432	0.02926	0.07897	0.1168	0.14599	0.09959	0.11266	0.0337	0.06539	0.05178	0.09362	0.097	0.07257	0.12413	0.02367	0.13088	0.03358	0.14835	0.05669	0.13216	0.03566
Pdcd1	0.06138	0.04826	0.07906	0.02358	0.0665	0.05158	0.06546	0.04082	0.04665	0.03767	0.06874	0.02775	0.05478	0.03455	0.05323	0.03884	0.03165	0.02727	0.05548	0.06555	0.03211	0.0659	0.07882	0.03313	0.0532	0.03268	0.10627	0.05774	0.03589	0.05245	0.10088	0.06816	0.07227	0.04665	0.05121	0.04668	0.02577	0.01946	0.04502	0.05335	0.07811	0.04621	0.03328	0.0465	0.07028	0.06006	0.05381	0.06577	0.04431
Pde7b	0.02878	0.03642	0.04535	0.00593	0.03708	0.05235	0.06508	0.04499	0.03571	0.03219	0.04261	0.03061	0.03781	0.04147	0.04974	0.02728	0.01564	0.02699	0.03301	0.03989	0	0.02619	0.02863	0.01786	0.04724	0.02286	0.05386	0.04094	0.04563	0.04124	0.04364	0.05183	0.03846	0.03941	0.05798	0.04255	0.01993	0.01487	0.03953	0.05349	0.05869	0.03392	0.03113	0.02499	0.03691	0.0428	0.01375	0.03971	0.02712
Pdgfa	0.09612	0.0653	0.13815	0.03424	0.19444	0.0971	0.04414	0.07647	0.16202	0.0426	0.13581	0.06981	0.08751	0.02031	0.08435	0.12884	0.15976	0.07387	0.15928	0.11012	0.01385	0.08968	0.20223	0.16274	0.1349	0.04646	0.09933	0.18136	0.02718	0.03362	0.09104	0.15961	0.12654	0.12025	0.1145	0.03743	0.07661	0.05744	0.09608	0.10788	0.09125	0.1938	0.02737	0.18904	0.0512	0.19747	0.07794	0.17547	0.07978
Pdgfb	0.15236	0.09307	0.24212	0.03459	0.38278	0.17543	0.06744	0.11209	0.39264	0.06331	0.19835	0.08846	0.17633	0.02761	0.15719	0.33823	0.45636	0.13241	0.34343	0.16752	0.03546	0.14341	0.38395	0.44662	0.3024	0.07268	0.1402	0.37313	0.02422	0.04514	0.13542	0.34185	0.29336	0.22877	0.1996	0.06277	0.19403	0.14626	0.2193	0.1765	0.1633	0.46755	0.02289	0.45926	0.07012	0.41556	0.09103	0.43305	0.10785
Pdgfra	0.07478	0.08692	0.15036	0.0135	0.20588	0.2728	0.1024	0.26102	0.23839	0.05534	0.1617	0.16446	0.26249	0.04945	0.10941	0.2042	0.12019	0.19926	0.21963	0.15816	0.01595	0.05295	0.13198	0.15531	0.22259	0.05942	0.10253	0.24601	0.07112	0.05163	0.09307	0.26742	0.12585	0.26954	0.24254	0.05114	0.15721	0.1207	0.23871	0.27792	0.1062	0.23062	0.05261	0.14124	0.08596	0.22349	0.08031	0.26341	0.05871
Pdlim1	0.0406	0.04024	0.07674	0.0154	0.08188	0.1272	0.06867	0.11655	0.09851	0.0301	0.09182	0.0863	0.10086	0.04265	0.07457	0.09081	0.05255	0.08671	0.10141	0.07339	0.02202	0.02633	0.05967	0.06678	0.11834	0.05011	0.0688	0.12679	0.04713	0.03037	0.04345	0.1233	0.09158	0.11893	0.13832	0.03226	0.06924	0.05135	0.10748	0.12495	0.06286	0.10545	0.02675	0.07158	0.04342	0.1135	0.0396	0.11258	0.02532
Pecam1	0.07451	0.10296	0.16493	0.01512	0.22998	0.27256	0.12164	0.28489	0.24778	0.05161	0.1652	0.17333	0.26676	0.05362	0.18523	0.22375	0.13337	0.22205	0.25337	0.16037	0.01584	0.05165	0.12271	0.16172	0.22619	0.05848	0.11349	0.26132	0.06659	0.05935	0.11592	0.26626	0.14678	0.26881	0.26234	0.04307	0.16829	0.12784	0.26005	0.29631	0.15018	0.2356	0.04608	0.16531	0.08439	0.2169	0.07901	0.26342	0.07806
Penk	0.04161	0.04911	0.03695	0.0292	0.0585	0.07371	0.04811	0.04767	0.04303	0.02102	0.07325	0.03468	0.05161	0.05118	0.05775	0.03436	0.0215	0.03409	0.05371	0.06627	0.01891	0.03212	0.04339	0.02433	0.06126	0.06344	0.06466	0.05065	0.04	0.06082	0.07564	0.06556	0.03787	0.05436	0.05859	0.03676	0.02559	0.01854	0.04698	0.06655	0.06458	0.04631	0.03061	0.03297	0.05075	0.05029	0.01829	0.05017	0.03313
Pim1	0.08433	0.08011	0.16861	0.01683	0.2958	0.39369	0.11176	0.48908	0.56111	0.04808	0.18977	0.19991	0.45383	0.04437	0.14964	0.58062	0.34216	0.47638	0.39717	0.18175	0.01802	0.07911	0.21282	0.43218	0.34356	0.05352	0.12696	0.49833	0.06068	0.05753	0.10046	0.43654	0.20112	0.43925	0.35635	0.05002	0.46503	0.38646	0.52697	0.49912	0.14271	0.4724	0.04083	0.35411	0.06658	0.35123	0.07122	0.48859	0.07314
Plek	0.06473	0.05814	0.08514	0.00372	0.09921	0.08915	0.056	0.05492	0.06774	0.04585	0.08333	0.03462	0.06988	0.02835	0.07204	0.04911	0.04043	0.03758	0.07183	0.08589	0.01091	0.07635	0.0823	0.04743	0.08016	0.04132	0.07014	0.07213	0.03026	0.03499	0.06238	0.08253	0.08371	0.06629	0.07792	0.04471	0.03476	0.02492	0.06047	0.06769	0.08464	0.06564	0.03636	0.05699	0.07277	0.07695	0.0613	0.0889	0.04046
Plk1	0.1885	0.11805	0.15831	0.02805	0.2475	0.11957	0.08928	0.06659	0.21616	0.04703	0.17038	0.05222	0.15827	0.04314	0.1274	0.17693	0.22976	0.06968	0.19621	0.16472	0.03366	0.19345	0.43009	0.24478	0.19182	0.06424	0.16068	0.25977	0.01895	0.03873	0.15553	0.2109	0.27953	0.11435	0.17858	0.08243	0.0948	0.07129	0.13549	0.12269	0.13363	0.26039	0.02966	0.31808	0.0731	0.33056	0.12883	0.25834	0.09165
Plpp3	0.0543	0.07078	0.1234	0.01355	0.23737	0.55857	0.14723	0.87753	0.73304	0.04785	0.19702	0.39424	0.65361	0.04046	0.12661	0.85707	0.22657	0.90239	0.44903	0.19618	0.01494	0.04114	0.10818	0.42816	0.41484	0.05899	0.10153	0.59819	0.08409	0.06485	0.096	0.54103	0.16001	0.66327	0.47924	0.04225	0.79695	0.71229	0.81903	0.77467	0.12798	0.54168	0.05976	0.27708	0.07643	0.30957	0.05995	0.57648	0.05448
Pltp	0.05747	0.07417	0.12674	0.01255	0.24334	0.59505	0.15364	0.85345	0.70707	0.04647	0.2181	0.41747	0.56745	0.04663	0.13432	0.91464	0.24976	0.95763	0.45769	0.17842	0.01673	0.04499	0.12066	0.39769	0.39151	0.05855	0.10671	0.61766	0.07566	0.06546	0.10506	0.53273	0.15149	0.67234	0.47945	0.04603	0.95351	0.86202	0.93156	0.76067	0.13555	0.58111	0.06246	0.2865	0.07446	0.31137	0.05368	0.56261	0.04802
Plxnc1	0.04392	0.06744	0.07922	0.01271	0.15595	0.3113	0.12188	0.36709	0.27268	0.03869	0.15893	0.20932	0.31101	0.04684	0.10064	0.25262	0.07993	0.27613	0.24163	0.14972	0.01582	0.03448	0.07737	0.14677	0.2366	0.05755	0.07858	0.27738	0.06593	0.06917	0.08306	0.29912	0.12395	0.34127	0.28866	0.0445	0.20734	0.15998	0.31136	0.369	0.11144	0.24654	0.06436	0.12004	0.06868	0.19127	0.0448	0.28003	0.04646
Postn	0.11925	0.09872	0.27169	0.03168	0.40046	0.31705	0.12474	0.27101	0.45803	0.08692	0.22439	0.16057	0.32603	0.03982	0.17072	0.38999	0.3776	0.25561	0.40268	0.2077	0.03848	0.11964	0.32136	0.40345	0.28923	0.06963	0.15987	0.39771	0.04576	0.06899	0.13819	0.40189	0.28519	0.36366	0.27048	0.05022	0.26703	0.21159	0.36609	0.3157	0.20314	0.41686	0.04939	0.37708	0.0814	0.40477	0.11567	0.42114	0.11742
Pou2af1	0.01472	0.04621	0.03145	0.01751	0.05658	0.08651	0.07399	0.07162	0.04926	0.01945	0.07492	0.03816	0.06702	0.02888	0.06267	0.04205	0.0172	0.04457	0.06557	0.06214	0.03412	0.03557	0.02583	0.02273	0.0736	0.03721	0.05544	0.04945	0.04644	0.0562	0.05503	0.07541	0.04891	0.06792	0.07241	0.05424	0.03106	0.02221	0.05494	0.08385	0.05169	0.04303	0.04101	0.02517	0.0419	0.0424	0.04558	0.0616	0.02817
Pou2f2	0.04727	0.06767	0.08314	0.02156	0.09325	0.12452	0.09302	0.08624	0.08137	0.04435	0.08602	0.05784	0.09754	0.03576	0.04672	0.06161	0.0372	0.06603	0.08602	0.08488	0.03183	0.05906	0.06484	0.04558	0.10419	0.04086	0.08102	0.09135	0.0666	0.04944	0.08293	0.10263	0.0774	0.09959	0.10415	0.04343	0.05124	0.0374	0.09156	0.09687	0.08056	0.08754	0.05658	0.05207	0.05195	0.09117	0.07295	0.08844	0.03819
Ppara	0.04229	0.07046	0.08979	0.01184	0.166	0.38724	0.13421	0.49681	0.38041	0.0572	0.16203	0.22661	0.41509	0.04338	0.10871	0.35959	0.09064	0.38235	0.30162	0.1671	0.01312	0.03724	0.0616	0.2012	0.2873	0.05476	0.10163	0.36103	0.07875	0.06797	0.08082	0.35758	0.13202	0.41236	0.36183	0.0439	0.28382	0.22531	0.40393	0.48219	0.11587	0.30318	0.06206	0.1481	0.08342	0.23713	0.06119	0.35699	0.04986
Pparg	0.09787	0.09231	0.11657	0.02815	0.16135	0.19436	0.10074	0.1834	0.21175	0.04063	0.12756	0.07024	0.22642	0.05301	0.13875	0.15448	0.11046	0.11843	0.179	0.16058	0.02159	0.10778	0.16371	0.14985	0.19597	0.06625	0.10288	0.20612	0.06621	0.06078	0.12579	0.19099	0.19007	0.17976	0.20602	0.05425	0.10247	0.07571	0.16355	0.21051	0.13542	0.16048	0.04483	0.15461	0.06257	0.22205	0.09403	0.20927	0.06718
Ppt1	0.11071	0.08875	0.16026	0.02716	0.24867	0.33632	0.14982	0.35682	0.36352	0.06223	0.22717	0.23122	0.34037	0.05498	0.16161	0.34524	0.2159	0.29112	0.31626	0.18895	0.02708	0.1013	0.23295	0.26053	0.28404	0.06418	0.13225	0.35901	0.07832	0.05765	0.13045	0.35539	0.20454	0.33784	0.3237	0.0569	0.25269	0.19242	0.35835	0.38798	0.16438	0.37356	0.06435	0.28398	0.07798	0.3282	0.08149	0.38117	0.07855
Prdm1	0.06749	0.06616	0.08671	0.007	0.10144	0.13408	0.08795	0.10458	0.10665	0.06883	0.10228	0.07081	0.12316	0.05031	0.08485	0.08063	0.05111	0.0765	0.11356	0.09489	0.01841	0.05659	0.06935	0.06012	0.13025	0.04402	0.07715	0.09758	0.05354	0.07164	0.07435	0.12443	0.08974	0.11834	0.11402	0.04444	0.05724	0.04189	0.10047	0.1236	0.10384	0.10436	0.04449	0.05941	0.05735	0.09845	0.05989	0.11534	0.06486
Prf1	0.05263	0.02448	0.02181	0.032	0.03674	0.03075	0.03933	0.01984	0.02596	0.05366	0.03655	0.01448	0.01998	0.01729	0.02961	0.01922	0.0167	0.01234	0.02971	0.04331	0.0229	0.04198	0.04049	0.01956	0.03616	0.0274	0.03129	0.02829	0.02733	0.00503	0.05691	0.02749	0.03162	0.02957	0.02805	0.02089	0.01225	0.00865	0.02021	0.02747	0.04756	0.03036	0.00937	0.02815	0.03143	0.03889	0.04444	0.03571	0.01988
Prkca	0.04426	0.06791	0.05479	0.02369	0.06452	0.07277	0.05698	0.06292	0.0564	0.03196	0.07022	0.04197	0.06889	0.02907	0.06399	0.04803	0.03281	0.04016	0.06121	0.0678	0.01658	0.05549	0.04928	0.04016	0.07366	0.04108	0.05596	0.06959	0.0359	0.03789	0.07785	0.07375	0.07223	0.06083	0.07116	0.02486	0.03536	0.02442	0.05479	0.07508	0.07544	0.05998	0.03125	0.04655	0.03059	0.0749	0.03828	0.06778	0.04265
Prom1	0.17207	0.08801	0.13985	0.04013	0.15737	0.09034	0.06792	0.05253	0.15943	0.03841	0.15144	0.04505	0.11273	0.04468	0.10459	0.12208	0.16432	0.04681	0.14332	0.14115	0.02544	0.15395	0.31706	0.1712	0.1497	0.04324	0.11912	0.19813	0.02509	0.04304	0.10957	0.17822	0.20168	0.09204	0.12988	0.05946	0.06149	0.0473	0.08488	0.09027	0.11031	0.1944	0.01405	0.23593	0.06512	0.21995	0.10329	0.18288	0.08939
Psmb9	0.07761	0.07444	0.1027	0.01974	0.13277	0.15517	0.09219	0.12256	0.1522	0.04469	0.12977	0.08529	0.14628	0.04102	0.10386	0.12132	0.09849	0.09357	0.14685	0.11234	0.02558	0.0704	0.14807	0.11302	0.15074	0.0412	0.09815	0.16564	0.05312	0.04369	0.09861	0.15723	0.13722	0.14235	0.16032	0.04276	0.08541	0.06313	0.13436	0.14998	0.13183	0.15068	0.03079	0.13586	0.08756	0.16585	0.07042	0.18768	0.06369
Ptgs1	0.04713	0.07015	0.13212	0.01527	0.17005	0.29331	0.12837	0.28053	0.23737	0.06354	0.17204	0.16034	0.26161	0.04562	0.12391	0.20147	0.0968	0.20908	0.23191	0.14533	0.01857	0.05319	0.1105	0.1313	0.23306	0.06756	0.11826	0.23726	0.06753	0.06544	0.11384	0.27204	0.12867	0.27781	0.26422	0.04817	0.16063	0.12168	0.25549	0.29066	0.13691	0.22225	0.05996	0.12708	0.08101	0.19869	0.06838	0.24632	0.06281
Ptgs2	0.22222	0.08796	0.1618	0.02053	0.18133	0.06448	0.06685	0.02038	0.13877	0.04762	0.15488	0.02411	0.08624	0.03735	0.13233	0.10799	0.15563	0.02602	0.13203	0.16322	0.05274	0.18109	0.30004	0.15586	0.09511	0.04819	0.15694	0.16303	0.0086	0.04278	0.16963	0.13707	0.26747	0.0677	0.10291	0.08853	0.05134	0.03874	0.07106	0.07042	0.16021	0.16747	0.01043	0.22089	0.04055	0.2432	0.11157	0.1705	0.07661
Ptpn13	0.20942	0.09966	0.24745	0.04084	0.35681	0.13817	0.0764	0.07206	0.34246	0.06494	0.22511	0.07709	0.19758	0.04086	0.15468	0.27875	0.38532	0.08094	0.33762	0.20684	0.04137	0.21625	0.48214	0.39171	0.26022	0.0689	0.15502	0.35472	0.02729	0.04215	0.16227	0.2987	0.3417	0.16937	0.17889	0.08273	0.13654	0.10703	0.17808	0.14476	0.16289	0.40854	0.02022	0.45983	0.09149	0.45078	0.1372	0.37682	0.14959
Ptprb	0.05781	0.07207	0.1048	0.0235	0.14858	0.23696	0.1165	0.25366	0.19347	0.05958	0.14527	0.16278	0.24246	0.05626	0.11346	0.16454	0.06923	0.17724	0.19132	0.14571	0.01779	0.04755	0.08696	0.09629	0.20249	0.07089	0.1033	0.20791	0.07794	0.06512	0.08791	0.22031	0.12919	0.23802	0.22802	0.04167	0.12241	0.09297	0.19984	0.24984	0.13955	0.1854	0.05193	0.10251	0.06745	0.16202	0.06988	0.22003	0.0598
Ptprc	0.04957	0.05157	0.05952	0.02807	0.07759	0.09587	0.09496	0.07286	0.06772	0.04384	0.08768	0.0478	0.08324	0.05397	0.07513	0.05287	0.03158	0.04571	0.07456	0.09431	0.02749	0.04739	0.05173	0.03761	0.08559	0.06332	0.0644	0.07836	0.05797	0.06685	0.09074	0.08399	0.09085	0.07616	0.09331	0.04836	0.03863	0.02773	0.06697	0.08641	0.11618	0.06594	0.03481	0.04746	0.07238	0.07136	0.05153	0.08289	0.03888
Pycard	0.04101	0.03679	0.03284	0	0.04252	0.03685	0.03523	0.02634	0.0276	0.04128	0.04735	0.02285	0.02624	0.03217	0.05531	0.02086	0.01575	0.01699	0.03552	0.05182	0.01389	0.04	0.03989	0.01725	0.03023	0.0431	0.03783	0.03322	0.04301	0.02358	0.03141	0.03913	0.04493	0.0294	0.02703	0.01956	0.01482	0.01078	0.02831	0.03035	0.05818	0.02889	0.03532	0.02606	0.03738	0.03851	0.0499	0.02974	0.03403
Rab37	0.05538	0.03257	0.04862	0.0137	0.04046	0.03161	0.03183	0.02365	0.02551	0.04867	0.04397	0.01998	0.02612	0.03085	0.02391	0.02053	0.01976	0.01821	0.03438	0.04915	0.01974	0.02827	0.04743	0.01771	0.03365	0.02917	0.03956	0.03546	0.00832	0.02727	0.05897	0.04131	0.04285	0.02838	0.03358	0.02353	0.01471	0.0111	0.02394	0.03197	0.04518	0.03116	0.02132	0.01939	0.05082	0.03752	0.05959	0.03344	0.05872
Rab7b	0.04665	0.05231	0.04409	0.01829	0.04848	0.04625	0.06582	0.03852	0.03864	0.02049	0.05118	0.02508	0.03791	0.04706	0.05858	0.02806	0.01946	0.02577	0.04247	0.04753	0.05294	0.03654	0.03652	0.02285	0.04832	0.02326	0.04024	0.04063	0.04255	0.02521	0.05392	0.0508	0.04021	0.04176	0.04197	0.05206	0.01925	0.01414	0.03576	0.04544	0.05929	0.03363	0.02376	0.02541	0.05792	0.04073	0.05236	0.04879	0.03787
Rabgap1l	0.0552	0.0596	0.06684	0.0137	0.08574	0.09028	0.06501	0.07333	0.07176	0.03495	0.08461	0.04602	0.07491	0.03818	0.06931	0.05311	0.03871	0.04627	0.0836	0.10519	0.02013	0.04429	0.06883	0.04645	0.07547	0.03368	0.08719	0.07226	0.02587	0.07104	0.06716	0.08965	0.0863	0.07293	0.07537	0.05021	0.03557	0.02647	0.06431	0.08901	0.06708	0.06611	0.04205	0.05321	0.07355	0.07643	0.03619	0.0862	0.05496
Ramp1	0.04369	0.04051	0.06509	0.0109	0.12931	0.16215	0.06621	0.18726	0.16366	0.03425	0.09554	0.11938	0.16572	0.0176	0.06601	0.16991	0.10005	0.15762	0.19239	0.08504	0.00898	0.03115	0.06878	0.11686	0.13808	0.03267	0.05911	0.19512	0.02858	0.02839	0.06245	0.17576	0.08978	0.16631	0.14255	0.02435	0.13248	0.10796	0.185	0.18651	0.07255	0.16892	0.02092	0.1028	0.04421	0.12286	0.03539	0.16317	0.03488
Rap2a	0.09353	0.08495	0.15352	0.01382	0.20991	0.23559	0.10731	0.22187	0.25151	0.05657	0.17011	0.125	0.23478	0.04312	0.13524	0.20692	0.15172	0.16463	0.23886	0.17202	0.02578	0.08806	0.17449	0.19221	0.21127	0.07111	0.10028	0.24986	0.07029	0.05765	0.10988	0.25055	0.17958	0.22837	0.22581	0.0531	0.14496	0.10926	0.218	0.24384	0.1243	0.24146	0.04815	0.19579	0.06838	0.22696	0.08125	0.27122	0.0662
Rbpj	0.12821	0.06349	0.0992	0.03202	0.12527	0.09663	0.09262	0.0711	0.10433	0.04527	0.08705	0.04434	0.09178	0.044	0.1	0.07943	0.07618	0.04923	0.10984	0.11534	0.02427	0.09576	0.15277	0.08691	0.11622	0.05	0.08879	0.11215	0.04196	0.04167	0.09077	0.13405	0.14231	0.09693	0.10063	0.05079	0.04816	0.03555	0.07664	0.0874	0.10434	0.11002	0.03438	0.1025	0.06162	0.12496	0.06055	0.12665	0.06761
Relb	0.1432	0.09947	0.18417	0.02685	0.25028	0.19315	0.09816	0.1606	0.2674	0.06535	0.18789	0.12031	0.18991	0.05323	0.15755	0.22192	0.23488	0.12898	0.26155	0.17824	0.04008	0.13395	0.29163	0.24505	0.22883	0.05807	0.15541	0.27583	0.03306	0.05595	0.14035	0.25719	0.24183	0.18091	0.21093	0.06302	0.13916	0.10716	0.19426	0.19563	0.15704	0.29741	0.03469	0.27544	0.08095	0.29841	0.08279	0.28723	0.08973
Retnlg	0.04117	0.05637	0.05176	0.02124	0.06675	0.09427	0.08958	0.07638	0.0686	0.03586	0.07487	0.05119	0.08873	0.03021	0.06203	0.05393	0.03007	0.0497	0.08118	0.08415	0.02773	0.03576	0.04599	0.03618	0.08738	0.0425	0.061	0.0677	0.04775	0.05049	0.06078	0.09339	0.06203	0.07797	0.09008	0.02865	0.03756	0.02714	0.06446	0.08282	0.08797	0.06215	0.03504	0.0383	0.05825	0.07012	0.03704	0.08074	0.06357
Rgs1	0.03625	0.04473	0.04815	0.00658	0.03937	0.0529	0.03655	0.03933	0.03502	0.03448	0.04079	0.02274	0.03759	0.0399	0.04721	0.02552	0.01144	0.02473	0.03527	0.0486	0.03165	0.0173	0.02916	0.01993	0.05066	0.03659	0.04385	0.03265	0.0284	0.02655	0.04545	0.04293	0.04094	0.03743	0.03863	0.04577	0.01629	0.01249	0.03108	0.04439	0.0422	0.02675	0.03326	0.02244	0.04973	0.02914	0.04372	0.04383	0.05027
Rgs2	0.06355	0.09483	0.10899	0.03341	0.11135	0.11051	0.08154	0.10066	0.08946	0.05812	0.10225	0.06687	0.09419	0.04706	0.10505	0.07563	0.04338	0.07034	0.08772	0.101	0.01882	0.05755	0.07423	0.05348	0.09982	0.04094	0.09446	0.10107	0.06037	0.0426	0.06486	0.11436	0.07232	0.08503	0.11221	0.04325	0.05584	0.04166	0.0872	0.10937	0.07931	0.093	0.0335	0.06381	0.05652	0.10215	0.05725	0.10144	0.055
Runx2	0.03604	0.04444	0.0304	0.01948	0.03755	0.03019	0.04156	0.0226	0.03471	0.04701	0.04769	0.01783	0.02657	0.02963	0.05128	0.02476	0.02376	0.01555	0.0397	0.05773	0.01875	0.06873	0.04924	0.02489	0.03431	0.02419	0.04364	0.03457	0.0161	0.02632	0.05779	0.04464	0.04686	0.03192	0.02893	0.03175	0.01589	0.01136	0.02246	0.03488	0.05134	0.03475	0.02887	0.0344	0.02469	0.05446	0.0434	0.03855	0.04278
Runx3	0.13959	0.13284	0.20481	0.02454	0.24346	0.14272	0.06455	0.07153	0.12565	0.05191	0.14451	0.07801	0.10767	0.05282	0.16046	0.11988	0.13189	0.07389	0.14763	0.1343	0.03799	0.10266	0.21631	0.12049	0.14637	0.06568	0.1285	0.16534	0.03617	0.02893	0.15179	0.19905	0.17853	0.0955	0.12405	0.05289	0.08849	0.06277	0.13369	0.11346	0.16945	0.16929	0.02161	0.16726	0.09085	0.20071	0.09425	0.17122	0.07065
S100a6	0.15978	0.09633	0.2743	0.03004	0.49534	0.15231	0.05221	0.07188	0.75471	0.0451	0.21992	0.0757	0.21959	0.02425	0.12027	0.82425	1.11814	0.16973	0.52044	0.17764	0.02425	0.17241	0.60277	1.01581	0.30243	0.05686	0.15554	0.6757	0.00798	0.02923	0.13634	0.4381	0.34228	0.2948	0.20999	0.06413	0.48291	0.41803	0.35898	0.17451	0.14542	0.84558	0.00996	0.9248	0.06206	0.64944	0.10397	0.64928	0.12622
S100a8	0.05943	0.05244	0.06032	0.02321	0.06883	0.06078	0.05312	0.03832	0.04885	0.04431	0.05505	0.02496	0.04032	0.03257	0.07686	0.04052	0.03286	0.03611	0.04907	0.05144	0.02268	0.04804	0.05511	0.03688	0.06766	0.04255	0.05609	0.06084	0.03116	0.03609	0.0398	0.06143	0.0718	0.04744	0.06885	0.03385	0.03087	0.02164	0.04453	0.05192	0.07692	0.05714	0.07493	0.04421	0.03351	0.07405	0.04462	0.05985	0.04675
S100a9	0.08389	0.08971	0.11769	0.01653	0.18397	0.13723	0.07961	0.09578	0.14059	0.03924	0.11446	0.06298	0.12143	0.03713	0.11177	0.12139	0.11094	0.09244	0.13522	0.10859	0.0265	0.09637	0.15334	0.11829	0.14195	0.04543	0.09091	0.17649	0.02951	0.03719	0.08248	0.16103	0.14838	0.13237	0.13128	0.04807	0.09074	0.06937	0.13266	0.13063	0.12818	0.16467	0.064	0.15127	0.05459	0.17435	0.07261	0.18255	0.04929
S1pr1	0.05943	0.07954	0.12768	0.01693	0.24655	0.51303	0.15904	0.689	0.56546	0.05561	0.20857	0.35017	0.54276	0.0475	0.14716	0.59881	0.1958	0.61684	0.4182	0.19663	0.01584	0.04559	0.11764	0.32532	0.37506	0.06973	0.1139	0.49735	0.09367	0.08121	0.11199	0.48846	0.16562	0.56159	0.44071	0.0488	0.49974	0.41051	0.63467	0.64662	0.14186	0.46962	0.07276	0.24479	0.08173	0.31571	0.0641	0.51149	0.063
S1pr4	0.0813	0.07096	0.09225	0.01335	0.09081	0.10936	0.07762	0.07851	0.08918	0.05281	0.11462	0.05485	0.08967	0.05437	0.0886	0.06907	0.05448	0.05322	0.09975	0.09901	0.03679	0.07234	0.09695	0.05853	0.0994	0.05123	0.09479	0.09624	0.04478	0.03122	0.09216	0.10868	0.12245	0.07624	0.09053	0.06122	0.04539	0.03484	0.08014	0.0814	0.10015	0.08246	0.054	0.07231	0.05357	0.09417	0.07042	0.09821	0.07784
S1pr5	0.03692	0.04686	0.05131	0.00972	0.05464	0.1049	0.09453	0.09041	0.06783	0.04118	0.06225	0.0607	0.08539	0.05042	0.06104	0.05743	0.02254	0.05709	0.06776	0.08388	0.0159	0.03816	0.03149	0.0326	0.08241	0.03975	0.07055	0.06816	0.04218	0.04183	0.05068	0.09047	0.06005	0.0967	0.09517	0.04533	0.04294	0.03091	0.0779	0.0977	0.07204	0.06608	0.04534	0.03392	0.06393	0.05619	0.0464	0.07936	0.04598
Saa3	0.03998	0.06358	0.08804	0.01441	0.14217	0.17653	0.09563	0.19894	0.15532	0.03614	0.10193	0.12942	0.19541	0.04902	0.11513	0.1574	0.07275	0.17106	0.14157	0.10484	0.02864	0.06495	0.09001	0.08998	0.17766	0.0413	0.06667	0.19752	0.03283	0.04495	0.06335	0.19722	0.08046	0.18801	0.17317	0.02601	0.12456	0.09667	0.19292	0.21401	0.07945	0.16822	0.03679	0.07696	0.0554	0.1279	0.09049	0.17817	0.05009
Samd3	0.03833	0.02974	0.02591	0.03704	0.02457	0.02396	0.02655	0.0163	0.02257	0.01596	0.02249	0.01244	0.02077	0.01278	0.03318	0.01468	0.0145	0.0119	0.02438	0.03259	0.01754	0.02041	0.04012	0.01637	0.02449	0.0297	0.03547	0.02294	0.01975	0.02747	0.01989	0.02777	0.03249	0.01956	0.02919	0.04585	0.00808	0.0068	0.01595	0.01977	0.03922	0.02104	0.02036	0.01928	0.02526	0.02472	0.02169	0.02336	0.04691
Samhd1	0.15491	0.10836	0.20746	0.02705	0.34248	0.32649	0.11951	0.29417	0.48006	0.05248	0.25189	0.20918	0.32127	0.04747	0.1691	0.4808	0.40875	0.29197	0.39764	0.20781	0.03476	0.16281	0.40849	0.44805	0.31247	0.07129	0.15626	0.50452	0.05104	0.05014	0.17714	0.40902	0.31364	0.3033	0.341	0.06518	0.34643	0.26942	0.42597	0.34559	0.18934	0.51804	0.0351	0.48872	0.08458	0.43561	0.11141	0.48649	0.09423
Sat1	0.08329	0.06966	0.1138	0.01929	0.15985	0.20393	0.10844	0.18452	0.18437	0.04948	0.14548	0.09983	0.19156	0.04897	0.10319	0.15304	0.09716	0.13437	0.18138	0.16825	0.01077	0.0745	0.12811	0.12552	0.16882	0.05739	0.09467	0.19846	0.05411	0.04206	0.09595	0.21236	0.13538	0.19348	0.18631	0.05804	0.10769	0.08209	0.16934	0.21081	0.12409	0.181	0.02941	0.1223	0.07091	0.18006	0.07353	0.20385	0.04812
Satb1	0.02151	0.03065	0.02277	0.03	0.02566	0.03581	0.04532	0.02067	0.01763	0.02222	0.03945	0.01069	0.02564	0.02694	0.04348	0.0147	0.01021	0.01176	0.02448	0.0352	0.00943	0.04219	0.02263	0.01363	0.03037	0.01546	0.04463	0.02261	0.05141	0.04023	0.01163	0.0273	0.03128	0.02571	0.02705	0.03604	0.01019	0.0072	0.01864	0.0216	0.03471	0.01973	0.01061	0.01619	0.0305	0.02876	0.03146	0.02247	0.01766
Sell	0.05607	0.08198	0.09438	0.00331	0.09586	0.09088	0.08247	0.05372	0.06822	0.03137	0.08358	0.04487	0.07928	0.06553	0.07299	0.05214	0.04383	0.04514	0.07627	0.08169	0.05835	0.09329	0.09501	0.04873	0.07882	0.05044	0.08021	0.08226	0.0529	0.0664	0.07319	0.094	0.1	0.06235	0.0989	0.03523	0.04052	0.02915	0.06693	0.06354	0.09359	0.06971	0.03069	0.06215	0.09491	0.09268	0.07059	0.07646	0.03963
Selplg	0.12427	0.11648	0.21362	0.02488	0.31364	0.26844	0.11694	0.22301	0.27673	0.05096	0.20402	0.17432	0.22421	0.05616	0.17434	0.26302	0.20747	0.21091	0.27274	0.17031	0.02355	0.1049	0.2369	0.2051	0.23272	0.05642	0.14577	0.31281	0.04583	0.05293	0.14367	0.31179	0.21797	0.24626	0.2463	0.05615	0.21455	0.15984	0.31447	0.26165	0.17375	0.29506	0.04481	0.23809	0.09039	0.26628	0.09306	0.29962	0.07612
Serpina3g	0.0655	0.07204	0.08645	0.00838	0.09397	0.1364	0.10303	0.12409	0.09177	0.04305	0.10613	0.09579	0.1246	0.03992	0.09349	0.08353	0.03533	0.08838	0.1022	0.11156	0.03516	0.05696	0.05505	0.05022	0.1167	0.04899	0.09647	0.11905	0.05944	0.06528	0.09148	0.13771	0.08629	0.11921	0.12863	0.03125	0.06765	0.04937	0.10936	0.13416	0.10638	0.10342	0.0583	0.05463	0.05601	0.10877	0.07333	0.106	0.04801
Serpinb9	0.06987	0.04773	0.08933	0.02151	0.07795	0.05714	0.04902	0.05821	0.06225	0.03343	0.07637	0.03785	0.06088	0.04275	0.08094	0.04874	0.03947	0.0366	0.07383	0.08006	0.01404	0.07452	0.08837	0.0478	0.08519	0.04558	0.09116	0.0689	0.03213	0.0255	0.06883	0.07004	0.08646	0.06083	0.07875	0.04342	0.03159	0.02379	0.0536	0.06782	0.08853	0.0635	0.0381	0.05789	0.04896	0.08052	0.06227	0.08221	0.06412
Serpine1	0.07728	0.10534	0.19129	0.02169	0.34419	0.48566	0.13483	0.69268	0.78774	0.0648	0.21293	0.2922	0.48376	0.05105	0.2313	0.98427	0.52581	0.827	0.51798	0.18171	0.01905	0.06939	0.19122	0.52192	0.36319	0.05666	0.1284	0.66109	0.06518	0.04639	0.11284	0.51594	0.21127	0.56612	0.44229	0.04339	0.93201	0.87805	0.83312	0.66166	0.15431	0.66909	0.05225	0.39335	0.08229	0.38837	0.07305	0.58488	0.0762
Sh2d1a	0.03984	0.053	0.05236	0.02025	0.05469	0.05142	0.06068	0.03682	0.0457	0.06486	0.06742	0.02789	0.04846	0.04065	0.0567	0.03274	0.02798	0.02517	0.04372	0.0534	0.01966	0.05082	0.04909	0.02832	0.04865	0.03774	0.06798	0.0466	0.03767	0.03683	0.04757	0.04983	0.06383	0.04114	0.06109	0.02652	0.02294	0.01683	0.03595	0.0448	0.06568	0.04314	0.01399	0.03878	0.0581	0.0513	0.04688	0.05596	0.06481
Sh2d2a	0.08511	0.05866	0.05988	0.05076	0.06061	0.06246	0.06308	0.03262	0.03999	0.03971	0.06349	0.02755	0.04848	0.04073	0.04697	0.03456	0.03175	0.02687	0.05151	0.06379	0.03941	0.05389	0.07048	0.03202	0.05302	0.04467	0.08123	0.0531	0.02744	0.04428	0.06803	0.05271	0.07523	0.03936	0.0496	0.06072	0.02304	0.01696	0.04211	0.03762	0.08271	0.05402	0.02802	0.04335	0.05819	0.06505	0.05634	0.05131	0.04637
Sidt1	0.05005	0.07701	0.06387	0.02852	0.06606	0.08447	0.07234	0.05724	0.06585	0.0527	0.07385	0.0375	0.08345	0.05775	0.07233	0.05246	0.04469	0.03904	0.07331	0.11304	0.02443	0.08144	0.09804	0.0543	0.08104	0.03471	0.08349	0.08219	0.03733	0.02539	0.09152	0.07764	0.10533	0.06855	0.08071	0.03746	0.03364	0.02451	0.05822	0.0784	0.0991	0.06956	0.01897	0.06707	0.06098	0.07498	0.08189	0.08485	0.06388
Siglecg	0.05128	0.05405	0.06065	0.00581	0.06277	0.04104	0.05211	0.02931	0.03971	0.05159	0.05609	0.0264	0.04002	0.01361	0.06584	0.02969	0.02724	0.02217	0.05411	0.06847	0.01685	0.04854	0.05595	0.03098	0.04709	0.06015	0.07433	0.0432	0.04128	0.02033	0.0649	0.03778	0.0677	0.0389	0.0388	0.01677	0.01933	0.01414	0.03308	0.03418	0.06271	0.03985	0.04223	0.03493	0.04643	0.0611	0.02716	0.0505	0.05695
Siglech	0.03818	0.03411	0.0332	0.02477	0.04946	0.04257	0.0535	0.033	0.03405	0.01656	0.05552	0.02615	0.03739	0.01905	0.04627	0.02594	0.01835	0.02314	0.04252	0.05877	0.01194	0.0536	0.03774	0.02385	0.04753	0.01957	0.05952	0.0426	0.03516	0.02972	0.03206	0.04561	0.05082	0.03863	0.03762	0.00877	0.01697	0.01255	0.03316	0.04249	0.04358	0.03733	0.04	0.02852	0.03093	0.04228	0.05282	0.04268	0.02083
Slamf6	0.05433	0.03256	0.04716	0.01928	0.04839	0.06085	0.06613	0.04281	0.04472	0.02435	0.06523	0.03123	0.05099	0.03906	0.06136	0.03661	0.02393	0.02899	0.05898	0.05588	0.01874	0.03483	0.06019	0.03145	0.05426	0.04643	0.04506	0.05518	0.02649	0.02131	0.0598	0.05353	0.06014	0.05164	0.05565	0.03285	0.02411	0.01755	0.03941	0.05556	0.05602	0.0476	0.03378	0.03787	0.06231	0.06169	0.02424	0.0543	0.05689
Slc7a11	0.06739	0.03116	0.05732	0.03125	0.05325	0.04975	0.05201	0.02944	0.04863	0.0625	0.05593	0.02243	0.04409	0.02911	0.06522	0.03715	0.03468	0.02179	0.05943	0.09217	0.02525	0.09119	0.08588	0.04044	0.06635	0.02797	0.07769	0.05589	0.02094	0.06015	0.08257	0.05286	0.09292	0.03631	0.04906	0.05029	0.02038	0.01458	0.03079	0.04236	0.06217	0.05609	0.03565	0.05029	0.04977	0.07399	0.05405	0.05797	0.06279
Slfn4	0.13364	0.09479	0.16861	0.01483	0.162	0.09644	0.08535	0.03886	0.11628	0.03261	0.14064	0.03398	0.09078	0.05187	0.12341	0.09273	0.10736	0.03911	0.12045	0.13801	0.0272	0.18883	0.25093	0.12134	0.10663	0.06007	0.13689	0.1497	0.03354	0.0348	0.12709	0.13363	0.19704	0.06332	0.08944	0.07614	0.06027	0.04242	0.0915	0.07196	0.16075	0.13772	0.02141	0.18417	0.08645	0.16702	0.12616	0.14097	0.0518
Slpi	0.11275	0.09492	0.146	0.0177	0.1559	0.13822	0.06732	0.11036	0.11986	0.04543	0.14843	0.13426	0.0982	0.04725	0.09919	0.11571	0.10752	0.11209	0.1283	0.10828	0.02296	0.07917	0.11398	0.08722	0.13329	0.04225	0.10473	0.17591	0.03981	0.02226	0.10322	0.16163	0.13527	0.10925	0.14104	0.05618	0.09015	0.06743	0.13788	0.13434	0.09812	0.17378	0.03524	0.11807	0.04977	0.13795	0.08168	0.13574	0.0662
Smpdl3a	0.05627	0.07984	0.09218	0.01327	0.10163	0.21432	0.11871	0.19075	0.14207	0.03367	0.14114	0.1263	0.19174	0.05372	0.11123	0.11631	0.04583	0.12121	0.14773	0.13996	0.02791	0.03784	0.05587	0.0665	0.16704	0.06313	0.10215	0.14983	0.07599	0.07681	0.08855	0.18499	0.11076	0.18319	0.18475	0.03286	0.08738	0.06484	0.16014	0.20819	0.10712	0.12899	0.06218	0.07773	0.07918	0.1302	0.04962	0.17059	0.05346
Socs1	0.08855	0.06891	0.10331	0.02384	0.12691	0.07545	0.0538	0.044	0.0873	0.04605	0.09402	0.03295	0.07764	0.04487	0.08453	0.07212	0.08612	0.04315	0.09822	0.1134	0.0329	0.10422	0.16997	0.09294	0.09614	0.04869	0.11947	0.12007	0.01946	0.05268	0.08139	0.10315	0.14455	0.06101	0.08367	0.04527	0.04984	0.03493	0.07551	0.06298	0.09798	0.10864	0.01181	0.11358	0.04918	0.13512	0.07011	0.11747	0.04212
Socs3	0.10342	0.10436	0.18315	0.02154	0.36074	0.47798	0.13245	0.6468	0.80381	0.06478	0.22689	0.28587	0.55622	0.04641	0.18219	0.91181	0.52295	0.72262	0.53325	0.21219	0.02259	0.09812	0.28506	0.63854	0.40427	0.06199	0.14603	0.66124	0.0668	0.06385	0.14146	0.52825	0.24655	0.54784	0.40585	0.05318	0.76225	0.67845	0.74193	0.62816	0.16643	0.6494	0.05291	0.5052	0.09033	0.44452	0.08332	0.63616	0.08041
Sparc	0.11644	0.10759	0.31489	0.02829	0.53729	0.40661	0.11309	0.49369	0.74553	0.0656	0.23085	0.33816	0.41654	0.04546	0.19622	0.92153	0.71848	0.6799	0.5538	0.19316	0.02635	0.09612	0.34715	0.69634	0.34596	0.06325	0.15937	0.683	0.04928	0.04854	0.13488	0.51168	0.26296	0.50814	0.37167	0.05446	0.80904	0.73279	0.7145	0.50171	0.18735	0.73368	0.03929	0.57515	0.08862	0.49154	0.09263	0.62218	0.10427
Spn	0.07354	0.06363	0.08061	0.02576	0.09604	0.07902	0.07572	0.05951	0.06862	0.03073	0.09316	0.0411	0.06093	0.05014	0.08006	0.05489	0.04873	0.04038	0.07644	0.09661	0.04423	0.07151	0.08857	0.05223	0.08386	0.02719	0.07206	0.07543	0.03951	0.04941	0.08476	0.08876	0.08435	0.06555	0.07843	0.06366	0.03707	0.02755	0.06773	0.06737	0.09744	0.07493	0.04511	0.05905	0.04091	0.09552	0.05312	0.07929	0.06407
Ssh2	0.07322	0.06949	0.08742	0.02507	0.11229	0.15392	0.1026	0.13912	0.12662	0.05012	0.13512	0.09311	0.14048	0.0313	0.10315	0.10031	0.06064	0.09084	0.1273	0.12321	0.02303	0.05032	0.10478	0.08097	0.12566	0.04291	0.08568	0.14334	0.06891	0.05217	0.08474	0.14903	0.1182	0.14437	0.16205	0.0496	0.07562	0.05577	0.12225	0.15255	0.12125	0.12627	0.04019	0.08959	0.06105	0.12607	0.06314	0.14887	0.06715
Stat1	0.12582	0.1122	0.17427	0.02149	0.25997	0.35609	0.1329	0.37192	0.38444	0.0552	0.22277	0.22102	0.38436	0.05368	0.16611	0.36215	0.22264	0.29051	0.33755	0.20589	0.02619	0.1013	0.24175	0.28689	0.28417	0.06353	0.14665	0.38764	0.07128	0.06965	0.14542	0.3838	0.2487	0.32882	0.31539	0.05601	0.26498	0.20353	0.37587	0.39742	0.17479	0.36854	0.06415	0.29468	0.10164	0.33196	0.10602	0.40881	0.07881
Stat2	0.08743	0.08764	0.12466	0.01919	0.21762	0.32955	0.11078	0.38261	0.36621	0.04676	0.18747	0.24702	0.32306	0.04693	0.12923	0.37733	0.1973	0.33878	0.30851	0.1628	0.01201	0.073	0.16456	0.24998	0.27361	0.05488	0.11043	0.38913	0.0556	0.04723	0.10753	0.34379	0.17441	0.36006	0.3339	0.04222	0.30584	0.24086	0.39264	0.41131	0.13233	0.3666	0.05135	0.2597	0.06746	0.27159	0.07014	0.37898	0.05424
Stat4	0.02672	0.02869	0.01264	0.0241	0.01397	0.01712	0.00955	0.00771	0.01034	0.01227	0.02181	0.00717	0.01024	0.03042	0.00756	0.00829	0.0082	0.00597	0.01389	0.01717	0.01124	0.01818	0.01945	0.00811	0.0164	0.01695	0.02635	0.01078	0.02254	0.01274	0.01835	0.01655	0.02202	0.01178	0.01723	0.00669	0.0057	0.00427	0.00851	0.01022	0.01399	0.01164	0.01749	0.00994	0.03294	0.01575	0.00973	0.01724	0.02864
Stmn1	0.10922	0.08151	0.15585	0.02282	0.20042	0.16851	0.08391	0.15996	0.22305	0.04018	0.17015	0.09256	0.18811	0.0463	0.09976	0.19948	0.17132	0.13954	0.20297	0.14778	0.02357	0.11438	0.25971	0.1991	0.21405	0.04702	0.12947	0.25815	0.02836	0.04368	0.12071	0.22098	0.17426	0.16737	0.22413	0.06053	0.13208	0.10133	0.19323	0.19075	0.12093	0.24105	0.03257	0.22953	0.07644	0.25623	0.08082	0.23943	0.04897
Suv39h1	0.13962	0.10387	0.17061	0.03839	0.23399	0.16118	0.0862	0.10935	0.20826	0.03832	0.18118	0.07375	0.17812	0.04846	0.13208	0.17052	0.18273	0.08827	0.19188	0.16982	0.02889	0.16458	0.31895	0.20836	0.19415	0.05768	0.13506	0.23933	0.05136	0.04178	0.13956	0.20515	0.25311	0.138	0.17044	0.06695	0.10219	0.07762	0.15072	0.15819	0.1552	0.24172	0.02215	0.25786	0.06977	0.28348	0.11507	0.25512	0.09533
Tap1	0.147	0.10526	0.20929	0.0271	0.32474	0.29867	0.10344	0.29868	0.53773	0.05437	0.25118	0.20363	0.33659	0.04443	0.14971	0.53595	0.48514	0.30492	0.42445	0.20676	0.02496	0.15086	0.41167	0.5213	0.30795	0.06137	0.15546	0.53657	0.04288	0.04775	0.14761	0.41466	0.30966	0.33171	0.31074	0.05922	0.36814	0.29315	0.43379	0.35249	0.16515	0.55351	0.03446	0.54351	0.08193	0.46601	0.11216	0.51257	0.09295
Tap2	0.03681	0.0487	0.04207	0.04082	0.03603	0.04043	0.04233	0.02626	0.03159	0.01322	0.03399	0.01857	0.03654	0.03069	0.03905	0.02402	0.01819	0.01899	0.02888	0.05472	0.01961	0.04577	0.04399	0.0202	0.03816	0.0332	0.03453	0.03272	0.05383	0.04072	0.03581	0.04129	0.04125	0.03477	0.04251	0.04215	0.0157	0.0119	0.0304	0.0285	0.06643	0.02981	0.02548	0.02287	0.02893	0.04199	0.02968	0.03868	0.03291
Tapbp	0.09834	0.08831	0.15611	0.01886	0.27283	0.42636	0.12058	0.58955	0.57884	0.04769	0.21427	0.34527	0.43802	0.04378	0.13292	0.68793	0.33771	0.60086	0.41889	0.18782	0.02092	0.08381	0.21779	0.4177	0.32345	0.05432	0.12067	0.57329	0.06369	0.05301	0.12393	0.46065	0.20088	0.49313	0.40532	0.05366	0.58901	0.50116	0.62447	0.55739	0.13666	0.56285	0.04675	0.37672	0.07225	0.35837	0.07801	0.52819	0.06106
Tbc1d4	0.06835	0.03979	0.06405	0.01389	0.06379	0.04903	0.04698	0.0382	0.04972	0.04392	0.05806	0.03285	0.04406	0.02647	0.05849	0.03686	0.0356	0.02664	0.05537	0.06344	0.01351	0.06516	0.07849	0.03996	0.04275	0.05161	0.06533	0.055	0.03543	0.05862	0.06087	0.05271	0.07602	0.04834	0.05532	0.02832	0.02507	0.01873	0.04097	0.04739	0.0632	0.05827	0.02299	0.05172	0.04052	0.06346	0.06795	0.0638	0.05255
Tbx21	0.04305	0.03873	0.01852	0	0.0386	0.03913	0.03107	0.02151	0.02568	0.02956	0.02933	0.01661	0.02471	0.02915	0.05034	0.01862	0.01445	0.01453	0.03024	0.03557	0	0.03077	0.03246	0.01254	0.03251	0.02304	0.03932	0.03027	0.01379	0.03553	0.05722	0.0353	0.04282	0.02636	0.03721	0.03694	0.01265	0.00892	0.02095	0.02575	0.04277	0.02431	0.02837	0.0223	0.02772	0.02902	0.04481	0.02995	0.02405
Tcf4	0.06652	0.03926	0.05922	0.03676	0.07522	0.06733	0.06958	0.05109	0.06349	0.03977	0.07581	0.03122	0.06328	0.03432	0.06997	0.05118	0.04215	0.03787	0.07267	0.09313	0.03237	0.04645	0.08304	0.04498	0.0865	0.05738	0.07163	0.07168	0.01637	0.03757	0.06783	0.0769	0.08339	0.05582	0.07094	0.04136	0.03289	0.02426	0.05299	0.06187	0.08051	0.07007	0.0111	0.05878	0.02989	0.06651	0.05577	0.07706	0.07026
Tcf7	0.14714	0.08177	0.16	0.02108	0.22114	0.11397	0.06728	0.08846	0.22562	0.05567	0.15004	0.05027	0.16454	0.03767	0.11901	0.16776	0.20754	0.0739	0.19153	0.15845	0.0314	0.14632	0.30875	0.22938	0.18257	0.0654	0.1627	0.23759	0.03057	0.05496	0.12659	0.20312	0.22696	0.12962	0.16113	0.0641	0.08673	0.06654	0.11874	0.13433	0.15773	0.25454	0.02334	0.26711	0.06812	0.28522	0.10445	0.25312	0.07649
Tcrg-C4	0.04312	0.02822	0.02696	0.01633	0.03413	0.03016	0.02546	0.02284	0.02598	0.02469	0.03668	0.01626	0.03295	0.02339	0.03895	0.01816	0.01377	0.01453	0.03075	0.04748	0.01556	0.03083	0.03016	0.01405	0.03253	0.02771	0.03937	0.02595	0.01843	0.03053	0.02729	0.0377	0.04444	0.02221	0.0281	0.01058	0.01275	0.00919	0.02239	0.02837	0.05038	0.0233	0.01896	0.02035	0.03175	0.03209	0.04082	0.02754	0.04016
Tek	0.07084	0.08863	0.13081	0.01353	0.16732	0.26629	0.12322	0.27783	0.21252	0.03946	0.1399	0.18121	0.24962	0.05814	0.11416	0.18339	0.07957	0.20732	0.20166	0.14245	0.01057	0.05205	0.08453	0.11984	0.21423	0.07174	0.08813	0.2127	0.08234	0.06132	0.10164	0.23844	0.12901	0.2609	0.23149	0.05175	0.14083	0.1062	0.22387	0.28032	0.11302	0.19799	0.06498	0.1139	0.07986	0.1661	0.04406	0.22938	0.07576
Tert	0.07756	0.03681	0.08084	0.03245	0.07838	0.05171	0.06283	0.0391	0.05775	0.049	0.07449	0.02337	0.06965	0.03729	0.0785	0.04613	0.04459	0.02989	0.05836	0.08578	0.00396	0.0678	0.08824	0.05207	0.08	0.03818	0.07327	0.06487	0.02346	0.04992	0.0632	0.06908	0.07825	0.05382	0.06317	0.03514	0.02943	0.0214	0.0484	0.053	0.08061	0.06158	0.02687	0.06195	0.07181	0.07676	0.08672	0.07021	0.04826
Tgfb1	0.15236	0.10133	0.25755	0.02354	0.46193	0.34379	0.08991	0.3409	0.69726	0.05313	0.2382	0.24143	0.35139	0.04089	0.17253	0.8089	0.74539	0.47136	0.51632	0.1869	0.02938	0.13344	0.41464	0.73194	0.34194	0.06542	0.1576	0.65369	0.03566	0.04792	0.14393	0.4801	0.28095	0.41182	0.34609	0.05925	0.60725	0.52984	0.57441	0.40989	0.17011	0.73215	0.03234	0.66287	0.08204	0.50383	0.09632	0.60727	0.09961
Tgm2	0.10659	0.11559	0.24642	0.02349	0.38723	0.5388	0.13373	0.78462	0.83767	0.05759	0.27203	0.6083	0.50235	0.0575	0.21569	1.2524	0.61931	1.12282	0.56255	0.20543	0.02215	0.08324	0.24982	0.56883	0.37378	0.06205	0.14604	0.7768	0.07432	0.0536	0.13557	0.59921	0.23608	0.59712	0.48672	0.05283	1.30484	1.32846	1.01973	0.74739	0.17166	0.81065	0.059	0.5011	0.09062	0.43027	0.07373	0.65903	0.07593
Thy1	0.10185	0.07757	0.21677	0.01765	0.26738	0.10453	0.06152	0.06203	0.12694	0.04009	0.1176	0.0703	0.08903	0.01901	0.12014	0.12931	0.15492	0.07298	0.1477	0.10289	0.02003	0.09892	0.22121	0.1424	0.12253	0.04848	0.12458	0.18733	0.01577	0.02999	0.0974	0.14094	0.1484	0.10805	0.1082	0.03839	0.09554	0.0689	0.11071	0.08982	0.12272	0.18062	0.01248	0.1925	0.06504	0.19853	0.08848	0.17007	0.087
Tigit	0.17331	0.1041	0.15042	0.05074	0.19399	0.05972	0.05114	0.01957	0.13955	0.06148	0.13178	0.0239	0.07024	0.01918	0.11055	0.09749	0.15211	0.02355	0.13967	0.14019	0.02714	0.1459	0.27299	0.15129	0.11917	0.06702	0.13807	0.13686	0.02291	0.04753	0.12692	0.13356	0.21418	0.07803	0.07858	0.06302	0.0464	0.03442	0.06484	0.05489	0.1592	0.17693	0.00712	0.181	0.07303	0.22778	0.11587	0.16281	0.11676
Timd4	0.04419	0.08704	0.08115	0.02148	0.11677	0.29002	0.15509	0.26272	0.20224	0.04769	0.1434	0.14843	0.24213	0.06645	0.11097	0.16775	0.0524	0.16965	0.2047	0.15306	0.01123	0.04307	0.06466	0.09078	0.20947	0.05825	0.09799	0.19183	0.08069	0.0772	0.09393	0.23387	0.11638	0.24218	0.2396	0.0673	0.13492	0.09778	0.23622	0.26138	0.12252	0.17403	0.0853	0.09586	0.09369	0.16803	0.05859	0.21755	0.0633
Timp1	0.16117	0.09906	0.31164	0.0351	0.49565	0.15273	0.05858	0.05562	0.35864	0.07699	0.21536	0.06648	0.17463	0.02981	0.16287	0.28484	0.42325	0.09145	0.33242	0.17892	0.03185	0.14892	0.42398	0.41587	0.24441	0.07221	0.16667	0.33939	0.01361	0.04912	0.14189	0.28817	0.30813	0.20058	0.16526	0.06378	0.1669	0.12594	0.19374	0.13177	0.17166	0.40523	0.0196	0.45253	0.06551	0.41804	0.09779	0.38222	0.13763
Tmem123	0.12603	0.10436	0.18292	0.02606	0.27068	0.2946	0.12124	0.29181	0.35987	0.05962	0.20654	0.19881	0.29743	0.05735	0.17076	0.31373	0.23602	0.2391	0.33701	0.20065	0.02597	0.11725	0.2779	0.26901	0.27589	0.06294	0.13986	0.36388	0.07744	0.06308	0.14087	0.34737	0.23674	0.30152	0.28523	0.07917	0.20883	0.16193	0.31214	0.32465	0.17063	0.35013	0.04208	0.30491	0.09818	0.33475	0.10808	0.36611	0.09675
Tmem176b	0.06395	0.07004	0.12389	0.01498	0.21946	0.43291	0.11853	0.62685	0.49313	0.04431	0.19364	0.3765	0.43499	0.03996	0.11637	0.58885	0.19378	0.61113	0.37386	0.16377	0.01479	0.04022	0.10778	0.28733	0.32025	0.04683	0.10638	0.50688	0.06595	0.05862	0.09468	0.4201	0.14098	0.49961	0.41612	0.0416	0.52869	0.44695	0.59912	0.58054	0.10201	0.47123	0.05127	0.24104	0.06659	0.28159	0.05376	0.45658	0.04901
Tmem64	0.05502	0.05652	0.09102	0.01372	0.14465	0.26826	0.12455	0.2829	0.21636	0.04254	0.14725	0.18025	0.25009	0.04035	0.10811	0.19444	0.06706	0.20864	0.21044	0.14461	0.01621	0.03837	0.08187	0.11334	0.21279	0.05238	0.10039	0.22891	0.06109	0.0629	0.08936	0.23909	0.11234	0.25991	0.2322	0.0503	0.15604	0.11729	0.2417	0.2993	0.09997	0.20424	0.04225	0.10281	0.0687	0.18576	0.04967	0.23739	0.0441
Tnf	0.15139	0.09352	0.1131	0.02007	0.15561	0.06102	0.0677	0.03913	0.12447	0.05866	0.12804	0.0317	0.08887	0.0503	0.11279	0.09217	0.12303	0.03286	0.12297	0.11185	0.0352	0.17421	0.27862	0.1329	0.12268	0.07926	0.13437	0.14465	0.0221	0.03828	0.14007	0.1332	0.2228	0.06231	0.08645	0.08155	0.05192	0.03767	0.07502	0.06802	0.16183	0.14084	0.02048	0.18185	0.04152	0.19572	0.10158	0.1603	0.09565
Tnfrsf10b	0.15499	0.09639	0.13473	0.03506	0.19215	0.09886	0.0827	0.06891	0.16917	0.05654	0.13822	0.04469	0.12112	0.03846	0.12215	0.12597	0.15606	0.05996	0.16436	0.1524	0.01894	0.13734	0.26189	0.16323	0.14042	0.05544	0.12641	0.17815	0.0277	0.04989	0.12851	0.15809	0.21498	0.10763	0.13396	0.0634	0.07323	0.05359	0.09833	0.10873	0.15078	0.1878	0.02793	0.18951	0.0568	0.24917	0.09733	0.19421	0.09947
Tnfrsf13b	0.033	0.02456	0.03025	0.02419	0.03767	0.03205	0.03662	0.02349	0.02392	0.01961	0.03221	0.01696	0.02939	0.04638	0.04338	0.018	0.01061	0.01718	0.0272	0.04734	0.01538	0.0613	0.02316	0.0148	0.02784	0.01835	0.02876	0.02712	0.00458	0.06061	0.05435	0.03049	0.05226	0.02913	0.03338	0.021	0.01325	0.00999	0.02455	0.02923	0.06023	0.02531	0.04235	0.0176	0.0355	0.02976	0.04462	0.03428	0.03194
Tnfrsf18	0.08197	0.08802	0.06815	0.02823	0.08232	0.05879	0.03549	0.04258	0.05322	0.02134	0.06815	0.03114	0.0537	0.04722	0.07651	0.04343	0.04413	0.02881	0.06401	0.06815	0.01969	0.04675	0.08709	0.04962	0.06325	0.04971	0.06318	0.06558	0.02336	0.04658	0.07317	0.07515	0.0953	0.05291	0.05548	0.04769	0.02795	0.01974	0.04604	0.04345	0.07273	0.06252	0.01783	0.05931	0.06093	0.08156	0.05938	0.06879	0.03738
Tnfrsf25	0.02826	0.04659	0.03112	0.00717	0.03184	0.02729	0.04318	0.02468	0.02846	0.041	0.05154	0.01581	0.02563	0.02128	0.04631	0.02131	0.01957	0.01558	0.03549	0.0555	0.01375	0.03978	0.03413	0.02299	0.04026	0.02998	0.0402	0.03594	0.01709	0.03279	0.04954	0.04088	0.04328	0.02846	0.03	0.02913	0.01293	0.00951	0.02134	0.02773	0.04106	0.02854	0.01316	0.02527	0.01487	0.03846	0.02672	0.03595	0.04135
Tnfrsf26	0.13488	0.09637	0.13158	0.02342	0.18435	0.10296	0.05725	0.06109	0.14721	0.05512	0.1544	0.05028	0.10038	0.03148	0.11623	0.10909	0.14152	0.0483	0.15977	0.15458	0.03209	0.12572	0.21707	0.14011	0.12728	0.05701	0.12415	0.15359	0.02925	0.0461	0.11389	0.14357	0.19106	0.10447	0.10006	0.06597	0.06046	0.04485	0.09639	0.10575	0.10729	0.16588	0.02331	0.18173	0.06428	0.21189	0.07823	0.17786	0.09831
Tnfrsf4	0.06132	0.05172	0.06704	0.00816	0.08172	0.04819	0.06933	0.02513	0.04453	0.02769	0.07338	0.02744	0.03787	0.04089	0.06798	0.03715	0.0424	0.02315	0.05508	0.05892	0.02789	0.08377	0.08329	0.04187	0.06174	0.05605	0.08937	0.05928	0.02651	0.03448	0.07771	0.05854	0.08106	0.03327	0.06324	0.04173	0.02618	0.01961	0.04093	0.03978	0.0539	0.05934	0.02699	0.05265	0.06676	0.08034	0.05442	0.06432	0.05114
Tnfrsf9	0.03984	0.08368	0.08676	0.03038	0.07657	0.0453	0.05834	0.0268	0.04684	0.04324	0.05684	0.0186	0.04734	0.03659	0.05865	0.0344	0.03974	0.02008	0.05344	0.06546	0.02948	0.04783	0.06403	0.04162	0.05734	0.0446	0.05263	0.05462	0.03425	0.03315	0.06116	0.06128	0.08652	0.03443	0.04096	0.05303	0.01938	0.01444	0.03382	0.03339	0.09534	0.05006	0.02797	0.0555	0.03976	0.06575	0.02813	0.05129	0.05864
Tnfsf10	0.06519	0.0383	0.05922	0.01956	0.05019	0.0573	0.06659	0.04543	0.04647	0.02812	0.07597	0.02439	0.05782	0.05534	0.05786	0.03663	0.02727	0.02808	0.04793	0.06638	0.02375	0.041	0.06992	0.03417	0.07254	0.05025	0.06479	0.05562	0.04348	0.0395	0.05574	0.04621	0.07865	0.04056	0.05363	0.02952	0.0249	0.01821	0.04179	0.05815	0.07098	0.04731	0.03072	0.0455	0.03593	0.05679	0.06422	0.07018	0.04834
Tnfsf8	0.04	0.01946	0.03175	0.02083	0.02484	0.02415	0.02446	0.01503	0.015	0.02273	0.03053	0.00892	0.01853	0.04152	0.03415	0.0118	0.01068	0.00879	0.01891	0.02923	0.0098	0.03433	0.02274	0.01061	0.02287	0.01053	0.01693	0.01987	0.021	0.01176	0.03824	0.02067	0.02651	0.01452	0.01938	0.01231	0.00879	0.006	0.01406	0.01722	0.05128	0.01908	0.01626	0.01463	0.01774	0.02573	0.02746	0.02349	0.02247
Tox	0.03689	0.04703	0.03872	0.01496	0.04196	0.07699	0.04867	0.05775	0.04395	0.03209	0.06583	0.02786	0.0692	0.02008	0.05248	0.03529	0.01442	0.03442	0.04657	0.05656	0.00969	0.02963	0.02447	0.02067	0.05979	0.04414	0.03704	0.0496	0.06102	0.05464	0.05399	0.06632	0.04379	0.04778	0.06024	0.02622	0.0258	0.01841	0.04562	0.06121	0.05263	0.03652	0.04152	0.02164	0.04242	0.04182	0.03715	0.04983	0.04893
Trac	0.10188	0.0868	0.10452	0.0184	0.13489	0.09469	0.08504	0.05611	0.07356	0.05212	0.11602	0.05442	0.06897	0.05828	0.11519	0.06725	0.0751	0.04791	0.09815	0.11788	0.01294	0.07536	0.13036	0.06528	0.0952	0.06112	0.10172	0.10282	0.04	0.0352	0.11049	0.12597	0.12387	0.0715	0.08828	0.04922	0.0509	0.03659	0.07867	0.08866	0.12366	0.0997	0.04904	0.08246	0.07647	0.13338	0.07753	0.10913	0.06903
Traf1	0.06911	0.06094	0.09747	0.03015	0.11167	0.06515	0.05477	0.03471	0.05525	0.06341	0.0863	0.04126	0.04745	0.07493	0.0751	0.04845	0.05081	0.03878	0.07224	0.05723	0.05583	0.08037	0.08671	0.04806	0.06949	0.04076	0.09336	0.07503	0.03562	0.02148	0.09217	0.08392	0.12283	0.04963	0.05561	0.05205	0.03682	0.02718	0.05613	0.05594	0.09599	0.0698	0.00517	0.0626	0.04907	0.08552	0.10214	0.07793	0.05412
Trbc1	0.03497	0.02239	0.03287	0.02804	0.03461	0.02787	0.02959	0.0173	0.01935	0.03743	0.02703	0.01422	0.02435	0.01929	0.01663	0.01361	0.01291	0.01081	0.02236	0.03061	0.0177	0.03279	0.02599	0.01461	0.02357	0.01493	0.01368	0.02176	0.00993	0.01105	0.02279	0.03141	0.03743	0.01724	0.02921	0.02882	0.00948	0.0076	0.01619	0.01934	0.02359	0.02071	0.01535	0.01732	0.02114	0.02783	0.02614	0.02288	0.02141
Trdc	0.01862	0.01597	0.02319	0.02235	0.01018	0.01704	0.01248	0.0184	0.01415	0.0059	0.01079	0.0118	0.0186	0.01449	0.0223	0.01058	0.00387	0.01131	0.01589	0.03386	0.02094	0.01325	0.00724	0.00759	0.02205	0	0.01149	0.01594	0.03261	0.03058	0.01799	0.01832	0.02178	0.0202	0.02649	0.01923	0.0076	0.00574	0.01626	0.02126	0.02747	0.01468	0.01685	0.00714	0.03196	0.01489	0.0283	0.01571	0.03241
Trem2	0.0801	0.09926	0.15233	0.02171	0.19682	0.1408	0.09361	0.08973	0.13322	0.04552	0.13289	0.06415	0.11476	0.03749	0.11992	0.11647	0.11431	0.07772	0.13528	0.11673	0.02304	0.06777	0.15818	0.12378	0.13763	0.05007	0.10625	0.15691	0.04327	0.03616	0.12823	0.15409	0.15965	0.1155	0.13268	0.04498	0.08561	0.06228	0.13154	0.11587	0.14029	0.14954	0.0259	0.14717	0.06972	0.17854	0.08599	0.15355	0.08036
Ttc36	0.04766	0.06473	0.1041	0.01263	0.2059	0.53508	0.12569	0.86209	0.66294	0.04458	0.2081	0.47388	0.57912	0.043	0.10571	0.85999	0.18396	0.9114	0.4405	0.17799	0.01177	0.03433	0.07417	0.36164	0.37972	0.05849	0.09894	0.61021	0.08279	0.0658	0.08401	0.52075	0.13299	0.63817	0.48703	0.04234	0.82234	0.74551	0.82517	0.77768	0.11356	0.55372	0.05937	0.24166	0.06423	0.29313	0.04915	0.55108	0.04609
Tubb6	0.16045	0.10651	0.2373	0.02636	0.38281	0.31925	0.11082	0.31785	0.52088	0.05782	0.24454	0.21821	0.34067	0.04463	0.16156	0.52372	0.46622	0.33831	0.40476	0.20617	0.02798	0.15156	0.40405	0.48775	0.29665	0.06598	0.16155	0.52552	0.04813	0.05275	0.14891	0.40136	0.30694	0.33493	0.32972	0.05939	0.37038	0.29237	0.43618	0.3735	0.18177	0.54214	0.04171	0.49346	0.08491	0.47636	0.11324	0.50838	0.09194
Txk	0.03008	0.04769	0.02242	0.01303	0.0367	0.05411	0.04421	0.03735	0.03124	0.03426	0.0407	0.02762	0.04276	0.02475	0.03422	0.02643	0.01054	0.02659	0.03425	0.06897	0.01254	0.02754	0.01568	0.01593	0.04155	0.06465	0.05097	0.03302	0.04435	0.03956	0.05786	0.04348	0.04085	0.04743	0.04527	0.01818	0.01838	0.01349	0.03466	0.0491	0.0514	0.02974	0.04959	0.01701	0.03534	0.03284	0.02174	0.03475	0.025
Vcam1	0.08618	0.08911	0.12746	0.01903	0.18022	0.28187	0.14977	0.24177	0.20691	0.03802	0.18261	0.18629	0.21689	0.06003	0.14066	0.18473	0.09967	0.18571	0.20982	0.13598	0.02649	0.06229	0.11896	0.11213	0.20554	0.07249	0.12371	0.22325	0.0873	0.06578	0.10425	0.24582	0.13859	0.23107	0.21737	0.05369	0.14992	0.11042	0.24658	0.25811	0.12976	0.22108	0.05792	0.13347	0.08895	0.20291	0.07243	0.22415	0.05775
Vcan	0.05226	0.05211	0.04909	0.02479	0.0665	0.08284	0.07611	0.05954	0.05669	0.0528	0.06742	0.039	0.07642	0.03098	0.07014	0.04362	0.02968	0.03727	0.06419	0.088	0.03629	0.04485	0.05909	0.038	0.0711	0.0744	0.06394	0.06272	0.05944	0.02215	0.0679	0.08098	0.06271	0.06971	0.07382	0.01945	0.02964	0.0222	0.05477	0.07384	0.10261	0.0555	0.05446	0.04037	0.04038	0.0686	0.04938	0.07309	0.04342
Vegfa	0.09603	0.09609	0.1928	0.01909	0.37267	0.41297	0.11465	0.55485	0.76928	0.0606	0.22577	0.34222	0.43188	0.04132	0.15491	0.84691	0.59529	0.61053	0.57863	0.19466	0.02249	0.07855	0.25457	0.63454	0.35215	0.06877	0.12765	0.59953	0.05844	0.0575	0.11426	0.51733	0.2379	0.55338	0.3712	0.04848	0.6779	0.609	0.6509	0.54619	0.15492	0.68319	0.04926	0.48575	0.07341	0.43629	0.07579	0.599	0.09742
Vim	0.14221	0.11983	0.34817	0.02883	0.55847	0.34865	0.09914	0.34143	0.7287	0.06671	0.25623	0.2678	0.36902	0.04798	0.21977	0.80228	0.79677	0.51451	0.57466	0.20805	0.02903	0.12222	0.40418	0.73524	0.33394	0.06947	0.1687	0.64368	0.03983	0.04498	0.15072	0.50847	0.31157	0.46747	0.32881	0.05966	0.62304	0.54489	0.59123	0.401	0.2022	0.70715	0.03338	0.61162	0.09204	0.50348	0.10152	0.61228	0.12958
Vsig4	0.05	0.0725	0.08309	0.01221	0.12685	0.29696	0.14664	0.25263	0.19099	0.04383	0.16438	0.17076	0.20985	0.04529	0.10864	0.16655	0.05915	0.17483	0.19189	0.15888	0.02205	0.03468	0.07376	0.07872	0.18819	0.05427	0.09746	0.1963	0.07735	0.08103	0.10218	0.22535	0.11715	0.23061	0.25442	0.05168	0.13582	0.0997	0.23624	0.27431	0.10293	0.18342	0.05659	0.09178	0.08054	0.14994	0.06155	0.20997	0.04769
Wdfy4	0.05184	0.07416	0.06887	0.02465	0.07922	0.09942	0.07573	0.06315	0.05017	0.0467	0.07829	0.05083	0.06072	0.04511	0.05853	0.04275	0.02614	0.04542	0.0676	0.07196	0.03103	0.04276	0.04201	0.02942	0.07434	0.03704	0.06083	0.06767	0.05284	0.03073	0.08712	0.07585	0.05685	0.06974	0.08931	0.02568	0.03755	0.02754	0.06142	0.07217	0.06625	0.06436	0.04295	0.04012	0.0653	0.0544	0.0369	0.07754	0.03654
Wnt2	0.05521	0.05678	0.06462	0.01903	0.11134	0.16553	0.1179	0.15125	0.1316	0.05787	0.10756	0.04781	0.21561	0.06136	0.09403	0.09228	0.04038	0.09288	0.11354	0.1285	0.0167	0.04098	0.06515	0.0828	0.15983	0.06702	0.07792	0.1296	0.07225	0.0713	0.08368	0.15236	0.09689	0.15088	0.12957	0.03151	0.06335	0.04841	0.11125	0.15408	0.1097	0.0942	0.04809	0.0671	0.05643	0.09882	0.05542	0.14628	0.05338
Xbp1	0.06557	0.07563	0.12597	0.0131	0.2141	0.4554	0.12752	0.62585	0.501	0.05037	0.2154	0.36756	0.46702	0.05184	0.13162	0.54628	0.17599	0.5536	0.39122	0.18524	0.0185	0.05018	0.12194	0.27081	0.32804	0.06503	0.11098	0.47141	0.08891	0.05999	0.11154	0.44364	0.16354	0.49861	0.42003	0.05742	0.46564	0.37887	0.57996	0.58783	0.1306	0.46188	0.06002	0.23411	0.08274	0.28716	0.05803	0.46313	0.056
Xcl1	0.03333	0.0398	0.05337	0.0166	0.0625	0.04234	0.04237	0.03408	0.04091	0.05296	0.04125	0.01866	0.04675	0.01036	0.04144	0.03238	0.02837	0.02025	0.04662	0.0641	0.01619	0.05026	0.05201	0.03679	0.03851	0.03881	0.06206	0.05035	0.02683	0.0381	0.05979	0.04973	0.05878	0.0364	0.03902	0.02927	0.0193	0.01467	0.03207	0.03196	0.05626	0.03766	0.01214	0.03889	0.04049	0.04764	0.03576	0.04068	0.02993
Xcr1	0.06713	0.06039	0.07182	0.00791	0.06431	0.08999	0.07851	0.06504	0.06298	0.05105	0.07759	0.04764	0.07268	0.06302	0.06349	0.04758	0.0318	0.04226	0.079	0.08176	0.00772	0.04359	0.05945	0.04252	0.07542	0.03458	0.08993	0.06695	0.04892	0.04587	0.07243	0.08215	0.07758	0.07155	0.07395	0.05634	0.03196	0.02284	0.05836	0.07805	0.10237	0.06307	0.07321	0.03946	0.06797	0.06738	0.04794	0.07136	0.03953
Zap70	0.05398	0.04043	0.06314	0.01429	0.06661	0.0486	0.03855	0.03699	0.04696	0.02759	0.05592	0.02503	0.04253	0.03095	0.06679	0.03494	0.02989	0.02682	0.0536	0.06577	0.01389	0.06628	0.0811	0.03634	0.05673	0.01974	0.05763	0.05588	0.00985	0.02113	0.07269	0.05857	0.07108	0.04402	0.05484	0.05787	0.02173	0.01714	0.03891	0.0412	0.0743	0.04723	0.0201	0.04389	0.05302	0.06516	0.04511	0.05841	0.02972
Zeb2	0.06776	0.08557	0.14137	0.02135	0.19501	0.30064	0.12771	0.27764	0.24659	0.03881	0.17001	0.19811	0.2555	0.04191	0.12242	0.22438	0.11463	0.22045	0.23987	0.14813	0.03264	0.05178	0.12335	0.14359	0.2234	0.06048	0.10382	0.25295	0.06117	0.06857	0.11058	0.27273	0.13524	0.2728	0.25703	0.04862	0.17789	0.13561	0.27443	0.30402	0.12232	0.24431	0.055	0.15917	0.07634	0.20937	0.06555	0.2719	0.07302
[truncated: 451 more columns]

## Sheet: TA33.Combo_transcripts_distance
	Abcb1a	Ace	Acta2	Actn2	Adam19	Adgre1	Adgre4	Agtr1a	Ahr	Aicda	Alcam	Aldh1b1	Aldh3a2	Angpt1	Angpt2	Ankrd52	Anxa2	Aqp1	Aqp3	Arhgap5	Arl5c	Atad2	Aurkb	Axin2	Bach2	Bank1	Batf	Bax	Bche	Bcl11a	Bcl2	Bcl6	Bid	Bmp2	Bpgm	Btla	C1qa	C1qb	C1qc	C1ra	C3ar1	Cadm1	Camp	Car2	Casp12	Casp3	Casp4	Casp8	Cav1
Abcb1a	0.1286	0.08035	0.0699	0.00867	0.0848	0.06036	0.08772	0.06469	0.07441	0.03095	0.07163	0.04622	0.08094	0.02978	0.10712	0.06358	0.06686	0.06081	0.0869	0.08447	0.03874	0.04651	0.10734	0.06929	0.09689	0.07611	0.07157	0.08144	0.03456	0.02525	0.07973	0.10014	0.08597	0.08089	0.09299	0.04105	0.02114	0.01482	0.04153	0.0631	0.08234	0.08673	0.04522	0.07776	0.08245	0.08766	0.06932	0.08798	0.03823
Ace	0.08734	0.06498	0.08205	0.02137	0.11173	0.06453	0.11461	0.06687	0.07077	0.03736	0.07866	0.03852	0.0741	0.02601	0.09245	0.0551	0.05258	0.05063	0.08246	0.09644	0.04056	0.03992	0.06388	0.05709	0.07738	0.0484	0.08377	0.07104	0.04091	0.05033	0.07069	0.09483	0.07363	0.08114	0.09136	0.05	0.0205	0.01477	0.04303	0.06228	0.08596	0.07427	0.0406	0.0667	0.06381	0.07403	0.06368	0.07473	0.0375
Acta2	0.07275	0.09817	0.27867	0.02412	0.17371	0.06068	0.07376	0.05286	0.09347	0.02264	0.10931	0.033	0.08759	0.02144	0.11817	0.09407	0.13416	0.05613	0.12313	0.10664	0.04589	0.09926	0.17505	0.13503	0.10323	0.07547	0.08067	0.10599	0.02022	0.03953	0.09647	0.12483	0.11415	0.10441	0.1033	0.06563	0.02953	0.02065	0.05727	0.06284	0.09437	0.10444	0.04359	0.14633	0.05146	0.13503	0.09898	0.13656	0.04541
Actn2	0.00867	0.01832	0.02193	0.0198	0.02748	0.00928	0.01551	0.01147	0.01614	0.02286	0.02328	0.00762	0.01461	0.01266	0.02422	0.01311	0.01333	0.00982	0.01514	0.03885	0.02381	0.01603	0.01794	0.0163	0.0187	0.03947	0.02605	0.01583	0.00529	0.00662	0.0101	0.01549	0.01699	0.01847	0.02129	0.01034	0.00389	0.0026	0.00829	0.01044	0.01697	0.01693	0.03313	0.01974	0.0307	0.0141	0.01848	0.01821	0.03458
Adam19	0.10747	0.12623	0.17679	0.03383	0.26075	0.15725	0.17528	0.14104	0.20944	0.04902	0.15533	0.08793	0.16082	0.04786	0.15875	0.18491	0.19502	0.14096	0.20919	0.12294	0.07897	0.09685	0.21646	0.19088	0.20138	0.07642	0.14901	0.20553	0.04932	0.03614	0.16567	0.23298	0.17408	0.17106	0.17678	0.07703	0.06508	0.04642	0.12482	0.15722	0.14432	0.20519	0.05522	0.19124	0.08481	0.20437	0.14085	0.24473	0.06578
Adgre1	0.09915	0.10301	0.08619	0.01624	0.2436	0.63794	0.3394	0.56537	0.47667	0.05716	0.27486	0.40465	0.36156	0.05385	0.21647	0.5103	0.17376	0.54953	0.42847	0.17901	0.06309	0.05089	0.13625	0.24678	0.3172	0.08211	0.17653	0.50617	0.08291	0.05573	0.17501	0.42506	0.27815	0.4443	0.36923	0.05714	0.26042	0.18958	0.48245	0.58239	0.17339	0.5376	0.10123	0.24048	0.07063	0.38535	0.13485	0.42307	0.04782
Adgre4	0.08772	0.12024	0.07544	0.01671	0.16221	0.19775	0.2127	0.18884	0.18237	0.06908	0.18223	0.10855	0.18206	0.05922	0.17961	0.15208	0.08235	0.16793	0.19186	0.12561	0.08508	0.06082	0.10092	0.12148	0.18358	0.0601	0.13652	0.17947	0.06048	0.0473	0.14692	0.21502	0.1835	0.18745	0.16584	0.05373	0.05915	0.04164	0.12486	0.18776	0.13984	0.20154	0.08687	0.10937	0.07358	0.17745	0.12564	0.18826	0.04503
Agtr1a	0.0951	0.09467	0.06835	0.01721	0.19566	0.48373	0.2679	0.58959	0.46694	0.06582	0.24234	0.2971	0.39701	0.05501	0.21452	0.42476	0.1317	0.50464	0.35501	0.18715	0.03952	0.05971	0.11382	0.24838	0.34057	0.08096	0.15435	0.45146	0.08916	0.05403	0.14756	0.34291	0.2648	0.44125	0.37603	0.05614	0.18011	0.1305	0.34551	0.55635	0.14369	0.47013	0.09436	0.24313	0.08972	0.3997	0.15066	0.39583	0.04465
Ahr	0.09433	0.09877	0.12486	0.0207	0.25054	0.37417	0.22994	0.41643	0.48637	0.05743	0.23922	0.18662	0.38436	0.04408	0.20568	0.4053	0.28129	0.36559	0.37187	0.17832	0.0435	0.08228	0.24215	0.37751	0.27338	0.07707	0.15916	0.43468	0.07069	0.04461	0.14057	0.36637	0.28773	0.38661	0.32784	0.05302	0.16034	0.11633	0.29435	0.40485	0.14606	0.42015	0.07901	0.32347	0.07511	0.39642	0.15029	0.43056	0.05063
Aicda	0.03095	0.03736	0.02264	0.02286	0.03922	0.03035	0.0636	0.03979	0.03775	0.01606	0.04157	0.01709	0.03798	0.03879	0.05037	0.02768	0.02296	0.0285	0.04022	0.04973	0.03306	0.03091	0.0372	0.02651	0.05499	0.05298	0.06051	0.03324	0.02281	0.03556	0.04394	0.04317	0.04333	0.05147	0.04165	0.02991	0.00956	0.00659	0.01902	0.03212	0.03483	0.03789	0.0412	0.03117	0.0298	0.04543	0.02959	0.03791	0.01616
Alcam	0.07634	0.07866	0.10077	0.02574	0.13606	0.15669	0.18223	0.16517	0.18173	0.04494	0.19334	0.10627	0.16183	0.04238	0.13668	0.15508	0.12031	0.14323	0.18416	0.14369	0.05663	0.05702	0.13233	0.14675	0.16393	0.07423	0.11577	0.17898	0.05752	0.04965	0.14545	0.20448	0.18835	0.1732	0.16089	0.06604	0.05514	0.03945	0.10979	0.16388	0.12474	0.18934	0.06064	0.15303	0.08696	0.18966	0.11672	0.18901	0.04277
Aldh1b1	0.16412	0.09073	0.09008	0.02057	0.21539	0.68616	0.29175	0.6595	0.42294	0.05164	0.30925	0.85934	0.26388	0.06387	0.23492	0.61784	0.15084	0.71157	0.43544	0.18283	0.04306	0.05741	0.11546	0.10333	0.38724	0.08163	0.17846	0.5937	0.10114	0.04377	0.17325	0.43805	0.31536	0.44399	0.43671	0.06513	0.33134	0.24708	0.56674	0.75361	0.16704	0.64396	0.08309	0.23805	0.09706	0.4454	0.13326	0.46297	0.0479
Aldh3a2	0.08023	0.08705	0.08824	0.01547	0.18023	0.24603	0.20258	0.31434	0.32227	0.04606	0.18579	0.11056	0.33468	0.03851	0.15554	0.22809	0.13988	0.24497	0.24965	0.15985	0.04145	0.0686	0.13333	0.21848	0.24593	0.07516	0.1175	0.26399	0.07671	0.04368	0.12648	0.21741	0.18613	0.28224	0.28252	0.05255	0.08231	0.05843	0.16597	0.28542	0.1382	0.2712	0.07899	0.18205	0.07129	0.27435	0.13307	0.26432	0.05178
Angpt1	0.02978	0.02601	0.02144	0.01266	0.03789	0.03124	0.05251	0.03256	0.0279	0.03879	0.03666	0.01714	0.03277	0.05116	0.03484	0.02448	0.01751	0.02584	0.04238	0.04029	0.02222	0.03915	0.02588	0.02129	0.04512	0.04211	0.04205	0.03086	0.03659	0.01923	0.05072	0.03214	0.04807	0.03575	0.04466	0.01198	0.00826	0.0057	0.01792	0.02896	0.0492	0.03495	0.05695	0.02473	0.02807	0.03105	0.04082	0.03729	0.03471
Angpt2	0.11375	0.09583	0.09847	0.02877	0.14812	0.13087	0.18247	0.15057	0.15997	0.0599	0.1345	0.08226	0.14393	0.03902	0.20984	0.12699	0.0995	0.12695	0.1556	0.10968	0.04948	0.05933	0.11679	0.111	0.15112	0.06476	0.11759	0.14077	0.04542	0.05067	0.12233	0.16081	0.14923	0.17099	0.15802	0.04781	0.04535	0.03203	0.09265	0.15143	0.0999	0.16279	0.07241	0.11744	0.07365	0.16402	0.11285	0.16287	0.06003
Ankrd52	0.11762	0.10826	0.17583	0.02547	0.29637	0.49943	0.24324	0.45742	0.55002	0.05481	0.27721	0.33234	0.34784	0.04165	0.21081	0.69163	0.49188	0.48522	0.48247	0.21015	0.04449	0.12109	0.37723	0.47957	0.31008	0.07701	0.17612	0.64672	0.05921	0.04024	0.17104	0.45823	0.35922	0.41804	0.37544	0.05735	0.32178	0.24316	0.51453	0.49988	0.1624	0.58931	0.07233	0.48473	0.07755	0.47285	0.17967	0.56513	0.05829
Anxa2	0.15427	0.10971	0.28308	0.02703	0.31715	0.16517	0.12903	0.11886	0.43732	0.04147	0.25079	0.07883	0.21496	0.02832	0.16008	0.47551	0.70167	0.14774	0.42483	0.18809	0.04901	0.16937	0.56551	0.56656	0.19954	0.07881	0.14822	0.48809	0.03242	0.02279	0.14335	0.38431	0.33631	0.27592	0.24027	0.05075	0.15378	0.11561	0.23415	0.18762	0.1675	0.38517	0.03975	0.58051	0.0799	0.40528	0.19807	0.52148	0.06076
Aqp1	0.11146	0.09482	0.08873	0.02151	0.23975	0.59695	0.30554	0.64497	0.51987	0.06182	0.2516	0.41954	0.41352	0.05007	0.20139	0.55527	0.19478	0.68189	0.43816	0.18264	0.04121	0.05536	0.12979	0.28246	0.35205	0.07084	0.16315	0.55492	0.08866	0.05939	0.18326	0.41402	0.27943	0.49704	0.40108	0.05058	0.27762	0.20551	0.49391	0.64451	0.14072	0.55265	0.08308	0.26939	0.07425	0.415	0.14841	0.46597	0.05265
Aqp3	0.11742	0.10468	0.13528	0.02176	0.22575	0.29934	0.22694	0.27744	0.345	0.05256	0.22269	0.18075	0.26129	0.04883	0.16907	0.3273	0.26835	0.27886	0.36298	0.18865	0.06236	0.07602	0.23543	0.27792	0.23761	0.07541	0.14899	0.3542	0.04768	0.03928	0.1551	0.33179	0.25047	0.29818	0.25882	0.06118	0.13341	0.0982	0.24718	0.29959	0.14289	0.33911	0.06254	0.26636	0.07363	0.29212	0.1296	0.34946	0.05168
Arhgap5	0.07493	0.09364	0.09834	0.04499	0.1072	0.10192	0.1248	0.11855	0.13231	0.05506	0.14203	0.05976	0.13084	0.04029	0.10205	0.10369	0.08459	0.08853	0.13269	0.12771	0.04676	0.09255	0.13029	0.11655	0.12662	0.06006	0.0886	0.11932	0.07106	0.04824	0.08947	0.13363	0.15645	0.12824	0.13184	0.04127	0.03175	0.02263	0.06605	0.11	0.10355	0.13527	0.06672	0.12225	0.07305	0.14598	0.1011	0.1336	0.03384
Arl5c	0.03632	0.03802	0.03824	0.02381	0.05824	0.03116	0.06298	0.0261	0.03141	0.03306	0.04983	0.0141	0.03657	0.02222	0.04536	0.02498	0.02228	0.02256	0.04127	0.04137	0.00851	0.0158	0.03647	0.02069	0.03691	0.04407	0.02481	0.02992	0.03125	0.04587	0.04448	0.04745	0.03669	0.04167	0.03222	0.0691	0.00879	0.0062	0.01873	0.03158	0.05014	0.03482	0.02917	0.02682	0.03051	0.03278	0.038	0.03259	0.02079
Atad2	0.04449	0.03992	0.08271	0.02004	0.08223	0.03277	0.05879	0.03727	0.06395	0.03709	0.05391	0.01796	0.05716	0.03589	0.0581	0.05156	0.07423	0.03096	0.05967	0.08941	0.0158	0.12312	0.11861	0.07672	0.07201	0.04515	0.04956	0.06043	0.0237	0.01669	0.05905	0.06137	0.09358	0.06218	0.06576	0.02047	0.0143	0.01018	0.02715	0.04052	0.07097	0.06463	0.02564	0.093	0.05312	0.07328	0.06879	0.07466	0.03727
Aurkb	0.12327	0.09284	0.20653	0.02322	0.23152	0.09817	0.11754	0.08291	0.21885	0.04307	0.17263	0.04969	0.14478	0.03086	0.13271	0.21775	0.31385	0.08393	0.23003	0.16548	0.0414	0.16697	0.40635	0.31287	0.1487	0.0698	0.13078	0.24641	0.02897	0.02406	0.123	0.22439	0.25391	0.14693	0.17417	0.05385	0.06036	0.04354	0.10308	0.10185	0.1214	0.22112	0.04504	0.34838	0.08655	0.24406	0.16335	0.28108	0.05784
Axin2	0.16531	0.09637	0.19025	0.02904	0.23682	0.19906	0.17963	0.2113	0.4245	0.04075	0.22479	0.06776	0.28028	0.0302	0.15897	0.36472	0.42932	0.1883	0.33174	0.20885	0.03596	0.16481	0.44243	0.55922	0.23969	0.07177	0.13336	0.40993	0.03267	0.03279	0.1451	0.34681	0.31782	0.25285	0.25951	0.054	0.1183	0.08732	0.19952	0.22444	0.15042	0.38422	0.05039	0.4765	0.10909	0.36556	0.15512	0.41159	0.05355
Bach2	0.10021	0.07906	0.1055	0.02078	0.17981	0.19846	0.18888	0.22695	0.22029	0.06464	0.16692	0.12695	0.21531	0.05199	0.15375	0.18681	0.1164	0.19714	0.20904	0.13847	0.04662	0.07291	0.12935	0.16428	0.24397	0.08261	0.13796	0.21144	0.07235	0.0484	0.14523	0.20743	0.17027	0.21777	0.21857	0.05877	0.06662	0.0473	0.13451	0.22724	0.11478	0.22873	0.068	0.1517	0.0771	0.22974	0.1066	0.2304	0.03478
Bank1	0.06554	0.0396	0.05832	0.04825	0.06431	0.04417	0.05492	0.0496	0.05781	0.05298	0.06787	0.02529	0.05502	0.04211	0.06222	0.03842	0.03595	0.03792	0.05489	0.05844	0.04407	0.0425	0.05119	0.0445	0.06884	0.02817	0.06321	0.04802	0.03165	0.03957	0.06592	0.06803	0.05896	0.05645	0.05148	0.04368	0.01309	0.00935	0.02772	0.03959	0.05514	0.05477	0.05156	0.04271	0.04789	0.05879	0.05714	0.0617	0.03661
Batf	0.07412	0.08901	0.07507	0.02791	0.1302	0.11027	0.13103	0.10814	0.11779	0.06378	0.11178	0.06295	0.0975	0.04373	0.11304	0.10096	0.07476	0.09059	0.12782	0.09184	0.02481	0.04519	0.10043	0.09127	0.12652	0.07524	0.11088	0.11861	0.04157	0.03574	0.11809	0.14642	0.12337	0.11662	0.12539	0.05397	0.03615	0.02564	0.07386	0.09989	0.10022	0.1214	0.07522	0.09264	0.04966	0.1127	0.12421	0.12759	0.04098
Bax	0.10993	0.10535	0.13967	0.02014	0.2465	0.41533	0.22884	0.41139	0.45886	0.0493	0.24293	0.267	0.31644	0.04275	0.19157	0.5033	0.35494	0.41273	0.40466	0.17419	0.04517	0.08664	0.29153	0.38464	0.27669	0.073	0.16462	0.52891	0.05865	0.03602	0.16126	0.39703	0.30677	0.35947	0.34359	0.05942	0.22299	0.16378	0.3805	0.43546	0.14717	0.46403	0.07024	0.36924	0.08522	0.38902	0.16126	0.45971	0.04989
Bche	0.03456	0.04091	0.02206	0.00529	0.04062	0.04209	0.05724	0.05475	0.04633	0.01901	0.05531	0.02603	0.05833	0.03659	0.04275	0.03215	0.01584	0.0394	0.03678	0.06586	0.03125	0.0237	0.02704	0.02633	0.05902	0.03165	0.03997	0.04181	0.02166	0.03766	0.04117	0.0398	0.06022	0.05052	0.05386	0.02842	0.01082	0.00743	0.0229	0.04753	0.04111	0.04365	0.04249	0.03148	0.0538	0.06024	0.04607	0.04619	0.0153
Bcl11a	0.0202	0.05033	0.02767	0.00662	0.02912	0.02824	0.04279	0.0334	0.03325	0.04	0.04042	0.01679	0.03708	0.01923	0.04222	0.02122	0.01494	0.02866	0.0305	0.04453	0.04587	0.01669	0.02005	0.02235	0.04346	0.03957	0.03234	0.02666	0.03766	0.0398	0.05688	0.03538	0.04135	0.03253	0.04083	0.05749	0.0074	0.00551	0.01639	0.02419	0.04219	0.02866	0.04803	0.02539	0.02518	0.03314	0.03934	0.0365	0.04474
Bcl2	0.08649	0.07207	0.10118	0.0101	0.15075	0.10599	0.14123	0.0987	0.1032	0.04569	0.14545	0.05988	0.10594	0.06159	0.11664	0.09757	0.07979	0.09677	0.12679	0.0872	0.05338	0.06216	0.10436	0.09376	0.1408	0.07235	0.1095	0.1119	0.03945	0.06239	0.13948	0.1474	0.12954	0.10954	0.11731	0.06809	0.03319	0.02329	0.07039	0.10297	0.10514	0.12366	0.05665	0.10395	0.05305	0.13702	0.11004	0.13407	0.04758
Bcl6	0.12329	0.1177	0.13516	0.01923	0.25764	0.30703	0.26294	0.27291	0.3155	0.05396	0.23811	0.19012	0.22968	0.04095	0.18713	0.31147	0.23559	0.27364	0.3184	0.15929	0.0624	0.07176	0.21446	0.25763	0.23779	0.09055	0.19666	0.34156	0.04898	0.04891	0.19109	0.37524	0.25364	0.27597	0.23154	0.0789	0.12753	0.09241	0.24585	0.29253	0.15563	0.33429	0.06211	0.2373	0.08054	0.27975	0.15926	0.3266	0.05554
Bid	0.08765	0.08305	0.12032	0.02124	0.16457	0.1718	0.1835	0.18145	0.2214	0.05022	0.1974	0.10309	0.17216	0.05709	0.15523	0.19271	0.16383	0.14988	0.21154	0.16096	0.04165	0.09633	0.21141	0.20546	0.17637	0.0627	0.1328	0.21872	0.06994	0.04438	0.14302	0.22636	0.21437	0.18652	0.19057	0.06286	0.06319	0.04514	0.12239	0.17887	0.14558	0.22148	0.06747	0.19899	0.07674	0.22237	0.12878	0.23135	0.04832
Bmp2	0.10617	0.10564	0.12356	0.02366	0.20248	0.31876	0.22591	0.3579	0.34634	0.06862	0.20466	0.1864	0.29798	0.05028	0.2024	0.29874	0.18246	0.3212	0.30005	0.16407	0.04944	0.08344	0.15739	0.22837	0.25014	0.07258	0.14658	0.31346	0.06425	0.04375	0.13869	0.28482	0.22771	0.38425	0.28006	0.04601	0.1198	0.08619	0.23071	0.34216	0.13359	0.33054	0.07259	0.21494	0.07043	0.28869	0.11816	0.32671	0.04763
Bpgm	0.10004	0.10778	0.10919	0.02725	0.17182	0.23822	0.17682	0.27328	0.25792	0.05126	0.17465	0.14847	0.24721	0.05278	0.16667	0.22693	0.13811	0.23512	0.24	0.14784	0.03625	0.07483	0.14399	0.18047	0.22937	0.05839	0.1378	0.25984	0.06178	0.05063	0.13197	0.21185	0.20794	0.25548	0.26023	0.05683	0.08121	0.05812	0.15908	0.2623	0.11715	0.26731	0.07148	0.20243	0.07146	0.26615	0.12081	0.26994	0.05132
Btla	0.04105	0.04524	0.05287	0.01034	0.06259	0.03524	0.04621	0.03472	0.03548	0.03364	0.06164	0.02152	0.04538	0.01597	0.03851	0.02904	0.02611	0.02952	0.04532	0.04127	0.07294	0.02339	0.04038	0.036	0.05592	0.0468	0.05079	0.037	0.02487	0.05749	0.05617	0.05548	0.05803	0.0378	0.04815	0.02797	0.01057	0.00746	0.02125	0.03134	0.06028	0.04009	0.02096	0.03085	0.0468	0.03541	0.04186	0.04833	0.03759
C1qa	0.10857	0.12091	0.14258	0.02176	0.3293	0.94228	0.35566	0.706	0.66148	0.05994	0.29266	0.64072	0.41194	0.05515	0.24049	0.99552	0.40969	0.87247	0.61305	0.17797	0.06167	0.07825	0.24571	0.40941	0.36408	0.08182	0.19816	0.84152	0.06447	0.04687	0.19462	0.60336	0.32809	0.55	0.40858	0.06605	0.95401	0.78877	1.17537	0.79811	0.19695	0.78072	0.08503	0.39118	0.08414	0.47828	0.16693	0.64492	0.04605
C1qb	0.10759	0.11889	0.13577	0.02058	0.32818	0.99029	0.36116	0.74549	0.68581	0.05678	0.29825	0.68891	0.42635	0.05163	0.24161	1.05971	0.40139	0.92666	0.62143	0.17655	0.05589	0.0752	0.23826	0.41284	0.3557	0.08167	0.2003	0.88593	0.06511	0.04935	0.19386	0.6232	0.32644	0.56932	0.41829	0.06208	1.12925	0.9743	1.29467	0.84927	0.19036	0.81699	0.08328	0.38719	0.07885	0.49679	0.16604	0.65646	0.04918
C1qc	0.10742	0.11876	0.12293	0.02093	0.28717	0.82766	0.36255	0.66842	0.59872	0.05707	0.29772	0.54782	0.39494	0.05841	0.23663	0.79515	0.30577	0.74205	0.55404	0.18588	0.05999	0.07174	0.2012	0.36109	0.34722	0.07977	0.18886	0.71585	0.06757	0.05464	0.19025	0.54669	0.3197	0.51788	0.39463	0.05707	0.53908	0.41373	0.83792	0.72749	0.1887	0.69961	0.09039	0.33162	0.07947	0.4574	0.16589	0.57512	0.0505
C1ra	0.10478	0.10075	0.08664	0.01719	0.22401	0.54956	0.29941	0.62064	0.49026	0.05403	0.25802	0.38632	0.4081	0.0525	0.23002	0.48974	0.17379	0.56541	0.39825	0.19229	0.05354	0.064	0.12939	0.24866	0.35785	0.07446	0.16243	0.5009	0.09057	0.04203	0.16623	0.38003	0.28038	0.45322	0.39575	0.05284	0.21967	0.1602	0.4136	0.62629	0.14802	0.52086	0.09594	0.26214	0.08125	0.44602	0.14041	0.44843	0.04174
C3ar1	0.07816	0.09026	0.08832	0.01909	0.12989	0.10234	0.12578	0.09379	0.10443	0.03483	0.11799	0.05586	0.1193	0.05298	0.09796	0.08863	0.08809	0.07832	0.11672	0.10355	0.05385	0.07581	0.10243	0.09642	0.10353	0.05848	0.09692	0.10686	0.04468	0.0441	0.10745	0.12085	0.13415	0.10792	0.10291	0.06028	0.03128	0.02223	0.06546	0.09179	0.13895	0.1195	0.07026	0.09651	0.04845	0.10863	0.10703	0.11303	0.04044
Cadm1	0.12479	0.09892	0.14117	0.02594	0.25324	0.41785	0.26672	0.42268	0.42742	0.05544	0.25609	0.28261	0.31705	0.05048	0.20387	0.44189	0.27803	0.40607	0.38129	0.1969	0.04854	0.10327	0.24707	0.3191	0.30048	0.08371	0.16591	0.45281	0.06704	0.04282	0.1735	0.39631	0.28729	0.36071	0.33121	0.05717	0.18565	0.13462	0.34189	0.43843	0.17639	0.50358	0.07303	0.32791	0.08198	0.4025	0.15798	0.4318	0.06424
Camp	0.04728	0.04487	0.03688	0.03313	0.0543	0.0582	0.08278	0.06278	0.0575	0.04754	0.06482	0.0306	0.06288	0.05695	0.07116	0.04246	0.02638	0.04437	0.05456	0.0699	0.03241	0.02821	0.03493	0.03851	0.06618	0.05156	0.07375	0.0531	0.04856	0.05489	0.04878	0.05615	0.05915	0.06031	0.0616	0.02994	0.01455	0.01024	0.03207	0.05444	0.06863	0.05829	0.10209	0.03167	0.02985	0.06014	0.04185	0.05608	0.01911
Car2	0.11588	0.12109	0.23827	0.03832	0.27498	0.18141	0.13377	0.17916	0.3626	0.04843	0.22974	0.09429	0.24273	0.03653	0.15732	0.36042	0.45245	0.17276	0.31696	0.19948	0.04638	0.19348	0.51265	0.48068	0.20201	0.0784	0.15702	0.39965	0.03535	0.03667	0.16489	0.31344	0.32072	0.24594	0.27969	0.04738	0.11047	0.08137	0.19828	0.20762	0.15241	0.36612	0.04724	0.55622	0.08867	0.37132	0.18739	0.43603	0.05404
Casp12	0.06554	0.06161	0.03945	0.03509	0.07829	0.03918	0.06528	0.05069	0.05191	0.0298	0.08271	0.02585	0.05502	0.03158	0.06603	0.04256	0.03777	0.03724	0.05221	0.06981	0.03051	0.05312	0.06049	0.0488	0.06976	0.04507	0.04364	0.05302	0.0538	0.02518	0.05305	0.05853	0.0627	0.05484	0.06377	0.0468	0.01333	0.00949	0.02823	0.04491	0.04845	0.0527	0.03256	0.05407	0.05634	0.06312	0.05	0.05906	0.04326
Casp3	0.10381	0.09268	0.14479	0.0188	0.2168	0.25532	0.19407	0.29403	0.32729	0.05758	0.21234	0.16162	0.26494	0.03816	0.17964	0.28815	0.21597	0.25966	0.2687	0.17102	0.03985	0.09344	0.22779	0.25873	0.25186	0.07611	0.1423	0.31767	0.07419	0.04029	0.15826	0.27638	0.2464	0.27427	0.28098	0.04932	0.10054	0.07323	0.19568	0.30094	0.13122	0.32469	0.06321	0.27262	0.07797	0.34967	0.13729	0.3272	0.05572
Casp4	0.06637	0.0652	0.08756	0.02079	0.11268	0.07669	0.1094	0.09535	0.10844	0.02959	0.11498	0.04442	0.10966	0.04286	0.10076	0.08957	0.08923	0.07789	0.10752	0.09013	0.036	0.06535	0.12896	0.09804	0.10197	0.05714	0.12076	0.10506	0.04607	0.03934	0.11125	0.12432	0.12564	0.10121	0.11417	0.03996	0.0279	0.01961	0.0563	0.08358	0.10952	0.11486	0.04708	0.11341	0.05357	0.11477	0.12941	0.11843	0.01978
Casp8	0.1106	0.095	0.1662	0.02568	0.27184	0.30485	0.22056	0.30799	0.40094	0.05235	0.22786	0.18774	0.28834	0.05412	0.1873	0.37353	0.32309	0.30484	0.35259	0.16877	0.04663	0.0991	0.28911	0.33866	0.27202	0.08814	0.16521	0.40007	0.06233	0.05109	0.17666	0.33529	0.28164	0.3222	0.3054	0.06086	0.14257	0.10335	0.26583	0.32972	0.14448	0.39028	0.06309	0.33692	0.07845	0.36289	0.15279	0.41693	0.05735
Cav1	0.03345	0.0375	0.03406	0.03458	0.05302	0.02581	0.04174	0.03014	0.03858	0.01616	0.03939	0.01597	0.04207	0.03471	0.05321	0.02933	0.02631	0.02575	0.0407	0.03384	0.02079	0.03727	0.04314	0.03439	0.02899	0.03993	0.03607	0.03298	0.0153	0.04474	0.03877	0.04217	0.04339	0.03434	0.0425	0.03759	0.00883	0.00643	0.0181	0.02583	0.0386	0.03897	0.01592	0.03398	0.03993	0.04035	0.01978	0.03929	0.02439
Ccl1	0.05053	0.06855	0.05604	0.02597	0.06909	0.05508	0.10233	0.06467	0.07003	0.04658	0.07923	0.02842	0.06982	0.03369	0.08444	0.04493	0.03971	0.04859	0.06528	0.06236	0.03566	0.06938	0.05466	0.05442	0.06897	0.04288	0.06232	0.05681	0.03636	0.0313	0.08289	0.07498	0.06126	0.06784	0.07595	0.05249	0.01632	0.01151	0.03473	0.05487	0.07344	0.06656	0.03659	0.04707	0.06305	0.06938	0.07315	0.06319	0.02632
Ccl12	0.06408	0.06445	0.0688	0.01481	0.0861	0.04791	0.06554	0.0431	0.05996	0.05523	0.0599	0.02989	0.06004	0.02141	0.06269	0.05173	0.0558	0.04363	0.0657	0.06991	0.03264	0.05496	0.08509	0.05019	0.06363	0.04786	0.06653	0.06174	0.03631	0.0375	0.08434	0.07937	0.07744	0.05521	0.07964	0.05241	0.01652	0.01184	0.03188	0.04728	0.06557	0.06418	0.05603	0.06714	0.05793	0.06695	0.0814	0.07486	0.05255
Ccl19	0.14832	0.10065	0.1752	0.02372	0.32609	0.31669	0.24958	0.27529	0.25502	0.04172	0.21209	0.24713	0.20153	0.05109	0.20568	0.29686	0.19507	0.32164	0.32359	0.14694	0.06429	0.07902	0.18162	0.17835	0.29561	0.0842	0.22306	0.31031	0.05771	0.06032	0.23913	0.3703	0.19748	0.23016	0.23963	0.10531	0.13555	0.0969	0.24893	0.28552	0.15714	0.33091	0.05481	0.16765	0.09388	0.24914	0.1422	0.3173	0.05616
Ccl2	0.10442	0.09674	0.11254	0.02163	0.1482	0.1422	0.18315	0.13687	0.14758	0.03648	0.13277	0.08488	0.14009	0.0533	0.13807	0.12829	0.10314	0.12301	0.1574	0.10079	0.05391	0.05582	0.12208	0.09978	0.14598	0.09263	0.12743	0.15241	0.0627	0.02959	0.12138	0.19193	0.15515	0.1419	0.1511	0.06234	0.04797	0.03426	0.0988	0.1361	0.12782	0.15853	0.05396	0.1149	0.08775	0.14605	0.11897	0.16859	0.06919
Ccl22	0.09766	0.06282	0.07074	0.03745	0.1196	0.04968	0.10159	0.0302	0.04648	0.04692	0.05703	0.02492	0.0519	0.01852	0.0726	0.04424	0.04548	0.03736	0.06798	0.07176	0.08982	0.05535	0.06825	0.04415	0.06469	0.03553	0.11798	0.05382	0.04507	0.04416	0.08472	0.1055	0.06321	0.04055	0.04103	0.11405	0.0164	0.01145	0.0329	0.03564	0.05961	0.05133	0.02209	0.05348	0.07614	0.05619	0.07513	0.06889	0.04418
Ccl3	0.06542	0.06255	0.06649	0.01511	0.10628	0.07663	0.08113	0.06458	0.08296	0.03397	0.08363	0.03984	0.08565	0.02643	0.0805	0.07036	0.07665	0.06167	0.09253	0.07516	0.04741	0.055	0.09811	0.07658	0.08899	0.04962	0.07798	0.08273	0.04948	0.03803	0.09861	0.09686	0.10424	0.06506	0.08228	0.05312	0.02599	0.01827	0.05218	0.07035	0.09381	0.08366	0.05581	0.0753	0.06489	0.08571	0.0823	0.10336	0.01704
Ccl4	0.0739	0.0729	0.09085	0.02225	0.11685	0.07673	0.11038	0.08223	0.08935	0.04598	0.10987	0.04321	0.09407	0.0325	0.0861	0.07219	0.06792	0.07248	0.10755	0.08454	0.0403	0.06329	0.09353	0.06927	0.09637	0.05268	0.08442	0.09103	0.03046	0.033	0.1077	0.11032	0.10361	0.0874	0.10284	0.05433	0.02643	0.0188	0.05525	0.07357	0.0929	0.0919	0.04587	0.077	0.06021	0.10377	0.07332	0.10918	0.04193
Ccl5	0.1289	0.1211	0.16326	0.02488	0.32531	0.25244	0.22264	0.17948	0.23518	0.03659	0.20906	0.14372	0.19074	0.04164	0.16263	0.27511	0.24608	0.20742	0.31112	0.15815	0.06647	0.09908	0.24253	0.22877	0.22953	0.08113	0.20053	0.30244	0.04896	0.05359	0.18609	0.35507	0.22262	0.21829	0.21018	0.09595	0.11237	0.0807	0.20647	0.21605	0.162	0.27782	0.06039	0.23215	0.07718	0.24769	0.17172	0.32665	0.04766
Ccl6	0.05946	0.06379	0.06347	0.01541	0.07967	0.05646	0.07326	0.05589	0.06448	0.02099	0.07388	0.03161	0.07035	0.02528	0.06105	0.04627	0.04129	0.04667	0.06645	0.08958	0.03982	0.04167	0.05967	0.05421	0.07672	0.05692	0.05747	0.06439	0.04892	0.02262	0.05356	0.06846	0.07182	0.0608	0.07652	0.03977	0.01612	0.01115	0.03456	0.0524	0.05873	0.07156	0.05	0.05423	0.04916	0.08437	0.07439	0.07129	0.0512
Ccl8	0.07914	0.09165	0.10932	0.02222	0.13282	0.083	0.13227	0.06883	0.08608	0.05534	0.10644	0.04429	0.08595	0.04536	0.10599	0.07873	0.08368	0.06161	0.10556	0.09547	0.04836	0.05681	0.09256	0.09429	0.10065	0.07626	0.11619	0.09387	0.03346	0.044	0.1173	0.13913	0.10694	0.08213	0.0873	0.0553	0.02929	0.02071	0.0595	0.0732	0.11944	0.09664	0.04403	0.084	0.06066	0.09358	0.09079	0.11682	0.03445
Ccl9	0.10512	0.08329	0.05992	0.01205	0.13552	0.18442	0.17805	0.21352	0.18474	0.0542	0.15599	0.13043	0.18705	0.05186	0.14969	0.15293	0.07361	0.18318	0.1822	0.12562	0.03902	0.06438	0.09186	0.09881	0.19509	0.06583	0.10343	0.18528	0.06645	0.03295	0.10703	0.17378	0.14307	0.19821	0.21487	0.05095	0.05813	0.04135	0.1213	0.21498	0.11329	0.19572	0.07625	0.11585	0.0815	0.2083	0.1222	0.17625	0.04432
Ccnd1	0.14077	0.11816	0.19834	0.0278	0.31472	0.62335	0.27019	0.53136	0.68896	0.05665	0.3037	0.40666	0.38972	0.04918	0.22106	0.95305	0.62439	0.61091	0.5956	0.2284	0.04582	0.1326	0.44205	0.62136	0.32781	0.07836	0.18604	0.8256	0.05051	0.04125	0.18785	0.54203	0.40594	0.47392	0.40499	0.05875	0.58493	0.46654	0.78498	0.60357	0.17902	0.73835	0.07069	0.58532	0.0928	0.55153	0.1798	0.67328	0.05868
Ccr2	0.07648	0.0604	0.06487	0.01894	0.08728	0.07714	0.10393	0.07526	0.07785	0.02706	0.0876	0.04276	0.07542	0.02579	0.0958	0.06912	0.0487	0.06754	0.09024	0.07129	0.03207	0.05019	0.06743	0.06274	0.08448	0.06244	0.1005	0.0804	0.03279	0.04052	0.10085	0.10932	0.10744	0.08644	0.08593	0.04545	0.02343	0.01681	0.0495	0.07033	0.08514	0.08836	0.03922	0.05927	0.04431	0.08421	0.07555	0.10081	0.0362
Ccr5	0.11468	0.12234	0.13033	0.01881	0.29908	0.65671	0.35724	0.49898	0.47477	0.05494	0.27899	0.41367	0.31634	0.04725	0.2171	0.59212	0.2827	0.55337	0.49055	0.16968	0.06888	0.06572	0.20562	0.31446	0.30082	0.0792	0.19828	0.58639	0.06295	0.04959	0.21167	0.54224	0.30333	0.40551	0.3209	0.0699	0.3711	0.27812	0.61778	0.54199	0.18056	0.5666	0.07048	0.2695	0.08373	0.37113	0.15724	0.48602	0.05039
Ccr6	0.08406	0.08165	0.0559	0.02785	0.16453	0.17728	0.18861	0.15285	0.15588	0.04745	0.1588	0.09545	0.14143	0.04604	0.15413	0.13592	0.07631	0.13311	0.16019	0.12139	0.05601	0.04262	0.09899	0.12557	0.13442	0.06761	0.13208	0.1568	0.03759	0.04167	0.15287	0.20773	0.16866	0.15359	0.14918	0.07365	0.054	0.03849	0.11122	0.14595	0.13442	0.17287	0.08383	0.09869	0.05562	0.14325	0.07754	0.16425	0.04058
Ccr7	0.1309	0.09149	0.15108	0.01746	0.30451	0.20183	0.25638	0.14255	0.16559	0.04723	0.17873	0.1234	0.16964	0.04176	0.18192	0.20391	0.16458	0.18819	0.30095	0.1517	0.10098	0.07171	0.20176	0.15471	0.29413	0.08219	0.19923	0.22419	0.06009	0.07481	0.24849	0.30782	0.21662	0.17116	0.15342	0.12865	0.08478	0.06129	0.16236	0.16869	0.16375	0.21499	0.07069	0.13083	0.07931	0.21563	0.12186	0.25447	0.05253
Ccr8	0.07617	0.05906	0.05257	0.00806	0.115	0.25741	0.15801	0.15171	0.14608	0.03312	0.15372	0.16247	0.11429	0.02619	0.1145	0.20641	0.10251	0.14289	0.17358	0.08375	0.02106	0.03924	0.0805	0.11363	0.1112	0.03862	0.08694	0.18408	0.04328	0.02629	0.114	0.20835	0.12645	0.20804	0.1455	0.04536	0.09186	0.0679	0.15877	0.15223	0.09203	0.15048	0.05698	0.08931	0.02843	0.13246	0.17927	0.14821	0.02597
Ccr9	0.02922	0.02793	0.01644	0.01521	0.0256	0.0179	0.02763	0.02419	0.02412	0.03406	0.0319	0.01004	0.03099	0.01592	0.0246	0.01615	0.01618	0.01811	0.02332	0.03465	0.01008	0.03571	0.02761	0.02408	0.03122	0.03482	0.02641	0.02282	0.03189	0.01653	0.03045	0.03206	0.02984	0.02892	0.03154	0.02679	0.00602	0.00431	0.0126	0.02068	0.03386	0.0228	0.01471	0.01825	0.03482	0.02896	0.0302	0.02578	0.02451
Ccrl2	0.11519	0.08036	0.07889	0.00734	0.11942	0.11725	0.15913	0.11932	0.11853	0.042	0.13254	0.06953	0.11944	0.0515	0.13219	0.10185	0.07621	0.10506	0.1337	0.10718	0.06536	0.05912	0.09702	0.09514	0.123	0.06548	0.10596	0.1166	0.04739	0.04034	0.11182	0.14465	0.13858	0.12632	0.12975	0.03922	0.03679	0.02622	0.07648	0.11374	0.10268	0.13727	0.06127	0.09508	0.05804	0.12416	0.1106	0.11988	0.05344
Cd160	0.02941	0.02488	0.01333	0.01053	0.01915	0.01136	0.02043	0.01265	0.01328	0.02367	0.01481	0.00801	0.01901	0.02632	0.01986	0.01109	0.01068	0.00983	0.01471	0.02692	0.02469	0.03285	0.01806	0.01073	0.02091	0.02252	0.01881	0.01326	0.01639	0.02759	0.02658	0.01768	0.02245	0.0139	0.01797	0.032	0.00344	0.00238	0.00684	0.00984	0.03008	0.01444	0.00425	0.01282	0.01351	0.01888	0.02342	0.01592	0.02388
Cd163	0.06903	0.07321	0.07174	0.01176	0.15087	0.32621	0.23448	0.34881	0.27652	0.06	0.18684	0.2037	0.26213	0.04651	0.17216	0.23709	0.0755	0.28503	0.23381	0.14784	0.03127	0.06529	0.08763	0.10389	0.27649	0.07912	0.1162	0.26169	0.08284	0.05656	0.11257	0.22941	0.18427	0.29574	0.28559	0.06284	0.09219	0.0653	0.19537	0.34224	0.13119	0.29587	0.08825	0.14806	0.08411	0.27703	0.09639	0.26229	0.05562
Cd163l1	0.04698	0.04901	0.04309	0.0198	0.04967	0.03969	0.06816	0.0394	0.03894	0.03623	0.05125	0.02093	0.04666	0.05019	0.05384	0.03352	0.02383	0.03495	0.04605	0.05424	0.04833	0.02282	0.02575	0.03731	0.05454	0.05167	0.05638	0.0411	0.02759	0.02381	0.05034	0.04714	0.04317	0.03871	0.04626	0.05093	0.01102	0.0079	0.02287	0.03543	0.06812	0.04171	0.03212	0.0329	0.04863	0.05409	0.03371	0.04726	0.0255
Cd19	0.06312	0.06716	0.06471	0.01292	0.09095	0.07142	0.11562	0.0634	0.06211	0.02608	0.07613	0.03865	0.06997	0.03274	0.0771	0.05084	0.04374	0.06019	0.08095	0.08172	0.07703	0.03493	0.05623	0.05618	0.09052	0.03895	0.06836	0.05727	0.06038	0.04172	0.11656	0.09036	0.07217	0.07211	0.07664	0.0597	0.01946	0.0137	0.04311	0.06694	0.07794	0.07505	0.04889	0.04764	0.05498	0.07482	0.07794	0.077	0.05236
Cd2	0.1207	0.12349	0.12515	0.02469	0.26175	0.19064	0.21396	0.1544	0.16264	0.05271	0.18585	0.11264	0.15346	0.04451	0.15426	0.16933	0.13162	0.16897	0.20954	0.12732	0.08413	0.07407	0.17548	0.13173	0.2348	0.09164	0.18129	0.19183	0.05787	0.05706	0.20068	0.26531	0.19018	0.15916	0.17207	0.08203	0.06515	0.04616	0.13043	0.16438	0.14286	0.20103	0.06343	0.14062	0.0633	0.18107	0.13692	0.22843	0.08367
Cd200r1	0.05052	0.05941	0.04094	0.02432	0.07411	0.07303	0.09006	0.07879	0.0798	0.05211	0.09004	0.04234	0.09845	0.05959	0.07541	0.0604	0.04379	0.06171	0.08497	0.06695	0.03788	0.05026	0.06125	0.06572	0.08316	0.04605	0.09406	0.06939	0.04077	0.05013	0.0816	0.09048	0.09235	0.08924	0.10339	0.03559	0.02095	0.01494	0.04535	0.06627	0.09149	0.08855	0.07881	0.05588	0.04167	0.08853	0.06354	0.07975	0.03487
Cd22	0.07612	0.07425	0.08905	0.01608	0.13633	0.14338	0.16409	0.14413	0.13858	0.03879	0.13987	0.08559	0.14663	0.05302	0.12273	0.11585	0.06767	0.12734	0.14763	0.10099	0.05515	0.05062	0.09329	0.08857	0.16515	0.06676	0.12565	0.13387	0.05634	0.04762	0.12697	0.1659	0.13675	0.13443	0.12681	0.05598	0.04361	0.03047	0.0932	0.13312	0.11788	0.15681	0.05902	0.09138	0.05741	0.14428	0.09853	0.1487	0.05904
Cd226	0.03995	0.05405	0.03361	0.00554	0.04778	0.03334	0.05559	0.03192	0.03606	0.0275	0.05137	0.02026	0.03781	0.03789	0.05135	0.02947	0.02587	0.03007	0.04924	0.04749	0.03636	0.02432	0.03797	0.02938	0.05278	0.02927	0.047	0.03713	0.04469	0.03037	0.07137	0.04663	0.0431	0.03972	0.04147	0.02564	0.01017	0.00707	0.01994	0.03446	0.06352	0.04027	0.04361	0.02664	0.02927	0.03953	0.03902	0.03916	0.04743
Cd244a	0.06181	0.06808	0.1064	0.02762	0.10395	0.07429	0.10585	0.07461	0.11093	0.05113	0.11135	0.04136	0.10087	0.03866	0.08551	0.09007	0.10169	0.0744	0.11236	0.12158	0.05783	0.10463	0.13427	0.12541	0.11343	0.05521	0.09759	0.10764	0.04211	0.0516	0.08932	0.11879	0.10196	0.09969	0.11141	0.06262	0.02842	0.02014	0.05559	0.07937	0.08944	0.11642	0.05043	0.12305	0.05165	0.12126	0.10437	0.12563	0.03353
Cd247	0.08615	0.0995	0.1019	0.02115	0.17204	0.11112	0.16865	0.09736	0.11032	0.05144	0.12943	0.06751	0.09755	0.03683	0.11091	0.1052	0.08406	0.10393	0.13176	0.09628	0.0788	0.04609	0.12376	0.08644	0.14066	0.08207	0.13347	0.11517	0.04729	0.04534	0.16433	0.16421	0.13636	0.11457	0.11822	0.07727	0.038	0.027	0.0773	0.09855	0.09915	0.12768	0.06215	0.08497	0.05472	0.12938	0.10228	0.14108	0.04531
Cd24a	0.14621	0.10501	0.24944	0.05396	0.26258	0.12342	0.14121	0.08719	0.34077	0.04874	0.24276	0.06442	0.191	0.03457	0.13988	0.33965	0.48455	0.11759	0.32901	0.22233	0.03729	0.20523	0.52364	0.48982	0.18519	0.07768	0.1582	0.35689	0.03165	0.03354	0.13115	0.32451	0.32771	0.20113	0.22953	0.05396	0.09872	0.0724	0.16082	0.13317	0.15693	0.37322	0.0324	0.48303	0.1154	0.34469	0.19278	0.41241	0.06272
Cd27	0.08658	0.06261	0.048	0.01805	0.11295	0.06932	0.11688	0.07026	0.0763	0.03936	0.08019	0.03666	0.081	0.03338	0.09865	0.0632	0.04479	0.06166	0.08825	0.05968	0.04506	0.04782	0.07464	0.05514	0.10469	0.06529	0.09363	0.07203	0.06183	0.02353	0.10461	0.10174	0.0844	0.08399	0.09744	0.08235	0.02119	0.01513	0.04483	0.06793	0.07681	0.07781	0.03805	0.05629	0.04353	0.0959	0.10685	0.09269	0.04938
Cd274	0.11153	0.1169	0.14899	0.02162	0.2921	0.5252	0.29141	0.47223	0.48151	0.0582	0.26856	0.3165	0.33995	0.05217	0.22552	0.54176	0.32441	0.4866	0.45254	0.18669	0.06408	0.08582	0.24655	0.35518	0.31226	0.07871	0.19137	0.54715	0.07482	0.04691	0.17462	0.46209	0.31787	0.42323	0.33624	0.06255	0.27152	0.20093	0.47401	0.50455	0.17529	0.54451	0.07711	0.3345	0.07849	0.40291	0.16391	0.4915	0.06053
Cd28	0.07527	0.09235	0.07728	0.02405	0.09449	0.09981	0.12945	0.10488	0.1027	0.04363	0.11203	0.05842	0.11463	0.04137	0.1077	0.08838	0.05951	0.08449	0.11425	0.10372	0.02473	0.05251	0.07209	0.08471	0.11687	0.07029	0.10155	0.10275	0.0494	0.04918	0.10862	0.12159	0.10825	0.10183	0.11002	0.06086	0.03185	0.02249	0.06707	0.09821	0.08281	0.11248	0.05786	0.07498	0.04952	0.11235	0.08905	0.1063	0.035
Cd300ld	0.08654	0.09524	0.07442	0.02466	0.18415	0.31112	0.2588	0.29984	0.26088	0.05099	0.20019	0.17848	0.24537	0.05878	0.18445	0.24014	0.0937	0.27058	0.24261	0.14368	0.05979	0.04575	0.10437	0.15594	0.21687	0.07577	0.13863	0.26377	0.07363	0.04611	0.14376	0.26021	0.20243	0.26061	0.24673	0.06012	0.09548	0.06822	0.19665	0.28435	0.13579	0.28732	0.07711	0.14394	0.0628	0.25825	0.13772	0.24859	0.05743
Cd33	0.01772	0.03453	0.0198	0.03333	0.03518	0.0308	0.04397	0.02665	0.03611	0.02679	0.03468	0.01755	0.03052	0.01449	0.02819	0.02177	0.01346	0.02381	0.02774	0.0316	0.02304	0.0067	0.02308	0.01839	0.0257	0.03249	0.03581	0.02922	0.02101	0.045	0.04044	0.02967	0.03231	0.03648	0.03433	0.01237	0.00765	0.00531	0.01526	0.02994	0.04419	0.03292	0.04131	0.02314	0.03249	0.03901	0.03527	0.03104	0.02697
Cd36	0.07843	0.09331	0.07382	0.01388	0.15628	0.25844	0.21012	0.2854	0.25913	0.06061	0.19154	0.15696	0.25566	0.05272	0.18653	0.20914	0.09511	0.24672	0.21978	0.14636	0.05314	0.061	0.08768	0.14067	0.23166	0.07202	0.12521	0.24127	0.06843	0.07073	0.12	0.22265	0.18579	0.26391	0.23068	0.04772	0.07753	0.05472	0.1618	0.28083	0.13021	0.24148	0.08105	0.14505	0.0803	0.22398	0.13517	0.24824	0.05115
Cd38	0.08785	0.11088	0.09714	0.02261	0.15072	0.21191	0.20117	0.21021	0.20742	0.06113	0.16706	0.12429	0.17883	0.04175	0.154	0.18014	0.12262	0.18644	0.20328	0.12932	0.05	0.07133	0.12641	0.14956	0.1788	0.06909	0.13267	0.19919	0.06503	0.0479	0.14045	0.22194	0.21175	0.20422	0.19936	0.06382	0.06809	0.04811	0.13647	0.20317	0.11537	0.22451	0.07903	0.14299	0.07091	0.20203	0.12031	0.20571	0.04495
Cd3d	0.07368	0.09305	0.07701	0.02136	0.16103	0.11178	0.15974	0.09112	0.10035	0.04754	0.11545	0.0639	0.11284	0.0472	0.11726	0.09706	0.06709	0.09508	0.12777	0.09635	0.06701	0.03919	0.09475	0.07531	0.14457	0.05763	0.13452	0.10515	0.03483	0.06372	0.14741	0.15092	0.13279	0.10619	0.10639	0.07407	0.03482	0.02477	0.07144	0.10187	0.08244	0.11975	0.07323	0.07114	0.04673	0.11508	0.11688	0.14006	0.06298
Cd3e	0.11946	0.11726	0.14145	0.02476	0.32746	0.50694	0.29525	0.43642	0.43383	0.05589	0.25757	0.36287	0.29628	0.05124	0.21125	0.53309	0.2958	0.49664	0.45757	0.15808	0.06186	0.08213	0.23373	0.30454	0.32035	0.07813	0.21554	0.53387	0.06368	0.04794	0.21085	0.48447	0.27108	0.37736	0.32922	0.08183	0.28433	0.21117	0.47847	0.48279	0.16614	0.49385	0.06942	0.2762	0.08208	0.34906	0.15785	0.47811	0.05549
Cd3g	0.08197	0.09813	0.10188	0.02737	0.15578	0.11116	0.15564	0.08459	0.10758	0.05627	0.13777	0.06687	0.09624	0.03802	0.12099	0.10112	0.08687	0.09187	0.14526	0.09081	0.05203	0.07322	0.12764	0.09419	0.15325	0.07704	0.15744	0.11676	0.03616	0.04515	0.15605	0.16861	0.14548	0.10917	0.12519	0.0968	0.03743	0.02627	0.07675	0.09988	0.11758	0.12535	0.04503	0.08666	0.07111	0.13378	0.11477	0.15257	0.05641
Cd4	0.08472	0.08093	0.10895	0.02163	0.14116	0.09201	0.11362	0.06928	0.08898	0.04898	0.09991	0.04833	0.1001	0.05074	0.11686	0.0785	0.06765	0.07578	0.11692	0.09701	0.05797	0.05846	0.08713	0.07024	0.13542	0.06446	0.10205	0.08812	0.02778	0.03433	0.12222	0.11568	0.10426	0.0957	0.09399	0.0708	0.02735	0.01935	0.05549	0.07866	0.10299	0.10223	0.05571	0.07215	0.05157	0.102	0.09759	0.12088	0.02866
Cd40	0.10015	0.10615	0.08971	0.02216	0.20539	0.21699	0.22473	0.20406	0.19688	0.05013	0.16796	0.12466	0.17991	0.05	0.16986	0.18767	0.11861	0.18635	0.22836	0.12373	0.07217	0.06253	0.13112	0.14194	0.17845	0.06612	0.16255	0.20774	0.06319	0.05207	0.16452	0.26875	0.18456	0.19411	0.18409	0.07486	0.0765	0.05447	0.15641	0.20616	0.13966	0.22778	0.05885	0.12683	0.05537	0.20194	0.14841	0.22663	0.04846
Cd40lg	0.03841	0.03179	0.02107	0	0.02488	0.01898	0.03619	0.01975	0.02259	0.03101	0.02037	0.01063	0.02453	0.01133	0.03682	0.01582	0.01248	0.01653	0.02063	0.02759	0.02681	0.01493	0.01449	0.01716	0.02854	0.03651	0.03417	0.02175	0.00964	0.0236	0.01947	0.02275	0.02292	0.01941	0.02515	0.01415	0.00508	0.00361	0.01107	0.01587	0.02653	0.02004	0.02308	0.01838	0.01217	0.02454	0.02879	0.02268	0.02083
Cd44	0.06991	0.0669	0.09763	0.03514	0.0944	0.05897	0.08067	0.05848	0.08959	0.05054	0.09371	0.03187	0.08262	0.04015	0.08213	0.06681	0.08371	0.04892	0.09556	0.10007	0.06365	0.09184	0.10943	0.09213	0.08645	0.05763	0.07326	0.08073	0.04657	0.03576	0.0843	0.09373	0.1066	0.0755	0.08481	0.0576	0.02061	0.0146	0.04165	0.05632	0.08427	0.08851	0.04564	0.09424	0.05123	0.09078	0.07869	0.10157	0.04106
Cd48	0.10094	0.09287	0.06624	0.01828	0.1645	0.14857	0.18227	0.14477	0.1373	0.03696	0.13853	0.08749	0.13264	0.05886	0.13076	0.12104	0.06977	0.12416	0.16108	0.10148	0.06082	0.04472	0.09647	0.09966	0.15217	0.05871	0.12534	0.14513	0.0591	0.04105	0.13708	0.18208	0.15498	0.14289	0.14162	0.0721	0.04588	0.03229	0.09534	0.14005	0.13145	0.15609	0.07779	0.07463	0.07275	0.14429	0.10723	0.14347	0.0631
Cd5l	0.10043	0.1086	0.08224	0.01778	0.2566	1.18172	0.3852	0.93591	0.74644	0.05945	0.31074	0.84824	0.48155	0.05961	0.24493	1.11399	0.24959	1.11569	0.62068	0.18611	0.05347	0.05569	0.14898	0.34511	0.38004	0.07392	0.18028	0.90598	0.0756	0.05012	0.18123	0.57479	0.31876	0.64745	0.47249	0.05514	1.34415	1.20488	1.46377	1.03152	0.17306	0.88059	0.09796	0.32498	0.0727	0.52527	0.1491	0.63252	0.04673
Cd6	0.10932	0.08959	0.09465	0.0169	0.18657	0.1111	0.16542	0.08961	0.10325	0.03957	0.12024	0.06986	0.09154	0.04241	0.12821	0.09694	0.0847	0.09281	0.14064	0.07387	0.07173	0.0558	0.10805	0.07893	0.14204	0.0743	0.16718	0.10929	0.04835	0.04292	0.16622	0.17018	0.14348	0.10441	0.09589	0.0608	0.03612	0.0254	0.07578	0.10084	0.10742	0.11785	0.04755	0.08217	0.0652	0.10778	0.12146	0.13484	0.04793
Cd68	0.10189	0.10302	0.12253	0.02578	0.26695	0.48539	0.29925	0.42505	0.41359	0.05253	0.2689	0.29799	0.3036	0.05158	0.21434	0.46626	0.26023	0.42134	0.40994	0.16909	0.05477	0.07838	0.21422	0.29696	0.27322	0.0759	0.18627	0.4727	0.06591	0.04588	0.17601	0.41178	0.29138	0.39246	0.30165	0.05646	0.21689	0.15701	0.4005	0.44197	0.18691	0.46263	0.0744	0.28197	0.07739	0.34552	0.15796	0.42524	0.04648
Cd69	0.06277	0.06126	0.05413	0.01218	0.0784	0.0689	0.10793	0.07071	0.0662	0.04969	0.08816	0.04016	0.08052	0.05447	0.0777	0.06271	0.04135	0.05772	0.07559	0.05164	0.06321	0.04612	0.07064	0.05204	0.09916	0.05708	0.08627	0.07264	0.04082	0.03435	0.09273	0.08573	0.08554	0.08569	0.08631	0.0285	0.02107	0.01472	0.04404	0.06743	0.08011	0.07591	0.07036	0.05282	0.03952	0.08098	0.07267	0.08441	0.0399
Cd7	0.08549	0.09042	0.09173	0.01423	0.19321	0.15129	0.20563	0.15576	0.14482	0.0631	0.14462	0.09722	0.14731	0.03555	0.12599	0.13075	0.08767	0.13447	0.16498	0.09445	0.08187	0.06463	0.10652	0.10255	0.18926	0.0868	0.15979	0.14324	0.04301	0.05581	0.16963	0.21063	0.15619	0.15764	0.15315	0.06667	0.04923	0.03511	0.10378	0.1446	0.10531	0.17528	0.0688	0.08219	0.06389	0.1502	0.13533	0.17095	0.05935
Cd72	0.04162	0.04348	0.03134	0.02133	0.04165	0.0358	0.05949	0.03998	0.03437	0.02677	0.04875	0.02098	0.044	0.01227	0.06827	0.03216	0.02248	0.03277	0.0409	0.03823	0.05108	0.02976	0.03675	0.02879	0.06864	0.03498	0.05449	0.03958	0.02541	0.04632	0.06019	0.05463	0.04864	0.04617	0.046	0.01786	0.01078	0.0074	0.02321	0.03798	0.0681	0.04227	0.04268	0.03151	0.02226	0.03554	0.0616	0.04353	0.04615
Cd74	0.12451	0.12376	0.13089	0.01911	0.33876	1.0785	0.39905	0.81517	0.75628	0.05783	0.33461	0.75397	0.4492	0.05181	0.25406	1.19478	0.41039	1.01573	0.66381	0.20183	0.06202	0.07448	0.24662	0.48782	0.38441	0.08504	0.22089	0.95749	0.06545	0.05102	0.22193	0.70226	0.37713	0.57726	0.42891	0.06868	1.65129	1.61234	1.53676	0.91643	0.18853	0.89025	0.08751	0.40288	0.08749	0.5284	0.17613	0.68633	0.05097
Cd79a	0.07086	0.08321	0.07611	0.02688	0.12853	0.10011	0.12167	0.09627	0.10031	0.04419	0.11967	0.05932	0.09211	0.05164	0.09642	0.0819	0.04071	0.09367	0.10368	0.09826	0.06426	0.04202	0.06883	0.06584	0.1292	0.07498	0.11325	0.09029	0.03181	0.07452	0.13325	0.12762	0.11033	0.09622	0.10461	0.07421	0.02982	0.0211	0.06232	0.09131	0.09425	0.10155	0.08518	0.06963	0.04708	0.10412	0.09249	0.11055	0.03468
Cd79b	0.05961	0.07431	0.08027	0.01783	0.12283	0.08894	0.11775	0.08292	0.07867	0.04073	0.0912	0.05341	0.08866	0.04004	0.10609	0.07217	0.04215	0.07552	0.10518	0.08584	0.06311	0.03327	0.06941	0.05278	0.10128	0.05582	0.08565	0.0799	0.05827	0.04746	0.10172	0.11971	0.11841	0.0894	0.09823	0.06186	0.0262	0.01836	0.05542	0.08369	0.0983	0.09487	0.0469	0.04866	0.0539	0.0893	0.09524	0.10561	0.02796
Cd80	0.06501	0.03837	0.04024	0.01848	0.05181	0.0408	0.06607	0.04578	0.04661	0.03442	0.05153	0.0246	0.05395	0.02925	0.06057	0.03669	0.02662	0.03347	0.04889	0.06617	0.04586	0.0274	0.03951	0.03464	0.05195	0.04076	0.06891	0.04595	0.05583	0.04128	0.06061	0.04629	0.05582	0.04761	0.06434	0.04854	0.01248	0.00885	0.02621	0.0421	0.04429	0.05049	0.02521	0.03645	0.04658	0.05609	0.06746	0.04873	0.03114
Cd81	0.1176	0.10762	0.13095	0.02368	0.28229	0.82023	0.3023	0.77123	0.72575	0.06099	0.30099	0.6479	0.45023	0.049	0.23957	0.96079	0.39559	0.87384	0.576	0.20734	0.04553	0.08782	0.2472	0.44933	0.38186	0.08144	0.17264	0.84566	0.07862	0.04713	0.16943	0.53252	0.34076	0.57231	0.46197	0.05607	0.6941	0.55503	0.93933	0.8589	0.16916	0.77987	0.08042	0.42629	0.08425	0.55423	0.15709	0.64239	0.05225
Cd83	0.10331	0.08891	0.08582	0.01862	0.19224	0.16155	0.20819	0.13472	0.14118	0.04479	0.17314	0.09895	0.14439	0.04203	0.13039	0.13661	0.09428	0.13332	0.18156	0.12018	0.0696	0.05219	0.11573	0.09755	0.18159	0.05688	0.14977	0.14952	0.04167	0.05486	0.16754	0.22711	0.16766	0.14346	0.13804	0.07105	0.05329	0.03712	0.10785	0.14021	0.1363	0.16603	0.07171	0.09143	0.05802	0.14626	0.13007	0.16756	0.04245
Cd86	0.05396	0.07374	0.05405	0.01821	0.06897	0.07691	0.10408	0.08546	0.07336	0.05452	0.08329	0.04307	0.07759	0.03105	0.06637	0.05916	0.03853	0.0637	0.08111	0.07247	0.05044	0.04812	0.05272	0.05749	0.08816	0.04819	0.08225	0.07127	0.03114	0.03689	0.09537	0.09331	0.08718	0.07647	0.08553	0.04976	0.02127	0.01497	0.04616	0.0743	0.08429	0.07688	0.04894	0.05792	0.03724	0.07394	0.07861	0.07045	0.03483
Cd8a	0.09356	0.11127	0.08024	0.01218	0.14355	0.11284	0.14396	0.09679	0.11149	0.05472	0.12257	0.06628	0.12219	0.03458	0.11692	0.09434	0.06759	0.09339	0.13011	0.10449	0.08043	0.04524	0.10754	0.07942	0.12112	0.08717	0.12809	0.11068	0.06546	0.04608	0.1568	0.14402	0.11478	0.11438	0.13538	0.07863	0.03323	0.02357	0.07001	0.09427	0.09386	0.11302	0.06793	0.08893	0.08555	0.12656	0.09945	0.12947	0.05664
Cd8b1	0.05954	0.07126	0.04437	0.02878	0.07784	0.03887	0.06134	0.04261	0.04438	0.02124	0.0628	0.02314	0.05193	0.0452	0.05339	0.03566	0.03548	0.03763	0.05267	0.02682	0.04356	0.03922	0.05877	0.03526	0.07103	0.05067	0.06202	0.04298	0.03373	0.03095	0.07137	0.06769	0.06578	0.04455	0.0585	0.05648	0.01232	0.00857	0.02562	0.03893	0.04145	0.04716	0.04011	0.03989	0.03279	0.04635	0.0666	0.05557	0.03559
Cdh1	0.17994	0.11285	0.24372	0.03636	0.31934	0.32021	0.17514	0.25895	0.55839	0.04752	0.31567	0.31368	0.24751	0.04055	0.19155	0.74526	0.78379	0.31759	0.54771	0.25766	0.04831	0.18198	0.6125	0.65371	0.28298	0.08458	0.1621	0.69025	0.05013	0.03018	0.16259	0.46988	0.40441	0.38809	0.34199	0.05825	0.29789	0.22839	0.43454	0.36725	0.17258	0.6109	0.0439	0.69636	0.09739	0.52939	0.19548	0.66215	0.06812
Cdk6	0.11512	0.12216	0.13601	0.01935	0.26726	0.41733	0.28626	0.33494	0.39467	0.04546	0.27281	0.2496	0.26606	0.04202	0.20994	0.44261	0.29569	0.34094	0.41982	0.18377	0.06054	0.09547	0.24148	0.34607	0.25707	0.07506	0.1989	0.44223	0.05833	0.04733	0.19069	0.42617	0.31479	0.31868	0.26958	0.06644	0.20465	0.15073	0.3676	0.34119	0.17543	0.44297	0.07356	0.29927	0.07236	0.32604	0.15641	0.4029	0.05647
Cdkn1a	0.12241	0.09864	0.15088	0.02134	0.29279	0.50165	0.26292	0.49657	0.52542	0.05578	0.26207	0.33385	0.3456	0.04559	0.23051	0.56007	0.34978	0.49748	0.43154	0.17431	0.04271	0.08044	0.23968	0.3542	0.31409	0.07833	0.16358	0.57442	0.07122	0.03987	0.1655	0.43725	0.28874	0.44043	0.36868	0.05164	0.26952	0.19943	0.46156	0.5471	0.1534	0.54543	0.07242	0.35644	0.08266	0.44034	0.166	0.50163	0.05672
Cdkn2a	0.12808	0.08627	0.24406	0.03401	0.2513	0.08206	0.1002	0.05206	0.31677	0.0343	0.21157	0.03727	0.14994	0.03281	0.13551	0.33876	0.53575	0.07045	0.29903	0.19419	0.0363	0.21793	0.58586	0.51747	0.1624	0.07357	0.12732	0.35861	0.01518	0.02798	0.12907	0.27181	0.33556	0.18774	0.20023	0.0527	0.09134	0.0676	0.14296	0.08993	0.14463	0.32715	0.03296	0.52956	0.07238	0.34312	0.19836	0.41228	0.05089
Cdkn2b	0.04043	0.03234	0.08483	0.02849	0.05488	0.01543	0.03178	0.01413	0.04738	0.00401	0.05166	0.00751	0.02262	0.0172	0.02721	0.03569	0.06146	0.01356	0.04661	0.05501	0.02887	0.07716	0.10568	0.06086	0.03086	0.02975	0.05882	0.03662	0.02277	0.0133	0.02634	0.0411	0.04528	0.02988	0.03763	0.0597	0.00846	0.00623	0.01563	0.01621	0.03846	0.03684	0.03481	0.06956	0.04298	0.04861	0.04532	0.05685	0.04032
Cebpb	0.10665	0.10151	0.1075	0.01972	0.27285	0.91939	0.30889	0.87096	0.76021	0.05823	0.28285	0.68097	0.49657	0.0494	0.23859	1.03504	0.35486	0.99332	0.58546	0.18639	0.0418	0.06865	0.20004	0.4259	0.39101	0.07391	0.18138	0.89934	0.08089	0.04416	0.16816	0.542	0.31562	0.59735	0.48891	0.05424	0.91194	0.7632	1.1225	0.9628	0.16238	0.79667	0.08278	0.40234	0.0778	0.55399	0.15912	0.66388	0.04594
Cfb	0.12034	0.10602	0.08883	0.01902	0.26483	1.14497	0.34987	1.0542	0.79985	0.06161	0.31423	1.01512	0.51535	0.05763	0.2662	1.22297	0.26381	1.22342	0.61905	0.20451	0.04416	0.06056	0.15346	0.33855	0.44267	0.08241	0.18137	0.99208	0.09979	0.04895	0.17741	0.58383	0.34352	0.67761	0.5437	0.05318	1.43018	1.32351	1.46672	1.1964	0.17211	0.91665	0.09107	0.36132	0.0907	0.60789	0.15899	0.69465	0.04815
Chd4	0.13342	0.11191	0.20293	0.02768	0.33253	0.64786	0.25735	0.54593	0.73133	0.05373	0.30901	0.48307	0.38522	0.04568	0.21416	1.05587	0.70219	0.66235	0.60957	0.21632	0.04595	0.14106	0.47468	0.6465	0.34506	0.07978	0.18486	0.90256	0.05855	0.04215	0.18161	0.57516	0.40126	0.49747	0.42587	0.06171	0.71647	0.58227	0.88445	0.66408	0.17879	0.78133	0.06865	0.63241	0.08648	0.56249	0.18902	0.73629	0.05842
Chil3	0.0211	0.02941	0.0261	0.01102	0.03215	0.03383	0.05444	0.03895	0.03765	0.01957	0.04239	0.01951	0.0426	0.01258	0.04049	0.02692	0.0181	0.03672	0.03782	0.03863	0.01207	0.02727	0.03016	0.02691	0.04314	0.02917	0.04369	0.03825	0.04082	0.03456	0.0417	0.04251	0.03914	0.04191	0.04382	0.0438	0.01001	0.00707	0.0224	0.03355	0.04529	0.03781	0.01553	0.02385	0.04862	0.03186	0.04674	0.0378	0.02362
Chst2	0.10205	0.09856	0.1103	0.01999	0.17767	0.20383	0.17422	0.23091	0.20793	0.0654	0.16812	0.13425	0.20219	0.04268	0.18146	0.18542	0.12342	0.19311	0.20044	0.13373	0.04619	0.07461	0.12187	0.13902	0.19812	0.07332	0.12257	0.2037	0.05007	0.04898	0.12347	0.2054	0.16862	0.22614	0.21344	0.05081	0.06629	0.04742	0.1321	0.21768	0.10598	0.22066	0.06783	0.16524	0.0761	0.21082	0.11462	0.22196	0.05279
Ciita	0.12682	0.11826	0.14621	0.01842	0.30074	0.52764	0.33466	0.4304	0.45881	0.06028	0.27838	0.32726	0.32925	0.04349	0.21821	0.54521	0.31242	0.486	0.45716	0.18431	0.06566	0.08721	0.26502	0.35864	0.31686	0.08673	0.21585	0.52796	0.04912	0.05024	0.21482	0.50875	0.3205	0.37477	0.32541	0.07281	0.27331	0.20217	0.47252	0.47237	0.17319	0.55011	0.0736	0.30979	0.08899	0.3914	0.17226	0.48799	0.05801
Ckb	0.06499	0.0737	0.05238	0.02429	0.08803	0.06844	0.10926	0.07315	0.07931	0.04049	0.08936	0.04239	0.08304	0.02573	0.09355	0.06612	0.05767	0.06247	0.08391	0.07779	0.03429	0.04624	0.07888	0.07167	0.1039	0.05025	0.06691	0.08011	0.06979	0.05945	0.09026	0.09106	0.08258	0.0829	0.0838	0.0432	0.02322	0.01667	0.04879	0.07173	0.09177	0.08701	0.06458	0.07681	0.05628	0.08701	0.07687	0.08999	0.03837
Clec1b	0.07888	0.10962	0.06029	0.02274	0.15793	0.28128	0.22292	0.29258	0.2621	0.06262	0.1887	0.16158	0.26311	0.05223	0.17172	0.20495	0.08888	0.24853	0.23215	0.13329	0.04703	0.05389	0.09046	0.13773	0.2162	0.07227	0.13054	0.24901	0.06899	0.05172	0.13848	0.24168	0.18047	0.26849	0.24326	0.04609	0.08545	0.06038	0.17836	0.27486	0.14442	0.2778	0.07907	0.14632	0.0601	0.22986	0.1178	0.23138	0.04206
Clec2i	0.04715	0.0632	0.04039	0.01136	0.06402	0.05738	0.07393	0.06443	0.06088	0.0355	0.05822	0.03103	0.05051	0.03738	0.068	0.04802	0.03728	0.04459	0.06061	0.07209	0.03021	0.05818	0.05673	0.05221	0.07641	0.04604	0.06709	0.06129	0.05398	0.03185	0.06991	0.07174	0.0842	0.06698	0.06953	0.04208	0.01612	0.0116	0.03577	0.04941	0.06462	0.0592	0.04944	0.05357	0.04859	0.06659	0.07215	0.06768	0.02377
Clec4a2	0.05353	0.0379	0.0312	0.01351	0.05436	0.04349	0.06257	0.04861	0.05164	0.04054	0.0715	0.02494	0.05761	0.03584	0.05118	0.03882	0.02402	0.0357	0.04966	0.06557	0.02422	0.03239	0.03744	0.04031	0.06276	0.02865	0.04404	0.04643	0.03871	0.03676	0.06818	0.0562	0.07153	0.05825	0.05403	0.05087	0.01309	0.00918	0.02835	0.04203	0.05738	0.04936	0.05241	0.032	0.06017	0.05901	0.04874	0.05745	0.01698
Clec4f	0.10476	0.11448	0.08235	0.01732	0.24494	1.08009	0.38985	0.87805	0.6939	0.06301	0.3143	0.77604	0.45056	0.05916	0.25256	0.95378	0.21573	0.99607	0.58661	0.18913	0.05387	0.05433	0.13625	0.31163	0.37537	0.07844	0.18029	0.81241	0.0808	0.05591	0.18823	0.54373	0.31484	0.61304	0.45941	0.05963	0.83355	0.66951	1.13608	0.95102	0.1758	0.8136	0.0992	0.30247	0.07406	0.49203	0.1556	0.58625	0.04978
Clec4g	0.06976	0.06998	0.05557	0.01723	0.13864	0.26221	0.20114	0.3202	0.26306	0.04675	0.17001	0.16809	0.26189	0.04916	0.15644	0.20907	0.07056	0.26958	0.21505	0.15498	0.0342	0.05436	0.07491	0.13392	0.23422	0.061	0.13515	0.239	0.0714	0.04772	0.11226	0.20672	0.17036	0.28707	0.27252	0.05439	0.07802	0.0554	0.16222	0.30101	0.12288	0.26181	0.07723	0.14648	0.07239	0.26902	0.10666	0.22841	0.04085
Clec7a	0.06955	0.07289	0.06998	0.01088	0.10885	0.10452	0.1379	0.10526	0.10524	0.05061	0.12686	0.05883	0.09921	0.04066	0.10206	0.08587	0.06231	0.08543	0.11446	0.08614	0.04558	0.05099	0.08346	0.0784	0.11961	0.08014	0.09933	0.1025	0.06027	0.03533	0.10896	0.13809	0.12769	0.10567	0.11676	0.0308	0.03102	0.02171	0.06554	0.09983	0.11205	0.11166	0.05167	0.08217	0.05627	0.10447	0.11876	0.11998	0.04323
Clec9a	0.07875	0.09259	0.07451	0.02012	0.15655	0.18234	0.24216	0.17948	0.16468	0.05247	0.16364	0.09465	0.18916	0.05981	0.13257	0.1351	0.07429	0.16336	0.18017	0.12086	0.07138	0.05257	0.08731	0.11467	0.17735	0.05501	0.13536	0.15461	0.05519	0.0528	0.15796	0.20465	0.15511	0.18801	0.17097	0.06325	0.05318	0.03735	0.11472	0.1858	0.14158	0.20026	0.08126	0.09294	0.08367	0.1678	0.12065	0.16149	0.04156
Clnk	0.07986	0.07534	0.05394	0.01511	0.08844	0.07543	0.10112	0.07487	0.06689	0.03457	0.08126	0.03831	0.07607	0.03608	0.09208	0.05932	0.03571	0.06124	0.07978	0.10014	0.04523	0.03754	0.05096	0.05746	0.08973	0.04367	0.0899	0.06801	0.04057	0.03412	0.09931	0.08896	0.08621	0.08049	0.0833	0.06848	0.02152	0.01491	0.04544	0.07054	0.0784	0.08017	0.05938	0.05122	0.04803	0.07853	0.07541	0.08895	0.03222
Cma1	0.0524	0.05006	0.0581	0.01408	0.069	0.03783	0.06632	0.0363	0.04233	0.02091	0.0722	0.02387	0.04704	0.04815	0.04531	0.03671	0.03396	0.0319	0.05031	0.03328	0.04286	0.02213	0.0387	0.03807	0.0456	0.03824	0.05235	0.04237	0.03322	0.03802	0.07084	0.05847	0.05316	0.04661	0.05519	0.03273	0.01195	0.00868	0.02643	0.04244	0.05656	0.04778	0.04243	0.03925	0.03529	0.04497	0.05688	0.0528	0.03152
Col14a1	0.12833	0.09785	0.13313	0.02036	0.28449	0.60644	0.32627	0.58164	0.49189	0.06522	0.25298	0.41812	0.37394	0.05562	0.24223	0.54973	0.22554	0.59487	0.45562	0.184	0.057	0.05917	0.16929	0.29015	0.3466	0.07693	0.18837	0.54617	0.07629	0.05742	0.20014	0.46912	0.29003	0.4402	0.37744	0.06709	0.29413	0.21899	0.51952	0.57937	0.17362	0.5396	0.09058	0.26895	0.08873	0.38581	0.15234	0.4519	0.04819
Col4a2	0.11519	0.11568	0.23725	0.02438	0.37111	0.46144	0.22598	0.41341	0.56542	0.04994	0.2548	0.28656	0.32888	0.0372	0.24298	0.70735	0.59261	0.47672	0.51604	0.19141	0.04148	0.1087	0.40631	0.52302	0.28099	0.07739	0.17164	0.67226	0.04871	0.03837	0.17886	0.48246	0.32702	0.45164	0.34595	0.06068	0.35574	0.27026	0.54265	0.47489	0.17	0.57612	0.06086	0.52724	0.08296	0.44278	0.18581	0.58982	0.06056
Cox6a2	0.03183	0.0251	0.0308	0.01515	0.03992	0.01432	0.01841	0.01965	0.01798	0.01942	0.02597	0.01041	0.03098	0.03704	0.02458	0.01725	0.02107	0.01764	0.02145	0.02885	0.0402	0.04635	0.02964	0.01856	0.02919	0.03861	0.02814	0.02082	0.02273	0.02198	0.03422	0.0289	0.02776	0.01984	0.02157	0.01782	0.00577	0.00408	0.01147	0.01703	0.02587	0.02316	0.01468	0.02395	0.01931	0.02697	0.01509	0.02761	0.01956
Cr1l	0.04531	0.04497	0.03862	0.01247	0.0608	0.04677	0.05729	0.06172	0.06104	0.03816	0.06907	0.02616	0.07368	0.02353	0.05	0.04517	0.03362	0.04415	0.05281	0.07478	0.04228	0.04113	0.05244	0.04376	0.07623	0.03265	0.0517	0.05339	0.03044	0.03442	0.05989	0.06115	0.07771	0.06462	0.06697	0.03904	0.01446	0.01007	0.02993	0.05564	0.04746	0.06002	0.03412	0.04887	0.04898	0.06877	0.04716	0.06881	0.02875
Cr2	0.03618	0.04342	0.03622	0	0.0304	0.02321	0.03299	0.02033	0.02686	0.03241	0.03267	0.01153	0.0274	0.03518	0.03849	0.0218	0.01649	0.01691	0.03016	0.0283	0.01914	0.03098	0.02833	0.02096	0.0289	0.02974	0.04149	0.02559	0.01739	0.02604	0.04478	0.03607	0.03868	0.02649	0.03291	0.04264	0.00695	0.00495	0.01486	0.02274	0.03707	0.02414	0.02124	0.02098	0.01487	0.02614	0.02532	0.03573	0.02331
Crlf3	0.10208	0.07519	0.14002	0.02042	0.18868	0.17157	0.16552	0.18464	0.20675	0.04878	0.18232	0.10229	0.1987	0.04456	0.15705	0.17865	0.15625	0.16391	0.21369	0.11756	0.04511	0.07692	0.18852	0.17977	0.1875	0.06052	0.12875	0.21069	0.04713	0.04284	0.16308	0.22247	0.21344	0.18302	0.19611	0.06256	0.06424	0.04532	0.12662	0.1862	0.13528	0.21939	0.06256	0.17202	0.07754	0.22342	0.11327	0.22749	0.05284
Csf1	0.12345	0.10648	0.12915	0.02663	0.25842	0.40309	0.26159	0.41917	0.41188	0.045	0.24046	0.24766	0.32183	0.04854	0.21759	0.41185	0.25206	0.40788	0.38164	0.175	0.05703	0.07644	0.22732	0.29482	0.28527	0.0749	0.18535	0.43797	0.07451	0.05193	0.1682	0.38239	0.28555	0.37873	0.32248	0.06509	0.1813	0.13172	0.33282	0.42782	0.16005	0.42744	0.07771	0.28509	0.0802	0.3539	0.15187	0.41206	0.04971
Csf1r	0.07402	0.08203	0.06633	0.01802	0.1024	0.10798	0.12786	0.11866	0.11163	0.0444	0.12683	0.05577	0.11948	0.06387	0.09865	0.0861	0.05455	0.08745	0.10745	0.09375	0.03914	0.05738	0.07594	0.08196	0.12103	0.04378	0.08404	0.10056	0.05639	0.03644	0.09427	0.1088	0.116	0.12331	0.11796	0.05033	0.0297	0.02105	0.06214	0.11193	0.08471	0.10901	0.04448	0.07214	0.05954	0.12063	0.09021	0.11871	0.03291
Csf3r	0.1029	0.11454	0.12291	0.0243	0.27013	0.39813	0.29483	0.34463	0.33569	0.05237	0.23389	0.23768	0.24699	0.04266	0.21158	0.35976	0.21845	0.34194	0.33893	0.14598	0.06254	0.06599	0.17349	0.23523	0.24232	0.08299	0.17249	0.37211	0.05287	0.03471	0.18465	0.39633	0.25551	0.30718	0.26392	0.07183	0.16417	0.11913	0.31093	0.35297	0.16083	0.37648	0.06854	0.22129	0.07673	0.3014	0.14894	0.36299	0.04
Cst7	0.08308	0.07443	0.07632	0.01728	0.1264	0.08246	0.13047	0.07914	0.09228	0.03549	0.10714	0.05041	0.08313	0.04329	0.10057	0.07585	0.06859	0.07225	0.1038	0.0971	0.05085	0.06323	0.09748	0.07411	0.11133	0.06391	0.10695	0.0971	0.05477	0.03077	0.1189	0.11581	0.10357	0.08935	0.09063	0.07035	0.02696	0.01888	0.05505	0.07385	0.09929	0.10162	0.05316	0.08586	0.06955	0.10653	0.10855	0.10548	0.02723
Ctla4	0.04232	0.04878	0.03936	0.02451	0.06101	0.03163	0.05526	0.03642	0.04367	0.05036	0.04788	0.02073	0.04106	0.03448	0.0406	0.03387	0.03371	0.029	0.05638	0.0625	0.05166	0.05957	0.04188	0.03679	0.05725	0.03625	0.05308	0.04443	0.01027	0.02756	0.05518	0.05519	0.06032	0.04521	0.04384	0.05059	0.01143	0.00787	0.02307	0.03541	0.05396	0.04654	0.04644	0.0493	0.03323	0.04837	0.05224	0.04722	0.03617
Ctsc	0.0879	0.08588	0.09046	0.0158	0.16551	0.21783	0.17966	0.22261	0.21106	0.06058	0.17783	0.16001	0.18688	0.05564	0.15441	0.18385	0.09496	0.19803	0.19274	0.14654	0.04033	0.06557	0.11024	0.11738	0.21314	0.0706	0.15007	0.21369	0.06265	0.03702	0.13249	0.21209	0.18101	0.21499	0.20564	0.05662	0.06681	0.04751	0.13944	0.22406	0.13182	0.23727	0.06881	0.14041	0.0706	0.21904	0.12407	0.21033	0.04501
Cx3cr1	0.10338	0.0976	0.08378	0.02289	0.12297	0.10377	0.13224	0.0915	0.09801	0.03066	0.11543	0.06163	0.10888	0.04093	0.11346	0.09005	0.07418	0.08891	0.12673	0.09096	0.04749	0.05882	0.11379	0.08623	0.12593	0.05103	0.12759	0.1061	0.03694	0.03016	0.13493	0.14657	0.12415	0.11219	0.11197	0.08726	0.03216	0.02302	0.06859	0.09596	0.09048	0.12423	0.0628	0.09515	0.06749	0.11185	0.09108	0.12968	0.05063
Cxcl10	0.13596	0.12729	0.18543	0.02945	0.33386	0.66749	0.28903	0.52133	0.62835	0.05098	0.30795	0.49313	0.34711	0.04792	0.23516	0.92507	0.54277	0.64894	0.58034	0.19132	0.05434	0.1073	0.37354	0.49451	0.31872	0.09152	0.23063	0.82006	0.05751	0.04607	0.19592	0.58551	0.37435	0.46968	0.37129	0.06918	0.67265	0.53778	0.88664	0.63601	0.17546	0.71057	0.06344	0.49194	0.07778	0.47689	0.19865	0.67457	0.05411
Cxcl11	0.07916	0.06901	0.14448	0.03909	0.15559	0.09606	0.11695	0.09591	0.16081	0.04651	0.14296	0.05534	0.12288	0.03875	0.12612	0.12883	0.15034	0.08476	0.14161	0.13273	0.04258	0.12328	0.19651	0.16882	0.12335	0.06073	0.12565	0.15695	0.03561	0.05271	0.0873	0.1631	0.17463	0.13001	0.1357	0.04246	0.03917	0.02824	0.07665	0.10529	0.09243	0.16206	0.03579	0.18117	0.06343	0.18631	0.14588	0.17891	0.05098
Cxcl12	0.10689	0.09179	0.08563	0.01331	0.22718	0.67331	0.31385	0.76315	0.60081	0.0672	0.26204	0.48529	0.47006	0.05448	0.24336	0.62587	0.17511	0.7188	0.44311	0.19923	0.04596	0.0561	0.13178	0.28055	0.41051	0.07519	0.17336	0.60942	0.09622	0.056	0.17266	0.43463	0.29093	0.54636	0.45863	0.05694	0.31142	0.23008	0.55362	0.77579	0.16456	0.62336	0.08813	0.29385	0.0987	0.49314	0.15314	0.51738	0.0455
Cxcl13	0.02195	0.03321	0.02692	0.01818	0.0297	0.03271	0.03548	0.03546	0.02863	0.03347	0.03068	0.0175	0.03259	0.04955	0.02899	0.02189	0.01561	0.02511	0.03306	0.02351	0.02586	0.0319	0.03262	0.02368	0.03312	0.0411	0.03325	0.02514	0.03557	0.03721	0.03399	0.03564	0.03083	0.03561	0.03472	0.03107	0.00866	0.00601	0.01843	0.03011	0.03175	0.03345	0.03273	0.02071	0.03425	0.03026	0.02213	0.03173	0.01684
Cxcl2	0.0347	0.04159	0.06996	0.03306	0.08279	0.0419	0.07023	0.0419	0.06304	0.0239	0.07862	0.02458	0.05348	0.01669	0.06148	0.05535	0.06082	0.03729	0.06046	0.06807	0.06225	0.05543	0.08616	0.05914	0.06271	0.03725	0.07307	0.06609	0.01793	0.01418	0.05887	0.06848	0.07699	0.0579	0.06395	0.02278	0.01796	0.01286	0.03339	0.05204	0.08321	0.06079	0.03837	0.08264	0.03492	0.06803	0.09929	0.07809	0.02667
Cxcl9	0.1155	0.12294	0.08511	0.02126	0.29587	0.85377	0.3519	0.78945	0.66368	0.06696	0.30041	0.6314	0.42917	0.06034	0.266	0.82709	0.24276	0.83545	0.53504	0.18923	0.0563	0.05563	0.14966	0.31993	0.39985	0.08242	0.20877	0.77357	0.09384	0.05395	0.19967	0.56949	0.33258	0.56652	0.45546	0.0648	0.54056	0.41677	0.84217	0.8808	0.18886	0.74836	0.08483	0.30733	0.09215	0.54074	0.17796	0.59269	0.04679
Cxcr2	0.06647	0.05791	0.08105	0.0179	0.09598	0.084	0.11318	0.0743	0.08726	0.03263	0.0938	0.04449	0.07817	0.03373	0.10134	0.07825	0.07401	0.06944	0.10163	0.07545	0.02529	0.03862	0.08891	0.08445	0.09018	0.0453	0.06225	0.08531	0.03178	0.03018	0.07729	0.10325	0.11029	0.08081	0.09471	0.04634	0.02752	0.02013	0.05562	0.08159	0.07584	0.09065	0.04426	0.07638	0.04878	0.11499	0.06675	0.1037	0.04042
Cxcr3	0.11447	0.11018	0.10474	0.01573	0.23278	0.22649	0.25253	0.19109	0.21047	0.04844	0.19258	0.15062	0.16905	0.05579	0.16143	0.1972	0.12345	0.19023	0.23155	0.13838	0.07927	0.05571	0.12761	0.14904	0.20593	0.07632	0.205	0.21202	0.06331	0.05025	0.20026	0.29708	0.22273	0.18228	0.19752	0.07926	0.07986	0.05675	0.15991	0.18998	0.13206	0.22598	0.08097	0.12692	0.06137	0.20853	0.15244	0.2383	0.05836
Cxcr4	0.07582	0.06613	0.09889	0.01101	0.11239	0.08859	0.10915	0.07682	0.09679	0.03788	0.10778	0.04604	0.09561	0.03327	0.09965	0.08595	0.08324	0.07711	0.10539	0.0867	0.05566	0.07137	0.10919	0.08765	0.1011	0.07917	0.11005	0.1003	0.04982	0.02976	0.10849	0.12989	0.11047	0.1069	0.08576	0.07502	0.03005	0.02118	0.05998	0.07838	0.07762	0.11409	0.04373	0.08721	0.05852	0.10261	0.08015	0.11263	0.02849
Cxcr5	0.07934	0.07161	0.08252	0.01667	0.12282	0.07369	0.1258	0.06541	0.06093	0.053	0.08651	0.04592	0.0703	0.04077	0.09244	0.0636	0.04297	0.06768	0.09397	0.0762	0.06323	0.07276	0.06631	0.04815	0.12935	0.03696	0.10295	0.07069	0.0558	0.05854	0.15252	0.10042	0.07997	0.06576	0.08301	0.05967	0.02311	0.01643	0.04652	0.06455	0.07803	0.08435	0.04196	0.04088	0.04928	0.09268	0.07803	0.08788	0.03931
Cxcr6	0.09831	0.09802	0.07753	0.02463	0.14309	0.08315	0.14086	0.08356	0.09408	0.03542	0.11151	0.04932	0.09125	0.05184	0.087	0.07584	0.06311	0.07093	0.10335	0.07053	0.06554	0.05591	0.07824	0.07407	0.12387	0.04315	0.11157	0.09866	0.0668	0.03509	0.1175	0.13689	0.11633	0.09176	0.10747	0.06419	0.02663	0.01899	0.05746	0.08196	0.07727	0.09932	0.0366	0.06708	0.05066	0.10368	0.07995	0.1087	0.05016
Cycs	0.07389	0.07179	0.07595	0.01807	0.12084	0.11148	0.14336	0.11377	0.13631	0.04303	0.14111	0.07206	0.12995	0.03276	0.12309	0.10375	0.0773	0.10255	0.12702	0.1009	0.03384	0.06553	0.10929	0.10722	0.12155	0.06466	0.11212	0.13009	0.03897	0.04805	0.12137	0.14842	0.15208	0.13224	0.13153	0.04954	0.03722	0.02613	0.07641	0.1186	0.08874	0.14217	0.07061	0.09977	0.05584	0.12207	0.08922	0.12796	0.04153
Cyp2a5	0.08157	0.09119	0.07525	0.01557	0.23366	0.68957	0.31604	0.7855	0.67884	0.05991	0.26153	0.32597	0.57685	0.05045	0.21864	0.63922	0.20203	0.75055	0.48392	0.18528	0.03358	0.05569	0.14635	0.42337	0.37433	0.06143	0.15719	0.66452	0.08171	0.05016	0.1631	0.42412	0.29729	0.53724	0.45442	0.04666	0.35289	0.26436	0.60121	0.74955	0.15676	0.6101	0.10221	0.30703	0.07822	0.47376	0.13688	0.54248	0.03966
Dab2	0.06754	0.0622	0.04977	0.01042	0.07855	0.06368	0.0839	0.07602	0.07299	0.02762	0.08275	0.03347	0.08367	0.02319	0.06844	0.05281	0.04159	0.05802	0.06823	0.07249	0.0338	0.02749	0.05906	0.0586	0.07916	0.04819	0.07453	0.06881	0.06915	0.02663	0.07038	0.07188	0.07709	0.07552	0.07565	0.03679	0.01814	0.01267	0.03964	0.06358	0.05163	0.07189	0.03967	0.05604	0.03614	0.07995	0.06935	0.07256	0.02497
Dapl1	0.02797	0.03654	0.03896	0.00543	0.03984	0.03533	0.05103	0.03781	0.04122	0.01938	0.04783	0.01837	0.04252	0.0332	0.0538	0.02672	0.01698	0.02844	0.03687	0.0472	0.03586	0.03609	0.03979	0.0259	0.04495	0.03859	0.04835	0.03681	0.01838	0.03846	0.06055	0.04399	0.05076	0.03579	0.04374	0.03617	0.01009	0.00701	0.02075	0.03323	0.03427	0.03498	0.02773	0.02659	0.03215	0.04962	0.04457	0.0409	0.02339
Dnmt1	0.11532	0.1086	0.24211	0.0323	0.33374	0.29697	0.20025	0.25373	0.48455	0.04897	0.27758	0.16894	0.27001	0.04213	0.17121	0.58441	0.61207	0.27698	0.45834	0.20995	0.04337	0.1912	0.55605	0.57745	0.24755	0.09095	0.18576	0.56796	0.04312	0.03975	0.16532	0.41346	0.37396	0.32696	0.32219	0.0638	0.22221	0.16416	0.35196	0.30609	0.16704	0.51163	0.06139	0.59554	0.08961	0.44287	0.19219	0.58056	0.06008
Dpt	0.13299	0.10089	0.15741	0.02621	0.24395	0.13632	0.19357	0.113	0.12533	0.05882	0.16458	0.0977	0.1365	0.04731	0.15726	0.12977	0.11014	0.13977	0.18335	0.115	0.08207	0.07327	0.14063	0.11249	0.20044	0.09742	0.17908	0.14977	0.05166	0.07226	0.24486	0.23758	0.15267	0.10649	0.12677	0.12477	0.05051	0.03599	0.09996	0.12598	0.1351	0.16029	0.04391	0.10484	0.09155	0.13346	0.11731	0.18077	0.06897
Dusp16	0.1205	0.09808	0.09777	0.01616	0.18683	0.30452	0.22718	0.31959	0.3112	0.05489	0.23116	0.19993	0.2613	0.04799	0.19269	0.28861	0.17383	0.27972	0.28114	0.16327	0.04274	0.07488	0.17293	0.20883	0.24491	0.07405	0.15171	0.30719	0.07215	0.05634	0.16688	0.29501	0.26884	0.28621	0.26784	0.06951	0.10681	0.0765	0.21258	0.32674	0.15328	0.33156	0.07642	0.21269	0.07405	0.30864	0.14153	0.30263	0.05062
E2f2	0.10498	0.1148	0.15279	0.02476	0.17537	0.13948	0.15318	0.11139	0.1823	0.03532	0.18085	0.07535	0.13685	0.02433	0.1105	0.17905	0.20064	0.12064	0.19748	0.13944	0.05233	0.09932	0.25245	0.21305	0.14857	0.07878	0.12302	0.20854	0.02355	0.03623	0.13411	0.21545	0.20474	0.14759	0.16769	0.05607	0.05899	0.0423	0.11075	0.13152	0.13423	0.19363	0.04082	0.22151	0.05318	0.20734	0.14011	0.2311	0.05307
Ebf1	0.0863	0.08806	0.06075	0.0132	0.1611	0.15893	0.20366	0.14768	0.15382	0.05026	0.15605	0.08522	0.15133	0.04601	0.14337	0.12336	0.07701	0.13318	0.16327	0.11308	0.0721	0.05659	0.11057	0.11989	0.15225	0.06922	0.14215	0.14471	0.06234	0.05328	0.14219	0.18834	0.14778	0.16508	0.15551	0.06972	0.04795	0.0335	0.0992	0.14016	0.13872	0.17158	0.0693	0.10419	0.08035	0.143	0.11045	0.15681	0.04771
Egfl7	0.0984	0.09959	0.13608	0.0182	0.26551	0.43585	0.23005	0.46748	0.45461	0.06545	0.22491	0.26403	0.34351	0.043	0.24078	0.44392	0.25655	0.45096	0.38578	0.15025	0.04384	0.07512	0.18857	0.30858	0.30355	0.06821	0.16691	0.46822	0.07039	0.04939	0.16486	0.37446	0.27397	0.4097	0.33936	0.05688	0.19778	0.14414	0.36178	0.45778	0.15223	0.44049	0.07467	0.28509	0.07694	0.38971	0.14219	0.42656	0.04442
Egr1	0.11611	0.09945	0.10229	0.01856	0.26642	0.97169	0.32166	0.95257	0.78671	0.06105	0.29694	0.76358	0.51566	0.05184	0.2474	1.08234	0.31998	1.06672	0.60043	0.20497	0.04172	0.06906	0.19088	0.40516	0.43157	0.08086	0.17784	0.90175	0.08936	0.04943	0.17169	0.54364	0.33651	0.64914	0.52154	0.05145	0.89979	0.74826	1.1271	1.04914	0.16043	0.84364	0.08946	0.39788	0.08569	0.58978	0.16232	0.68191	0.04995
Ehd3	0.09837	0.08059	0.08505	0.01548	0.19521	0.37709	0.26046	0.43262	0.35407	0.05259	0.21438	0.25767	0.3187	0.04717	0.18412	0.31537	0.11998	0.39268	0.30119	0.17528	0.05012	0.06387	0.11337	0.18008	0.29064	0.07492	0.15412	0.35153	0.07382	0.06349	0.16254	0.29557	0.23556	0.37233	0.31367	0.05103	0.12658	0.09136	0.25216	0.41833	0.13768	0.36802	0.09236	0.19708	0.07492	0.34131	0.13548	0.33225	0.06114
Emb	0.11018	0.09263	0.10638	0.02156	0.2031	0.2224	0.23825	0.2047	0.23462	0.05654	0.18907	0.13667	0.19568	0.04124	0.15728	0.21708	0.17443	0.19471	0.26673	0.14325	0.05836	0.07709	0.18294	0.19457	0.20766	0.07901	0.15512	0.24033	0.05222	0.04299	0.17006	0.27584	0.20306	0.20385	0.1853	0.05874	0.08421	0.05997	0.16201	0.21184	0.13494	0.24672	0.07538	0.1785	0.08336	0.22117	0.12685	0.26628	0.04906
Emp3	0.07057	0.06795	0.10696	0.02613	0.12243	0.06762	0.08549	0.06746	0.09539	0.04242	0.10299	0.03644	0.0937	0.04812	0.08057	0.08418	0.09978	0.06069	0.10682	0.09271	0.03893	0.08428	0.12229	0.10118	0.09279	0.06022	0.09913	0.10275	0.04322	0.04883	0.0908	0.10447	0.11336	0.08816	0.09435	0.05453	0.02682	0.0189	0.05356	0.0682	0.10234	0.09819	0.03384	0.10379	0.06022	0.11388	0.09562	0.11332	0.06282
Eng	0.10249	0.10198	0.1002	0.01701	0.23443	0.353	0.26853	0.35806	0.32335	0.04765	0.23122	0.20365	0.28571	0.04105	0.204	0.30508	0.15965	0.33156	0.29973	0.16491	0.04882	0.05888	0.14209	0.21144	0.25303	0.06481	0.16029	0.33678	0.06113	0.05526	0.17777	0.33787	0.2384	0.31938	0.27837	0.06591	0.13257	0.0961	0.25962	0.34864	0.164	0.35229	0.07208	0.1909	0.07158	0.29833	0.13025	0.30591	0.04421
Eno3	0.07354	0.05384	0.09409	0.01355	0.11752	0.10686	0.11966	0.11582	0.1282	0.03556	0.11043	0.05824	0.1387	0.04359	0.10688	0.10081	0.08941	0.09803	0.12809	0.10503	0.04284	0.07068	0.11152	0.10847	0.12046	0.07615	0.09444	0.12413	0.06121	0.0353	0.09445	0.12415	0.12012	0.11124	0.12642	0.05255	0.03437	0.02458	0.06994	0.11081	0.08681	0.12659	0.05327	0.11974	0.04973	0.13652	0.09664	0.13685	0.04244
Entpd1	0.06244	0.05882	0.04072	0.01411	0.07887	0.06228	0.08623	0.07435	0.06273	0.03916	0.07311	0.03939	0.07801	0.02349	0.06168	0.04893	0.03097	0.05628	0.06706	0.07446	0.03424	0.03704	0.03894	0.04148	0.08734	0.02436	0.0625	0.06069	0.04576	0.02999	0.07085	0.07398	0.06139	0.07309	0.08696	0.06383	0.01778	0.0127	0.03997	0.06599	0.07951	0.07402	0.04717	0.04252	0.04629	0.07478	0.07474	0.06797	0.03371
Eomes	0.02081	0.03279	0.05056	0	0.03352	0.01684	0.03537	0.01545	0.02893	0.0281	0.03862	0.00718	0.02662	0.02036	0.02718	0.02199	0.02589	0.01367	0.02695	0.02654	0.01453	0.04167	0.04462	0.03148	0.03197	0.04128	0.02257	0.02476	0.04396	0.02639	0.04311	0.03245	0.04898	0.02202	0.02143	0.03879	0.00622	0.0045	0.01197	0.01426	0.03137	0.02913	0.02857	0.02783	0.01876	0.02488	0.04242	0.0344	0.03302
Evl	0.08806	0.08767	0.08197	0.0175	0.1568	0.1621	0.16554	0.14768	0.15206	0.04651	0.13786	0.09995	0.13736	0.0475	0.13052	0.13697	0.08505	0.14739	0.16255	0.10256	0.06049	0.04711	0.10129	0.12092	0.14833	0.05747	0.12972	0.15738	0.03971	0.03909	0.12137	0.1965	0.16482	0.16421	0.14093	0.06104	0.05203	0.03666	0.10736	0.15899	0.1374	0.17115	0.08263	0.10911	0.07586	0.16049	0.11721	0.15912	0.04782
Ezh2	0.11132	0.10471	0.20102	0.0267	0.20911	0.10276	0.13517	0.09886	0.22364	0.05791	0.17544	0.05758	0.15637	0.042	0.14239	0.19119	0.26332	0.0964	0.20515	0.15759	0.03704	0.17172	0.34361	0.27587	0.15544	0.06835	0.12217	0.20603	0.03399	0.0389	0.14778	0.2104	0.24151	0.1592	0.18076	0.07201	0.05301	0.03746	0.09813	0.1123	0.13311	0.21778	0.06221	0.28583	0.07676	0.23508	0.16869	0.24363	0.06023
F13a1	0.06425	0.06034	0.02363	0.01684	0.06097	0.05079	0.08107	0.04761	0.05015	0.04173	0.07244	0.03026	0.06	0.02377	0.06148	0.04033	0.02714	0.0426	0.05377	0.06395	0.05583	0.01813	0.04889	0.03382	0.07097	0.0631	0.06825	0.04928	0.03687	0.06609	0.07284	0.06472	0.07607	0.05616	0.05797	0.04848	0.01426	0.00996	0.02943	0.0495	0.06743	0.04841	0.03968	0.03873	0.0439	0.04922	0.05795	0.05618	0.04839
Fam126b	0.08601	0.0898	0.09767	0.03333	0.14377	0.15026	0.16953	0.15182	0.14959	0.04282	0.16446	0.09182	0.15764	0.04762	0.13365	0.137	0.10414	0.13521	0.16539	0.12635	0.04574	0.05987	0.13725	0.12897	0.14227	0.07084	0.12192	0.16095	0.05074	0.03896	0.13734	0.16861	0.1852	0.16412	0.15389	0.04923	0.04872	0.03479	0.09786	0.14807	0.1238	0.16907	0.06856	0.12086	0.0791	0.16556	0.13308	0.17276	0.05804
Fam53b	0.08731	0.08099	0.10199	0.02078	0.12581	0.13691	0.15486	0.15799	0.15406	0.04575	0.13652	0.07774	0.15699	0.05128	0.11139	0.12235	0.08886	0.13308	0.14061	0.09965	0.0361	0.05685	0.1053	0.11899	0.16745	0.0691	0.12524	0.1375	0.06307	0.05033	0.11672	0.15189	0.13643	0.15327	0.17187	0.06267	0.04208	0.03044	0.08904	0.14146	0.10944	0.16573	0.04308	0.12239	0.0691	0.15744	0.10653	0.15338	0.04871
Fas	0.10757	0.09997	0.07841	0.0192	0.16871	0.29573	0.20708	0.3379	0.28673	0.06232	0.19623	0.18881	0.27561	0.05245	0.20225	0.25245	0.10775	0.28897	0.23879	0.15155	0.04363	0.05923	0.10816	0.18563	0.25728	0.07225	0.14856	0.27683	0.07143	0.05413	0.16076	0.24672	0.22374	0.28801	0.2826	0.05876	0.09534	0.0679	0.19251	0.32857	0.15947	0.29263	0.07695	0.17106	0.07225	0.28629	0.13938	0.27452	0.04346
Fasl	0.05614	0.07616	0.04412	0.02769	0.07863	0.07164	0.11111	0.0782	0.07955	0.03759	0.07788	0.03872	0.07279	0.02094	0.09158	0.06027	0.03648	0.06221	0.07784	0.0575	0.04337	0.04013	0.04609	0.0535	0.08344	0.04867	0.07354	0.06677	0.04843	0.05333	0.09736	0.10162	0.09095	0.08482	0.09081	0.03114	0.02034	0.01444	0.04345	0.07727	0.0949	0.07467	0.058	0.04932	0.04867	0.07531	0.07002	0.08157	0.04528
Fcgr1	0.08906	0.09268	0.11044	0.02742	0.18607	0.22434	0.2151	0.231	0.22209	0.05126	0.18731	0.12614	0.21038	0.0323	0.15584	0.19532	0.11666	0.19796	0.21951	0.13006	0.06492	0.06219	0.14653	0.13769	0.20844	0.06247	0.15663	0.21773	0.06285	0.05147	0.16052	0.24112	0.17229	0.22755	0.20131	0.05478	0.07567	0.05345	0.15367	0.21808	0.13585	0.24407	0.07596	0.14782	0.07936	0.21264	0.13674	0.22107	0.04425
Fcgr2b	0.10196	0.10069	0.09627	0.01872	0.18933	0.31584	0.23497	0.34606	0.3037	0.05541	0.18962	0.1916	0.26991	0.04736	0.20135	0.25361	0.11141	0.29833	0.26599	0.1377	0.04639	0.04841	0.11055	0.16828	0.25136	0.08031	0.14213	0.29316	0.06993	0.04759	0.15033	0.29256	0.20898	0.30969	0.27589	0.05735	0.10142	0.07273	0.20234	0.33424	0.13793	0.31479	0.07836	0.16484	0.06119	0.27385	0.13247	0.28338	0.04622
Fcgr3	0.11224	0.1085	0.1284	0.02314	0.25919	0.36215	0.26091	0.33822	0.32533	0.04923	0.23613	0.22858	0.25287	0.05592	0.19669	0.34011	0.22407	0.32542	0.34743	0.14361	0.05073	0.08012	0.18457	0.23766	0.23792	0.07956	0.17674	0.37109	0.05693	0.03936	0.1699	0.34847	0.25458	0.31483	0.27149	0.05459	0.14927	0.10756	0.29206	0.34738	0.17345	0.38238	0.06997	0.24484	0.08044	0.30661	0.13962	0.35297	0.04344
Fcgrt	0.11074	0.09988	0.0852	0.01831	0.24137	0.84967	0.32308	0.8484	0.68005	0.06209	0.27747	0.63944	0.48124	0.05395	0.24552	0.8318	0.20364	0.90213	0.52315	0.18846	0.04171	0.05675	0.13246	0.31603	0.38542	0.07418	0.17444	0.76387	0.08702	0.04827	0.16678	0.48939	0.30692	0.59058	0.4709	0.05329	0.55823	0.43317	0.84709	0.90479	0.15399	0.7207	0.0908	0.30661	0.07928	0.50624	0.14436	0.56673	0.04488
Fchsd2	0.08321	0.09284	0.09111	0.02747	0.14725	0.16903	0.14918	0.18545	0.18315	0.05009	0.15681	0.11108	0.17515	0.05721	0.13671	0.15425	0.10122	0.16334	0.1613	0.11453	0.05171	0.05476	0.10987	0.13021	0.18389	0.07964	0.12157	0.17903	0.05396	0.04911	0.11394	0.19365	0.15078	0.18819	0.18825	0.03967	0.05294	0.0378	0.11014	0.19128	0.12247	0.18869	0.06851	0.14166	0.08301	0.2007	0.10397	0.18856	0.04898
Fgf13	0.04082	0.05645	0.06245	0.0334	0.06999	0.04866	0.08843	0.04742	0.05494	0.02911	0.06704	0.03008	0.06306	0.03063	0.06273	0.04708	0.04293	0.04454	0.06572	0.05171	0.01783	0.03349	0.07885	0.05348	0.06985	0.0681	0.06374	0.05735	0.02517	0.02191	0.07385	0.07155	0.05676	0.0568	0.06701	0.03591	0.0162	0.01157	0.03371	0.05342	0.06875	0.06113	0.04634	0.06504	0.03026	0.06456	0.06484	0.06622	0.04971
Flt3	0.10095	0.10465	0.07091	0.01644	0.12926	0.1158	0.16115	0.11988	0.12192	0.0354	0.12436	0.07389	0.11615	0.04963	0.12647	0.10607	0.07159	0.10162	0.13825	0.10689	0.05207	0.0431	0.08824	0.09629	0.14478	0.07265	0.10264	0.12188	0.04721	0.05021	0.12427	0.14622	0.14121	0.12296	0.13078	0.05937	0.03731	0.02613	0.07725	0.1169	0.11438	0.12723	0.07267	0.08068	0.06227	0.12658	0.09437	0.12285	0.04516
Fos	0.11586	0.09908	0.12571	0.02224	0.2349	0.42617	0.2443	0.4422	0.44258	0.0554	0.23203	0.24503	0.35031	0.03759	0.18323	0.44593	0.25496	0.4129	0.37869	0.17158	0.04315	0.07392	0.18864	0.32313	0.28066	0.06854	0.15481	0.46228	0.06577	0.04777	0.14835	0.35645	0.26973	0.37611	0.32157	0.04643	0.19079	0.14041	0.34589	0.43675	0.15518	0.43144	0.08129	0.29115	0.06952	0.36353	0.16009	0.40979	0.03806
Foxo1	0.11427	0.09435	0.11283	0.02304	0.22615	0.36322	0.2462	0.4075	0.39536	0.05499	0.24177	0.25273	0.32204	0.04763	0.18838	0.37001	0.22657	0.37668	0.33072	0.18175	0.03921	0.07736	0.18668	0.25624	0.31058	0.08121	0.15724	0.40011	0.08083	0.04732	0.16584	0.3397	0.26761	0.3528	0.33937	0.06354	0.1461	0.10501	0.27809	0.41605	0.14497	0.39259	0.07455	0.26414	0.08121	0.36876	0.15172	0.38944	0.05093
Foxp1	0.0878	0.07712	0.06621	0.01892	0.09053	0.07014	0.08762	0.08322	0.08752	0.03829	0.09862	0.04457	0.09284	0.05621	0.08392	0.07491	0.07114	0.06621	0.09064	0.08971	0.02059	0.07329	0.10111	0.0905	0.09907	0.05231	0.08679	0.09053	0.05677	0.03095	0.07199	0.09575	0.10905	0.09191	0.10391	0.04541	0.02363	0.01704	0.0491	0.08309	0.08643	0.09458	0.05289	0.0934	0.07243	0.11433	0.09544	0.10079	0.03842
Foxp3	0.04429	0.05116	0.06679	0.01087	0.05734	0.03331	0.05429	0.02891	0.03121	0.02326	0.03782	0.01856	0.04011	0.02905	0.04573	0.02818	0.02362	0.02683	0.03459	0.0542	0.02789	0.03609	0.04561	0.02737	0.04782	0.0418	0.05479	0.03485	0.03676	0.02991	0.03287	0.04706	0.04197	0.03469	0.04135	0.04702	0.01005	0.00712	0.02024	0.03053	0.0505	0.03533	0.04931	0.03102	0.03859	0.03372	0.05426	0.0409	0.03119
Fscn1	0.12402	0.10721	0.15364	0.02432	0.30316	0.24052	0.22458	0.22906	0.25267	0.0579	0.17764	0.12925	0.23751	0.03837	0.20147	0.25806	0.21418	0.25157	0.2934	0.16858	0.08013	0.07244	0.211	0.2166	0.27925	0.08834	0.2024	0.28774	0.05355	0.0477	0.18672	0.31555	0.2081	0.24707	0.222	0.08264	0.10251	0.07341	0.19665	0.25232	0.14587	0.26736	0.06416	0.21728	0.07776	0.26599	0.13021	0.3047	0.04572
Fyb	0.11175	0.10781	0.1061	0.01832	0.2591	0.48888	0.32314	0.42434	0.37398	0.05589	0.24814	0.30961	0.29542	0.05202	0.20047	0.42002	0.20081	0.42389	0.37751	0.15733	0.0637	0.06458	0.16575	0.23724	0.2922	0.07506	0.18864	0.44826	0.06296	0.04892	0.18487	0.43082	0.2576	0.35167	0.30432	0.06541	0.20791	0.15092	0.3894	0.44629	0.17097	0.45708	0.07912	0.22165	0.07946	0.32846	0.14311	0.39643	0.04378
Gadd45b	0.07759	0.08916	0.08513	0.02189	0.11354	0.09623	0.12021	0.10907	0.11429	0.0451	0.13224	0.0552	0.11182	0.0286	0.10075	0.09383	0.08719	0.0855	0.12045	0.10107	0.05619	0.05837	0.11416	0.09896	0.10924	0.04289	0.09265	0.11787	0.0525	0.02353	0.11043	0.13196	0.11169	0.11431	0.11104	0.04874	0.03306	0.02376	0.06675	0.09702	0.08935	0.11424	0.0451	0.09793	0.06672	0.1169	0.09467	0.13249	0.03652
Gata2	0.07292	0.08626	0.06759	0.01502	0.08517	0.08639	0.10471	0.0961	0.10094	0.05491	0.09421	0.04919	0.10328	0.02848	0.10323	0.07628	0.06632	0.07562	0.09741	0.08762	0.03001	0.05109	0.07865	0.08623	0.11102	0.03989	0.07536	0.09247	0.04513	0.04449	0.08696	0.09721	0.1121	0.09993	0.11202	0.05285	0.02583	0.01813	0.05377	0.08352	0.08442	0.10376	0.05185	0.07472	0.06458	0.1186	0.06288	0.09998	0.04449
Gata3	0.0225	0.02621	0.02941	0.02581	0.031	0.02491	0.04372	0.02997	0.0332	0.0655	0.04368	0.01715	0.04025	0.01887	0.02659	0.0254	0.01753	0.02678	0.03413	0.03315	0.05405	0.03295	0.03295	0.0233	0.04525	0.01418	0.04396	0.03032	0.03704	0.03415	0.04189	0.03115	0.03214	0.03861	0.03826	0.01616	0.00752	0.00556	0.01597	0.02869	0.04377	0.03216	0.03384	0.02758	0.02482	0.02722	0.03696	0.03279	0.01758
Gimap3	0.07407	0.06376	0.07518	0.01681	0.10147	0.09296	0.1179	0.08463	0.09336	0.02039	0.10959	0.05174	0.09533	0.04646	0.08504	0.07884	0.05099	0.07578	0.09138	0.09198	0.06618	0.05841	0.08314	0.06671	0.13146	0.07176	0.09848	0.09654	0.04559	0.05573	0.13572	0.12206	0.1066	0.08933	0.11477	0.0609	0.02723	0.01921	0.05639	0.08144	0.08386	0.09348	0.06822	0.0736	0.0552	0.09753	0.1002	0.1001	0.04499
Gimap4	0.08505	0.06865	0.07449	0.0226	0.13735	0.11879	0.14117	0.12151	0.12368	0.03967	0.13162	0.06883	0.13241	0.04252	0.11738	0.10705	0.06674	0.11281	0.12775	0.10881	0.06522	0.05298	0.09728	0.07856	0.1544	0.06535	0.14367	0.12316	0.06785	0.05852	0.15027	0.14596	0.14291	0.11697	0.15644	0.05774	0.03556	0.02543	0.07609	0.11905	0.11647	0.12851	0.0685	0.0957	0.05775	0.13913	0.1124	0.14813	0.05634
Gimap7	0.06728	0.07292	0.05394	0.02003	0.12055	0.07727	0.12885	0.07194	0.07506	0.03542	0.0977	0.04873	0.08428	0.03198	0.10011	0.06354	0.04939	0.0685	0.08085	0.05695	0.05522	0.0502	0.06605	0.05878	0.10487	0.04407	0.10305	0.07411	0.03886	0.06258	0.10625	0.10988	0.1	0.06763	0.09628	0.08371	0.02264	0.01588	0.04728	0.06902	0.09722	0.08729	0.03673	0.0482	0.04407	0.07079	0.08951	0.08701	0.04739
Glb1	0.12414	0.12091	0.16909	0.02512	0.27689	0.44834	0.25659	0.4416	0.51172	0.05826	0.28141	0.31552	0.32679	0.04177	0.21213	0.56306	0.38362	0.44199	0.44462	0.20856	0.04776	0.11349	0.31461	0.41337	0.29824	0.09167	0.16069	0.54702	0.06544	0.04691	0.16553	0.41476	0.34805	0.39333	0.36268	0.05982	0.23508	0.17332	0.40871	0.46905	0.16746	0.54461	0.0799	0.40218	0.08592	0.44086	0.16906	0.49347	0.05961
Glycam1	0.02282	0.03012	0.01303	0.01896	0.01999	0.01725	0.02611	0.01718	0.02107	0.02228	0.03169	0.00951	0.02825	0.04308	0.01955	0.01309	0.00836	0.01495	0.02077	0.01824	0.01739	0.00787	0.01155	0.02084	0.02068	0.0129	0.01845	0.0158	0.02584	0.02572	0.02603	0.01918	0.02326	0.01957	0.0212	0.01515	0.00442	0.003	0.00963	0.01594	0.02101	0.01618	0.0122	0.01274	0.02151	0.02076	0.016	0.01631	0.02247
Gm34680	0.0403	0.05284	0.02959	0.02632	0.0331	0.02493	0.04949	0.02738	0.02878	0.00442	0.04037	0.01396	0.03788	0.02392	0.03092	0.02231	0.02129	0.02241	0.03279	0.06111	0.02283	0.01331	0.03605	0.02632	0.03651	0.04301	0.03908	0.02864	0.02083	0.01485	0.02564	0.03588	0.03325	0.03643	0.03509	0.03272	0.00748	0.00537	0.01577	0.02267	0.04785	0.02865	0.02051	0.02819	0.02151	0.03701	0.04339	0.03283	0.02227
Gpnmb	0.0567	0.07278	0.09687	0.02172	0.10264	0.07194	0.09019	0.07295	0.09296	0.03368	0.08592	0.03672	0.08798	0.03478	0.07255	0.08309	0.08707	0.06708	0.10552	0.06482	0.05118	0.06732	0.09717	0.0887	0.09002	0.06638	0.06912	0.10639	0.04376	0.01763	0.09128	0.11427	0.1053	0.09415	0.09387	0.06691	0.02782	0.02021	0.05455	0.07492	0.1071	0.09345	0.04825	0.10183	0.05957	0.09197	0.08707	0.11113	0.02814
Gpr182	0.10923	0.0861	0.06634	0.01698	0.20182	0.51643	0.28733	0.57296	0.45626	0.05878	0.24188	0.35428	0.40066	0.04791	0.20607	0.44681	0.13009	0.53795	0.36763	0.17318	0.04165	0.04712	0.1077	0.2243	0.33329	0.06538	0.15109	0.4645	0.09112	0.05824	0.15427	0.35602	0.24017	0.46304	0.37757	0.04197	0.19822	0.14405	0.37144	0.57973	0.13143	0.49308	0.07996	0.23117	0.06937	0.39471	0.13704	0.39355	0.048
Gramd3	0.11542	0.11128	0.11517	0.02419	0.23531	0.41286	0.24948	0.44447	0.40912	0.06595	0.25157	0.28526	0.33468	0.0497	0.21069	0.39746	0.19155	0.40876	0.35211	0.18165	0.04098	0.0762	0.18126	0.24768	0.31175	0.08279	0.17855	0.4203	0.08087	0.05761	0.16264	0.3632	0.26621	0.36208	0.33045	0.06747	0.16398	0.11831	0.31313	0.45463	0.14632	0.43174	0.08353	0.25603	0.08239	0.38753	0.15607	0.38887	0.05425
Grn	0.11667	0.11051	0.11215	0.01982	0.28501	1.02032	0.33689	0.86722	0.73107	0.05668	0.30133	0.82796	0.44449	0.05158	0.25052	1.11748	0.35178	1.03977	0.61587	0.18936	0.05008	0.07001	0.19942	0.38859	0.3909	0.08072	0.18495	0.92388	0.07773	0.04419	0.18147	0.58628	0.3367	0.6064	0.46252	0.05539	1.21223	1.07493	1.31815	0.99085	0.17107	0.84584	0.0842	0.38335	0.08394	0.54471	0.15595	0.66233	0.04805
Gzma	0.05197	0.06487	0.04641	0.01597	0.07081	0.06696	0.08952	0.06969	0.07763	0.01292	0.07004	0.03862	0.07343	0.02162	0.08596	0.05773	0.04122	0.06082	0.08212	0.06419	0.05526	0.06067	0.06123	0.06299	0.08174	0.06818	0.07605	0.06563	0.04489	0.04959	0.07638	0.08541	0.07889	0.07918	0.08222	0.03946	0.01901	0.01381	0.04167	0.06399	0.08778	0.07697	0.03969	0.05738	0.06818	0.07407	0.07752	0.07434	0.04669
Gzmb	0.1027	0.11711	0.12739	0.02397	0.21838	0.23125	0.20438	0.20959	0.25301	0.04095	0.1892	0.14154	0.20034	0.04295	0.16352	0.23253	0.19796	0.20148	0.25253	0.14749	0.06174	0.07559	0.19907	0.19205	0.22135	0.07744	0.15491	0.2575	0.04271	0.03796	0.17363	0.28455	0.22634	0.21261	0.22898	0.07576	0.08935	0.06419	0.17633	0.21483	0.14183	0.28424	0.06834	0.2072	0.07533	0.24837	0.16426	0.2783	0.06076
Gzmc	0.0396	0.05961	0.04228	0.01923	0.07059	0.05298	0.07523	0.05299	0.07029	0.03593	0.06359	0.02976	0.06957	0.03785	0.06833	0.04698	0.04739	0.04757	0.07083	0.07716	0.02446	0.05386	0.06597	0.04901	0.06509	0.02584	0.09045	0.06466	0.04885	0.03871	0.06422	0.06352	0.07088	0.05655	0.08249	0.04255	0.01559	0.01101	0.03293	0.05591	0.07454	0.05554	0.05743	0.07069	0.04651	0.06978	0.07264	0.06736	0.03008
Gzmk	0.02594	0.02725	0.02018	0.02135	0.03349	0.02118	0.04217	0.02034	0.02321	0.02797	0.01987	0.01077	0.02993	0.02025	0.03286	0.01741	0.0165	0.01969	0.02368	0.03027	0.00482	0.03114	0.02938	0.01748	0.03194	0.01869	0.0364	0.02276	0.00438	0.02625	0.03742	0.03296	0.03874	0.02257	0.02554	0.06009	0.00663	0.00489	0.01352	0.01729	0.01761	0.02238	0.03203	0.01476	0.02991	0.02813	0.01481	0.02888	0.03286
Gzmm	0.02036	0.04005	0.03777	0.01351	0.03021	0.02139	0.03164	0.02479	0.03004	0.02703	0.04287	0.01208	0.02644	0.01463	0.03392	0.02416	0.02581	0.02012	0.02638	0.01679	0.00465	0.04384	0.03922	0.02935	0.03863	0.02545	0.03935	0.02782	0.02119	0.01515	0.04059	0.03075	0.03541	0.0309	0.04011	0.01247	0.00699	0.00492	0.01402	0.02088	0.02893	0.03046	0.03813	0.02882	0.02545	0.03581	0.02917	0.03015	0.03628
H2-Aa	0.12742	0.1325	0.13277	0.02018	0.3497	0.89438	0.4173	0.70487	0.65195	0.05953	0.30976	0.58674	0.42809	0.05373	0.25103	0.89437	0.34659	0.82684	0.61136	0.19567	0.07302	0.06938	0.23145	0.40732	0.38275	0.09004	0.23097	0.79092	0.07023	0.05286	0.23076	0.65495	0.35242	0.52677	0.41069	0.07689	0.70496	0.55734	0.9932	0.77809	0.19313	0.78064	0.09002	0.35172	0.08866	0.48031	0.19275	0.61743	0.0525
H2-Ab1	0.12292	0.13208	0.1335	0.02032	0.34284	1.00051	0.40347	0.72947	0.68322	0.05582	0.3123	0.67634	0.41176	0.05315	0.24711	1.04015	0.38951	0.90834	0.63911	0.18256	0.06893	0.07177	0.23173	0.42214	0.37365	0.08511	0.21707	0.87223	0.0619	0.05043	0.22442	0.68066	0.34681	0.54186	0.4068	0.07193	1.12891	0.97646	1.29024	0.83406	0.19097	0.8309	0.08453	0.35951	0.08219	0.47442	0.16983	0.65634	0.05304
H2-DMb1	0.10763	0.10219	0.13019	0.02448	0.25281	0.38387	0.26086	0.34535	0.37191	0.05869	0.24969	0.22686	0.2912	0.04749	0.17171	0.39162	0.25759	0.35266	0.35768	0.16227	0.05577	0.0895	0.22962	0.30466	0.28163	0.07143	0.17612	0.39915	0.05914	0.04336	0.17902	0.38151	0.2576	0.32629	0.29724	0.05675	0.16956	0.12339	0.31128	0.37279	0.14086	0.41609	0.07144	0.2797	0.06955	0.33308	0.1651	0.39265	0.04452
H2-DMb2	0.06507	0.06151	0.06166	0.02162	0.08018	0.05473	0.0759	0.05194	0.0594	0.03698	0.07053	0.03353	0.06119	0.04484	0.05735	0.04505	0.03389	0.04626	0.0633	0.0571	0.03483	0.03052	0.05872	0.04767	0.08955	0.04697	0.08683	0.05449	0.03283	0.03969	0.06404	0.07664	0.07156	0.05918	0.06144	0.04595	0.01709	0.01209	0.03582	0.05649	0.07562	0.0613	0.05502	0.04318	0.05439	0.07385	0.0525	0.05909	0.02857
H2-Eb1	0.0625	0.06089	0.05963	0.01003	0.07168	0.0667	0.08301	0.06825	0.07383	0.03485	0.07396	0.03505	0.07639	0.0309	0.08387	0.05253	0.03257	0.05855	0.07439	0.0786	0.03552	0.0514	0.04801	0.05137	0.08445	0.05399	0.06798	0.06016	0.03359	0.0659	0.05772	0.07874	0.06933	0.06784	0.06995	0.03065	0.01878	0.01331	0.03909	0.0628	0.05975	0.07364	0.04778	0.05207	0.05634	0.07706	0.06656	0.07692	0.03499
H2-M3	0.09864	0.0931	0.08937	0.02119	0.15261	0.15355	0.16125	0.14991	0.15647	0.03325	0.15109	0.08211	0.14233	0.03137	0.12229	0.13412	0.10422	0.11691	0.15031	0.11679	0.04774	0.06538	0.13059	0.13191	0.13253	0.0503	0.11708	0.15726	0.05151	0.04485	0.11434	0.18072	0.19115	0.14658	0.16391	0.03498	0.04866	0.03403	0.09759	0.13922	0.11034	0.16583	0.06011	0.12535	0.07545	0.1541	0.11827	0.17315	0.04484
H2-Oa	0.0677	0.0682	0.07177	0.02941	0.10206	0.05381	0.09118	0.04415	0.0545	0.04046	0.07903	0.03394	0.0577	0.02432	0.07096	0.0467	0.04111	0.04451	0.07221	0.07273	0.059	0.04518	0.06705	0.04217	0.08734	0.05514	0.09174	0.05869	0.03889	0.0528	0.08859	0.09398	0.06831	0.04884	0.06094	0.05213	0.01677	0.01195	0.03645	0.04958	0.07938	0.06922	0.05576	0.03644	0.02757	0.06145	0.05298	0.07825	0.03193
H2-Ob	0.05949	0.0533	0.04184	0.01649	0.06897	0.05321	0.07249	0.04934	0.05396	0.05371	0.07624	0.03134	0.05057	0.03005	0.07855	0.04101	0.03215	0.04549	0.05099	0.06186	0.05816	0.04348	0.03949	0.04229	0.06975	0.02165	0.05302	0.04976	0.04841	0.04786	0.07227	0.0591	0.07202	0.04428	0.06155	0.04179	0.01446	0.01015	0.03186	0.04825	0.05873	0.05758	0.04439	0.04131	0.05954	0.06133	0.04526	0.06919	0.04127
H2-Q2	0.09666	0.05631	0.07806	0.02778	0.08127	0.06069	0.09802	0.06554	0.08564	0.05779	0.08277	0.04019	0.08871	0.01837	0.07923	0.06507	0.06633	0.05511	0.08173	0.0941	0.04348	0.05079	0.09483	0.06679	0.08182	0.05543	0.08416	0.0703	0.05097	0.03476	0.0766	0.08258	0.09618	0.08384	0.08372	0.03842	0.0199	0.01414	0.04021	0.06206	0.07055	0.07969	0.04521	0.0771	0.07317	0.09229	0.09146	0.09006	0.04035
H2-Q4	0.10697	0.09749	0.11421	0.02173	0.23064	0.3283	0.2489	0.3536	0.34345	0.05764	0.22487	0.21502	0.29027	0.04116	0.19624	0.3207	0.18858	0.32561	0.32132	0.16267	0.04095	0.07469	0.18734	0.24356	0.2762	0.07797	0.15325	0.35107	0.06432	0.0377	0.18461	0.32427	0.23029	0.31462	0.30642	0.05558	0.12952	0.09387	0.25087	0.35812	0.13469	0.3569	0.06117	0.24943	0.0884	0.30356	0.15416	0.33864	0.05513
H2-Q7	0.11157	0.10495	0.10386	0.02028	0.27124	0.67679	0.30624	0.60328	0.52902	0.05926	0.27141	0.50316	0.35601	0.04475	0.22311	0.65342	0.24231	0.65763	0.47859	0.17924	0.05389	0.06501	0.1626	0.29109	0.33304	0.07749	0.19887	0.61858	0.06726	0.04812	0.18728	0.50114	0.31209	0.47155	0.37188	0.05624	0.38993	0.29577	0.63536	0.66632	0.15328	0.59666	0.07718	0.27227	0.08766	0.42915	0.15254	0.49552	0.05339
H2-T22	0.08591	0.0844	0.09394	0.01691	0.13123	0.16152	0.1673	0.18986	0.18813	0.06382	0.14882	0.09864	0.19018	0.04958	0.14657	0.14338	0.08223	0.15126	0.15721	0.12665	0.04379	0.0641	0.10476	0.12522	0.1846	0.06814	0.11693	0.16185	0.06771	0.03423	0.12324	0.17053	0.17161	0.17297	0.1963	0.06234	0.04922	0.03496	0.10186	0.18624	0.10093	0.18851	0.05412	0.12355	0.06934	0.19261	0.1181	0.18142	0.04859
Havcr2	0.06578	0.0641	0.06035	0.02899	0.07087	0.04601	0.08482	0.0479	0.04616	0.02536	0.05541	0.02597	0.04601	0.0268	0.07241	0.04102	0.04409	0.03803	0.05323	0.06831	0.03241	0.04615	0.0579	0.04754	0.06981	0.04613	0.07965	0.0531	0.05159	0.02744	0.07081	0.07006	0.06562	0.05765	0.05627	0.0509	0.01442	0.0101	0.02931	0.04267	0.08007	0.05555	0.0445	0.05099	0.05699	0.06996	0.068	0.05871	0.0414
Hdc	0.0973	0.08777	0.09457	0.02631	0.19833	0.24633	0.20138	0.26658	0.26198	0.05615	0.20494	0.14697	0.21514	0.03648	0.1556	0.23635	0.15845	0.2397	0.23362	0.13834	0.04667	0.05735	0.15621	0.20183	0.20897	0.07355	0.14626	0.26186	0.05973	0.03736	0.15035	0.25004	0.20462	0.25196	0.20885	0.04654	0.09357	0.06738	0.17586	0.25282	0.12536	0.27155	0.06759	0.19231	0.06486	0.25068	0.12761	0.26455	0.04719
Hif1a	0.1006	0.09873	0.13354	0.02941	0.17413	0.16117	0.17221	0.17716	0.22518	0.04738	0.19045	0.0969	0.17975	0.04103	0.15364	0.1867	0.19108	0.14547	0.22279	0.1608	0.04467	0.11064	0.21196	0.22158	0.17589	0.08995	0.11886	0.21409	0.0497	0.04649	0.14329	0.21532	0.22064	0.1949	0.19985	0.05047	0.06229	0.04396	0.11865	0.16787	0.1234	0.21904	0.06141	0.2213	0.07943	0.22333	0.1488	0.24907	0.05755
Hmgb2	0.09333	0.09159	0.0593	0.0297	0.10741	0.10574	0.14815	0.10335	0.10993	0.04145	0.13361	0.06012	0.11611	0.0427	0.11743	0.08761	0.06435	0.07947	0.12192	0.09966	0.03671	0.07192	0.09471	0.08661	0.11196	0.05222	0.10834	0.11084	0.04047	0.03423	0.11123	0.13533	0.13155	0.1081	0.10833	0.05021	0.03265	0.02364	0.07091	0.09122	0.10394	0.11447	0.06197	0.087	0.05222	0.11199	0.0908	0.11783	0.04502
Hopx	0.10325	0.09679	0.10278	0.01477	0.19892	0.41873	0.24739	0.46172	0.41567	0.05552	0.2454	0.29469	0.31546	0.05132	0.20396	0.40773	0.19729	0.42314	0.3591	0.17998	0.03939	0.0687	0.17485	0.25634	0.30189	0.05888	0.14086	0.43746	0.06801	0.04841	0.15973	0.3402	0.2604	0.37974	0.34412	0.04576	0.1709	0.12489	0.3222	0.45654	0.14946	0.42088	0.08769	0.26412	0.07924	0.38319	0.13939	0.37816	0.04195
Hsd17b6	0.16839	0.09647	0.08555	0.02089	0.20593	0.67659	0.28255	0.67378	0.44268	0.05207	0.32143	0.86233	0.27991	0.05759	0.23461	0.64182	0.13986	0.73818	0.42826	0.18177	0.04569	0.0579	0.11583	0.10716	0.40418	0.08856	0.17249	0.59539	0.10828	0.04842	0.15569	0.43186	0.3088	0.4955	0.45645	0.04933	0.33578	0.25179	0.57161	0.80176	0.16767	0.65692	0.08252	0.25965	0.09275	0.4774	0.12998	0.47366	0.04472
Icam1	0.11474	0.12556	0.14539	0.02273	0.30463	0.65391	0.30987	0.53352	0.58042	0.05048	0.29117	0.45514	0.35002	0.04935	0.22246	0.75159	0.41788	0.61004	0.52218	0.18389	0.06006	0.09329	0.29181	0.41943	0.32616	0.08703	0.20687	0.69569	0.06509	0.04505	0.19649	0.54778	0.34671	0.45869	0.36556	0.06728	0.45376	0.34471	0.69353	0.60206	0.17818	0.65821	0.06749	0.41018	0.07695	0.45198	0.19663	0.59117	0.05531
Icos	0.0366	0.05605	0.04003	0.01822	0.05261	0.04802	0.06691	0.0439	0.04537	0.04089	0.05564	0.02496	0.0585	0.02532	0.06162	0.03775	0.03133	0.03959	0.04882	0.03786	0.04188	0.03261	0.04128	0.03315	0.06198	0.05483	0.06098	0.0473	0.01626	0.05566	0.05216	0.06079	0.05566	0.04807	0.0495	0.04167	0.01281	0.00899	0.02621	0.04384	0.06949	0.04906	0.04722	0.03965	0.04906	0.04852	0.04714	0.0491	0.02397
Id2	0.12529	0.10184	0.10196	0.02017	0.26369	0.74251	0.32025	0.74264	0.62425	0.06004	0.29008	0.57707	0.43522	0.05365	0.2406	0.73644	0.24018	0.76648	0.50093	0.18629	0.05108	0.06629	0.17359	0.32033	0.39727	0.08341	0.17704	0.69175	0.09064	0.04744	0.17804	0.48277	0.31522	0.54447	0.45047	0.06044	0.42447	0.32085	0.6898	0.80198	0.15729	0.67777	0.08738	0.3281	0.08507	0.48698	0.15221	0.5481	0.05062
Id3	0.10272	0.07947	0.08972	0.02259	0.16631	0.24928	0.19352	0.28176	0.26039	0.06851	0.18114	0.14906	0.24425	0.04252	0.15627	0.22773	0.13967	0.24984	0.23115	0.11247	0.04665	0.05796	0.12676	0.1704	0.22424	0.05814	0.13895	0.25204	0.05906	0.04349	0.12399	0.22852	0.1775	0.26685	0.23165	0.04724	0.08927	0.06412	0.17834	0.28243	0.10036	0.25793	0.07725	0.179	0.07515	0.24481	0.12194	0.24966	0.04867
Ido1	0.2131	0.11311	0.33514	0.04328	0.38312	0.18404	0.12976	0.06619	0.64658	0.04863	0.34306	0.07327	0.25925	0.03007	0.17656	0.95027	1.23056	0.13329	0.72288	0.2863	0.05168	0.21329	0.82164	0.9435	0.25733	0.09004	0.14591	0.80473	0.02546	0.02219	0.1374	0.54053	0.49615	0.45631	0.29449	0.06523	0.36935	0.29622	0.41947	0.20214	0.18299	0.60849	0.02889	0.87184	0.09898	0.63546	0.22926	0.82661	0.06289
Ifi205	0.08984	0.09387	0.10013	0.01843	0.10946	0.09399	0.13322	0.09125	0.09167	0.02559	0.10879	0.05301	0.11293	0.02648	0.11173	0.08347	0.08076	0.07484	0.1083	0.10827	0.03792	0.05494	0.07966	0.08014	0.08954	0.06417	0.08845	0.0982	0.04981	0.03512	0.1099	0.12971	0.13731	0.10213	0.10879	0.05318	0.02866	0.02031	0.0621	0.09052	0.10193	0.10711	0.07137	0.08465	0.06417	0.11471	0.10052	0.11071	0.02764
Ifi213	0.08047	0.06466	0.0857	0.02737	0.11609	0.09223	0.11655	0.09246	0.0937	0.05463	0.10056	0.05332	0.11126	0.05651	0.10621	0.07854	0.06275	0.08213	0.10932	0.0726	0.07913	0.06303	0.08794	0.0739	0.09462	0.06543	0.088	0.09782	0.03229	0.03071	0.08889	0.11088	0.10164	0.09563	0.10053	0.03955	0.02918	0.02028	0.06087	0.08679	0.08529	0.09507	0.06045	0.07864	0.08311	0.10457	0.08436	0.10889	0.03327
Ifi27	0.11736	0.09388	0.1066	0.01819	0.25392	0.80951	0.30826	0.79085	0.70465	0.05741	0.28746	0.58691	0.47382	0.04982	0.23754	0.86237	0.30757	0.84169	0.53877	0.20371	0.04237	0.07189	0.2012	0.41098	0.36851	0.07357	0.18049	0.79165	0.07966	0.04967	0.17664	0.50158	0.34051	0.55749	0.46084	0.0553	0.57099	0.44737	0.83871	0.84654	0.16608	0.72828	0.09062	0.37323	0.08556	0.52107	0.15346	0.59525	0.04381
Ifi27l2b	0.12047	0.10489	0.11285	0.01694	0.23226	0.50406	0.26404	0.53352	0.50768	0.05371	0.25733	0.33422	0.39014	0.04945	0.21774	0.50179	0.25052	0.51711	0.41183	0.17881	0.03917	0.06996	0.17558	0.30483	0.31587	0.07842	0.13806	0.52811	0.07983	0.04219	0.15377	0.38093	0.26559	0.44603	0.38481	0.05204	0.23122	0.16989	0.41553	0.54154	0.15367	0.48969	0.08364	0.28392	0.08146	0.40616	0.14394	0.43871	0.04895
Ifit1	0.10557	0.09867	0.12145	0.01657	0.20975	0.33205	0.2367	0.37553	0.34881	0.05572	0.2348	0.21191	0.31779	0.0573	0.19367	0.32412	0.18727	0.3274	0.31254	0.18422	0.0522	0.07249	0.19082	0.2516	0.27994	0.07071	0.16822	0.35545	0.07216	0.05267	0.16693	0.29904	0.25651	0.3175	0.29889	0.05307	0.12443	0.09032	0.24357	0.36179	0.14947	0.35626	0.07586	0.24825	0.07484	0.33922	0.13909	0.33675	0.05151
Ifit2	0.12072	0.12346	0.13308	0.02519	0.28922	0.40381	0.27222	0.34634	0.3689	0.05469	0.25075	0.25427	0.28248	0.04867	0.21959	0.41322	0.2894	0.35761	0.37066	0.15885	0.05482	0.08814	0.24055	0.29803	0.26841	0.08054	0.18818	0.43393	0.05407	0.05727	0.18786	0.40466	0.27521	0.32967	0.29309	0.06061	0.18541	0.13537	0.33955	0.37725	0.15846	0.42872	0.07366	0.27955	0.08432	0.33889	0.16718	0.41726	0.05577
Ifit3	0.09586	0.0856	0.09436	0.01337	0.13636	0.14084	0.14894	0.16944	0.16767	0.06292	0.13401	0.08415	0.1694	0.05616	0.12252	0.13624	0.09536	0.13879	0.15823	0.1197	0.04459	0.0633	0.11846	0.11992	0.17074	0.0675	0.11717	0.16899	0.04993	0.04288	0.10403	0.15344	0.14932	0.17137	0.18494	0.05356	0.04601	0.03299	0.09479	0.15825	0.115	0.16249	0.0799	0.129	0.0525	0.18535	0.10149	0.1787	0.04829
Ifitm1	0.11968	0.10536	0.23238	0.0257	0.27848	0.19335	0.14608	0.16179	0.41041	0.0354	0.25008	0.09839	0.21298	0.03119	0.16524	0.44498	0.54441	0.16591	0.36814	0.215	0.03025	0.20113	0.52938	0.55545	0.23278	0.0768	0.15798	0.45848	0.0268	0.03006	0.13934	0.35573	0.33759	0.24407	0.26079	0.04392	0.14356	0.1078	0.23693	0.21262	0.14987	0.42697	0.04466	0.56229	0.08704	0.38684	0.18841	0.46643	0.04508
Ifnar1	0.12105	0.11127	0.12837	0.02401	0.28092	0.52329	0.28359	0.52122	0.50427	0.05575	0.26128	0.37036	0.35715	0.04714	0.23583	0.56547	0.3184	0.52475	0.45305	0.18029	0.057	0.083	0.23943	0.34528	0.32443	0.07861	0.17693	0.56575	0.07563	0.04722	0.17618	0.44668	0.30278	0.43326	0.36844	0.05758	0.27127	0.20207	0.46831	0.53433	0.16365	0.54362	0.08179	0.34171	0.08364	0.42505	0.1635	0.49841	0.04535
Ifnar2	0.11126	0.10692	0.09984	0.01694	0.2391	0.57098	0.29349	0.58231	0.51528	0.05825	0.26367	0.41058	0.38387	0.04536	0.21827	0.54993	0.23012	0.56728	0.43303	0.18142	0.04715	0.07686	0.17495	0.28695	0.33764	0.07819	0.1727	0.55565	0.07559	0.05069	0.1551	0.42114	0.27813	0.44778	0.3917	0.05871	0.27024	0.19819	0.48006	0.5993	0.16213	0.54135	0.07888	0.29078	0.08711	0.41268	0.1427	0.46817	0.05518
Ifng	0.06907	0.0695	0.06057	0.01425	0.09716	0.08667	0.11054	0.07598	0.07675	0.03636	0.09155	0.04667	0.06269	0.03556	0.09077	0.07355	0.06041	0.06374	0.08463	0.08529	0.02254	0.07199	0.07495	0.06351	0.08109	0.04562	0.08047	0.07983	0.03929	0.05096	0.10184	0.11633	0.11732	0.08573	0.09435	0.05063	0.02593	0.01918	0.05256	0.07883	0.10107	0.09141	0.05877	0.06512	0.03285	0.08513	0.10624	0.10195	0.04661
Ifngas1	0.06727	0.07194	0.08257	0.03202	0.10811	0.101	0.10037	0.10629	0.11676	0.03687	0.11238	0.05695	0.11104	0.05138	0.11673	0.08678	0.06981	0.08978	0.11445	0.0899	0.04482	0.06969	0.09202	0.08367	0.11053	0.05038	0.0884	0.10356	0.04313	0.04436	0.09623	0.12146	0.11077	0.12711	0.10765	0.04278	0.03157	0.02223	0.06578	0.09655	0.11085	0.10911	0.04762	0.08708	0.07053	0.11258	0.09994	0.11875	0.05545
Ifngr1	0.12678	0.09877	0.15031	0.0217	0.24531	0.24669	0.20755	0.2447	0.29898	0.04068	0.20644	0.14733	0.2294	0.04179	0.17994	0.2764	0.249	0.23378	0.30136	0.16698	0.05384	0.10967	0.25032	0.26135	0.24315	0.07743	0.15489	0.30254	0.05376	0.04329	0.1536	0.30874	0.25356	0.26461	0.2394	0.07466	0.0999	0.07161	0.18696	0.25394	0.13442	0.29618	0.0582	0.2584	0.08117	0.29834	0.15167	0.33167	0.05171
Igfbp7	0.12103	0.12883	0.1843	0.02112	0.35828	0.69358	0.31551	0.62214	0.59341	0.06072	0.27526	0.48315	0.39332	0.05269	0.26847	0.77479	0.40693	0.72927	0.55266	0.18193	0.05898	0.08331	0.25718	0.38761	0.35563	0.08019	0.19747	0.72499	0.06908	0.04536	0.20838	0.54167	0.2986	0.52385	0.40391	0.06315	0.49995	0.38378	0.75248	0.68643	0.20082	0.64933	0.0825	0.39837	0.08839	0.45629	0.17978	0.59018	0.05884
Igha	0.00996	0.07377	0.11779	0.00242	0.3681	0.34945	0.34267	0.29136	0.24912	0.07201	0.27235	0.22067	0.24464	0.05138	0.18064	0.23344	0.0976	0.3793	0.271	0.15535	0.23129	0.00723	0.10855	0.12021	0.17943	0.10541	0.12795	0.35282	0.01951	0.00284	0.14277	0.4401	0.26231	0.38388	0.29669	0.04312	0.13866	0.1051	0.26571	0.31527	0.07639	0.2342	0.05896	0.11449	0.04563	0.2992	0.12018	0.37827	0.03837
Ighd	0.08059	0.05308	0.05335	0.01661	0.10122	0.0652	0.10501	0.05968	0.06269	0.02933	0.08563	0.04293	0.05721	0.03073	0.08251	0.0518	0.0375	0.06388	0.07519	0.08128	0.06793	0.04449	0.05316	0.043	0.10237	0.06308	0.09763	0.05986	0.04627	0.05698	0.10791	0.09218	0.07271	0.05535	0.06839	0.0737	0.01894	0.01325	0.03939	0.0564	0.07595	0.07493	0.06569	0.04109	0.0514	0.07046	0.06477	0.0696	0.03748
Ighg1	0.04621	0.02679	0.0169	0.01689	0.1411	0.08834	0.05324	0.04093	0.04213	0.02162	0.05242	0.02663	0.03754	0.01983	0.03156	0.04935	0.08825	0.07804	0.11304	0.03363	0.1405	0.01125	0.02626	0.02317	0.0432	0.026	0.02457	0.04223	0.01562	0.13006	0.04348	0.05515	0.21909	0.12915	0.04673	0.03604	0.01895	0.01337	0.02529	0.04808	0.29107	0.03568	0.02062	0.04329	0.026	0.03622	0.02389	0.12495	0.02442
Iglc2	0.03574	0.07206	0.05018	0.01752	0.08758	0.07691	0.10097	0.08367	0.08354	0.03121	0.09078	0.04752	0.08968	0.04756	0.10643	0.05955	0.03382	0.07569	0.08491	0.08077	0.04396	0.04888	0.05467	0.04491	0.08555	0.04686	0.07189	0.0756	0.04878	0.04331	0.09233	0.08611	0.07439	0.09218	0.08969	0.04828	0.02244	0.01557	0.0459	0.07888	0.09257	0.0865	0.04555	0.05295	0.05325	0.09766	0.07709	0.09146	0.0506
Ikzf2	0.07047	0.05887	0.07649	0.02564	0.09783	0.07337	0.10754	0.07155	0.07164	0.05882	0.09756	0.0429	0.08419	0.03186	0.08127	0.06476	0.0511	0.0645	0.08587	0.06495	0.04067	0.04404	0.06764	0.06281	0.10557	0.04603	0.06095	0.07006	0.05239	0.02743	0.08054	0.09849	0.08477	0.08724	0.1039	0.04284	0.02268	0.01582	0.04677	0.07527	0.09979	0.0879	0.05493	0.06033	0.05649	0.09143	0.07174	0.09114	0.04014
Ikzf3	0.07047	0.08538	0.06589	0.01722	0.12677	0.10062	0.13483	0.0977	0.09498	0.04085	0.11361	0.06056	0.08317	0.04027	0.08789	0.08095	0.0602	0.08598	0.10494	0.07155	0.05456	0.06036	0.08009	0.06705	0.12217	0.06086	0.12098	0.09325	0.05792	0.03304	0.11765	0.12525	0.12261	0.10351	0.10923	0.07002	0.03032	0.02187	0.06301	0.09252	0.08383	0.10607	0.05124	0.06999	0.06932	0.1112	0.09291	0.11495	0.03352
Il10	0.04106	0.06694	0.04505	0.00375	0.07197	0.05834	0.09567	0.06294	0.05966	0.04112	0.07743	0.03305	0.08126	0.034	0.07264	0.04514	0.0283	0.05132	0.068	0.0657	0.05397	0.03373	0.05211	0.04416	0.07624	0.04828	0.05548	0.05136	0.03385	0.04107	0.06207	0.06331	0.07227	0.06531	0.07687	0.05571	0.01673	0.01154	0.03566	0.0558	0.07849	0.06425	0.04914	0.04396	0.02541	0.06588	0.06516	0.06327	0.02655
Il10ra	0.13036	0.1368	0.14606	0.01721	0.33236	0.47881	0.34862	0.3905	0.37751	0.0541	0.25176	0.30406	0.28363	0.04622	0.22348	0.44378	0.25681	0.41419	0.42328	0.15106	0.08404	0.07438	0.2171	0.27683	0.31158	0.08314	0.22632	0.46096	0.06615	0.04481	0.21716	0.48149	0.27189	0.35824	0.30625	0.08369	0.21938	0.15944	0.40836	0.41282	0.19594	0.46643	0.08045	0.26013	0.08107	0.3398	0.17936	0.44371	0.05593
Il12a	0.04912	0.0489	0.03163	0.00548	0.04866	0.02979	0.04459	0.03709	0.03644	0.01559	0.04568	0.01857	0.04418	0.0334	0.04717	0.03001	0.024	0.02845	0.0378	0.04908	0.02806	0.03927	0.03401	0.02739	0.05172	0.03877	0.05008	0.03655	0.01848	0.04731	0.06071	0.04658	0.06061	0.03858	0.03503	0.03636	0.00976	0.00693	0.01973	0.03384	0.04702	0.03535	0.04334	0.03326	0.042	0.04202	0.05053	0.03643	0.03137
Il12b	0.019	0.03975	0.04331	0.01136	0.0431	0.02933	0.04819	0.029	0.04376	0.02	0.06173	0.01521	0.04279	0.02146	0.03671	0.02786	0.02924	0.02597	0.03655	0.04787	0.00823	0.05547	0.04108	0.03484	0.05301	0.0198	0.02776	0.03633	0.03788	0.00442	0.04386	0.03852	0.04033	0.04093	0.03521	0.01862	0.0094	0.00659	0.01954	0.02881	0.03477	0.03648	0.02212	0.03616	0.0462	0.04284	0.03937	0.04285	0.01207
Il12rb1	0.09865	0.12181	0.16516	0.02797	0.26184	0.23305	0.20651	0.19855	0.29702	0.05038	0.22294	0.1375	0.194	0.04699	0.17175	0.30643	0.30228	0.20378	0.30996	0.14813	0.04783	0.11944	0.32634	0.31904	0.2269	0.07823	0.17683	0.33044	0.05815	0.04162	0.15983	0.33494	0.26307	0.2305	0.23076	0.06614	0.11438	0.08363	0.20873	0.22471	0.14558	0.33454	0.06658	0.33378	0.07238	0.28312	0.18474	0.35856	0.06632
Il12rb2	0.09481	0.09752	0.06198	0.0143	0.11072	0.08717	0.14008	0.08181	0.09289	0.04863	0.1093	0.05297	0.08097	0.03987	0.09499	0.07479	0.05229	0.06855	0.10442	0.07926	0.04522	0.05106	0.08926	0.07364	0.11163	0.06221	0.13318	0.08935	0.067	0.04047	0.12784	0.14198	0.11667	0.08433	0.09176	0.07031	0.02759	0.01948	0.05718	0.0811	0.10633	0.09889	0.04107	0.07153	0.05672	0.08852	0.08516	0.09713	0.04472
Il18	0.05606	0.07171	0.04545	0.01687	0.08968	0.09752	0.10677	0.11403	0.11648	0.05112	0.10796	0.05912	0.1313	0.04237	0.09543	0.08305	0.04149	0.09127	0.09473	0.07846	0.04772	0.02484	0.0539	0.07202	0.11829	0.05351	0.08808	0.09553	0.06759	0.05806	0.07417	0.10247	0.11231	0.11236	0.12563	0.04335	0.02759	0.01948	0.05961	0.11004	0.06493	0.11521	0.06301	0.06629	0.05535	0.11093	0.08568	0.1022	0.02667
Il18r1	0.10259	0.10495	0.1312	0.02057	0.27173	0.6065	0.26038	0.55308	0.5625	0.05056	0.26176	0.44448	0.35464	0.04301	0.19719	0.70803	0.39095	0.61045	0.50059	0.16508	0.0422	0.08075	0.2638	0.39203	0.3145	0.07287	0.16947	0.68006	0.05747	0.04241	0.15872	0.46353	0.29879	0.44912	0.35623	0.05476	0.42645	0.32952	0.64506	0.60673	0.15452	0.58637	0.06656	0.37834	0.07502	0.4326	0.146	0.55059	0.04561
Il18rap	0.05976	0.08273	0.04412	0.01167	0.06897	0.04609	0.08048	0.04944	0.0556	0.03927	0.05556	0.02867	0.05608	0.02866	0.07716	0.04378	0.04133	0.04128	0.05815	0.05891	0.07407	0.04686	0.06434	0.04436	0.06616	0.05208	0.07787	0.05177	0.04058	0.01629	0.07066	0.07643	0.07472	0.05029	0.06915	0.04578	0.01503	0.01065	0.03131	0.05097	0.07968	0.05969	0.04025	0.04259	0.04167	0.06444	0.05942	0.06136	0.02124
Il1b	0.1077	0.0918	0.11706	0.02939	0.19331	0.21394	0.20803	0.18469	0.20622	0.04305	0.19712	0.12145	0.164	0.04201	0.16021	0.18414	0.16592	0.16782	0.22524	0.11586	0.06291	0.07047	0.15074	0.16893	0.18479	0.06542	0.16379	0.22531	0.05221	0.03977	0.16828	0.25581	0.19925	0.1886	0.17619	0.06002	0.07915	0.05605	0.15355	0.19566	0.14664	0.22991	0.06705	0.15368	0.0553	0.20118	0.13768	0.23233	0.03416
Il1r1	0.09421	0.07098	0.08283	0.01777	0.13511	0.1532	0.17024	0.17748	0.19432	0.05587	0.1355	0.07838	0.20011	0.03805	0.13865	0.14765	0.11667	0.14794	0.17234	0.12506	0.05135	0.0625	0.13625	0.16618	0.17828	0.06523	0.0899	0.17681	0.04881	0.04479	0.12439	0.17343	0.16539	0.18913	0.18837	0.04733	0.05077	0.03544	0.10125	0.16744	0.10799	0.17437	0.06881	0.14322	0.06872	0.18165	0.12882	0.17962	0.04851
Il1r2	0.04611	0.06972	0.04124	0.01089	0.06693	0.05155	0.0721	0.06238	0.06331	0.02575	0.06865	0.03299	0.06353	0.01504	0.05988	0.04828	0.0357	0.0492	0.06205	0.06782	0.02628	0.03066	0.05526	0.05287	0.07036	0.0323	0.06039	0.05699	0.02476	0.03687	0.06721	0.06792	0.07796	0.06606	0.06523	0.02989	0.01685	0.0119	0.03562	0.0641	0.06347	0.06168	0.0601	0.05377	0.0472	0.06733	0.06091	0.05698	0.02586
Il1rl1	0.05896	0.06732	0.04746	0.01569	0.09124	0.07281	0.11612	0.06456	0.06932	0.03067	0.09476	0.04501	0.06159	0.03868	0.07219	0.05948	0.04436	0.05397	0.07055	0.08436	0.03782	0.04708	0.05858	0.05257	0.07797	0.05299	0.07937	0.07346	0.03401	0.02543	0.08757	0.10402	0.08913	0.08042	0.0728	0.04842	0.02257	0.01645	0.04742	0.06697	0.06242	0.07882	0.04398	0.04591	0.05496	0.0723	0.08397	0.08789	0.02637
Il2	0.01521	0.0266	0.01586	0.00669	0.03017	0.02596	0.05189	0.02703	0.02637	0.00895	0.0428	0.01415	0.03053	0.01937	0.03244	0.02122	0.01383	0.02335	0.03468	0.02977	0.01848	0.02349	0.03012	0.01839	0.03165	0.03978	0.03242	0.02667	0.02105	0.02005	0.03864	0.03228	0.02929	0.03705	0.02698	0.04545	0.00769	0.0054	0.01681	0.02511	0.04423	0.03116	0.02069	0.02372	0.03978	0.03187	0.02285	0.0315	0.02252
Il21	0.0921	0.07267	0.08142	0.02706	0.09429	0.07645	0.10057	0.07738	0.10619	0.04995	0.11235	0.04607	0.0885	0.04099	0.09524	0.07758	0.08254	0.06416	0.10209	0.09566	0.02746	0.06667	0.11413	0.09742	0.09464	0.06186	0.09371	0.09706	0.04449	0.05038	0.09369	0.10746	0.10826	0.09173	0.10203	0.03206	0.02623	0.0183	0.05092	0.08195	0.08752	0.09963	0.06033	0.0932	0.06748	0.10588	0.07583	0.11481	0.03758
Il2ra	0.07453	0.08633	0.08223	0.02506	0.14148	0.07252	0.12236	0.05527	0.08143	0.03383	0.10054	0.04145	0.07937	0.02632	0.09911	0.07768	0.08001	0.05989	0.10448	0.05972	0.07296	0.0621	0.12846	0.07917	0.12614	0.08365	0.1544	0.09222	0.03491	0.04454	0.13241	0.14147	0.11456	0.08223	0.08829	0.08342	0.02599	0.01852	0.05458	0.06019	0.07797	0.09434	0.03522	0.08315	0.05133	0.1052	0.10534	0.10984	0.02969
Il2rb	0.12362	0.14946	0.12862	0.01965	0.29433	0.27406	0.26861	0.22472	0.24626	0.04686	0.2012	0.18453	0.1881	0.04357	0.17881	0.25588	0.18682	0.24463	0.28309	0.12327	0.0935	0.07522	0.19258	0.17766	0.24832	0.1016	0.22211	0.28484	0.05327	0.04694	0.23327	0.35481	0.22307	0.23682	0.22692	0.10686	0.10647	0.07647	0.21009	0.24706	0.17607	0.29537	0.07558	0.17281	0.08285	0.24052	0.17433	0.30666	0.06254
Il33	0.08175	0.08104	0.10738	0.01938	0.11149	0.08884	0.12068	0.08226	0.11369	0.039	0.12293	0.04631	0.11133	0.0441	0.12012	0.09237	0.11104	0.07219	0.12432	0.1173	0.04516	0.0783	0.13883	0.11605	0.10709	0.05917	0.09878	0.1167	0.02534	0.05248	0.08969	0.11675	0.12644	0.10303	0.10468	0.04847	0.03012	0.02129	0.06201	0.08257	0.10419	0.12327	0.0562	0.12128	0.06255	0.13441	0.11299	0.1377	0.06331
Il3ra	0.06583	0.09855	0.12311	0.0173	0.15935	0.12163	0.14567	0.11524	0.1369	0.04789	0.14138	0.07	0.12599	0.03319	0.12631	0.1223	0.11355	0.10017	0.15666	0.12793	0.04552	0.05736	0.15177	0.1277	0.12154	0.06422	0.12494	0.13839	0.04006	0.03936	0.1301	0.16826	0.13884	0.13272	0.13688	0.06177	0.04223	0.03007	0.08208	0.11549	0.11128	0.15131	0.05666	0.13289	0.06946	0.16057	0.10124	0.15652	0.03105
Il4	0.0152	0.02899	0.00683	0.02381	0.00969	0.00802	0.00974	0.01039	0.01167	0.00633	0.01377	0.00497	0.01396	0	0.00466	0.00815	0.00958	0.00869	0.01192	0.02754	0.00662	0.0086	0.01612	0.01182	0.00952	0.01422	0.01921	0.01099	0.01744	0.02239	0.00837	0.01132	0.01947	0.01166	0.01469	0	0.00242	0.00179	0.00519	0.00833	0.0198	0.00942	0.00891	0.01231	0.01896	0.01562	0.01202	0.01318	0.01917
Il4i1	0.08763	0.08408	0.06944	0.01793	0.13567	0.17007	0.18673	0.15313	0.14671	0.05131	0.14583	0.08817	0.13986	0.04604	0.13702	0.13093	0.07691	0.13814	0.15011	0.10512	0.06187	0.04236	0.09163	0.11403	0.15569	0.05986	0.12914	0.14904	0.05535	0.04	0.14298	0.18149	0.14628	0.16716	0.15791	0.07095	0.05003	0.03528	0.10687	0.13655	0.12962	0.16265	0.08203	0.09333	0.05282	0.1505	0.1088	0.15329	0.03636
Il4ra	0.09218	0.09037	0.10992	0.02294	0.20994	0.20269	0.20415	0.21798	0.22731	0.05089	0.18569	0.12766	0.21247	0.03808	0.1526	0.19316	0.13972	0.20299	0.22654	0.14086	0.05211	0.072	0.13474	0.15956	0.22123	0.07161	0.15987	0.23368	0.05556	0.04106	0.15139	0.22932	0.18606	0.21994	0.20948	0.05534	0.07299	0.05164	0.14638	0.22368	0.13766	0.22145	0.06237	0.16907	0.08781	0.21487	0.11974	0.2381	0.05275
Il6	0.01748	0.03141	0.04701	0.01929	0.04198	0.02389	0.0437	0.02697	0.03198	0.03486	0.03791	0.01583	0.02545	0.02824	0.04196	0.02449	0.02723	0.02124	0.03505	0.02208	0.03146	0.03289	0.03393	0.03123	0.04326	0.0177	0.05236	0.03003	0.03285	0.03406	0.03276	0.03063	0.03916	0.02909	0.03662	0.03226	0.00781	0.00537	0.0168	0.02778	0.03802	0.0371	0.02027	0.03376	0.02832	0.04211	0.05744	0.03187	0.01316
Il7r	0.06998	0.07303	0.04882	0.0202	0.06424	0.03344	0.04278	0.03024	0.03661	0.00735	0.05257	0.02094	0.03491	0.03137	0.05941	0.03518	0.03892	0.02881	0.04975	0.03925	0.03774	0.03175	0.05649	0.0301	0.06607	0.03077	0.06462	0.03919	0.03846	0.0121	0.07432	0.05333	0.05007	0.04044	0.04562	0.05164	0.01094	0.00785	0.02267	0.03458	0.05101	0.03933	0.04431	0.03572	0.06154	0.04918	0.06038	0.04913	0.02957
Irf1	0.13564	0.1191	0.15831	0.02464	0.3201	0.58608	0.28995	0.53276	0.57945	0.05129	0.28493	0.40863	0.37724	0.04162	0.22414	0.72753	0.45505	0.57876	0.53997	0.20869	0.05405	0.10427	0.33836	0.45315	0.3553	0.0861	0.19812	0.67454	0.06619	0.04921	0.18727	0.5216	0.36507	0.46622	0.39657	0.05985	0.38509	0.29058	0.60655	0.60189	0.17883	0.65149	0.07223	0.42801	0.09505	0.48917	0.18939	0.60542	0.05311
Irf4	0.10881	0.1128	0.10929	0.02464	0.25238	0.32884	0.28855	0.29349	0.27701	0.05215	0.20992	0.18815	0.23311	0.05046	0.18845	0.27737	0.16259	0.2838	0.32114	0.14305	0.06476	0.06823	0.14473	0.19216	0.24136	0.07318	0.16693	0.29648	0.04856	0.04412	0.20092	0.36295	0.22654	0.26858	0.25144	0.07027	0.12266	0.08776	0.2381	0.28832	0.14978	0.32638	0.0924	0.17579	0.069	0.24953	0.14495	0.3005	0.05219
Irf5	0.12399	0.11938	0.12562	0.02053	0.30902	0.76345	0.34895	0.62079	0.56428	0.05673	0.29578	0.56463	0.36349	0.04698	0.23188	0.77046	0.32316	0.71859	0.52194	0.1756	0.06087	0.06982	0.21332	0.33202	0.35933	0.08199	0.22196	0.70695	0.06912	0.05122	0.20158	0.57204	0.31276	0.47141	0.39034	0.06725	0.5334	0.41112	0.80453	0.68306	0.17362	0.67392	0.07842	0.31813	0.07516	0.43287	0.169	0.557	0.05018
Irf7	0.0888	0.0906	0.09208	0.01853	0.17877	0.23484	0.19864	0.25882	0.25025	0.05625	0.17378	0.15286	0.21398	0.04236	0.1377	0.21988	0.13486	0.22741	0.23967	0.1301	0.03898	0.05683	0.12787	0.17657	0.20922	0.06503	0.14303	0.2526	0.06393	0.04181	0.13146	0.22639	0.20365	0.21924	0.20778	0.05322	0.0857	0.06197	0.16884	0.25671	0.12159	0.25124	0.06512	0.17499	0.0665	0.2278	0.12011	0.25621	0.05099
Irf8	0.12532	0.13077	0.19591	0.0314	0.34812	0.54049	0.30066	0.42725	0.56041	0.05317	0.30186	0.35005	0.34203	0.04683	0.22278	0.71767	0.50527	0.49406	0.5396	0.21665	0.05845	0.12153	0.40505	0.49638	0.32746	0.08383	0.20246	0.67941	0.05903	0.04858	0.20269	0.54723	0.38064	0.40603	0.36111	0.06987	0.37712	0.28473	0.59192	0.50331	0.1812	0.65562	0.06556	0.49246	0.07865	0.46945	0.21578	0.59929	0.05671
Isg15	0.11729	0.10454	0.15358	0.02416	0.31333	0.70032	0.27815	0.63623	0.65706	0.05397	0.29242	0.51262	0.39703	0.04651	0.21919	0.89496	0.49081	0.72903	0.55391	0.18544	0.04639	0.0988	0.30859	0.46885	0.34286	0.0775	0.19137	0.81788	0.06832	0.04375	0.16147	0.51654	0.33428	0.49896	0.41382	0.05429	0.61647	0.48957	0.83429	0.72656	0.16014	0.71012	0.07206	0.4641	0.0824	0.51021	0.16931	0.64294	0.05311
Itga1	0.04475	0.05689	0.05789	0.00893	0.08383	0.07801	0.0932	0.09895	0.07846	0.05122	0.07326	0.04612	0.10654	0.03817	0.09157	0.0605	0.03565	0.08045	0.08174	0.08149	0.04467	0.04334	0.05581	0.05687	0.10271	0.04752	0.0712	0.08058	0.07311	0.03886	0.07397	0.08638	0.07565	0.09451	0.10216	0.03734	0.02192	0.01538	0.04734	0.09277	0.07219	0.08469	0.05247	0.06028	0.05184	0.08411	0.06437	0.08246	0.04406
Itga6	0.12666	0.10114	0.25063	0.03738	0.24416	0.12482	0.1201	0.10888	0.32957	0.03293	0.23339	0.07324	0.19107	0.02664	0.13772	0.31519	0.44635	0.11227	0.31988	0.22701	0.043	0.1651	0.4474	0.42674	0.1778	0.07254	0.12228	0.32496	0.04437	0.03279	0.1338	0.28487	0.30635	0.23208	0.20651	0.04684	0.08836	0.0639	0.14881	0.14606	0.15537	0.31606	0.04164	0.43085	0.07191	0.33928	0.19251	0.38588	0.05867
Itgae	0.07901	0.06961	0.06829	0.01379	0.10518	0.07292	0.10732	0.06744	0.07955	0.0252	0.0993	0.04499	0.08982	0.03337	0.06833	0.06357	0.05402	0.06676	0.09051	0.08261	0.03492	0.05675	0.07527	0.06833	0.09477	0.06537	0.10013	0.08162	0.05327	0.05333	0.10575	0.1139	0.09061	0.07471	0.07103	0.07253	0.02307	0.01651	0.04671	0.0736	0.08458	0.08626	0.05368	0.06048	0.0858	0.08169	0.07487	0.09653	0.04598
Itgam	0.0842	0.09025	0.10091	0.02846	0.12974	0.08848	0.12421	0.0753	0.09676	0.03328	0.09662	0.04897	0.07801	0.02226	0.10584	0.08711	0.08681	0.07548	0.12835	0.0765	0.05387	0.08142	0.11431	0.09167	0.09579	0.07034	0.10067	0.1097	0.04065	0.04333	0.10858	0.14578	0.11846	0.10329	0.10559	0.05165	0.03464	0.02471	0.06848	0.08307	0.10585	0.104	0.06142	0.10054	0.06269	0.10444	0.1071	0.13162	0.04504
Itgax	0.11599	0.09057	0.13402	0.02388	0.18304	0.13516	0.17943	0.11593	0.15197	0.04835	0.14576	0.07813	0.11891	0.04681	0.14314	0.12955	0.12849	0.11252	0.17211	0.11364	0.07831	0.0523	0.1572	0.12665	0.15189	0.06436	0.1367	0.15661	0.03875	0.04856	0.12387	0.20499	0.17585	0.13567	0.12938	0.07831	0.05029	0.03482	0.10145	0.12408	0.14688	0.17272	0.06569	0.12599	0.06913	0.1581	0.11877	0.16854	0.06246
Jaml	0.06055	0.05709	0.07297	0.00948	0.09643	0.06617	0.10916	0.05511	0.05814	0.04866	0.08337	0.03549	0.07034	0.04016	0.07192	0.05486	0.05208	0.05454	0.07169	0.04968	0.05997	0.02796	0.06621	0.05187	0.08234	0.05186	0.10093	0.0699	0.04203	0.04366	0.09571	0.09054	0.08211	0.07236	0.07122	0.05623	0.02027	0.01417	0.04095	0.06306	0.08443	0.07989	0.05033	0.04902	0.05186	0.07334	0.08019	0.07762	0.03856
Kctd12	0.09242	0.10242	0.11029	0.0161	0.25593	0.45135	0.28567	0.41498	0.38609	0.05152	0.23517	0.27129	0.30396	0.04456	0.18835	0.38713	0.19105	0.40491	0.35486	0.15233	0.06313	0.07458	0.15267	0.2316	0.27582	0.07668	0.17734	0.39892	0.06339	0.05623	0.18058	0.39189	0.23885	0.35539	0.30387	0.06177	0.17715	0.12754	0.34036	0.41575	0.16901	0.42363	0.08113	0.22625	0.07069	0.33854	0.14799	0.37733	0.04162
Kdr	0.09774	0.10087	0.10258	0.02086	0.22918	0.45666	0.2706	0.51029	0.44209	0.0522	0.22094	0.28376	0.37437	0.04724	0.21629	0.40896	0.16776	0.47154	0.36006	0.17031	0.04367	0.06868	0.13128	0.24916	0.30517	0.07069	0.16427	0.43045	0.08629	0.05305	0.14884	0.35069	0.23589	0.44752	0.36532	0.05407	0.17839	0.12821	0.33876	0.50039	0.14056	0.44168	0.085	0.23394	0.08726	0.36208	0.14036	0.39266	0.05185
Kit	0.08938	0.09626	0.11259	0.01844	0.19515	0.20709	0.20594	0.22457	0.23644	0.05885	0.1988	0.11294	0.22886	0.05517	0.16478	0.18812	0.12177	0.19937	0.21653	0.15509	0.05831	0.05174	0.14704	0.17217	0.2019	0.06479	0.12679	0.20863	0.06884	0.05275	0.15093	0.22666	0.17584	0.2246	0.22291	0.05699	0.07157	0.05109	0.14414	0.20373	0.11706	0.23236	0.07088	0.15686	0.06739	0.2055	0.11743	0.23604	0.05077
Klf2	0.11455	0.10163	0.12423	0.02079	0.2542	0.36645	0.2578	0.3608	0.35026	0.05763	0.21427	0.20958	0.28695	0.05042	0.19934	0.34755	0.22068	0.35533	0.33226	0.14927	0.05557	0.07912	0.18632	0.25506	0.26801	0.06764	0.16032	0.35963	0.05949	0.05464	0.19308	0.3382	0.24459	0.33979	0.27671	0.05272	0.14747	0.10649	0.27745	0.3629	0.1503	0.36615	0.07636	0.23296	0.06284	0.3057	0.14781	0.36785	0.04068
Klf3	0.11339	0.10234	0.15719	0.02292	0.21731	0.24171	0.1914	0.26366	0.32618	0.04815	0.25154	0.15392	0.26512	0.04154	0.17083	0.29088	0.24819	0.23271	0.30087	0.19503	0.04837	0.106	0.27983	0.28875	0.23113	0.08258	0.1401	0.31886	0.07509	0.03782	0.14594	0.27316	0.25172	0.27219	0.2718	0.04632	0.09917	0.07208	0.18871	0.27931	0.13754	0.32223	0.05665	0.29597	0.08382	0.3284	0.15258	0.3348	0.05141
Klf4	0.13217	0.09103	0.26188	0.03691	0.26959	0.10244	0.10434	0.0706	0.36599	0.04885	0.23204	0.0509	0.18126	0.01984	0.14251	0.36563	0.56799	0.08975	0.34946	0.2105	0.03439	0.19348	0.53848	0.53152	0.16196	0.07797	0.12503	0.37292	0.02786	0.02846	0.11471	0.30966	0.32581	0.24528	0.18846	0.05446	0.0977	0.07275	0.14649	0.12275	0.13526	0.33729	0.02598	0.49452	0.06925	0.35218	0.19274	0.42983	0.06069
Klk1	0.05634	0.06871	0.04478	0.01105	0.04776	0.03611	0.05664	0.03748	0.03646	0.04314	0.06138	0.01857	0.05066	0.03782	0.06347	0.02929	0.02254	0.03167	0.04193	0.03163	0.03629	0.03642	0.04185	0.03377	0.04604	0.05519	0.04696	0.03628	0.02974	0.03896	0.0487	0.04969	0.04797	0.0353	0.03826	0.04388	0.00976	0.00701	0.02168	0.03116	0.07072	0.04202	0.04044	0.03384	0.04221	0.04653	0.06628	0.04185	0.04339
Klra1	0.04573	0.04786	0.02284	0.00587	0.03348	0.03114	0.05289	0.03129	0.03058	0.01227	0.02936	0.01541	0.04055	0.03956	0.03836	0.02497	0.0204	0.02669	0.03526	0.04476	0.03368	0.02194	0.03147	0.02411	0.03682	0.02689	0.04283	0.03047	0.02321	0.04082	0.04783	0.04121	0.0366	0.03662	0.03537	0.02281	0.00907	0.00637	0.01934	0.02765	0.061	0.03022	0.03859	0.01562	0.02353	0.03465	0.03781	0.03075	0.03704
Klra4	0.02561	0.02688	0.03397	0.00687	0.04038	0.02472	0.0272	0.02444	0.0256	0.01822	0.03719	0.01265	0.02483	0.02469	0.03688	0.02215	0.01872	0.02106	0.03011	0.03936	0.02824	0.03401	0.02419	0.02839	0.02781	0.01468	0.02234	0.02585	0.01285	0.01535	0.05005	0.03339	0.03753	0.03207	0.03199	0.03361	0.00708	0.00492	0.01465	0.02604	0.02907	0.02588	0.01748	0.02943	0.0367	0.03195	0.03141	0.02698	0.02294
Klra6	0.01176	0.01866	0.02	0.02105	0.01915	0.01239	0.01683	0.01303	0.01618	0.00592	0.01605	0.00705	0.01901	0.00658	0.02597	0.0109	0.01068	0.0103	0.01565	0.00828	0.01235	0.02464	0.01487	0.0138	0.01568	0.03604	0.00753	0.01355	0.02186	0.0069	0.02863	0.02036	0.02779	0.0139	0.01626	0.016	0.00344	0.00238	0.00757	0.0123	0.02148	0.01552	0.01699	0.01165	0.02252	0.01821	0.01639	0.01545	0.00597
Klra7	0.01662	0.0146	0.02548	0.00862	0.01561	0.01566	0.03165	0.01635	0.02057	0.01579	0.02527	0.00912	0.02206	0.0289	0.02073	0.01601	0.01211	0.01398	0.02161	0.02778	0.02732	0.0189	0.0187	0.01871	0.03069	0.02058	0.02896	0.01461	0.0049	0.01807	0.02353	0.02226	0.02718	0.01716	0.02354	0.01439	0.005	0.00353	0.01107	0.01589	0.037	0.02078	0.0078	0.02014	0.02058	0.0246	0.02679	0.0204	0.03183
Klrb1a	0.03474	0.01821	0.01949	0.01266	0.02193	0.03023	0.04246	0.03855	0.03599	0.05603	0.04926	0.01846	0.04588	0.02326	0.03624	0.02265	0.0164	0.0263	0.03455	0.04945	0.01333	0.0261	0.0219	0.02822	0.04316	0.02456	0.02691	0.02831	0.02033	0.03365	0.03986	0.03214	0.04306	0.03296	0.03816	0.02395	0.0085	0.00587	0.01731	0.03319	0.03784	0.03353	0.0201	0.02304	0.01754	0.03234	0.03878	0.03365	0.04338
Klrb1b	0.05842	0.05679	0.06503	0.01484	0.09475	0.06754	0.10056	0.05823	0.06259	0.0292	0.0827	0.04155	0.0686	0.03553	0.08031	0.05961	0.04646	0.04941	0.06894	0.04966	0.04455	0.03913	0.0583	0.04957	0.08678	0.04957	0.08533	0.06547	0.04	0.05426	0.09986	0.0963	0.06794	0.07415	0.07161	0.04191	0.02123	0.01508	0.04167	0.05296	0.07774	0.07371	0.04398	0.05157	0.05172	0.07594	0.09417	0.07359	0.0464
Klrb1c	0.06239	0.06748	0.04875	0.01869	0.12068	0.13646	0.15164	0.12377	0.13604	0.04679	0.1519	0.07546	0.14113	0.03253	0.1446	0.10483	0.06583	0.10893	0.13338	0.10855	0.04424	0.05427	0.08641	0.10406	0.12828	0.0573	0.1161	0.12213	0.05174	0.03446	0.12214	0.14791	0.12456	0.14051	0.12756	0.06167	0.04058	0.02842	0.08236	0.11802	0.09593	0.14432	0.0727	0.07873	0.07128	0.12396	0.10429	0.14261	0.03782
Klrb1f	0.02451	0.04621	0.03282	0.0184	0.03968	0.02765	0.05444	0.03549	0.03551	0.0211	0.03986	0.01845	0.04488	0.01818	0.04014	0.02646	0.01823	0.02673	0.03401	0.0363	0.03913	0.02889	0.02278	0.03111	0.0488	0.02759	0.0417	0.02742	0.03586	0.00939	0.05027	0.0393	0.03388	0.04178	0.05338	0.03523	0.0083	0.00595	0.01843	0.03223	0.05061	0.03136	0.03624	0.02298	0.01034	0.03482	0.03636	0.03993	0.03822
Klrc1	0.05825	0.05843	0.03139	0.01373	0.04607	0.04778	0.07535	0.04904	0.05092	0.03419	0.06213	0.02738	0.05464	0.03267	0.06427	0.03921	0.02515	0.04119	0.05243	0.06101	0.02452	0.0436	0.0385	0.03076	0.06204	0.04631	0.05496	0.04704	0.0261	0.0298	0.06531	0.05227	0.05288	0.05458	0.05418	0.02572	0.01272	0.0089	0.02672	0.05037	0.04584	0.04527	0.02507	0.04402	0.03473	0.05353	0.04905	0.04736	0.02405
Klrc2	0.08042	0.07973	0.07714	0.02337	0.14796	0.11392	0.15834	0.1014	0.11066	0.04596	0.12291	0.06356	0.10723	0.04382	0.10345	0.08988	0.06318	0.0934	0.11755	0.0843	0.06546	0.03323	0.08235	0.07451	0.13018	0.06089	0.12737	0.10622	0.0399	0.05679	0.12672	0.14576	0.12112	0.12351	0.12098	0.05446	0.03522	0.02475	0.07314	0.10327	0.11538	0.12043	0.04128	0.07775	0.06245	0.11833	0.11118	0.12644	0.05119
Klrd1	0.0535	0.04011	0.02388	0.02034	0.04332	0.02878	0.03844	0.02931	0.02721	0.03612	0.0429	0.01472	0.0314	0.03423	0.04526	0.02105	0.01871	0.02336	0.02823	0.04855	0.04196	0.03716	0.03119	0.02438	0.0555	0.04007	0.04966	0.02612	0.03822	0.03544	0.04986	0.03805	0.03644	0.03428	0.03276	0.02083	0.00748	0.00515	0.01588	0.02815	0.03475	0.03508	0.03125	0.02205	0.0255	0.03582	0.04171	0.0265	0.03182
Klrg1	0.0558	0.07451	0.05018	0.02463	0.0687	0.03616	0.06596	0.03791	0.04051	0.02166	0.05773	0.01943	0.05531	0.01923	0.05508	0.03261	0.03189	0.02832	0.04738	0.05584	0.05556	0.03129	0.04859	0.04116	0.04697	0.03939	0.05317	0.04472	0.0378	0.02372	0.05863	0.05167	0.05079	0.04469	0.04857	0.05076	0.01163	0.00818	0.0244	0.0381	0.04882	0.04587	0.04076	0.0444	0.03636	0.04525	0.05047	0.05303	0.03993
Klrk1	0.08648	0.0785	0.06767	0.02257	0.13019	0.1302	0.17289	0.13204	0.1304	0.04	0.13323	0.0709	0.13183	0.03633	0.12858	0.10776	0.06255	0.10985	0.13789	0.10788	0.06687	0.05935	0.07944	0.0927	0.13913	0.05121	0.12938	0.1291	0.05271	0.03195	0.11649	0.15722	0.14896	0.125	0.1364	0.06582	0.03967	0.02799	0.08375	0.12405	0.10671	0.14088	0.07537	0.08737	0.06828	0.12271	0.09802	0.13909	0.04318
Kmt2a	0.13983	0.10791	0.18348	0.02387	0.32855	0.45565	0.24758	0.4102	0.53565	0.05419	0.26809	0.31496	0.32232	0.03986	0.21619	0.65765	0.50687	0.45987	0.48368	0.19893	0.05195	0.12662	0.38755	0.49172	0.31609	0.08762	0.19088	0.6354	0.05539	0.03972	0.17764	0.47962	0.33199	0.40335	0.35635	0.06015	0.30388	0.22915	0.48332	0.48186	0.16709	0.5855	0.06721	0.48567	0.08705	0.46342	0.1804	0.57644	0.05652
Lag3	0.08567	0.07897	0.10801	0.03241	0.13861	0.0729	0.12062	0.06687	0.09392	0.03953	0.10724	0.04747	0.09435	0.03272	0.10086	0.08576	0.09941	0.06684	0.11247	0.08415	0.07816	0.06546	0.12906	0.09329	0.11133	0.06977	0.10017	0.10324	0.03462	0.03527	0.09564	0.1153	0.12809	0.09012	0.09565	0.04004	0.02858	0.02036	0.05861	0.08555	0.08972	0.1104	0.03843	0.10275	0.06261	0.11484	0.07068	0.11646	0.0337
Lamp1	0.12676	0.11485	0.13867	0.02118	0.29162	0.92626	0.3196	0.83764	0.76059	0.06196	0.31995	0.74746	0.4735	0.05609	0.25549	1.07554	0.42247	0.95863	0.61618	0.22068	0.04628	0.09299	0.27543	0.45244	0.40503	0.08219	0.18592	0.91913	0.08643	0.05069	0.18318	0.57289	0.36633	0.61392	0.49516	0.06396	0.882	0.72955	1.1054	0.95637	0.18575	0.85111	0.08754	0.45842	0.09199	0.5918	0.17191	0.71434	0.05082
Laptm5	0.12434	0.12909	0.13288	0.01918	0.35024	0.91897	0.37455	0.67514	0.61212	0.05505	0.3033	0.6556	0.38288	0.05138	0.24553	0.93492	0.36322	0.8515	0.5993	0.17441	0.06943	0.06835	0.22571	0.36432	0.37437	0.08457	0.22335	0.80784	0.06479	0.05229	0.22806	0.64115	0.32793	0.5189	0.39512	0.06899	0.85089	0.69655	1.09514	0.77327	0.18875	0.76375	0.08367	0.33613	0.07991	0.4562	0.17675	0.63033	0.05392
Lck	0.08805	0.07773	0.10322	0.02302	0.1343	0.08153	0.11348	0.06678	0.08278	0.04086	0.10759	0.04764	0.07499	0.04241	0.11152	0.07359	0.0648	0.06875	0.10275	0.06675	0.05677	0.07044	0.1099	0.07146	0.10778	0.05405	0.12931	0.0895	0.04175	0.03855	0.12102	0.11055	0.11693	0.08354	0.09696	0.06825	0.02604	0.01825	0.05342	0.07047	0.08798	0.091	0.04516	0.07106	0.07336	0.10118	0.1065	0.11965	0.03883
Lcn2	0.11897	0.10695	0.10339	0.02104	0.27525	0.8894	0.32496	0.81009	0.71412	0.0547	0.28424	0.69683	0.47394	0.0522	0.25989	0.9177	0.32627	0.92362	0.56821	0.16199	0.04659	0.06473	0.17873	0.34733	0.38589	0.07982	0.1718	0.87396	0.0788	0.04785	0.1739	0.54066	0.31523	0.53873	0.47044	0.04912	0.75279	0.60997	1.01349	0.93352	0.164	0.7504	0.08302	0.33132	0.08006	0.52622	0.16199	0.61193	0.04481
Lef1	0.13567	0.12427	0.1177	0.02029	0.27105	0.35941	0.31478	0.30433	0.30682	0.05762	0.25825	0.20334	0.24929	0.04851	0.20915	0.31954	0.18999	0.30584	0.33901	0.18312	0.08095	0.07776	0.19541	0.23758	0.27986	0.08199	0.18444	0.33532	0.06269	0.05071	0.20337	0.38478	0.26896	0.29066	0.25872	0.0834	0.13366	0.09562	0.26422	0.31446	0.17274	0.37046	0.08776	0.2142	0.07711	0.28852	0.15927	0.34873	0.05615
Lgals3	0.13335	0.12369	0.17914	0.0252	0.31743	0.39206	0.25591	0.30841	0.40992	0.0485	0.2599	0.22844	0.28442	0.04531	0.19818	0.48994	0.42693	0.32341	0.43989	0.18047	0.06763	0.08304	0.30662	0.38032	0.24504	0.07823	0.16999	0.48868	0.04887	0.05083	0.18435	0.44687	0.32499	0.35268	0.27555	0.06912	0.22102	0.16303	0.38749	0.34092	0.18574	0.43545	0.06347	0.35459	0.07795	0.37293	0.16966	0.46332	0.05589
Lgr5	0.08472	0.08553	0.07229	0.03158	0.11364	0.08909	0.13284	0.09803	0.13154	0.04554	0.11008	0.04213	0.14179	0.01692	0.10246	0.09151	0.08565	0.08686	0.1254	0.09502	0.03137	0.06897	0.1188	0.1395	0.13169	0.06312	0.10203	0.11742	0.04796	0.05333	0.11853	0.13357	0.11479	0.11723	0.10849	0.04053	0.03075	0.022	0.06215	0.09528	0.09344	0.12	0.06661	0.10875	0.07641	0.11916	0.08426	0.13434	0.02557
Lmnb1	0.11098	0.10803	0.23282	0.03244	0.25153	0.16431	0.14867	0.14005	0.29091	0.05253	0.23521	0.0888	0.20426	0.0405	0.13791	0.30833	0.3842	0.14204	0.29347	0.18454	0.04815	0.18779	0.4413	0.37783	0.20905	0.06853	0.15593	0.33461	0.03188	0.04136	0.14867	0.29907	0.31754	0.21519	0.24737	0.05968	0.09448	0.06802	0.1673	0.16611	0.14564	0.31474	0.0604	0.43641	0.08503	0.31124	0.19933	0.36991	0.04601
Lmo4	0.10233	0.08502	0.11912	0.02495	0.17989	0.13721	0.13747	0.14349	0.17812	0.04428	0.13816	0.08154	0.14912	0.04154	0.14989	0.15811	0.14451	0.13671	0.17228	0.12092	0.05432	0.08462	0.19403	0.16238	0.17067	0.07316	0.14274	0.18109	0.03296	0.04929	0.11943	0.18598	0.17291	0.15333	0.17003	0.06674	0.05071	0.0367	0.0998	0.15467	0.12102	0.18478	0.07206	0.17583	0.0664	0.1833	0.12163	0.19804	0.05036
Loxl2	0.10052	0.09222	0.23157	0.03049	0.30246	0.20476	0.16945	0.19223	0.27987	0.04774	0.19808	0.10097	0.1946	0.0287	0.18816	0.27471	0.31188	0.18383	0.28232	0.15021	0.0499	0.10773	0.27083	0.30318	0.20749	0.06613	0.15268	0.29378	0.05371	0.0426	0.15455	0.28857	0.23527	0.24517	0.2071	0.05164	0.09803	0.07126	0.17686	0.19989	0.16193	0.28523	0.04763	0.30056	0.08609	0.26885	0.14049	0.32983	0.05941
Lrg1	0.10334	0.0977	0.0826	0.01528	0.24855	1.07431	0.31354	1.02383	0.8101	0.0608	0.28543	0.87459	0.52819	0.05067	0.25387	1.13942	0.25917	1.18852	0.58756	0.18239	0.0387	0.05932	0.14174	0.36566	0.42985	0.07676	0.16509	0.97002	0.09259	0.04568	0.15871	0.54094	0.30804	0.65688	0.52625	0.05065	1.25132	1.11886	1.3533	1.14993	0.15448	0.84866	0.08657	0.3565	0.08233	0.57044	0.14345	0.6693	0.04307
Ltf	0.05465	0.05115	0.04745	0.02937	0.0852	0.06311	0.07981	0.06236	0.07607	0.02895	0.06442	0.03479	0.0727	0.03774	0.06778	0.05887	0.06595	0.0507	0.08201	0.06177	0.02699	0.06953	0.07751	0.06856	0.08319	0.03636	0.09266	0.07187	0.06301	0.02049	0.07216	0.08809	0.09229	0.06793	0.0686	0.03926	0.0207	0.0146	0.03984	0.06005	0.0647	0.07992	0.08108	0.06728	0.04492	0.07232	0.07435	0.08062	0.06295
Ly6c1	0.06632	0.06853	0.05564	0.03049	0.05627	0.07232	0.10141	0.07072	0.0734	0.03483	0.08054	0.04308	0.08486	0.05455	0.07549	0.05864	0.04065	0.05906	0.08458	0.07542	0.0557	0.03148	0.05534	0.05023	0.08659	0.05275	0.06671	0.06563	0.05769	0.03704	0.07756	0.07909	0.08815	0.07959	0.08277	0.04281	0.0203	0.01436	0.04465	0.06888	0.08447	0.07293	0.05123	0.0477	0.05275	0.07226	0.05303	0.07472	0.03496
Ly6c2	0.07157	0.06811	0.09625	0.0155	0.0825	0.04335	0.06633	0.03139	0.06024	0.03916	0.07605	0.02182	0.05225	0.02222	0.07706	0.04951	0.06215	0.03293	0.06693	0.07585	0.03077	0.08364	0.09507	0.07642	0.05806	0.06234	0.07919	0.05671	0.02601	0.02597	0.07822	0.07245	0.09012	0.06138	0.05858	0.03994	0.01474	0.01082	0.03079	0.04422	0.04773	0.06546	0.03764	0.06651	0.02857	0.07533	0.0661	0.0796	0.03933
Ly6d	0.11975	0.08539	0.2066	0.03624	0.2613	0.15912	0.13176	0.12663	0.31388	0.04658	0.21334	0.11051	0.20541	0.03801	0.15185	0.29131	0.4239	0.14784	0.30829	0.15288	0.03418	0.11264	0.33592	0.35726	0.16978	0.06946	0.11438	0.32462	0.04383	0.03332	0.11532	0.27584	0.2499	0.22862	0.20007	0.04903	0.09934	0.07212	0.16583	0.15556	0.15271	0.29587	0.05916	0.33054	0.07352	0.31588	0.13609	0.36029	0.05858
Ly6g	0.05148	0.0751	0.08195	0.0322	0.07826	0.0377	0.04132	0.03544	0.06668	0.0396	0.0734	0.02192	0.05365	0.01783	0.0584	0.05879	0.08378	0.03187	0.07372	0.07191	0.01732	0.06075	0.10391	0.08966	0.04908	0.0492	0.05168	0.06513	0.02721	0.03035	0.05939	0.07218	0.1	0.06906	0.05322	0.02151	0.0155	0.01123	0.02798	0.04307	0.06	0.07142	0.04286	0.08417	0.02952	0.08816	0.07359	0.08317	0.03977
Ly6i	0.09106	0.10383	0.07954	0.01743	0.14803	0.12804	0.17187	0.11803	0.12652	0.04328	0.13609	0.07074	0.12678	0.03488	0.13862	0.11957	0.10454	0.1071	0.15806	0.09382	0.05692	0.07049	0.11205	0.12076	0.14968	0.06499	0.144	0.14226	0.04121	0.04333	0.14134	0.19069	0.13996	0.12627	0.12656	0.0717	0.04678	0.03341	0.09357	0.11443	0.11804	0.15193	0.03981	0.10216	0.06254	0.14062	0.10191	0.15717	0.03942
Lyve1	0.09492	0.099	0.08878	0.01734	0.20933	0.34027	0.26063	0.38338	0.33028	0.06069	0.22157	0.18952	0.29799	0.05551	0.21416	0.29174	0.14054	0.33598	0.2944	0.17035	0.04944	0.04833	0.1183	0.20936	0.2794	0.07669	0.1522	0.31682	0.07952	0.06038	0.17421	0.29999	0.22483	0.33167	0.2815	0.06289	0.11538	0.08258	0.23436	0.36364	0.13069	0.32547	0.08715	0.19611	0.07558	0.30975	0.14517	0.29514	0.05215
Lyz1	0.04308	0.03314	0.0363	0.0051	0.04131	0.03673	0.05038	0.0417	0.04182	0.04444	0.05598	0.02132	0.05006	0.05138	0.04236	0.03356	0.02425	0.03385	0.0412	0.04452	0.04183	0.02612	0.047	0.03304	0.05201	0.05263	0.03004	0.04145	0.02465	0.03659	0.04237	0.05389	0.05789	0.05088	0.0449	0.01386	0.01102	0.00776	0.02186	0.03669	0.05472	0.04354	0.03566	0.03356	0.04025	0.05682	0.05114	0.04157	0.04469
Lyz2	0.11957	0.11712	0.11092	0.01935	0.29944	0.50907	0.34151	0.42956	0.40056	0.05854	0.2604	0.31236	0.29037	0.06088	0.21332	0.45816	0.20986	0.44244	0.41954	0.16544	0.07909	0.05673	0.17214	0.24744	0.27979	0.08174	0.21707	0.4706	0.06149	0.06335	0.21207	0.49586	0.31095	0.37263	0.29393	0.07677	0.22512	0.16393	0.42521	0.45549	0.17346	0.46483	0.07629	0.22626	0.08519	0.34355	0.16768	0.42052	0.05332
Madcam1	0.05996	0.05574	0.05199	0.00901	0.05248	0.04624	0.07821	0.04788	0.05124	0.03041	0.06724	0.02681	0.05761	0.05018	0.0563	0.03593	0.02766	0.04116	0.04653	0.06066	0.04498	0.03779	0.04399	0.04175	0.07107	0.04871	0.04708	0.05005	0.06129	0.03309	0.06006	0.0577	0.05835	0.0534	0.05635	0.03816	0.01305	0.00907	0.02835	0.04381	0.04051	0.04764	0.0469	0.04068	0.04298	0.05093	0.04693	0.05568	0.05093
Maf	0.10447	0.09393	0.08792	0.01277	0.1895	0.32147	0.23376	0.32963	0.30164	0.07109	0.20976	0.18637	0.26706	0.05503	0.1959	0.26499	0.12709	0.29434	0.26596	0.14449	0.05597	0.05868	0.11354	0.17824	0.24223	0.06751	0.14397	0.29741	0.06855	0.04748	0.14031	0.2762	0.2195	0.28658	0.2581	0.06266	0.10419	0.07477	0.20984	0.32752	0.12863	0.32168	0.08477	0.16886	0.07371	0.27195	0.12036	0.27575	0.04679
Mafb	0.07887	0.09129	0.08459	0.02002	0.16564	0.24047	0.18845	0.27622	0.24487	0.052	0.16373	0.15202	0.23919	0.04498	0.17064	0.20715	0.11946	0.23147	0.21787	0.14324	0.05146	0.05371	0.11257	0.1638	0.23616	0.05465	0.14458	0.23829	0.0615	0.05048	0.13798	0.22369	0.18355	0.24313	0.22785	0.0512	0.07795	0.05532	0.15711	0.26131	0.13134	0.25305	0.07987	0.16394	0.07993	0.22799	0.1195	0.2465	0.0478
Marco	0.10842	0.10675	0.07761	0.02326	0.23147	0.72693	0.32881	0.66067	0.52656	0.06114	0.26519	0.51193	0.38441	0.06402	0.20893	0.60058	0.16863	0.66838	0.4634	0.16799	0.05567	0.05934	0.13053	0.23754	0.35556	0.08247	0.17189	0.59757	0.08861	0.05528	0.16601	0.45058	0.28514	0.51222	0.40667	0.05673	0.33196	0.24572	0.59723	0.70162	0.16038	0.6171	0.08622	0.25407	0.07604	0.44792	0.13948	0.47341	0.04434
Mctp2	0.05689	0.0699	0.04772	0.02198	0.10927	0.1304	0.1364	0.15196	0.13736	0.03871	0.11975	0.07953	0.14423	0.04643	0.10764	0.10439	0.06381	0.12241	0.12935	0.10171	0.04078	0.04752	0.08115	0.09676	0.1492	0.07281	0.11807	0.12575	0.06782	0.0302	0.11277	0.12603	0.119	0.14784	0.14572	0.06891	0.03727	0.02627	0.07914	0.13937	0.09274	0.13164	0.05098	0.09273	0.05349	0.14891	0.10137	0.14264	0.04365
Mfge8	0.16756	0.11457	0.16068	0.02388	0.2612	0.34611	0.22354	0.29572	0.3404	0.04598	0.25396	0.32806	0.2171	0.04115	0.19736	0.37409	0.28903	0.33175	0.34437	0.15218	0.04611	0.08629	0.21917	0.2292	0.2596	0.08393	0.17131	0.41506	0.06058	0.03214	0.16931	0.36355	0.24555	0.29957	0.29176	0.0597	0.16461	0.11905	0.29035	0.35809	0.15065	0.37975	0.06511	0.25196	0.10241	0.30841	0.1463	0.35598	0.05033
Mgp	0.14613	0.13251	0.33451	0.02883	0.43354	0.1712	0.16434	0.09073	0.17693	0.04871	0.14456	0.12507	0.13445	0.04446	0.24161	0.29569	0.39057	0.17327	0.31156	0.11298	0.06895	0.12707	0.32748	0.24971	0.20751	0.08367	0.25841	0.30912	0.02969	0.0506	0.23765	0.37577	0.22465	0.20049	0.18051	0.07315	0.11588	0.08181	0.20779	0.1475	0.24844	0.26597	0.05366	0.34507	0.10472	0.23724	0.20999	0.37728	0.07577
Mif	0.10827	0.10032	0.17298	0.02273	0.29978	0.49508	0.21778	0.46073	0.62089	0.05172	0.26423	0.32597	0.35283	0.03662	0.20151	0.78366	0.58718	0.51676	0.51776	0.1792	0.03503	0.12859	0.42296	0.56925	0.29172	0.07259	0.1651	0.73895	0.04881	0.03201	0.15015	0.44746	0.34198	0.42508	0.38773	0.05211	0.41454	0.3222	0.59962	0.5336	0.15591	0.61255	0.05919	0.55539	0.07757	0.48767	0.16625	0.61166	0.05817
Mki67	0.13399	0.12582	0.25682	0.03239	0.32109	0.20712	0.17704	0.15857	0.41152	0.04748	0.267	0.10235	0.25691	0.03843	0.1698	0.45096	0.56605	0.17582	0.38972	0.23644	0.04847	0.203	0.59556	0.55221	0.24186	0.09494	0.17968	0.46365	0.0295	0.03298	0.17469	0.38609	0.3913	0.27955	0.29329	0.07066	0.14346	0.10528	0.2382	0.21428	0.15854	0.43286	0.04865	0.57161	0.07794	0.4043	0.23194	0.51988	0.06193
Mmp12	0.10935	0.09484	0.0968	0.01943	0.17705	0.19918	0.20902	0.19583	0.2073	0.05108	0.18374	0.1186	0.18754	0.05097	0.13898	0.19023	0.14418	0.17919	0.23497	0.13274	0.05314	0.07564	0.16446	0.16684	0.19511	0.07036	0.1173	0.21479	0.06672	0.05482	0.13559	0.21529	0.18631	0.20346	0.18566	0.05795	0.0732	0.05235	0.14092	0.18903	0.1309	0.22524	0.06222	0.17539	0.06126	0.2017	0.11819	0.23158	0.04855
Mmp14	0.12575	0.11399	0.18985	0.02491	0.34	0.63764	0.26841	0.54639	0.63267	0.05667	0.30253	0.45827	0.3573	0.04448	0.23875	0.84831	0.54716	0.6306	0.55881	0.19788	0.04513	0.10632	0.34197	0.51548	0.32829	0.08313	0.19162	0.76454	0.06232	0.04421	0.18013	0.54452	0.3496	0.4906	0.39276	0.06278	0.52273	0.40838	0.74442	0.62566	0.17832	0.69074	0.07113	0.47886	0.08835	0.49757	0.17947	0.62897	0.05668
Mmp7	0.04274	0.03286	0.04689	0.03509	0.04978	0.02891	0.03737	0.02248	0.03897	0.02925	0.05467	0.01645	0.03566	0.05068	0.03821	0.03517	0.04881	0.02285	0.04655	0.02553	0.04128	0.04598	0.05163	0.03978	0.04807	0.05207	0.05818	0.03665	0.02087	0.02004	0.05729	0.05735	0.04808	0.03713	0.03456	0.04795	0.01061	0.00765	0.01969	0.02652	0.0386	0.04488	0.02941	0.04448	0.07657	0.04661	0.09784	0.05401	0.03676
Mmp8	0.04374	0.02545	0.01918	0.02402	0.03955	0.03194	0.03985	0.03731	0.03506	0.01247	0.04538	0.01787	0.03743	0.03579	0.04132	0.02809	0.01895	0.03178	0.03716	0.03607	0.04283	0.03175	0.0227	0.0281	0.03405	0.01363	0.02985	0.03135	0.03143	0.01848	0.03568	0.04232	0.03476	0.03781	0.04113	0.01931	0.00871	0.0062	0.01904	0.03521	0.03538	0.03871	0.05212	0.02125	0.05792	0.04181	0.04213	0.03624	0.01255
Mmp9	0.03132	0.03734	0.03591	0.0099	0.0382	0.03567	0.05325	0.03903	0.0441	0.0471	0.04362	0.01812	0.04587	0.02317	0.0394	0.0328	0.02896	0.03449	0.04289	0.04068	0.01115	0.02282	0.0372	0.03876	0.05172	0.05167	0.06265	0.03859	0.03103	0.03175	0.0302	0.05119	0.04508	0.04853	0.05253	0.04414	0.0113	0.0079	0.024	0.03275	0.03144	0.04241	0.05547	0.03236	0.03951	0.03836	0.05243	0.04815	0.02186
Mpeg1	0.12057	0.11934	0.12273	0.0219	0.30431	0.88952	0.3711	0.78657	0.69765	0.06327	0.30527	0.63752	0.46017	0.05727	0.24987	0.91318	0.33432	0.87196	0.57371	0.20403	0.05671	0.08031	0.22327	0.3943	0.39503	0.08428	0.19553	0.80587	0.08482	0.05589	0.1928	0.57804	0.35193	0.56883	0.47051	0.06156	0.67154	0.52919	0.95495	0.86834	0.18718	0.78548	0.09267	0.38312	0.08863	0.54039	0.17418	0.64283	0.05157
Mrc1	0.085	0.10206	0.07881	0.02165	0.1755	0.27503	0.24683	0.32979	0.26282	0.06509	0.17861	0.17399	0.26426	0.06436	0.16973	0.22035	0.08423	0.27162	0.23169	0.14971	0.06219	0.05677	0.08843	0.1349	0.24002	0.07176	0.13509	0.24528	0.08126	0.05228	0.13234	0.24026	0.19093	0.30032	0.28046	0.0489	0.08316	0.05853	0.17423	0.30825	0.13373	0.28068	0.09649	0.15451	0.08502	0.26465	0.13652	0.25782	0.04888
Ms4a1	0.06447	0.04372	0.04692	0.01535	0.06796	0.0729	0.10993	0.06954	0.07391	0.03226	0.08951	0.04205	0.07224	0.03795	0.07996	0.06535	0.04286	0.05386	0.08403	0.07831	0.0262	0.03892	0.05899	0.06347	0.07984	0.05405	0.07855	0.07542	0.02505	0.02268	0.09045	0.105	0.10231	0.07365	0.08672	0.05377	0.02365	0.01641	0.0498	0.06512	0.08142	0.08187	0.06585	0.06758	0.06757	0.07476	0.08022	0.0736	0.02589
Ms4a2	0.06593	0.07204	0.05793	0.00997	0.07853	0.06789	0.09923	0.07069	0.07645	0.05867	0.0935	0.03467	0.08801	0.03073	0.06856	0.05091	0.03679	0.05897	0.07303	0.07547	0.03261	0.06007	0.0488	0.05132	0.0843	0.06075	0.07051	0.06013	0.04627	0.04558	0.0777	0.08253	0.0876	0.07501	0.07785	0.03304	0.0191	0.01348	0.04101	0.06305	0.0685	0.06922	0.06569	0.04369	0.07009	0.08526	0.07583	0.06874	0.03481
Ms4a4b	0.03154	0.03867	0.01631	0.01476	0.03876	0.01967	0.03668	0.01849	0.02081	0.01432	0.03292	0.01211	0.02504	0.03117	0.02014	0.01908	0.01503	0.01763	0.02094	0.03247	0.01975	0.02113	0.02444	0.01952	0.03611	0.03429	0.02622	0.02393	0.02685	0.02156	0.02833	0.03147	0.03279	0.02659	0.0273	0.04825	0.00618	0.00439	0.01363	0.02005	0.0336	0.02277	0.01449	0.01878	0.04571	0.03019	0.03422	0.02849	0.03365
Ms4a4c	0.05445	0.06318	0.07149	0.02151	0.07517	0.04038	0.06498	0.04187	0.05103	0.03589	0.05699	0.02118	0.05483	0.02763	0.05682	0.03839	0.0388	0.03607	0.057	0.06446	0.03339	0.05249	0.06024	0.05061	0.06307	0.0306	0.05232	0.05157	0.03744	0.02478	0.07183	0.06389	0.06151	0.04773	0.05207	0.01846	0.0137	0.00962	0.0273	0.04456	0.06633	0.05365	0.02413	0.04693	0.03616	0.05616	0.06023	0.0651	0.0459
Ms4a6c	0.09735	0.09963	0.09239	0.01603	0.18611	0.21708	0.22363	0.21156	0.20012	0.04571	0.17747	0.12215	0.19558	0.0436	0.17079	0.17341	0.11239	0.18786	0.21986	0.13853	0.0723	0.07239	0.12741	0.14196	0.19844	0.07556	0.15545	0.20995	0.06998	0.0563	0.16667	0.23871	0.20615	0.21027	0.1931	0.07336	0.07024	0.04996	0.14468	0.19834	0.14468	0.22516	0.06851	0.14087	0.06044	0.20956	0.1203	0.20994	0.05231
Ms4a7	0.05074	0.06161	0.0789	0.0307	0.07456	0.03694	0.04767	0.03173	0.04522	0.00993	0.06893	0.0145	0.05657	0.03158	0.06349	0.04148	0.05629	0.0252	0.05712	0.04545	0.04068	0.0664	0.09679	0.05263	0.05874	0.04789	0.05568	0.0508	0.01899	0.02518	0.07717	0.06153	0.0599	0.05323	0.04917	0.05616	0.01345	0.00943	0.02853	0.03516	0.06349	0.05339	0.03528	0.06056	0.05634	0.05755	0.05179	0.0595	0.03661
Msrb1	0.10898	0.0954	0.09278	0.01703	0.25443	0.99224	0.32243	0.95669	0.78599	0.06276	0.28661	0.74772	0.53398	0.04864	0.23625	1.05394	0.2752	1.09079	0.5849	0.18352	0.04244	0.05901	0.15469	0.39637	0.40895	0.07581	0.17871	0.91053	0.08507	0.04781	0.16735	0.52963	0.316	0.62948	0.50977	0.05135	0.97233	0.82043	1.18358	1.04795	0.16116	0.82007	0.08977	0.35841	0.0768	0.5673	0.14632	0.65583	0.04708
Mybl2	0.11679	0.0987	0.21901	0.02662	0.23693	0.11423	0.11655	0.09203	0.25306	0.0384	0.20083	0.06171	0.16339	0.02859	0.14817	0.26954	0.37746	0.10338	0.27247	0.18113	0.04728	0.19622	0.44227	0.36064	0.16186	0.07374	0.11779	0.29346	0.03178	0.02875	0.14098	0.25597	0.29131	0.18102	0.21534	0.05253	0.0763	0.05522	0.13375	0.13261	0.14308	0.24787	0.04246	0.40375	0.07073	0.27027	0.16428	0.31853	0.07611
Myd88	0.12785	0.10461	0.17935	0.03072	0.3117	0.48372	0.25534	0.45041	0.51625	0.05027	0.26334	0.32075	0.34436	0.04503	0.21863	0.59296	0.40973	0.47658	0.46667	0.19389	0.04967	0.11019	0.31909	0.42272	0.31358	0.07819	0.19173	0.59032	0.06449	0.04986	0.18755	0.45459	0.32753	0.41892	0.36961	0.05859	0.27411	0.20367	0.46242	0.49638	0.16799	0.54739	0.0724	0.42133	0.08577	0.44191	0.17213	0.53725	0.05299
Naaa	0.12554	0.13177	0.12109	0.02267	0.3026	0.33817	0.30356	0.28733	0.30219	0.05589	0.22525	0.21196	0.22867	0.04648	0.19601	0.32506	0.21703	0.29381	0.33456	0.16213	0.08645	0.07247	0.2223	0.23405	0.24468	0.08727	0.21917	0.34052	0.05507	0.04757	0.22132	0.41727	0.24472	0.27233	0.24408	0.0882	0.14313	0.10277	0.27068	0.31035	0.14528	0.3711	0.06641	0.21952	0.07045	0.28951	0.15842	0.36218	0.05313
Ncr1	0.02292	0.02421	0.01743	0	0.02318	0.01365	0.03567	0.01375	0.01364	0.01685	0.02076	0.00837	0.012	0.01863	0.02864	0.01236	0.00951	0.01145	0.01559	0.02439	0.04094	0	0.01473	0.01221	0.01243	0.0303	0.0259	0.01035	0.02083	0.01299	0.0261	0.0176	0.01906	0.01843	0.01104	0.0458	0.00402	0.00286	0.00849	0.01135	0.01264	0.01907	0.01227	0.01159	0.01732	0.02011	0.02523	0.01538	0.03399
Nedd9	0.11	0.09987	0.14504	0.02618	0.20167	0.16857	0.16017	0.18046	0.23333	0.04665	0.18024	0.1027	0.1938	0.03162	0.138	0.19086	0.19365	0.15475	0.20586	0.16083	0.0411	0.09062	0.21815	0.20199	0.18442	0.07671	0.14445	0.21388	0.05177	0.03682	0.13417	0.23074	0.19605	0.19482	0.21099	0.0611	0.0639	0.04561	0.12537	0.1795	0.12373	0.22039	0.05568	0.20182	0.08041	0.22535	0.13598	0.252	0.06131
Nfatc2ip	0.05177	0.06595	0.07397	0.04783	0.07122	0.06491	0.07	0.08145	0.0853	0.05141	0.07146	0.0372	0.09664	0.02554	0.07047	0.06671	0.05664	0.0654	0.07455	0.07751	0.04981	0.07453	0.09483	0.07375	0.0811	0.05634	0.05966	0.0852	0.0355	0.02601	0.0755	0.07789	0.0834	0.0895	0.11222	0.03981	0.02094	0.01483	0.04189	0.0782	0.06809	0.08706	0.05684	0.08896	0.052	0.09231	0.07352	0.09177	0.02703
Nfe2l2	0.13324	0.11334	0.13572	0.02464	0.27637	0.54825	0.29778	0.51513	0.52356	0.05723	0.28497	0.38369	0.37075	0.04463	0.22968	0.59291	0.34231	0.53885	0.47402	0.1797	0.05093	0.09111	0.25783	0.37978	0.34241	0.08479	0.19398	0.60871	0.06088	0.0509	0.19442	0.46412	0.31062	0.42601	0.37495	0.05871	0.29125	0.21675	0.49198	0.55059	0.16592	0.57759	0.07742	0.34494	0.08668	0.4408	0.17326	0.52362	0.05427
Nfkbia	0.11167	0.09962	0.12489	0.02434	0.24782	0.37227	0.25502	0.38035	0.38303	0.05766	0.23005	0.24322	0.30637	0.04676	0.19343	0.39251	0.24348	0.37427	0.36042	0.17037	0.0534	0.07582	0.20336	0.27908	0.28067	0.07293	0.16643	0.40617	0.06809	0.04609	0.16114	0.33902	0.24479	0.34521	0.29683	0.05684	0.16153	0.11733	0.29742	0.40968	0.1471	0.3958	0.06864	0.27911	0.07842	0.35419	0.15387	0.37921	0.04848
Nos2	0.04598	0.05904	0.08189	0.03548	0.1034	0.05626	0.06987	0.04992	0.09002	0.03238	0.07461	0.03017	0.06871	0.02165	0.08214	0.07126	0.1018	0.04625	0.11039	0.08105	0.03089	0.04003	0.10559	0.09036	0.07771	0.04498	0.07887	0.09097	0.03154	0.02794	0.08876	0.10396	0.10376	0.07105	0.06953	0.04048	0.02557	0.01861	0.0471	0.05295	0.07182	0.08541	0.0186	0.10326	0.03806	0.08864	0.08812	0.09872	0.03247
Nr1h3	0.10849	0.09735	0.08022	0.01744	0.24396	0.93986	0.34408	0.87343	0.69935	0.05999	0.29396	0.69442	0.47279	0.05429	0.23856	0.91455	0.21676	0.94839	0.55455	0.19342	0.04849	0.05645	0.13791	0.3373	0.3773	0.07457	0.17751	0.80316	0.09041	0.05106	0.17861	0.52155	0.32464	0.58529	0.467	0.05254	0.70655	0.56479	0.99503	0.92943	0.16254	0.75762	0.09259	0.31068	0.07916	0.51039	0.14863	0.57557	0.04549
Nr4a2	0.03913	0.05436	0.05789	0.03256	0.04717	0.03205	0.04202	0.03628	0.05415	0.04152	0.04839	0.01864	0.05558	0.01471	0.04519	0.0405	0.04269	0.03211	0.05566	0.06302	0.02837	0.05227	0.07065	0.05248	0.04923	0.04386	0.05372	0.04457	0.033	0.01509	0.03448	0.05337	0.05306	0.04764	0.06674	0.04228	0.01175	0.00846	0.02509	0.03352	0.05124	0.05017	0.03376	0.05935	0.05556	0.05802	0.05302	0.05718	0.02783
Nrip1	0.04757	0.05967	0.0358	0.01927	0.05885	0.05423	0.09433	0.06382	0.06797	0.03898	0.06875	0.03143	0.07035	0.05055	0.0696	0.04878	0.03698	0.05005	0.06997	0.07104	0.01838	0.06127	0.05335	0.05751	0.08118	0.04657	0.06753	0.06109	0.05755	0.03877	0.05815	0.06698	0.06545	0.06238	0.08027	0.03977	0.01588	0.01109	0.03364	0.06118	0.04762	0.06713	0.05	0.05476	0.05175	0.06859	0.05748	0.07172	0.03916
Nrn1	0.10222	0.09612	0.07981	0.01544	0.23549	0.76544	0.31981	0.84999	0.68344	0.06866	0.27324	0.49311	0.52571	0.05339	0.24262	0.72267	0.19597	0.81239	0.48568	0.19624	0.0424	0.05818	0.12884	0.34626	0.4061	0.07768	0.17775	0.69156	0.09462	0.04673	0.16433	0.47281	0.30533	0.5828	0.4965	0.05605	0.39305	0.29369	0.66115	0.83987	0.15761	0.6534	0.09709	0.31267	0.08617	0.51781	0.15822	0.55927	0.0503
Nrp1	0.10278	0.10274	0.10139	0.01434	0.21067	0.40407	0.27945	0.43056	0.3733	0.05105	0.23164	0.24038	0.32712	0.0481	0.21538	0.3359	0.14975	0.38383	0.31524	0.1639	0.05697	0.06312	0.13457	0.22297	0.27952	0.07399	0.15579	0.36709	0.07441	0.06322	0.15977	0.33483	0.25642	0.36836	0.31239	0.0577	0.14166	0.10169	0.28078	0.40552	0.14838	0.37279	0.07538	0.20887	0.08934	0.33372	0.13254	0.34383	0.04918
Oas3	0.12117	0.109	0.183	0.02714	0.28982	0.31187	0.21708	0.26612	0.41064	0.04613	0.24349	0.18493	0.25197	0.0423	0.17909	0.46685	0.45167	0.28679	0.39632	0.18238	0.05303	0.131	0.40339	0.43281	0.2401	0.08129	0.1785	0.47288	0.04962	0.04821	0.16491	0.40039	0.32624	0.30556	0.28014	0.05865	0.18152	0.1343	0.31133	0.30907	0.17411	0.43842	0.06136	0.42905	0.07496	0.36809	0.18182	0.46221	0.05972
Parp9	0.11169	0.09524	0.10807	0.028	0.17367	0.22861	0.21367	0.27064	0.25219	0.04572	0.20362	0.14496	0.24153	0.04038	0.16022	0.21686	0.13489	0.21995	0.21603	0.14448	0.05196	0.07487	0.16842	0.19097	0.21692	0.06402	0.13541	0.25192	0.08703	0.05704	0.13791	0.23801	0.21515	0.22965	0.24811	0.04252	0.07726	0.05477	0.15512	0.2505	0.14619	0.26018	0.08898	0.20817	0.08833	0.25331	0.11466	0.25191	0.04833
Pclaf	0.06584	0.07308	0.08351	0.02008	0.12956	0.14964	0.13124	0.13989	0.15977	0.02589	0.13231	0.09458	0.13612	0.03626	0.11087	0.14271	0.10416	0.12754	0.17718	0.11785	0.04403	0.06614	0.12999	0.1293	0.14731	0.04007	0.1511	0.15926	0.04321	0.03285	0.12222	0.16897	0.14683	0.14675	0.14437	0.03953	0.05377	0.03865	0.10665	0.15491	0.09813	0.17549	0.04973	0.12559	0.04689	0.16393	0.09579	0.1542	0.0304
Pdcd1	0.07108	0.09982	0.09787	0.03077	0.17273	0.10724	0.14902	0.09616	0.10483	0.02731	0.11077	0.0619	0.10865	0.03738	0.09262	0.1076	0.1077	0.09284	0.13549	0.1038	0.07362	0.08044	0.12365	0.10789	0.12789	0.0632	0.14586	0.13082	0.03715	0.03307	0.14811	0.16553	0.13679	0.11276	0.1224	0.07085	0.03978	0.02801	0.08052	0.10237	0.11094	0.13497	0.05651	0.11919	0.0618	0.13938	0.11014	0.14775	0.04411
Pde7b	0.03868	0.05701	0.03458	0.02057	0.05291	0.04329	0.06978	0.04283	0.04622	0.03724	0.05607	0.02545	0.06205	0.05964	0.05172	0.03375	0.01949	0.03478	0.03488	0.04635	0.03442	0.02332	0.02786	0.02626	0.05966	0.0311	0.03962	0.03811	0.04248	0.04499	0.04928	0.04782	0.05411	0.03997	0.04574	0.03833	0.01061	0.00762	0.0235	0.04238	0.06903	0.046	0.05075	0.03084	0.01244	0.05498	0.03609	0.04652	0.02247
Pdgfa	0.08835	0.05639	0.1156	0.02239	0.11731	0.07995	0.07698	0.08721	0.12838	0.0377	0.09432	0.05434	0.1051	0.03373	0.11593	0.10918	0.12576	0.08277	0.12397	0.0855	0.02819	0.08473	0.14611	0.12927	0.11449	0.03771	0.08123	0.12607	0.03846	0.03072	0.09032	0.12874	0.12713	0.10886	0.10687	0.04296	0.03402	0.02437	0.06326	0.09749	0.09597	0.1199	0.03252	0.13766	0.04676	0.14397	0.07604	0.13853	0.05752
Pdgfb	0.1162	0.11104	0.16419	0.02856	0.25088	0.19923	0.19041	0.18349	0.23986	0.04235	0.17558	0.11946	0.17727	0.03623	0.18437	0.23079	0.2392	0.17765	0.24634	0.12652	0.05798	0.08657	0.22456	0.22328	0.19147	0.05694	0.14896	0.26039	0.04915	0.04311	0.15981	0.27491	0.20272	0.22169	0.21233	0.06268	0.08751	0.06286	0.16598	0.19744	0.13745	0.26193	0.05641	0.22043	0.07452	0.23328	0.13948	0.27874	0.05409
Pdgfra	0.12504	0.08892	0.15822	0.02189	0.28301	0.24177	0.22349	0.24353	0.25668	0.06231	0.17406	0.14554	0.23099	0.05184	0.21347	0.23119	0.18095	0.23925	0.26245	0.13932	0.05913	0.07242	0.19666	0.1952	0.24194	0.07947	0.18152	0.24953	0.05279	0.04998	0.19722	0.2989	0.18227	0.22948	0.21031	0.06972	0.0966	0.06868	0.188	0.24254	0.15164	0.26573	0.05956	0.19452	0.08481	0.23274	0.14214	0.28345	0.0492
Pdlim1	0.0867	0.07928	0.07378	0.01948	0.11827	0.1563	0.14466	0.18118	0.16434	0.04858	0.13805	0.09764	0.18281	0.03628	0.12411	0.13374	0.08861	0.1482	0.15738	0.0924	0.04301	0.04682	0.09465	0.11398	0.16059	0.05909	0.09946	0.15587	0.05361	0.04756	0.11684	0.16293	0.14964	0.17236	0.17901	0.03826	0.05201	0.03699	0.10553	0.16809	0.09996	0.16981	0.05272	0.11708	0.05797	0.18072	0.08711	0.17396	0.04036
Pecam1	0.10595	0.08963	0.11253	0.01388	0.21319	0.28322	0.21605	0.32784	0.30049	0.04782	0.19674	0.16567	0.29611	0.05259	0.21208	0.25682	0.14944	0.29125	0.27735	0.1753	0.05432	0.05931	0.13044	0.19251	0.26138	0.07487	0.13127	0.29177	0.07275	0.05497	0.14918	0.2707	0.21362	0.30057	0.26366	0.07116	0.0975	0.06892	0.19307	0.31555	0.14199	0.30539	0.07552	0.19294	0.09759	0.27457	0.13286	0.29883	0.0548
Penk	0.06599	0.10655	0.06847	0.00867	0.11083	0.06909	0.09141	0.07098	0.07704	0.04524	0.09142	0.0393	0.0781	0.02233	0.08393	0.06022	0.06025	0.06303	0.09029	0.08992	0.05327	0.04449	0.06373	0.05752	0.08944	0.04863	0.09968	0.07607	0.04147	0.04798	0.07703	0.10345	0.07332	0.08342	0.07467	0.06842	0.02207	0.0156	0.0482	0.06481	0.09211	0.0758	0.04728	0.07268	0.04228	0.08708	0.05752	0.08798	0.04062
Pim1	0.12944	0.11111	0.15933	0.02506	0.31763	0.62735	0.29934	0.55923	0.57952	0.05338	0.2719	0.41168	0.38088	0.0462	0.22629	0.72181	0.39639	0.61782	0.52994	0.18345	0.05638	0.07973	0.26814	0.42003	0.33237	0.07913	0.19493	0.67714	0.05901	0.04723	0.19081	0.53008	0.33085	0.47335	0.36942	0.05757	0.4103	0.31178	0.64347	0.62427	0.16801	0.61478	0.07718	0.38123	0.08094	0.45767	0.17484	0.57093	0.05185
Plek	0.07398	0.07315	0.07494	0.01484	0.12934	0.11996	0.14342	0.12578	0.11948	0.04241	0.12121	0.06961	0.11614	0.05201	0.10833	0.09786	0.06396	0.10414	0.13636	0.09277	0.06106	0.048	0.08156	0.07747	0.14495	0.06456	0.12096	0.11601	0.05104	0.03565	0.13398	0.16623	0.12541	0.13819	0.13209	0.07443	0.03708	0.02586	0.07821	0.11636	0.11215	0.13877	0.05445	0.09072	0.05255	0.13025	0.11481	0.14147	0.04252
Plk1	0.10212	0.10921	0.19812	0.03307	0.22798	0.09528	0.10708	0.07256	0.25157	0.03811	0.18015	0.04597	0.16551	0.04332	0.12283	0.24037	0.34839	0.09493	0.24334	0.15678	0.03653	0.18105	0.46946	0.3481	0.15295	0.06407	0.14612	0.27212	0.02509	0.02876	0.12518	0.23723	0.29971	0.15226	0.21366	0.05712	0.06538	0.04779	0.11307	0.10372	0.14373	0.23981	0.04536	0.38422	0.05368	0.26407	0.16838	0.31248	0.04725
Plpp3	0.10293	0.0995	0.09257	0.01671	0.26686	0.82182	0.32806	0.8571	0.71514	0.07033	0.28796	0.52433	0.54889	0.05236	0.2513	0.79785	0.23136	0.88683	0.5157	0.2047	0.04835	0.0626	0.14176	0.38718	0.40144	0.08026	0.17146	0.74224	0.09196	0.056	0.17685	0.49981	0.29859	0.60016	0.47495	0.05226	0.4908	0.37584	0.77226	0.88599	0.15917	0.70602	0.08669	0.32854	0.08164	0.53233	0.16335	0.58587	0.04728
Pltp	0.10326	0.10318	0.08627	0.01643	0.27279	1.05544	0.3481	0.96758	0.78697	0.06682	0.29114	0.69278	0.52527	0.05481	0.26956	1.06537	0.27271	1.08541	0.59316	0.19261	0.04808	0.05867	0.14468	0.39043	0.41699	0.08123	0.18615	0.88906	0.0839	0.04957	0.17857	0.55661	0.32045	0.66095	0.49271	0.05766	1.00755	0.84803	1.22893	1.04393	0.17258	0.82996	0.08923	0.35008	0.08054	0.55202	0.15167	0.65259	0.04694
Plxnc1	0.09843	0.07224	0.07202	0.01141	0.17026	0.214	0.194	0.24669	0.233	0.06358	0.14949	0.1248	0.23242	0.0382	0.16869	0.18342	0.09256	0.22821	0.19953	0.14349	0.0388	0.05393	0.10826	0.1419	0.21747	0.06141	0.11853	0.21713	0.07414	0.05128	0.14212	0.19854	0.17844	0.23421	0.21546	0.04922	0.06835	0.0488	0.13858	0.24269	0.12964	0.22808	0.06338	0.13305	0.08433	0.21769	0.13349	0.22596	0.04631
Postn	0.09513	0.10218	0.23002	0.01957	0.31412	0.22767	0.18053	0.22352	0.30777	0.05609	0.21749	0.09638	0.24221	0.04083	0.18661	0.28896	0.31658	0.2026	0.29163	0.16126	0.043	0.11948	0.29788	0.32908	0.19137	0.07306	0.14056	0.31643	0.04785	0.03488	0.15116	0.31118	0.26397	0.27394	0.21336	0.05488	0.10523	0.0764	0.20084	0.2139	0.1581	0.30571	0.06089	0.32912	0.08942	0.28869	0.15449	0.33738	0.07063
Pou2af1	0.03452	0.04327	0.02755	0.01055	0.05123	0.03654	0.04317	0.04439	0.04911	0.02657	0.05196	0.0221	0.04872	0.01623	0.04673	0.02906	0.01989	0.03436	0.04086	0.05541	0.04678	0.03846	0.02896	0.02535	0.05899	0.0316	0.05272	0.03479	0.02523	0.0334	0.05656	0.04591	0.04757	0.04886	0.0483	0.03546	0.01049	0.00749	0.02146	0.03766	0.04107	0.04329	0.04242	0.03092	0.04423	0.04628	0.04794	0.0529	0.04962
Pou2f2	0.07535	0.07841	0.09855	0.02039	0.18056	0.20571	0.19383	0.20695	0.19199	0.04702	0.15457	0.12249	0.18247	0.0266	0.14419	0.16292	0.0933	0.18205	0.17818	0.12431	0.06105	0.0475	0.10119	0.11548	0.19662	0.07525	0.13187	0.18978	0.06797	0.0493	0.1527	0.21477	0.16304	0.19881	0.1794	0.06253	0.06294	0.04461	0.13391	0.20473	0.14599	0.20377	0.06155	0.12617	0.05743	0.19639	0.12593	0.20075	0.0471
Ppara	0.08959	0.0776	0.07472	0.01745	0.1704	0.36774	0.24425	0.46085	0.3889	0.06802	0.20456	0.20744	0.3706	0.04785	0.18736	0.31254	0.10624	0.38216	0.29524	0.15374	0.04254	0.05942	0.10133	0.21751	0.30647	0.06824	0.13961	0.3512	0.07248	0.05369	0.13201	0.27618	0.2125	0.36849	0.34479	0.05077	0.12225	0.0874	0.24554	0.42412	0.13445	0.35726	0.08118	0.18797	0.08232	0.34368	0.12284	0.32735	0.04353
Pparg	0.09983	0.0911	0.14628	0.03415	0.16611	0.16815	0.1589	0.19328	0.24908	0.04748	0.18705	0.08083	0.22056	0.03823	0.14166	0.19813	0.19437	0.15568	0.22068	0.17962	0.03685	0.10594	0.22035	0.24259	0.19294	0.07425	0.11722	0.21779	0.05756	0.04357	0.12021	0.21049	0.20816	0.21759	0.21487	0.05537	0.06252	0.0452	0.12225	0.18932	0.11855	0.22121	0.06589	0.22943	0.06673	0.25505	0.13318	0.25084	0.04061
Ppt1	0.11702	0.11977	0.11562	0.02304	0.29116	0.60757	0.34866	0.54076	0.49924	0.05808	0.28772	0.40505	0.35587	0.05374	0.23275	0.57727	0.24919	0.56529	0.46952	0.1925	0.07222	0.07097	0.20059	0.29878	0.32718	0.08774	0.20264	0.56089	0.06458	0.06099	0.19994	0.50407	0.31956	0.45044	0.35589	0.0671	0.29592	0.21695	0.52258	0.58167	0.17309	0.59274	0.08003	0.2905	0.07834	0.41931	0.16627	0.48208	0.05205
Prdm1	0.06552	0.06588	0.06801	0.02736	0.08178	0.07504	0.10159	0.07362	0.0873	0.02958	0.08329	0.04079	0.10084	0.03077	0.08108	0.06899	0.05534	0.06231	0.09081	0.08626	0.05318	0.05253	0.07426	0.06914	0.07335	0.04264	0.07481	0.08636	0.05072	0.04091	0.08427	0.09595	0.07711	0.09862	0.08478	0.05459	0.02291	0.01634	0.04771	0.07382	0.06522	0.08716	0.05138	0.07297	0.06091	0.08725	0.07885	0.09599	0.03196
Prf1	0.05699	0.07422	0.07034	0.02341	0.09003	0.06032	0.07239	0.05688	0.06809	0.02681	0.08284	0.0312	0.06463	0.03371	0.08154	0.0552	0.05275	0.04939	0.07785	0.05386	0.04372	0.04693	0.06722	0.0671	0.08272	0.0446	0.06934	0.06343	0.03101	0.04585	0.0938	0.07923	0.08161	0.06836	0.08452	0.08174	0.01878	0.01331	0.03818	0.05759	0.0717	0.07969	0.02958	0.07446	0.04695	0.08002	0.09667	0.08547	0.04038
Prkca	0.07189	0.04962	0.06743	0.01345	0.06565	0.05789	0.087	0.05869	0.06928	0.04038	0.08198	0.03304	0.06618	0.03949	0.06184	0.05629	0.05278	0.0503	0.08223	0.07586	0.03567	0.03587	0.06818	0.06113	0.0906	0.0424	0.04768	0.06509	0.05188	0.02878	0.06074	0.08025	0.09842	0.07359	0.08388	0.0359	0.01797	0.01292	0.03656	0.05675	0.07036	0.07368	0.05251	0.0667	0.03298	0.07713	0.06354	0.07526	0.04054
Prom1	0.10219	0.07347	0.15287	0.02557	0.11821	0.04851	0.07226	0.04433	0.14379	0.03948	0.13895	0.02845	0.09293	0.02476	0.08895	0.11725	0.18919	0.0491	0.13167	0.13385	0.03475	0.12177	0.2524	0.19532	0.11241	0.0598	0.06984	0.13958	0.03856	0.0197	0.07424	0.13073	0.16308	0.11633	0.12389	0.0416	0.03011	0.02195	0.05349	0.0663	0.11035	0.13005	0.0339	0.20423	0.0834	0.16082	0.11779	0.17964	0.04991
Psmb9	0.1068	0.10252	0.14563	0.02524	0.25128	0.3937	0.24314	0.41707	0.46086	0.0624	0.24164	0.26472	0.34034	0.04794	0.19222	0.47661	0.32063	0.40349	0.39672	0.17709	0.04233	0.11002	0.28839	0.37411	0.31003	0.06734	0.17921	0.48961	0.05989	0.04418	0.16343	0.38262	0.28652	0.37668	0.34016	0.05917	0.19841	0.14652	0.34848	0.43464	0.1362	0.46839	0.07896	0.35527	0.08905	0.41	0.16317	0.4617	0.04802
Ptgs1	0.09037	0.0958	0.07824	0.02627	0.19228	0.31013	0.24294	0.33544	0.29548	0.05746	0.20379	0.17959	0.26469	0.04834	0.17098	0.24809	0.11191	0.28541	0.25388	0.14899	0.05217	0.05793	0.11547	0.17077	0.24642	0.06611	0.14831	0.26723	0.08091	0.04505	0.15698	0.25338	0.19448	0.30674	0.26596	0.04921	0.09801	0.06973	0.20128	0.30395	0.14991	0.30651	0.08339	0.15943	0.08147	0.26282	0.1116	0.27056	0.03812
Ptgs2	0.08844	0.07987	0.15109	0.03254	0.12214	0.04284	0.06511	0.03329	0.1061	0.03168	0.0996	0.02252	0.06224	0.01972	0.08551	0.08275	0.14427	0.033	0.1028	0.1219	0.03215	0.12591	0.18459	0.14459	0.06027	0.05318	0.10407	0.09698	0.01641	0.0267	0.07435	0.11196	0.13306	0.06941	0.06314	0.05488	0.02389	0.01702	0.04473	0.04246	0.07792	0.09432	0.02593	0.14696	0.04938	0.12252	0.10116	0.11883	0.04661
Ptpn13	0.12051	0.098	0.23273	0.03769	0.24923	0.10332	0.11689	0.08607	0.27532	0.04007	0.20971	0.05838	0.16353	0.02405	0.13475	0.28558	0.40827	0.09561	0.27628	0.21306	0.03581	0.18706	0.45849	0.4044	0.1644	0.06569	0.13216	0.29217	0.03011	0.03627	0.12714	0.26671	0.28477	0.17553	0.20579	0.0593	0.07773	0.05633	0.1288	0.11354	0.14112	0.29758	0.04173	0.39793	0.0814	0.31373	0.17565	0.33942	0.06241
Ptprb	0.07846	0.06073	0.06695	0.02492	0.11383	0.11548	0.11407	0.14088	0.12087	0.0414	0.11534	0.07192	0.14896	0.03714	0.10567	0.09676	0.0582	0.1153	0.11385	0.09201	0.03282	0.0619	0.07154	0.08364	0.12584	0.06081	0.08279	0.11359	0.06673	0.04892	0.08338	0.12519	0.10212	0.14478	0.14148	0.03833	0.03212	0.02297	0.06769	0.12809	0.08333	0.13306	0.07556	0.08274	0.08053	0.1487	0.08851	0.12329	0.04693
Ptprc	0.08325	0.10504	0.07843	0.02374	0.15054	0.16685	0.19615	0.1582	0.16661	0.06962	0.15723	0.09291	0.16193	0.05045	0.14191	0.13195	0.08484	0.13716	0.1649	0.1087	0.06513	0.05321	0.08768	0.11365	0.16989	0.0688	0.15358	0.15475	0.04851	0.05483	0.15586	0.20225	0.16897	0.17589	0.16317	0.04824	0.05	0.03523	0.10686	0.15365	0.10584	0.18077	0.07356	0.11251	0.06643	0.16445	0.12118	0.16358	0.04566
Pycard	0.06754	0.08373	0.05647	0.02706	0.09908	0.08744	0.12505	0.0969	0.09958	0.03538	0.09719	0.05021	0.10483	0.03236	0.09006	0.07741	0.05798	0.07681	0.10209	0.06797	0.0359	0.05766	0.06544	0.07185	0.11356	0.05436	0.09609	0.09098	0.06471	0.03943	0.08495	0.1116	0.09944	0.08732	0.09932	0.0501	0.02683	0.01896	0.05665	0.0856	0.09653	0.10579	0.06399	0.08037	0.05061	0.10254	0.07041	0.10337	0.04593
Rab37	0.07492	0.07238	0.06937	0.01467	0.13397	0.08238	0.12042	0.07698	0.07452	0.03934	0.09253	0.04929	0.07204	0.04077	0.09293	0.07143	0.05827	0.07001	0.10405	0.08532	0.04202	0.04664	0.08841	0.05504	0.10783	0.06157	0.12537	0.08352	0.04628	0.0305	0.11706	0.11835	0.10964	0.07398	0.08567	0.06979	0.02691	0.01896	0.05312	0.07769	0.08082	0.08852	0.05096	0.05959	0.05037	0.07457	0.09852	0.10694	0.04361
Rab7b	0.06864	0.05929	0.04571	0.01073	0.08359	0.05963	0.09543	0.06193	0.05666	0.05092	0.08547	0.03021	0.06855	0.02675	0.07867	0.04736	0.03316	0.04983	0.06979	0.0764	0.06349	0.04206	0.05861	0.05137	0.06836	0.04182	0.07961	0.06267	0.03265	0.04249	0.07127	0.07949	0.08214	0.05441	0.06061	0.05108	0.01737	0.01245	0.03734	0.05763	0.07231	0.066	0.06429	0.04577	0.04428	0.07436	0.07032	0.06981	0.04261
Rabgap1l	0.06429	0.06463	0.05106	0.02118	0.06806	0.07397	0.11148	0.08683	0.08316	0.03708	0.07652	0.04178	0.09548	0.03097	0.0764	0.06534	0.04447	0.06235	0.08406	0.0849	0.0327	0.05428	0.07307	0.07024	0.09564	0.0459	0.07301	0.07368	0.0454	0.02628	0.098	0.08185	0.08967	0.07949	0.09758	0.03073	0.02103	0.01488	0.04352	0.07141	0.07275	0.08418	0.05732	0.06865	0.06339	0.09194	0.07547	0.0856	0.02481
Ramp1	0.05823	0.05664	0.05631	0.00743	0.12064	0.28787	0.18345	0.22021	0.19352	0.02603	0.15688	0.20998	0.13594	0.02728	0.09709	0.22439	0.1011	0.23337	0.25093	0.08542	0.02412	0.02468	0.08032	0.13152	0.13899	0.03724	0.08869	0.2536	0.0237	0.04396	0.09634	0.21824	0.14911	0.16295	0.15923	0.03342	0.16018	0.1138	0.25422	0.24613	0.07961	0.24071	0.0371	0.1168	0.03531	0.16986	0.07545	0.19334	0.02156
Rap2a	0.11081	0.10882	0.12127	0.01995	0.19876	0.22496	0.20201	0.25219	0.25813	0.052	0.21494	0.134	0.23407	0.04656	0.15945	0.24096	0.18843	0.21533	0.24403	0.15661	0.06136	0.08277	0.18195	0.22279	0.22748	0.07464	0.15212	0.2684	0.06339	0.05449	0.14572	0.26554	0.21447	0.24437	0.22609	0.05574	0.08589	0.06209	0.16885	0.24493	0.14475	0.27011	0.07535	0.21708	0.08478	0.25634	0.1388	0.28658	0.0513
Rbpj	0.06552	0.07504	0.08701	0.02345	0.11011	0.07776	0.11173	0.08536	0.10396	0.03397	0.11827	0.0468	0.09469	0.0393	0.08925	0.08741	0.08909	0.07018	0.10904	0.11664	0.04255	0.08	0.11548	0.10618	0.09627	0.07407	0.09733	0.09629	0.0447	0.03987	0.09141	0.1215	0.12865	0.0957	0.10733	0.04817	0.02681	0.01892	0.05373	0.0815	0.09285	0.11091	0.03351	0.10303	0.06143	0.12951	0.09097	0.12199	0.05611
Relb	0.11162	0.10804	0.12942	0.01815	0.23463	0.27665	0.22495	0.26765	0.29232	0.04882	0.20677	0.18927	0.23931	0.04419	0.18346	0.29454	0.21873	0.2534	0.28836	0.15219	0.06197	0.08403	0.20826	0.22465	0.2553	0.07411	0.16461	0.327	0.06514	0.04323	0.14462	0.30842	0.24053	0.25958	0.24915	0.07054	0.11465	0.08336	0.21683	0.28492	0.14145	0.3306	0.06113	0.21835	0.06703	0.27455	0.16373	0.32675	0.05785
Retnlg	0.0525	0.07276	0.05003	0.00549	0.08103	0.07844	0.10803	0.07087	0.07949	0.03649	0.09356	0.04298	0.0904	0.03796	0.09848	0.06126	0.04948	0.06585	0.09001	0.07973	0.06257	0.04094	0.0578	0.05749	0.08891	0.059	0.07491	0.08131	0.05304	0.04343	0.08306	0.09881	0.0805	0.08264	0.06954	0.06127	0.02311	0.01643	0.04852	0.07242	0.08844	0.08916	0.05743	0.05237	0.04883	0.08445	0.07322	0.09478	0.03661
Rgs1	0.02062	0.02977	0.01807	0.01399	0.02935	0.02703	0.03409	0.02409	0.02604	0.03226	0.0338	0.01587	0.02572	0.015	0.03416	0.01997	0.01536	0.02408	0.03432	0.03955	0.02857	0.03431	0.01415	0.01895	0.04181	0.01852	0.02243	0.02388	0.03896	0.02591	0.04283	0.02665	0.03152	0.03099	0.03781	0.03822	0.00679	0.00498	0.01434	0.02819	0.03116	0.03087	0.03175	0.01927	0.04074	0.03135	0.02947	0.03114	0.01856
Rgs2	0.08656	0.08261	0.07895	0.0237	0.13261	0.14325	0.1635	0.15443	0.14179	0.04809	0.14688	0.08352	0.14804	0.02174	0.12662	0.119	0.08295	0.1179	0.14437	0.09305	0.05571	0.0563	0.10003	0.10341	0.14386	0.06184	0.13745	0.13899	0.05548	0.041	0.1334	0.16015	0.14048	0.14879	0.16115	0.05927	0.04367	0.03076	0.08937	0.13617	0.10264	0.14873	0.07111	0.10468	0.06974	0.14894	0.09637	0.14211	0.04394
Runx2	0.01339	0.04507	0.0393	0.00778	0.0339	0.01766	0.02195	0.02346	0.02087	0.02469	0.03201	0.01156	0.02435	0.01617	0.02326	0.01873	0.0211	0.01603	0.02989	0.01936	0.01535	0.02888	0.0359	0.02462	0.02727	0.01566	0.02832	0.02084	0.02771	0.02801	0.02297	0.02053	0.03096	0.02045	0.02329	0.04072	0.00553	0.00397	0.01106	0.01766	0.02004	0.02283	0.01115	0.01886	0.01957	0.03099	0.02389	0.02858	0.02985
Runx3	0.1358	0.11824	0.18371	0.02873	0.32552	0.23889	0.25657	0.18331	0.22517	0.04023	0.20688	0.15335	0.16736	0.04866	0.18391	0.26195	0.24731	0.21628	0.29669	0.13712	0.08264	0.09271	0.25736	0.21205	0.23682	0.09035	0.21817	0.28942	0.0405	0.04454	0.23157	0.35715	0.24013	0.19978	0.21023	0.09343	0.10878	0.0777	0.20511	0.21194	0.16004	0.28198	0.058	0.21079	0.08503	0.24539	0.16171	0.31601	0.05064
S100a6	0.17099	0.10992	0.33633	0.03783	0.41415	0.18824	0.10956	0.08828	0.60083	0.03283	0.2793	0.08165	0.22641	0.02799	0.16789	0.91067	1.16906	0.1616	0.60176	0.21517	0.04169	0.20164	0.78071	0.87609	0.2115	0.08483	0.16644	0.80743	0.02103	0.01806	0.14358	0.51217	0.42903	0.35963	0.2913	0.05561	0.38484	0.30852	0.45452	0.20515	0.17176	0.57033	0.02722	0.898	0.08191	0.54711	0.20188	0.77009	0.07168
S100a8	0.05392	0.03875	0.06094	0.00545	0.08746	0.07043	0.08605	0.07254	0.07271	0.04308	0.06285	0.04169	0.08464	0.03302	0.06692	0.06141	0.0605	0.06471	0.07689	0.0702	0.02535	0.03298	0.06428	0.06505	0.08384	0.06478	0.05974	0.07109	0.03736	0.03837	0.07622	0.08279	0.07867	0.06553	0.08608	0.04788	0.02258	0.01606	0.04427	0.07493	0.04339	0.08185	0.10443	0.06236	0.04453	0.09402	0.09585	0.07932	0.04096
S100a9	0.08968	0.07989	0.10483	0.01535	0.18483	0.20411	0.16405	0.20309	0.2018	0.0404	0.17307	0.12023	0.15649	0.04402	0.13352	0.19879	0.16208	0.19431	0.20178	0.10824	0.04751	0.05481	0.15879	0.16774	0.1648	0.06007	0.12481	0.22743	0.03771	0.02717	0.13603	0.21137	0.18812	0.1899	0.1631	0.05261	0.08136	0.05924	0.15323	0.20275	0.09947	0.2231	0.10156	0.15772	0.05568	0.2003	0.13121	0.22141	0.03663
S1pr1	0.10615	0.09011	0.10974	0.01623	0.24481	0.49683	0.29417	0.55894	0.50727	0.05643	0.2366	0.29962	0.41371	0.0459	0.23489	0.46898	0.19515	0.51981	0.39226	0.1923	0.04893	0.06813	0.16221	0.2956	0.3313	0.0767	0.15724	0.48381	0.07953	0.05143	0.17211	0.38071	0.27467	0.44732	0.38517	0.05704	0.20711	0.15163	0.39279	0.55299	0.1501	0.49466	0.07948	0.28584	0.07888	0.4102	0.14593	0.44674	0.06026
S1pr4	0.09706	0.07158	0.07418	0.01935	0.15556	0.15836	0.17117	0.14919	0.14415	0.04263	0.14112	0.09058	0.14726	0.04612	0.1364	0.12732	0.08957	0.1392	0.16042	0.11516	0.04554	0.04817	0.1121	0.10791	0.14953	0.06232	0.12241	0.15227	0.04067	0.04137	0.15481	0.19403	0.15921	0.16005	0.15136	0.06618	0.05031	0.03542	0.10328	0.14716	0.10512	0.16066	0.05903	0.09893	0.06467	0.14871	0.09569	0.16205	0.05025
S1pr5	0.03856	0.04529	0.03674	0.01229	0.08031	0.07796	0.11482	0.09016	0.08559	0.04756	0.07689	0.04821	0.09798	0.03399	0.06667	0.05867	0.02525	0.07064	0.08125	0.07148	0.04076	0.03376	0.04096	0.05166	0.09604	0.03978	0.07612	0.07027	0.05804	0.02929	0.07505	0.08204	0.07547	0.07867	0.09936	0.03349	0.02124	0.01486	0.04567	0.0896	0.08621	0.08099	0.05365	0.05496	0.05967	0.09279	0.04715	0.07733	0.02261
Saa3	0.07331	0.10594	0.09358	0.01958	0.2421	0.56528	0.3273	0.58515	0.54521	0.05373	0.23646	0.25346	0.4679	0.03712	0.18446	0.48452	0.19527	0.53925	0.40257	0.14229	0.04987	0.04961	0.12505	0.33547	0.30877	0.07955	0.18507	0.53411	0.06263	0.05355	0.16905	0.45373	0.26368	0.42757	0.34645	0.0606	0.26286	0.19211	0.46538	0.59398	0.15319	0.51198	0.06232	0.24978	0.06325	0.37904	0.14483	0.44302	0.04191
Samd3	0.04091	0.03778	0.02664	0.02933	0.04825	0.0281	0.04298	0.03241	0.035	0.03272	0.04291	0.01861	0.04055	0.03956	0.0274	0.02643	0.02226	0.02439	0.03618	0.04476	0.02947	0.03762	0.03343	0.02903	0.05233	0.0437	0.04942	0.033	0.02708	0.02721	0.05314	0.04069	0.0455	0.03662	0.03859	0.03422	0.00903	0.00634	0.01831	0.02825	0.0536	0.03198	0.02894	0.02623	0.03361	0.03401	0.04179	0.03844	0.02469
Samhd1	0.1298	0.1204	0.1614	0.02179	0.35221	0.78787	0.33295	0.60738	0.63398	0.05447	0.30171	0.55765	0.36618	0.05236	0.24528	0.95386	0.48548	0.75668	0.61169	0.19391	0.06604	0.09052	0.32349	0.46384	0.35618	0.08221	0.22958	0.82287	0.06311	0.05127	0.21995	0.6283	0.36591	0.49317	0.39031	0.06973	0.75347	0.61286	0.97341	0.70905	0.18276	0.7553	0.07622	0.44044	0.08517	0.49443	0.18305	0.64857	0.05675
Sat1	0.09675	0.08952	0.11198	0.02292	0.16173	0.20908	0.19787	0.22016	0.23944	0.04282	0.17934	0.127	0.19483	0.04529	0.16246	0.19518	0.14528	0.1907	0.22582	0.14286	0.05476	0.08197	0.14735	0.17188	0.19649	0.06474	0.12942	0.2334	0.0511	0.04376	0.15198	0.2445	0.2045	0.23031	0.21269	0.05529	0.07208	0.05166	0.14609	0.22315	0.12275	0.23321	0.06063	0.16264	0.06899	0.22177	0.14648	0.23089	0.0402
Satb1	0.02945	0.01972	0.03516	0.01556	0.02671	0.01843	0.03697	0.01779	0.02578	0.02963	0.03201	0.00985	0.02939	0.01617	0.02471	0.01781	0.01733	0.01696	0.02662	0.03679	0.03581	0.02888	0.01846	0.01859	0.02929	0.03523	0.04071	0.02055	0.04157	0.01681	0.03828	0.03159	0.04231	0.02102	0.02912	0.04977	0.00565	0.00394	0.0123	0.01613	0.03006	0.0214	0.04833	0.02114	0.02348	0.03363	0.02389	0.03088	0.00995
Sell	0.12509	0.1243	0.10396	0.01942	0.27231	0.35746	0.30956	0.29279	0.27698	0.04951	0.23354	0.21501	0.2308	0.04586	0.21623	0.30089	0.16181	0.31407	0.32921	0.17135	0.07199	0.06086	0.15007	0.18686	0.28984	0.08315	0.21349	0.32008	0.0607	0.06034	0.22222	0.37536	0.23452	0.2711	0.25176	0.08559	0.13191	0.09483	0.25823	0.3143	0.16169	0.34734	0.07283	0.1653	0.0797	0.26082	0.14972	0.33169	0.04651
Selplg	0.14078	0.12838	0.15604	0.02287	0.38102	0.59337	0.34586	0.43244	0.44135	0.05474	0.28151	0.39674	0.29134	0.0525	0.23298	0.60777	0.33603	0.52395	0.51564	0.16446	0.08358	0.07787	0.24947	0.30458	0.35067	0.08918	0.23872	0.57293	0.05325	0.05256	0.25318	0.56719	0.30929	0.37185	0.31658	0.08834	0.35284	0.26449	0.58195	0.48275	0.19407	0.55396	0.07747	0.28649	0.08392	0.36329	0.17744	0.51968	0.05544
Serpina3g	0.1072	0.11656	0.10136	0.016	0.2826	0.67379	0.33468	0.59509	0.51709	0.05318	0.26565	0.45173	0.38163	0.04952	0.22767	0.6047	0.20951	0.64732	0.46892	0.17548	0.06542	0.05909	0.15726	0.28172	0.316	0.08035	0.204	0.60541	0.06879	0.05159	0.21218	0.49757	0.3008	0.46477	0.39327	0.06783	0.34246	0.25428	0.58977	0.64335	0.17102	0.59536	0.08034	0.26412	0.0764	0.41838	0.15898	0.49833	0.04266
Serpinb9	0.07182	0.05949	0.06929	0.03034	0.09432	0.07761	0.09625	0.0873	0.10035	0.0426	0.10266	0.04508	0.10082	0.03315	0.09005	0.07738	0.06573	0.07394	0.09176	0.08679	0.03243	0.06801	0.09098	0.08948	0.10581	0.08038	0.09255	0.08435	0.04137	0.04714	0.09753	0.09924	0.10518	0.10012	0.10824	0.04303	0.02535	0.01788	0.05209	0.09403	0.07833	0.09217	0.05784	0.08627	0.07847	0.10485	0.08797	0.10302	0.0406
Serpine1	0.11647	0.09457	0.19927	0.02108	0.30885	0.44494	0.18319	0.41323	0.52575	0.06601	0.24201	0.2257	0.27764	0.03021	0.24722	0.56183	0.51149	0.43601	0.43469	0.14284	0.04698	0.09035	0.25009	0.39558	0.25156	0.06262	0.14595	0.59658	0.05692	0.04005	0.13937	0.41953	0.2466	0.40797	0.26818	0.04859	0.29055	0.21637	0.48086	0.45127	0.15057	0.44713	0.06634	0.35554	0.07145	0.35473	0.14383	0.49967	0.06271
Sh2d1a	0.0553	0.06298	0.06897	0.03025	0.07002	0.05495	0.07443	0.06047	0.06507	0.02423	0.06815	0.03341	0.06103	0.03667	0.09102	0.05273	0.04711	0.04672	0.06319	0.05981	0.02469	0.05157	0.06906	0.05094	0.06903	0.05418	0.06403	0.06509	0.03891	0.03453	0.07809	0.08219	0.07381	0.06375	0.06929	0.05128	0.01858	0.01284	0.03839	0.05038	0.07335	0.05921	0.04338	0.05263	0.04005	0.06942	0.06672	0.07227	0.04324
Sh2d2a	0.10037	0.10458	0.10893	0.02169	0.18158	0.14428	0.18481	0.12011	0.13903	0.05617	0.15499	0.08525	0.11003	0.03874	0.11351	0.12716	0.09854	0.12039	0.15715	0.1019	0.06592	0.07381	0.14044	0.11005	0.16033	0.09407	0.1578	0.15101	0.0372	0.05125	0.17411	0.21279	0.15992	0.13988	0.13258	0.07398	0.04749	0.03355	0.09677	0.1224	0.13371	0.15535	0.0649	0.11457	0.06475	0.1308	0.14851	0.18079	0.06021
Sidt1	0.08197	0.0659	0.08195	0.01878	0.09677	0.07681	0.1049	0.08095	0.09887	0.028	0.10605	0.04645	0.08801	0.03934	0.09335	0.08167	0.0742	0.06888	0.10332	0.08968	0.04057	0.06789	0.11159	0.09484	0.09243	0.05787	0.11478	0.09736	0.04086	0.05252	0.09146	0.10287	0.11765	0.09913	0.1027	0.05014	0.02746	0.01959	0.05363	0.07955	0.08663	0.10126	0.06708	0.09231	0.06329	0.11191	0.08971	0.11228	0.04413
Siglecg	0.04423	0.03604	0.03288	0.03704	0.04667	0.02639	0.04338	0.02877	0.03028	0.02966	0.03535	0.01487	0.03512	0.03196	0.04574	0.02519	0.0227	0.0249	0.0354	0.02727	0.03057	0.02254	0.03371	0.02964	0.04104	0.02768	0.04678	0.03224	0.024	0.03302	0.03417	0.03518	0.03791	0.03066	0.03318	0.04715	0.0083	0.00587	0.01751	0.02441	0.04319	0.03208	0.01983	0.02635	0.02768	0.04129	0.04453	0.03541	0.04264
Siglech	0.05419	0.03613	0.03488	0	0.0328	0.02589	0.04454	0.03178	0.03312	0.01702	0.03539	0.01506	0.0376	0.0367	0.02498	0.0241	0.02345	0.02559	0.03358	0.04189	0.00877	0.02262	0.03176	0.02768	0.04303	0.02083	0.02678	0.03394	0.04418	0.02844	0.03063	0.04348	0.04793	0.03346	0.04131	0.01183	0.00813	0.00576	0.01709	0.02894	0.03951	0.03315	0.02653	0.02749	0.01389	0.03486	0.04057	0.03451	0.02141
Slamf6	0.05107	0.04883	0.06505	0.02045	0.05599	0.04499	0.07641	0.05039	0.05431	0.02826	0.07608	0.02614	0.07192	0.01658	0.05473	0.04568	0.04007	0.04027	0.05759	0.08063	0.01926	0.0458	0.06324	0.047	0.05967	0.04576	0.07489	0.05416	0.04812	0.03735	0.06265	0.06897	0.07558	0.05969	0.04249	0.04451	0.01422	0.01032	0.02971	0.04969	0.05041	0.06337	0.04675	0.04662	0.04038	0.07228	0.05898	0.06257	0.03785
Slc7a11	0.05755	0.03262	0.04934	0.00581	0.03933	0.02531	0.0418	0.02755	0.039	0.03252	0.05299	0.01428	0.04617	0.01747	0.04648	0.03061	0.03633	0.02277	0.04256	0.04464	0.01674	0.07488	0.05891	0.04572	0.03967	0.02341	0.03287	0.03948	0.02692	0.02703	0.04417	0.03448	0.04642	0.03936	0.03934	0.02268	0.00838	0.00623	0.01718	0.03185	0.03687	0.03618	0.0512	0.04461	0.02676	0.05321	0.05357	0.04609	0.0409
Slfn4	0.10031	0.10646	0.12731	0.0295	0.19409	0.18199	0.19239	0.15989	0.19043	0.03022	0.16591	0.10111	0.15614	0.04603	0.16082	0.18689	0.1686	0.14368	0.21149	0.12092	0.05098	0.06169	0.17022	0.17267	0.15477	0.06706	0.14655	0.20472	0.03336	0.05268	0.15433	0.24734	0.19984	0.1748	0.16663	0.05072	0.07124	0.05078	0.13745	0.16494	0.13718	0.21632	0.07721	0.15529	0.06197	0.20336	0.141	0.22801	0.04272
Slpi	0.12473	0.1061	0.10586	0.01754	0.19325	0.3459	0.23165	0.30952	0.30726	0.04629	0.22667	0.35233	0.22076	0.04663	0.17606	0.3117	0.18914	0.35406	0.29976	0.11729	0.05793	0.06011	0.12056	0.14387	0.24443	0.06438	0.15458	0.37984	0.06291	0.0502	0.12974	0.29051	0.20506	0.27936	0.26357	0.05984	0.15315	0.11086	0.27616	0.34817	0.14787	0.34487	0.06237	0.16863	0.07103	0.25896	0.10067	0.30082	0.0374
Smpdl3a	0.08178	0.05453	0.06979	0.01601	0.11443	0.14835	0.14165	0.16612	0.1439	0.05818	0.13391	0.08876	0.15636	0.042	0.12394	0.11227	0.05733	0.13529	0.13476	0.12632	0.05246	0.03659	0.06532	0.08705	0.15385	0.05806	0.09614	0.13286	0.07846	0.05229	0.12134	0.15731	0.14332	0.15816	0.17732	0.055	0.03982	0.02753	0.08663	0.1592	0.12654	0.14829	0.06833	0.09938	0.06967	0.16821	0.09508	0.1529	0.04571
Socs1	0.12761	0.11475	0.11998	0.02116	0.27308	0.55799	0.25895	0.51618	0.49548	0.05266	0.25967	0.42317	0.3344	0.0535	0.21077	0.61901	0.3219	0.56275	0.4585	0.16692	0.04813	0.07146	0.23998	0.33279	0.3202	0.07812	0.18979	0.59769	0.05932	0.04026	0.1753	0.44148	0.29626	0.41265	0.35057	0.05927	0.34891	0.26355	0.56366	0.57877	0.15688	0.56224	0.07458	0.32203	0.07526	0.40678	0.16372	0.50856	0.04826
Socs3	0.14046	0.10318	0.15734	0.02475	0.3102	0.48739	0.24729	0.43599	0.528	0.04319	0.24841	0.30618	0.33226	0.03744	0.21383	0.66399	0.49119	0.47176	0.49937	0.17162	0.04475	0.08549	0.34482	0.47185	0.28445	0.08231	0.18167	0.63967	0.05028	0.03513	0.17527	0.47744	0.31442	0.39225	0.32929	0.05458	0.34278	0.26038	0.5286	0.50367	0.16126	0.54327	0.06474	0.44997	0.08214	0.41691	0.17381	0.54874	0.04505
Sparc	0.12082	0.12338	0.23231	0.02457	0.41393	0.6956	0.30018	0.60448	0.6321	0.06142	0.2688	0.45209	0.40825	0.04736	0.27388	0.87919	0.52653	0.71651	0.56267	0.18837	0.05417	0.0996	0.31947	0.47515	0.34822	0.07837	0.2014	0.79374	0.06383	0.0503	0.21087	0.57412	0.32646	0.52664	0.40126	0.06261	0.59679	0.46786	0.84171	0.67819	0.19491	0.71921	0.07479	0.4636	0.09611	0.49411	0.18615	0.65814	0.06255
Spn	0.12408	0.1067	0.12673	0.01983	0.24765	0.19289	0.22256	0.1625	0.16943	0.054	0.1775	0.11391	0.15838	0.0591	0.16019	0.17304	0.12234	0.17055	0.20202	0.12505	0.06773	0.06534	0.16648	0.12096	0.21933	0.08507	0.17932	0.1894	0.05023	0.04491	0.19055	0.24753	0.18936	0.17838	0.18728	0.081	0.06363	0.04504	0.1314	0.17692	0.14789	0.19846	0.07538	0.12297	0.0812	0.18166	0.15167	0.22316	0.06122
Ssh2	0.09785	0.07738	0.09706	0.02445	0.14124	0.13295	0.14957	0.15699	0.14513	0.04945	0.14829	0.08137	0.15573	0.04922	0.12702	0.12327	0.09143	0.12841	0.1443	0.11483	0.04555	0.07743	0.10137	0.10866	0.14847	0.05942	0.09714	0.13691	0.07555	0.04974	0.11117	0.1602	0.14649	0.15364	0.1636	0.06232	0.04194	0.02945	0.08875	0.13926	0.10976	0.15083	0.07029	0.11678	0.07562	0.17637	0.10153	0.15709	0.05248
Stat1	0.12467	0.12075	0.13374	0.01918	0.30329	0.86353	0.34315	0.79755	0.71763	0.06142	0.31186	0.65052	0.46158	0.05454	0.25103	0.95538	0.36063	0.88259	0.58068	0.21021	0.05251	0.08138	0.23459	0.41111	0.40534	0.08762	0.19839	0.83556	0.08587	0.05183	0.1925	0.57553	0.35417	0.57208	0.47637	0.06245	0.66362	0.52655	0.93725	0.88661	0.17656	0.78754	0.08672	0.41177	0.0952	0.55811	0.17879	0.65998	0.05581
Stat2	0.11904	0.10207	0.13928	0.02557	0.29122	0.54246	0.25307	0.5112	0.53012	0.05138	0.25043	0.3701	0.3492	0.04826	0.19991	0.62647	0.36883	0.54662	0.46973	0.18381	0.04624	0.09011	0.27825	0.39699	0.31799	0.07638	0.17735	0.62536	0.05834	0.04446	0.16458	0.46316	0.31005	0.4342	0.37812	0.06001	0.31249	0.23409	0.51736	0.55643	0.15618	0.58361	0.07258	0.38031	0.08133	0.45477	0.15784	0.52373	0.05255
Stat4	0.0267	0.0309	0.0289	0.01544	0.04002	0.01919	0.03924	0.01854	0.02414	0.01474	0.03197	0.01061	0.02685	0.02145	0.03338	0.01836	0.01431	0.01696	0.02847	0.03478	0.04071	0.02518	0.02459	0.02109	0.03734	0.02729	0.053	0.02197	0.03218	0.01114	0.04202	0.02789	0.02887	0.02384	0.0266	0.02252	0.00594	0.00425	0.01167	0.01735	0.026	0.02139	0.03333	0.01999	0.03509	0.02702	0.03467	0.0281	0.03465
Stmn1	0.10297	0.0785	0.15628	0.02559	0.22535	0.19552	0.18653	0.19035	0.26273	0.05207	0.1766	0.10793	0.23427	0.03193	0.15468	0.24569	0.24823	0.19651	0.26465	0.14426	0.04055	0.1217	0.3015	0.26273	0.20456	0.05648	0.14542	0.28238	0.04501	0.03434	0.14909	0.2627	0.22723	0.20914	0.23445	0.05355	0.0871	0.06333	0.16072	0.21008	0.12289	0.25073	0.06224	0.26829	0.05648	0.24837	0.15418	0.29125	0.03818
Suv39h1	0.10572	0.09615	0.18962	0.03295	0.19925	0.14529	0.15659	0.14072	0.25993	0.04882	0.19405	0.08234	0.19384	0.04591	0.12692	0.2232	0.26985	0.14017	0.24729	0.17958	0.0364	0.14231	0.34868	0.2868	0.18748	0.07938	0.14368	0.24918	0.04107	0.03697	0.13254	0.23653	0.26649	0.18243	0.21943	0.05958	0.06774	0.04893	0.12683	0.16307	0.12763	0.2525	0.05458	0.29772	0.06385	0.26074	0.14956	0.28376	0.05342
Tap1	0.12962	0.11354	0.16245	0.02455	0.31625	0.72623	0.2878	0.62777	0.69676	0.05723	0.30823	0.53004	0.39984	0.04458	0.23797	0.9799	0.54996	0.73246	0.59722	0.21249	0.04961	0.11101	0.36567	0.5359	0.35226	0.07596	0.18878	0.85223	0.06767	0.04038	0.18186	0.56847	0.37439	0.52284	0.42453	0.05755	0.6972	0.5612	0.90148	0.72505	0.16395	0.76887	0.07112	0.51327	0.08352	0.54253	0.18781	0.69026	0.05205
Tap2	0.03267	0.02927	0.039	0.00545	0.05737	0.03432	0.0554	0.02966	0.03922	0.02718	0.05454	0.01669	0.03933	0.02911	0.05384	0.02891	0.03027	0.02776	0.0305	0.035	0.02395	0.04518	0.03301	0.03715	0.0488	0.03221	0.04516	0.0371	0.05157	0.02998	0.04156	0.044	0.04492	0.04021	0.04535	0.03623	0.00992	0.00701	0.02147	0.03473	0.04332	0.04058	0.04321	0.0349	0.03543	0.04073	0.05044	0.0445	0.01562
Tapbp	0.12038	0.10578	0.11761	0.0185	0.28555	0.88453	0.32366	0.80718	0.71497	0.05688	0.29155	0.68578	0.45005	0.05174	0.24191	0.99559	0.36007	0.93626	0.58025	0.1947	0.04877	0.07675	0.21848	0.42147	0.38796	0.07886	0.18924	0.85812	0.08328	0.04856	0.18364	0.55413	0.33948	0.58246	0.46498	0.05748	0.8249	0.67915	1.05061	0.89751	0.16285	0.79341	0.07896	0.40242	0.08564	0.54562	0.16396	0.65323	0.04622
Tbc1d4	0.04847	0.05482	0.0633	0.03922	0.05584	0.03293	0.05587	0.03463	0.04795	0.01977	0.05188	0.02417	0.05418	0.03839	0.04816	0.04382	0.05082	0.03428	0.05619	0.06478	0.03035	0.07143	0.07528	0.05451	0.05775	0.04488	0.04505	0.04994	0.03465	0.01789	0.07217	0.05849	0.06449	0.05587	0.06523	0.04037	0.0128	0.00901	0.02618	0.03928	0.04833	0.05199	0.04054	0.06537	0.04769	0.0575	0.0837	0.05946	0.03974
Tbx21	0.06154	0.07831	0.10221	0.01829	0.13099	0.09202	0.14474	0.07962	0.08974	0.05865	0.10586	0.05298	0.098	0.04449	0.09428	0.07908	0.06446	0.07478	0.10488	0.08116	0.08325	0.05631	0.09657	0.07219	0.12856	0.06023	0.11213	0.0968	0.03616	0.04718	0.12026	0.13312	0.10798	0.10051	0.10655	0.04717	0.02931	0.0205	0.05948	0.08848	0.09158	0.1057	0.06228	0.07237	0.05492	0.10518	0.10266	0.11338	0.0451
Tcf4	0.07498	0.06929	0.07728	0.03427	0.10052	0.08716	0.10127	0.09068	0.09804	0.03523	0.09969	0.04839	0.10673	0.04082	0.09504	0.07581	0.06374	0.07591	0.10035	0.09416	0.04206	0.05925	0.09004	0.08544	0.11102	0.04855	0.09704	0.08961	0.03625	0.05453	0.08847	0.09865	0.10729	0.09409	0.09784	0.06387	0.02631	0.01899	0.05403	0.08612	0.07189	0.10216	0.04554	0.09015	0.05415	0.11355	0.09048	0.09349	0.03119
Tcf7	0.1065	0.08691	0.14109	0.01873	0.19428	0.1053	0.1153	0.11658	0.17414	0.03125	0.13485	0.05031	0.15315	0.03329	0.12206	0.14591	0.16586	0.1037	0.16956	0.122	0.05519	0.13412	0.21422	0.19444	0.17872	0.06212	0.12295	0.15657	0.03708	0.0336	0.14338	0.18783	0.17726	0.135	0.15446	0.07374	0.04517	0.03203	0.08278	0.12102	0.11179	0.17097	0.04913	0.19391	0.08161	0.17627	0.12281	0.19342	0.04827
Tcrg-C4	0.06719	0.04308	0.04383	0.02682	0.08137	0.05322	0.09619	0.05117	0.06289	0.02985	0.08811	0.03197	0.06498	0.03774	0.07313	0.04751	0.03553	0.04575	0.06552	0.05701	0.04878	0.05372	0.05418	0.05228	0.07751	0.05155	0.08746	0.05474	0.02865	0.04502	0.07481	0.07283	0.05629	0.05652	0.06894	0.05658	0.0162	0.01112	0.03455	0.04916	0.07443	0.06335	0.0797	0.04303	0.04897	0.06731	0.07757	0.06473	0.03298
Tek	0.10451	0.07636	0.07556	0.01807	0.13917	0.1526	0.17345	0.20013	0.17422	0.04878	0.14721	0.08875	0.18882	0.04438	0.12423	0.13009	0.07211	0.16694	0.14569	0.13118	0.04788	0.06277	0.08011	0.11956	0.15929	0.05183	0.10813	0.14882	0.0492	0.06022	0.11153	0.17043	0.13493	0.18162	0.15827	0.05684	0.0463	0.03311	0.0984	0.17511	0.09667	0.16352	0.05221	0.10195	0.05563	0.17105	0.11546	0.15933	0.03666
Tert	0.04767	0.05155	0.04727	0.01547	0.058	0.04805	0.06931	0.05699	0.06528	0.03008	0.06677	0.02404	0.07797	0.02219	0.06601	0.0504	0.05208	0.04442	0.06163	0.06806	0.02458	0.0516	0.06968	0.06131	0.06786	0.02075	0.07626	0.06661	0.06061	0.03241	0.05824	0.07391	0.07552	0.06824	0.06982	0.03989	0.01511	0.01079	0.03242	0.05476	0.05564	0.06341	0.04511	0.06117	0.0441	0.0662	0.07451	0.06349	0.03927
Tgfb1	0.11726	0.1255	0.18676	0.02521	0.37136	0.65323	0.29919	0.53231	0.5974	0.05092	0.285	0.44527	0.3589	0.04566	0.23649	0.82913	0.51185	0.64384	0.56486	0.18289	0.06124	0.09505	0.33034	0.47471	0.33422	0.08569	0.20454	0.75052	0.05647	0.04326	0.19012	0.56084	0.33765	0.47236	0.36951	0.06196	0.54008	0.4199	0.77274	0.61654	0.17433	0.69189	0.07266	0.44723	0.08308	0.48004	0.17648	0.63248	0.05656
Tgm2	0.13894	0.11987	0.1493	0.02171	0.33579	0.97026	0.33014	0.77378	0.73158	0.05631	0.30712	0.81979	0.40714	0.05294	0.27436	1.15634	0.48463	0.98139	0.63644	0.17887	0.05214	0.08016	0.25128	0.42556	0.38546	0.08419	0.19697	0.9742	0.07657	0.0487	0.19211	0.62057	0.34586	0.57441	0.44427	0.0568	1.36611	1.24879	1.38593	0.93099	0.18443	0.84119	0.07617	0.42172	0.08808	0.53913	0.17186	0.69329	0.05058
Thy1	0.11126	0.14505	0.19857	0.01933	0.39572	0.29455	0.24836	0.20762	0.26883	0.04239	0.19163	0.18408	0.181	0.03489	0.19939	0.35993	0.32294	0.27915	0.35356	0.11852	0.06703	0.1072	0.31463	0.2393	0.2817	0.09096	0.22834	0.37835	0.05025	0.03869	0.22499	0.41489	0.22267	0.23632	0.24732	0.08738	0.16023	0.11542	0.28192	0.25379	0.16982	0.32407	0.05119	0.28068	0.0766	0.26463	0.16412	0.39136	0.05669
Tigit	0.07634	0.08231	0.12009	0.01742	0.12274	0.04947	0.07305	0.03498	0.08235	0.03823	0.10099	0.0233	0.07463	0.01993	0.07965	0.07243	0.10557	0.03539	0.09586	0.10102	0.04374	0.14402	0.15869	0.11829	0.07877	0.10392	0.10243	0.0769	0.01387	0.04816	0.07583	0.10825	0.10886	0.07235	0.06417	0.07323	0.02094	0.01485	0.03922	0.03827	0.09091	0.08644	0.02887	0.1119	0.06363	0.11371	0.11234	0.1157	0.02398
Timd4	0.08412	0.10565	0.06561	0.01871	0.18026	0.38484	0.30242	0.38792	0.32377	0.05719	0.20784	0.22932	0.27689	0.06476	0.21611	0.28436	0.10042	0.3271	0.28856	0.16088	0.06148	0.04652	0.09427	0.15487	0.25769	0.07399	0.15381	0.31064	0.06476	0.06268	0.15651	0.30251	0.21902	0.32654	0.27907	0.05201	0.11938	0.08468	0.25012	0.37353	0.14797	0.36196	0.08734	0.15952	0.06278	0.2936	0.13474	0.28745	0.04394
Timp1	0.09958	0.11815	0.26513	0.04	0.31532	0.08945	0.10136	0.05918	0.16937	0.0332	0.12673	0.03885	0.10186	0.03376	0.14044	0.17953	0.30269	0.07062	0.20418	0.11809	0.04523	0.12289	0.31617	0.2564	0.12586	0.06685	0.12838	0.20395	0.02312	0.016	0.1131	0.20948	0.16978	0.15105	0.12948	0.06043	0.06253	0.04543	0.10867	0.08499	0.14994	0.18262	0.02384	0.27999	0.09564	0.20274	0.13885	0.25075	0.07042
Tmem123	0.10651	0.10218	0.14415	0.02583	0.24417	0.31063	0.25356	0.30535	0.32614	0.04503	0.23669	0.20134	0.26879	0.05692	0.18242	0.32462	0.23269	0.29682	0.31981	0.16919	0.05662	0.08722	0.22407	0.2578	0.27395	0.07809	0.18435	0.35566	0.07246	0.06761	0.18428	0.33343	0.25199	0.28825	0.26505	0.06409	0.12756	0.09124	0.23932	0.31768	0.16424	0.36753	0.07856	0.26469	0.07506	0.3281	0.1484	0.35573	0.05439
Tmem176b	0.10797	0.09799	0.08797	0.01545	0.24261	0.75838	0.29293	0.7736	0.62041	0.05854	0.26857	0.59625	0.44508	0.04713	0.2253	0.73698	0.21325	0.81699	0.49634	0.17184	0.04401	0.05789	0.14042	0.2974	0.36694	0.07946	0.16042	0.70908	0.08179	0.04631	0.169	0.46157	0.29502	0.53955	0.45152	0.0512	0.46427	0.35605	0.73019	0.82614	0.15068	0.66431	0.07848	0.30476	0.08128	0.4913	0.13997	0.53257	0.04251
Tmem64	0.08392	0.07316	0.06824	0.01344	0.11454	0.17223	0.158	0.22406	0.17653	0.04768	0.14256	0.11961	0.1943	0.05243	0.13349	0.14636	0.0679	0.16972	0.15814	0.10247	0.05179	0.03922	0.07985	0.09939	0.18997	0.062	0.10419	0.16219	0.07572	0.03904	0.11336	0.17058	0.14326	0.20202	0.20798	0.05021	0.05195	0.03672	0.10745	0.20382	0.12741	0.19187	0.08253	0.1264	0.06315	0.18856	0.10409	0.17056	0.04776
Tnf	0.08995	0.08777	0.14339	0.0296	0.18704	0.12263	0.16187	0.1066	0.17598	0.04464	0.15838	0.06339	0.15522	0.0355	0.12749	0.16945	0.20534	0.10238	0.19773	0.13387	0.04059	0.10473	0.24837	0.20395	0.14068	0.07823	0.15691	0.19649	0.03753	0.04807	0.14534	0.21564	0.2273	0.1381	0.16319	0.04803	0.05532	0.03972	0.10419	0.12047	0.1177	0.19293	0.04569	0.21006	0.06691	0.17962	0.14705	0.23289	0.05234
Tnfrsf10b	0.09121	0.08401	0.14195	0.03128	0.14007	0.06969	0.0849	0.07139	0.13338	0.04099	0.12964	0.04169	0.11563	0.02639	0.09897	0.10244	0.14817	0.06187	0.13191	0.1045	0.0484	0.10758	0.20913	0.15926	0.10342	0.07048	0.09494	0.12738	0.03503	0.03028	0.09277	0.13363	0.14497	0.12456	0.10915	0.06457	0.03176	0.02287	0.06013	0.07606	0.10658	0.12961	0.04294	0.16925	0.05638	0.1532	0.13752	0.14731	0.05822
Tnfrsf13b	0.05083	0.0568	0.04183	0.01501	0.07647	0.05611	0.07872	0.05539	0.06159	0.02937	0.05502	0.02935	0.06697	0.05255	0.06901	0.04478	0.02973	0.0484	0.06317	0.05042	0.06297	0.03614	0.04313	0.04322	0.08245	0.0432	0.06686	0.05905	0.04231	0.05055	0.08176	0.07411	0.06956	0.05425	0.06866	0.05014	0.01661	0.01162	0.03474	0.05259	0.06436	0.05337	0.04177	0.03814	0.0432	0.05198	0.07018	0.07541	0.0354
Tnfrsf18	0.07747	0.08795	0.0862	0.02839	0.1144	0.0684	0.11294	0.06583	0.07808	0.0455	0.09796	0.03738	0.08414	0.04049	0.08342	0.07661	0.07518	0.05654	0.10165	0.08253	0.07701	0.0653	0.10373	0.08669	0.10809	0.06025	0.0983	0.08161	0.04837	0.048	0.08957	0.11211	0.12866	0.07923	0.09514	0.0625	0.0245	0.01717	0.04861	0.06659	0.09763	0.09469	0.07197	0.08213	0.0622	0.09349	0.09729	0.10336	0.04783
Tnfrsf25	0.05183	0.0197	0.05051	0.00557	0.04783	0.03006	0.04583	0.02673	0.03047	0.02761	0.03577	0.01801	0.04106	0.03383	0.0433	0.03039	0.02662	0.02732	0.03968	0.03172	0.03245	0.02439	0.03704	0.0289	0.04995	0.04894	0.04545	0.03292	0.0486	0.01307	0.05057	0.04204	0.03725	0.03257	0.04469	0.04044	0.00956	0.00676	0.01953	0.02938	0.04909	0.03678	0.05312	0.0322	0.01305	0.04785	0.03128	0.03963	0.04762
Tnfrsf26	0.08407	0.0904	0.08496	0.02234	0.09944	0.09739	0.10167	0.10411	0.12609	0.03883	0.12008	0.05866	0.11897	0.03276	0.11787	0.09485	0.08383	0.08504	0.12453	0.12152	0.04647	0.0702	0.10007	0.1066	0.12703	0.06457	0.09688	0.11146	0.04823	0.04608	0.09137	0.12238	0.12003	0.1092	0.11558	0.0547	0.03158	0.02243	0.06433	0.10195	0.08922	0.11239	0.06003	0.09981	0.06134	0.12816	0.07884	0.11802	0.03894
Tnfrsf4	0.06393	0.07086	0.12892	0.02301	0.17783	0.08371	0.12475	0.05139	0.09378	0.03526	0.10999	0.04373	0.07891	0.02939	0.09251	0.09353	0.1106	0.06152	0.1156	0.10555	0.05777	0.0791	0.14693	0.10279	0.10991	0.08327	0.13152	0.10832	0.04102	0.02975	0.11032	0.1422	0.12041	0.09241	0.09154	0.06352	0.03328	0.02413	0.06365	0.06661	0.10426	0.10386	0.05287	0.10126	0.04934	0.12359	0.12302	0.13854	0.03704
Tnfrsf9	0.0429	0.0552	0.07339	0.01227	0.08444	0.03678	0.05604	0.03806	0.05235	0.00942	0.06253	0.0228	0.0505	0.0398	0.07338	0.04262	0.05379	0.03212	0.0536	0.07431	0.04173	0.06107	0.08708	0.05697	0.05515	0.04038	0.07195	0.05361	0.01504	0.03396	0.05951	0.06946	0.07465	0.04903	0.04628	0.05045	0.01389	0.00996	0.02828	0.0394	0.05041	0.05206	0.02597	0.06163	0.04307	0.05452	0.07979	0.06169	0.04416
Tnfsf10	0.11244	0.09688	0.10437	0.00854	0.1754	0.22721	0.20218	0.25228	0.22859	0.05942	0.18038	0.15217	0.23015	0.06213	0.16429	0.20314	0.11987	0.22086	0.23023	0.14568	0.06336	0.07571	0.14211	0.15435	0.21358	0.07624	0.14698	0.23103	0.06395	0.05528	0.14231	0.25704	0.18955	0.23348	0.22614	0.05323	0.07375	0.05204	0.14769	0.25273	0.11025	0.24648	0.06616	0.1686	0.072	0.24985	0.14435	0.24915	0.05151
Tnfsf8	0.02989	0.06005	0.04497	0.01278	0.05592	0.02668	0.04813	0.02247	0.0263	0.01302	0.04246	0.01338	0.03199	0.00468	0.05866	0.02467	0.02163	0.02123	0.03595	0.05326	0.04922	0.02295	0.0349	0.02428	0.04126	0.02822	0.06071	0.02605	0.01227	0.02906	0.05268	0.04773	0.04112	0.03243	0.03496	0.05221	0.00789	0.0057	0.01679	0.02203	0.04934	0.0339	0.0303	0.02868	0.04938	0.03496	0.03275	0.04096	0.03493
Tox	0.0468	0.05708	0.04489	0.01217	0.05405	0.05515	0.07829	0.06702	0.06207	0.01872	0.06344	0.02854	0.07869	0.02965	0.06452	0.0435	0.02489	0.05223	0.06506	0.04571	0.01914	0.02025	0.04392	0.04316	0.07491	0.03213	0.06442	0.05413	0.04185	0.02024	0.08119	0.05849	0.0644	0.05803	0.07045	0.0413	0.01487	0.01037	0.03287	0.06083	0.047	0.0575	0.0491	0.04872	0.0589	0.0624	0.05704	0.06208	0.02508
Trac	0.13688	0.11802	0.16671	0.02599	0.34647	0.2595	0.25382	0.18496	0.22572	0.04802	0.19076	0.16577	0.17814	0.04791	0.18428	0.27485	0.23947	0.23103	0.2983	0.13219	0.08597	0.08541	0.26829	0.21157	0.2814	0.09599	0.21425	0.29429	0.04132	0.03931	0.26702	0.37133	0.23407	0.21056	0.21224	0.10876	0.11415	0.08136	0.21626	0.21243	0.16099	0.2841	0.06407	0.20299	0.06848	0.23928	0.1772	0.35151	0.05848
Traf1	0.14724	0.11877	0.13221	0.01263	0.30005	0.20676	0.25558	0.1591	0.17842	0.04913	0.20179	0.13253	0.16263	0.03614	0.17454	0.19586	0.16777	0.17897	0.24992	0.12944	0.09004	0.05612	0.16417	0.15541	0.23713	0.08745	0.21237	0.21896	0.05643	0.04443	0.21049	0.33998	0.20311	0.16773	0.17732	0.1023	0.08219	0.05913	0.156	0.17562	0.13474	0.22444	0.06473	0.13561	0.07909	0.20963	0.14803	0.24992	0.04284
Trbc1	0.06967	0.05964	0.06187	0.01235	0.08364	0.04525	0.08265	0.0428	0.0473	0.02839	0.04593	0.02318	0.04673	0.01333	0.06355	0.04137	0.0354	0.03802	0.05585	0.04913	0.04839	0.05109	0.05232	0.04418	0.06609	0.07027	0.06475	0.05197	0.03927	0.05802	0.08791	0.07498	0.05814	0.0512	0.05013	0.05663	0.01463	0.01001	0.02992	0.03912	0.05216	0.05483	0.02608	0.04291	0.04595	0.05457	0.06609	0.06699	0.0317
Trdc	0.02974	0.04156	0.02532	0.03155	0.04385	0.02717	0.0469	0.03106	0.03558	0.03441	0.04808	0.01695	0.03931	0.03712	0.03343	0.02411	0.01975	0.02469	0.03224	0.04392	0.02661	0.03583	0.02687	0.0193	0.04706	0.02802	0.03529	0.03114	0.03245	0.05276	0.05792	0.03576	0.03704	0.03407	0.04545	0.03984	0.00818	0.0057	0.01772	0.02745	0.03214	0.03317	0.02341	0.0264	0.03152	0.03621	0.04077	0.03501	0.0303
Trem2	0.07583	0.1018	0.14971	0.01959	0.21222	0.14375	0.13424	0.12277	0.18525	0.03836	0.17224	0.08297	0.13247	0.04453	0.14805	0.1843	0.22106	0.11968	0.19479	0.11852	0.05331	0.10603	0.2324	0.20499	0.15139	0.06272	0.12899	0.2043	0.04328	0.03455	0.12509	0.22385	0.20038	0.1651	0.14275	0.05119	0.06895	0.04883	0.12923	0.12424	0.17176	0.18534	0.04907	0.21835	0.06185	0.18721	0.12047	0.2211	0.03932
Ttc36	0.10899	0.09538	0.0785	0.01626	0.22919	0.87846	0.29582	0.90611	0.70523	0.06514	0.28093	0.69427	0.50189	0.05041	0.23037	0.87063	0.21244	0.95993	0.52703	0.18022	0.03758	0.05246	0.11689	0.32354	0.41091	0.07546	0.17146	0.80224	0.09125	0.04552	0.15938	0.4875	0.30149	0.5916	0.507	0.05068	0.61426	0.48127	0.90034	0.9738	0.15053	0.74504	0.08387	0.31395	0.07883	0.53255	0.14033	0.58689	0.04273
Tubb6	0.11878	0.11413	0.21967	0.02616	0.32429	0.31746	0.19591	0.27712	0.44625	0.04435	0.24794	0.19332	0.28544	0.03994	0.2063	0.50592	0.52768	0.30752	0.42364	0.16484	0.04784	0.13909	0.45155	0.47925	0.23943	0.06879	0.18174	0.53837	0.04538	0.0394	0.16849	0.39765	0.32416	0.33049	0.3172	0.05941	0.19975	0.14807	0.33225	0.33115	0.16904	0.45092	0.05523	0.49974	0.07909	0.40539	0.19258	0.50384	0.05392
Txk	0.05387	0.03513	0.0198	0.01496	0.04878	0.04171	0.06827	0.04863	0.04532	0.03643	0.04697	0.02654	0.05859	0.04272	0.05526	0.0319	0.01798	0.03679	0.04698	0.05777	0.02243	0.02579	0.02674	0.02618	0.06026	0.03053	0.05338	0.03804	0.03813	0.0479	0.05887	0.04717	0.06052	0.0502	0.0573	0.0273	0.01126	0.00801	0.0241	0.04379	0.05429	0.04243	0.03519	0.03019	0.02137	0.04596	0.03192	0.04818	0.04396
Vcam1	0.10148	0.10838	0.09909	0.01758	0.23927	0.40617	0.30756	0.40761	0.36484	0.05758	0.24476	0.26057	0.30204	0.05581	0.21526	0.35382	0.16969	0.38455	0.35567	0.14617	0.06126	0.06168	0.14388	0.21027	0.28831	0.08356	0.18343	0.37171	0.06937	0.04805	0.18909	0.36646	0.22916	0.35788	0.31015	0.06447	0.15558	0.11147	0.30685	0.408	0.163	0.41361	0.08817	0.2013	0.0938	0.30722	0.14625	0.34182	0.05238
Vcan	0.05511	0.05516	0.05683	0.00525	0.05311	0.03426	0.05606	0.0403	0.0439	0.04537	0.04749	0.01947	0.04948	0.02828	0.05067	0.03014	0.02872	0.03092	0.04765	0.04322	0.0466	0.0236	0.04339	0.03898	0.05418	0.0315	0.04306	0.03731	0.0395	0.04158	0.04619	0.04792	0.05529	0.04609	0.05459	0.03887	0.01017	0.00729	0.02146	0.03496	0.05169	0.04118	0.04834	0.03532	0.0315	0.05448	0.03062	0.04257	0.03422
Vegfa	0.10985	0.09294	0.13511	0.02063	0.27552	0.62708	0.25724	0.60978	0.6106	0.05325	0.26712	0.45069	0.38494	0.04671	0.23195	0.74043	0.39533	0.63898	0.51986	0.18907	0.04537	0.085	0.23642	0.40971	0.33184	0.06837	0.15683	0.67906	0.0696	0.03843	0.15875	0.47313	0.30648	0.4893	0.38627	0.053	0.42507	0.32573	0.64692	0.66441	0.16007	0.64225	0.07306	0.38546	0.07686	0.48081	0.1622	0.54981	0.05722
Vim	0.12572	0.12815	0.19246	0.02298	0.40127	0.76417	0.34908	0.56829	0.60245	0.0544	0.28943	0.49174	0.35316	0.0476	0.25456	0.86477	0.48678	0.69617	0.58349	0.18105	0.06092	0.08541	0.29578	0.44379	0.33783	0.07959	0.21259	0.76376	0.05913	0.05103	0.21749	0.6101	0.33051	0.48572	0.35982	0.07332	0.65816	0.52237	0.90524	0.64853	0.19362	0.69079	0.07416	0.39389	0.08914	0.44711	0.17976	0.62808	0.05736
Vsig4	0.071	0.08864	0.06036	0.01457	0.13125	0.19828	0.19236	0.21107	0.17915	0.05549	0.15782	0.12227	0.20358	0.05911	0.1415	0.14741	0.06554	0.17339	0.16944	0.12511	0.05353	0.06309	0.0793	0.10699	0.17816	0.07256	0.10071	0.16394	0.07236	0.03354	0.11662	0.16667	0.15105	0.20318	0.18649	0.05074	0.0538	0.03805	0.11616	0.1989	0.1315	0.20058	0.09604	0.11614	0.04875	0.18385	0.10488	0.17561	0.03505
Wdfy4	0.10727	0.08721	0.09621	0.02251	0.14792	0.13633	0.17366	0.13074	0.11542	0.03448	0.13538	0.0842	0.13298	0.03682	0.13204	0.10659	0.07021	0.12068	0.13852	0.09406	0.08708	0.04672	0.10078	0.08655	0.17931	0.06275	0.11526	0.13212	0.0507	0.04464	0.14173	0.17969	0.1388	0.13531	0.11501	0.07698	0.04293	0.03066	0.09173	0.12756	0.0937	0.14892	0.06689	0.07622	0.08945	0.12985	0.09015	0.14345	0.04176
Wnt2	0.03596	0.04772	0.03931	0.00391	0.07451	0.05428	0.06448	0.07113	0.07275	0.03642	0.05564	0.02553	0.09484	0.0384	0.05644	0.0472	0.03524	0.05574	0.05642	0.07925	0.03721	0.0396	0.05263	0.06753	0.07968	0.03922	0.04624	0.0551	0.04949	0.05565	0.05389	0.0681	0.05839	0.06411	0.06321	0.04023	0.01551	0.01059	0.03182	0.06008	0.05911	0.06142	0.0303	0.05221	0.0549	0.06997	0.06809	0.0688	0.04268
Xbp1	0.11416	0.10416	0.09552	0.01992	0.2156	0.50565	0.2685	0.56602	0.47796	0.05716	0.25016	0.35441	0.3832	0.05187	0.21816	0.47175	0.18003	0.51918	0.3874	0.17913	0.04397	0.05829	0.14767	0.25197	0.3417	0.07661	0.16449	0.49457	0.08091	0.04607	0.16083	0.37924	0.2648	0.4282	0.38621	0.04363	0.21231	0.15533	0.39223	0.57256	0.14435	0.49542	0.0878	0.27968	0.08846	0.42105	0.15424	0.4374	0.0473
Xcl1	0.09268	0.09339	0.08194	0.0141	0.15446	0.15508	0.17139	0.12659	0.14023	0.04801	0.15452	0.08567	0.11777	0.03584	0.13587	0.12581	0.08531	0.11461	0.15503	0.10959	0.04014	0.04631	0.1162	0.10068	0.14255	0.08159	0.14057	0.14948	0.04608	0.03494	0.15332	0.19757	0.14378	0.14428	0.15268	0.06074	0.04928	0.03575	0.10146	0.12524	0.09822	0.14588	0.05758	0.08162	0.0441	0.13238	0.09532	0.15775	0.03754
Xcr1	0.07883	0.06302	0.06667	0.00909	0.11673	0.1069	0.12489	0.10223	0.102	0.0428	0.12035	0.06136	0.11181	0.05634	0.09605	0.08008	0.05227	0.08622	0.10681	0.10507	0.04931	0.05268	0.0684	0.07037	0.10296	0.06878	0.10154	0.09307	0.05871	0.03469	0.10312	0.12664	0.10855	0.11004	0.1143	0.05822	0.02955	0.02083	0.06447	0.10177	0.11228	0.11108	0.05512	0.07422	0.05291	0.11324	0.07902	0.11044	0.03707
Zap70	0.08813	0.08391	0.10356	0.02448	0.17219	0.10871	0.14668	0.09365	0.12193	0.02941	0.12587	0.06501	0.11074	0.0318	0.10871	0.10614	0.10008	0.09604	0.13385	0.1125	0.06103	0.08466	0.13112	0.09532	0.12905	0.0701	0.14675	0.12391	0.02879	0.04502	0.13251	0.16475	0.14938	0.09574	0.11972	0.08277	0.0386	0.0278	0.07657	0.09575	0.1061	0.12627	0.06035	0.09391	0.05293	0.13163	0.0885	0.14734	0.0481
Zeb2	0.1097	0.11429	0.1209	0.0255	0.25053	0.3608	0.26612	0.34324	0.33092	0.04963	0.21599	0.2153	0.28411	0.0555	0.20036	0.31	0.18433	0.31791	0.30926	0.15539	0.06312	0.05878	0.16278	0.22574	0.25403	0.07232	0.17727	0.34374	0.0693	0.05022	0.17665	0.35182	0.23487	0.3106	0.26396	0.06087	0.13647	0.09863	0.26498	0.34411	0.16556	0.34814	0.08185	0.20963	0.06849	0.29651	0.14217	0.33608	0.04573
[truncated: 451 more columns]
