# Supplementary material for: In vivo armed macrophages curb liver metastasis through tumor-reactive T-cell rejuvenation
Source: Nat Commun. 2025 Apr 11;16:3471. doi: 10.1038/s41467-025-58369-2 (PMC11992024; doi:10.1038/s41467-025-58369-2)
Supplement: Supplementary file 9 — Supplementary Dataset 7 [file 41467_2025_58369_MOESM9_ESM.xlsx]

## Sheet: mouse genes
Supplementary data 7: List of mouse genes in the IIT signature.
Ptpre
Ly6c2
Furin
Ccr5
Mctp2
Gzma
Trerf1
Pim2
P2rx7
Morrbid
Klrg1
Cd7
Sytl3
Ifngas1
Gbp2
Setbp1
Adora2a
Frmd4b
Sulf2
Gzmb
Rbm47
Trbv19

## Sheet: human orthologs
Supplementary data 7: List of human genes in the IIT signature.
ADORA2A
CCR5
CD7
FRMD4B
FURIN
GBP2
GZMA
GZMB
KLRG1
MCTP2
P2RX7
PIM2
PTPRE
RBM47
SETBP1
SULF2
SYTL3
TRBV19
TRERF1
