# Supplementary material for: In vivo armed macrophages curb liver metastasis through tumor-reactive T-cell rejuvenation
Source: Nat Commun. 2025 Apr 11;16:3471. doi: 10.1038/s41467-025-58369-2 (PMC11992024; doi:10.1038/s41467-025-58369-2)
Supplement: Supplementary file 12 — Source Data [file 41467_2025_58369_MOESM12_ESM.xlsx]

## Sheet: Fig.1
Figure #	Graph type	Mouse_ID	Group	Value	Timepoint (days)	Unit	Comments
1C	grouped dotplot	1	Control	0.38	38 after LV inj	g
1C	grouped dotplot	5	Control	0.617	38 after LV inj	g
1C	grouped dotplot	10	Control	0.115	38 after LV inj	g
1C	grouped dotplot	15	Control	0.527	38 after LV inj	g
1C	grouped dotplot	20	Control	0.016	38 after LV inj	g
1C	grouped dotplot	21	Control	0.597	38 after LV inj	g
1C	grouped dotplot	30	Control	0.413	38 after LV inj	g
1C	grouped dotplot	35	Control	0.758	38 after LV inj	g
1C	grouped dotplot	40	Control	0.205	38 after LV inj	g
1C	grouped dotplot	2	lIOVA.Low	0.025	38 after LV inj	g
1C	grouped dotplot	6	lIOVA.Low	0.369	38 after LV inj	g
1C	grouped dotplot	7	lIOVA.Low	1.338	38 after LV inj	g
1C	grouped dotplot	12	lIOVA.Low	0.136	38 after LV inj	g
1C	grouped dotplot	17	lIOVA.Low	0.375	38 after LV inj	g
1C	grouped dotplot	22	lIOVA.Low	0.46	38 after LV inj	g
1C	grouped dotplot	26	lIOVA.Low	0.306	38 after LV inj	g
1C	grouped dotplot	27	lIOVA.Low	0.406	38 after LV inj	g
1C	grouped dotplot	32	lIOVA.Low	0.112	38 after LV inj	g
1C	grouped dotplot	37	lIOVA.Low	0.042	38 after LV inj	g
1C	grouped dotplot	3	lIOVA.Mid	0.226	38 after LV inj	g
1C	grouped dotplot	8	lIOVA.Mid	0.549	38 after LV inj	g
1C	grouped dotplot	11	lIOVA.Mid	0	38 after LV inj	g
1C	grouped dotplot	18	lIOVA.Mid	0	38 after LV inj	g
1C	grouped dotplot	23	lIOVA.Mid	0	38 after LV inj	g
1C	grouped dotplot	28	lIOVA.Mid	0.111	38 after LV inj	g
1C	grouped dotplot	31	lIOVA.Mid	0	38 after LV inj	g
1C	grouped dotplot	33	lIOVA.Mid	0.064	38 after LV inj	g
1C	grouped dotplot	38	lIOVA.Mid	0	38 after LV inj	g
1C	grouped dotplot	4	lIOVA.high	0.294	38 after LV inj	g
1C	grouped dotplot	9	lIOVA.high	0	38 after LV inj	g
1C	grouped dotplot	14	lIOVA.high	0.023	38 after LV inj	g
1C	grouped dotplot	16	lIOVA.high	0.854	38 after LV inj	g
1C	grouped dotplot	19	lIOVA.high	0.14	38 after LV inj	g
1C	grouped dotplot	24	lIOVA.high	0.631	38 after LV inj	g
1C	grouped dotplot	29	lIOVA.high	0	38 after LV inj	g
1C	grouped dotplot	34	lIOVA.high	0	38 after LV inj	g
1C	grouped dotplot	36	lIOVA.high	0.219	38 after LV inj	g
1C	grouped dotplot	39	lIOVA.high	0	38 after LV inj	g
1D	grouped dotplot	1	Control	0.11	day 21 after LV inj	Tetramer+ cells, % of CD45+ cell in the blood
1D	grouped dotplot	5	Control	0.18	day 21 after LV inj	Tetramer+ cells, % of CD45+ cell in the blood
1D	grouped dotplot	10	Control	0.056	day 21 after LV inj	Tetramer+ cells, % of CD45+ cell in the blood
1D	grouped dotplot	15	Control	0.069	day 21 after LV inj	Tetramer+ cells, % of CD45+ cell in the blood
1D	grouped dotplot	20	Control	0.11	day 21 after LV inj	Tetramer+ cells, % of CD45+ cell in the blood
1D	grouped dotplot	21	Control	0.056	day 21 after LV inj	Tetramer+ cells, % of CD45+ cell in the blood
1D	grouped dotplot	30	Control	0.11	day 21 after LV inj	Tetramer+ cells, % of CD45+ cell in the blood
1D	grouped dotplot	35	Control	0.15	day 21 after LV inj	Tetramer+ cells, % of CD45+ cell in the blood
1D	grouped dotplot	40	Control	0.13	day 21 after LV inj	Tetramer+ cells, % of CD45+ cell in the blood
1D	grouped dotplot	2	lIOVA.Low	0.25	day 21 after LV inj	Tetramer+ cells, % of CD45+ cell in the blood
1D	grouped dotplot	6	lIOVA.Low	0.17	day 21 after LV inj	Tetramer+ cells, % of CD45+ cell in the blood
1D	grouped dotplot	7	lIOVA.Low	0.12	day 21 after LV inj	Tetramer+ cells, % of CD45+ cell in the blood
1D	grouped dotplot	12	lIOVA.Low	0.17	day 21 after LV inj	Tetramer+ cells, % of CD45+ cell in the blood
1D	grouped dotplot	17	lIOVA.Low	0.059	day 21 after LV inj	Tetramer+ cells, % of CD45+ cell in the blood
1D	grouped dotplot	22	lIOVA.Low	0.13	day 21 after LV inj	Tetramer+ cells, % of CD45+ cell in the blood
1D	grouped dotplot	26	lIOVA.Low	0.31	day 21 after LV inj	Tetramer+ cells, % of CD45+ cell in the blood
1D	grouped dotplot	27	lIOVA.Low	0.097	day 21 after LV inj	Tetramer+ cells, % of CD45+ cell in the blood
1D	grouped dotplot	32	lIOVA.Low	0.16	day 21 after LV inj	Tetramer+ cells, % of CD45+ cell in the blood
1D	grouped dotplot	37	lIOVA.Low	0.15	day 21 after LV inj	Tetramer+ cells, % of CD45+ cell in the blood
1D	grouped dotplot	3	lIOVA.Mid	0.28	day 21 after LV inj	Tetramer+ cells, % of CD45+ cell in the blood
1D	grouped dotplot	8	lIOVA.Mid	0.21	day 21 after LV inj	Tetramer+ cells, % of CD45+ cell in the blood
1D	grouped dotplot	11	lIOVA.Mid	0.29	day 21 after LV inj	Tetramer+ cells, % of CD45+ cell in the blood
1D	grouped dotplot	18	lIOVA.Mid	0.16	day 21 after LV inj	Tetramer+ cells, % of CD45+ cell in the blood
1D	grouped dotplot	23	lIOVA.Mid	0.17	day 21 after LV inj	Tetramer+ cells, % of CD45+ cell in the blood
1D	grouped dotplot	28	lIOVA.Mid	0.36	day 21 after LV inj	Tetramer+ cells, % of CD45+ cell in the blood
1D	grouped dotplot	31	lIOVA.Mid	0.077	day 21 after LV inj	Tetramer+ cells, % of CD45+ cell in the blood
1D	grouped dotplot	33	lIOVA.Mid	0.2	day 21 after LV inj	Tetramer+ cells, % of CD45+ cell in the blood
1D	grouped dotplot	38	lIOVA.Mid	0.086	day 21 after LV inj	Tetramer+ cells, % of CD45+ cell in the blood
1D	grouped dotplot	4	lIOVA.high	0.84	day 21 after LV inj	Tetramer+ cells, % of CD45+ cell in the blood
1D	grouped dotplot	9	lIOVA.high	0.23	day 21 after LV inj	Tetramer+ cells, % of CD45+ cell in the blood
1D	grouped dotplot	14	lIOVA.high	0.27	day 21 after LV inj	Tetramer+ cells, % of CD45+ cell in the blood
1D	grouped dotplot	16	lIOVA.high	0.39	day 21 after LV inj	Tetramer+ cells, % of CD45+ cell in the blood
1D	grouped dotplot	19	lIOVA.high	0.15	day 21 after LV inj	Tetramer+ cells, % of CD45+ cell in the blood
1D	grouped dotplot	24	lIOVA.high	0.15	day 21 after LV inj	Tetramer+ cells, % of CD45+ cell in the blood
1D	grouped dotplot	29	lIOVA.high	0.14	day 21 after LV inj	Tetramer+ cells, % of CD45+ cell in the blood
1D	grouped dotplot	34	lIOVA.high	0.15	day 21 after LV inj	Tetramer+ cells, % of CD45+ cell in the blood
1D	grouped dotplot	36	lIOVA.high	0.094	day 21 after LV inj	Tetramer+ cells, % of CD45+ cell in the blood
1D	grouped dotplot	39	lIOVA.high	0.075	day 21 after LV inj	Tetramer+ cells, % of CD45+ cell in the blood
1E	grouped dotplot	1	Control	0.055	38 after LV inj	Tetramer+ cells, % of CD45+ cell in the liver
1E	grouped dotplot	5	Control	0.25	38 after LV inj	Tetramer+ cells, % of CD45+ cell in the liver
1E	grouped dotplot	10	Control	0.092	38 after LV inj	Tetramer+ cells, % of CD45+ cell in the liver
1E	grouped dotplot	15	Control	0.21	38 after LV inj	Tetramer+ cells, % of CD45+ cell in the liver
1E	grouped dotplot	20	Control	0.17	38 after LV inj	Tetramer+ cells, % of CD45+ cell in the liver
1E	grouped dotplot	21	Control	0.18	38 after LV inj	Tetramer+ cells, % of CD45+ cell in the liver
1E	grouped dotplot	30	Control	1.68	38 after LV inj	Tetramer+ cells, % of CD45+ cell in the liver
1E	grouped dotplot	35	Control	0.22	38 after LV inj	Tetramer+ cells, % of CD45+ cell in the liver
1E	grouped dotplot	40	Control	0.25	38 after LV inj	Tetramer+ cells, % of CD45+ cell in the liver
1E	grouped dotplot	2	lIOVA.Low	0.95	38 after LV inj	Tetramer+ cells, % of CD45+ cell in the liver
1E	grouped dotplot	6	lIOVA.Low	0.32	38 after LV inj	Tetramer+ cells, % of CD45+ cell in the liver
1E	grouped dotplot	7	lIOVA.Low	0.93	38 after LV inj	Tetramer+ cells, % of CD45+ cell in the liver
1E	grouped dotplot	12	lIOVA.Low	0.64	38 after LV inj	Tetramer+ cells, % of CD45+ cell in the liver
1E	grouped dotplot	17	lIOVA.Low	0.62	38 after LV inj	Tetramer+ cells, % of CD45+ cell in the liver
1E	grouped dotplot	22	lIOVA.Low	0.39	38 after LV inj	Tetramer+ cells, % of CD45+ cell in the liver
1E	grouped dotplot	26	lIOVA.Low	0.86	38 after LV inj	Tetramer+ cells, % of CD45+ cell in the liver
1E	grouped dotplot	27	lIOVA.Low	0.26	38 after LV inj	Tetramer+ cells, % of CD45+ cell in the liver
1E	grouped dotplot	32	lIOVA.Low	1.08	38 after LV inj	Tetramer+ cells, % of CD45+ cell in the liver
1E	grouped dotplot	37	lIOVA.Low	0.51	38 after LV inj	Tetramer+ cells, % of CD45+ cell in the liver
1E	grouped dotplot	3	lIOVA.Mid	0.42	38 after LV inj	Tetramer+ cells, % of CD45+ cell in the liver
1E	grouped dotplot	8	lIOVA.Mid	1.25	38 after LV inj	Tetramer+ cells, % of CD45+ cell in the liver
1E	grouped dotplot	11	lIOVA.Mid	1.57	38 after LV inj	Tetramer+ cells, % of CD45+ cell in the liver
1E	grouped dotplot	18	lIOVA.Mid	0.17	38 after LV inj	Tetramer+ cells, % of CD45+ cell in the liver
1E	grouped dotplot	23	lIOVA.Mid	1.26	38 after LV inj	Tetramer+ cells, % of CD45+ cell in the liver
1E	grouped dotplot	28	lIOVA.Mid	0.76	38 after LV inj	Tetramer+ cells, % of CD45+ cell in the liver
1E	grouped dotplot	31	lIOVA.Mid	0.5	38 after LV inj	Tetramer+ cells, % of CD45+ cell in the liver
1E	grouped dotplot	33	lIOVA.Mid	0.72	38 after LV inj	Tetramer+ cells, % of CD45+ cell in the liver
1E	grouped dotplot	38	lIOVA.Mid	1.08	38 after LV inj	Tetramer+ cells, % of CD45+ cell in the liver
1E	grouped dotplot	4	lIOVA.high	1	38 after LV inj	Tetramer+ cells, % of CD45+ cell in the liver
1E	grouped dotplot	9	lIOVA.high	4.21	38 after LV inj	Tetramer+ cells, % of CD45+ cell in the liver
1E	grouped dotplot	14	lIOVA.high	3.72	38 after LV inj	Tetramer+ cells, % of CD45+ cell in the liver
1E	grouped dotplot	16	lIOVA.high	1.82	38 after LV inj	Tetramer+ cells, % of CD45+ cell in the liver
1E	grouped dotplot	19	lIOVA.high	6.93	38 after LV inj	Tetramer+ cells, % of CD45+ cell in the liver
1E	grouped dotplot	24	lIOVA.high	1.01	38 after LV inj	Tetramer+ cells, % of CD45+ cell in the liver
1E	grouped dotplot	29	lIOVA.high	3.44	38 after LV inj	Tetramer+ cells, % of CD45+ cell in the liver
1E	grouped dotplot	34	lIOVA.high	6.75	38 after LV inj	Tetramer+ cells, % of CD45+ cell in the liver
1E	grouped dotplot	36	lIOVA.high	2.01	38 after LV inj	Tetramer+ cells, % of CD45+ cell in the liver
1E	grouped dotplot	39	lIOVA.high	1.64	38 after LV inj	Tetramer+ cells, % of CD45+ cell in the liver
1F	grouped dotplot	2	lIOVA.Low	31.3	38 after LV inj	TEX, % of Tetramer+ cells in the liver
1F	grouped dotplot	6	lIOVA.Low	19.5	38 after LV inj	TEX, % of Tetramer+ cells in the liver
1F	grouped dotplot	7	lIOVA.Low	37.5	38 after LV inj	TEX, % of Tetramer+ cells in the liver
1F	grouped dotplot	12	lIOVA.Low	20.1	38 after LV inj	TEX, % of Tetramer+ cells in the liver
1F	grouped dotplot	17	lIOVA.Low	16.2	38 after LV inj	TEX, % of Tetramer+ cells in the liver
1F	grouped dotplot	22	lIOVA.Low	23.1	38 after LV inj	TEX, % of Tetramer+ cells in the liver
1F	grouped dotplot	26	lIOVA.Low	15.5	38 after LV inj	TEX, % of Tetramer+ cells in the liver
1F	grouped dotplot	27	lIOVA.Low	16	38 after LV inj	TEX, % of Tetramer+ cells in the liver
1F	grouped dotplot	32	lIOVA.Low	20.6	38 after LV inj	TEX, % of Tetramer+ cells in the liver
1F	grouped dotplot	37	lIOVA.Low	51.4	38 after LV inj	TEX, % of Tetramer+ cells in the liver
1F	grouped dotplot	3	lIOVA.Mid	38.4	38 after LV inj	TEX, % of Tetramer+ cells in the liver
1F	grouped dotplot	8	lIOVA.Mid	37.7	38 after LV inj	TEX, % of Tetramer+ cells in the liver
1F	grouped dotplot	11	lIOVA.Mid	34.2	38 after LV inj	TEX, % of Tetramer+ cells in the liver
1F	grouped dotplot	18	lIOVA.Mid	19.6	38 after LV inj	TEX, % of Tetramer+ cells in the liver
1F	grouped dotplot	23	lIOVA.Mid	52.1	38 after LV inj	TEX, % of Tetramer+ cells in the liver
1F	grouped dotplot	28	lIOVA.Mid	37.9	38 after LV inj	TEX, % of Tetramer+ cells in the liver
1F	grouped dotplot	31	lIOVA.Mid	16.2	38 after LV inj	TEX, % of Tetramer+ cells in the liver
1F	grouped dotplot	33	lIOVA.Mid	32.9	38 after LV inj	TEX, % of Tetramer+ cells in the liver
1F	grouped dotplot	38	lIOVA.Mid	29.1	38 after LV inj	TEX, % of Tetramer+ cells in the liver
1F	grouped dotplot	4	lIOVA.high	24.5	38 after LV inj	TEX, % of Tetramer+ cells in the liver
1F	grouped dotplot	9	lIOVA.high	72.3	38 after LV inj	TEX, % of Tetramer+ cells in the liver
1F	grouped dotplot	14	lIOVA.high	61.2	38 after LV inj	TEX, % of Tetramer+ cells in the liver
1F	grouped dotplot	16	lIOVA.high	50.1	38 after LV inj	TEX, % of Tetramer+ cells in the liver
1F	grouped dotplot	19	lIOVA.high	49.4	38 after LV inj	TEX, % of Tetramer+ cells in the liver
1F	grouped dotplot	24	lIOVA.high	50.8	38 after LV inj	TEX, % of Tetramer+ cells in the liver
1F	grouped dotplot	29	lIOVA.high	59.6	38 after LV inj	TEX, % of Tetramer+ cells in the liver
1F	grouped dotplot	34	lIOVA.high	45.6	38 after LV inj	TEX, % of Tetramer+ cells in the liver
1F	grouped dotplot	36	lIOVA.high	39.2	38 after LV inj	TEX, % of Tetramer+ cells in the liver
1F	grouped dotplot	39	lIOVA.high	64.1	38 after LV inj	TEX, % of Tetramer+ cells in the liver
1F	grouped dotplot	2	lIOVA.Low	16.4	38 after LV inj	PEX, % of Tetramer+ cells in the liver
1F	grouped dotplot	6	lIOVA.Low	14.5	38 after LV inj	PEX, % of Tetramer+ cells in the liver
1F	grouped dotplot	7	lIOVA.Low	5.95	38 after LV inj	PEX, % of Tetramer+ cells in the liver
1F	grouped dotplot	12	lIOVA.Low	25.2	38 after LV inj	PEX, % of Tetramer+ cells in the liver
1F	grouped dotplot	17	lIOVA.Low	34.6	38 after LV inj	PEX, % of Tetramer+ cells in the liver
1F	grouped dotplot	22	lIOVA.Low	11.9	38 after LV inj	PEX, % of Tetramer+ cells in the liver
1F	grouped dotplot	26	lIOVA.Low	8.26	38 after LV inj	PEX, % of Tetramer+ cells in the liver
1F	grouped dotplot	27	lIOVA.Low	13.5	38 after LV inj	PEX, % of Tetramer+ cells in the liver
1F	grouped dotplot	32	lIOVA.Low	13.8	38 after LV inj	PEX, % of Tetramer+ cells in the liver
1F	grouped dotplot	37	lIOVA.Low	18.2	38 after LV inj	PEX, % of Tetramer+ cells in the liver
1F	grouped dotplot	3	lIOVA.Mid	7.79	38 after LV inj	PEX, % of Tetramer+ cells in the liver
1F	grouped dotplot	8	lIOVA.Mid	8.55	38 after LV inj	PEX, % of Tetramer+ cells in the liver
1F	grouped dotplot	11	lIOVA.Mid	7.81	38 after LV inj	PEX, % of Tetramer+ cells in the liver
1F	grouped dotplot	18	lIOVA.Mid	21.6	38 after LV inj	PEX, % of Tetramer+ cells in the liver
1F	grouped dotplot	23	lIOVA.Mid	8.08	38 after LV inj	PEX, % of Tetramer+ cells in the liver
1F	grouped dotplot	28	lIOVA.Mid	21.6	38 after LV inj	PEX, % of Tetramer+ cells in the liver
1F	grouped dotplot	31	lIOVA.Mid	4.23	38 after LV inj	PEX, % of Tetramer+ cells in the liver
1F	grouped dotplot	33	lIOVA.Mid	11.1	38 after LV inj	PEX, % of Tetramer+ cells in the liver
1F	grouped dotplot	38	lIOVA.Mid	7.67	38 after LV inj	PEX, % of Tetramer+ cells in the liver
1F	grouped dotplot	4	lIOVA.high	9.44	38 after LV inj	PEX, % of Tetramer+ cells in the liver
1F	grouped dotplot	9	lIOVA.high	3.52	38 after LV inj	PEX, % of Tetramer+ cells in the liver
1F	grouped dotplot	14	lIOVA.high	11.9	38 after LV inj	PEX, % of Tetramer+ cells in the liver
1F	grouped dotplot	16	lIOVA.high	6.75	38 after LV inj	PEX, % of Tetramer+ cells in the liver
1F	grouped dotplot	19	lIOVA.high	8.73	38 after LV inj	PEX, % of Tetramer+ cells in the liver
1F	grouped dotplot	24	lIOVA.high	10.2	38 after LV inj	PEX, % of Tetramer+ cells in the liver
1F	grouped dotplot	29	lIOVA.high	6.99	38 after LV inj	PEX, % of Tetramer+ cells in the liver
1F	grouped dotplot	34	lIOVA.high	3.46	38 after LV inj	PEX, % of Tetramer+ cells in the liver
1F	grouped dotplot	36	lIOVA.high	3.33	38 after LV inj	PEX, % of Tetramer+ cells in the liver
1F	grouped dotplot	39	lIOVA.high	9.42	38 after LV inj	PEX, % of Tetramer+ cells in the liver
1H	grouped dotplot	6	lIOVA	0.75	22 after tumor	g
1H	grouped dotplot	11	lIOVA	0.07	22 after tumor	g
1H	grouped dotplot	16	lIOVA	1.188	22 after tumor	g
1H	grouped dotplot	21	lIOVA	0.8	22 after tumor	g
1H	grouped dotplot	25	lIOVA	0.147	22 after tumor	g
1H	grouped dotplot	29	lIOVA	0.139	22 after tumor	g
1H	grouped dotplot	31	lIOVA	1.24	22 after tumor	g
1H	grouped dotplot	1	UT	1.88	22 after tumor	g
1H	grouped dotplot	7	UT	0.822	22 after tumor	g
1H	grouped dotplot	13	UT	2.45	22 after tumor	g
1H	grouped dotplot	19	UT	0.018	22 after tumor	g
1H	grouped dotplot	36	UT	0.137	22 after tumor	g
1I	grouped dotplot	6	lIOVA	0.777138	22 after tumor	OVA expression relative to HPRT
1I	grouped dotplot	11	lIOVA	0	22 after tumor	OVA expression relative to HPRT
1I	grouped dotplot	16	lIOVA	0.00210162	22 after tumor	OVA expression relative to HPRT
1I	grouped dotplot	21	lIOVA	0.0833	22 after tumor	OVA expression relative to HPRT
1I	grouped dotplot	25	lIOVA	0.170775	22 after tumor	OVA expression relative to HPRT
1I	grouped dotplot	29	lIOVA	0.000564516	22 after tumor	OVA expression relative to HPRT
1I	grouped dotplot	31	lIOVA	0.317333	22 after tumor	OVA expression relative to HPRT
1I	grouped dotplot	1	UT	0.000282012	22 after tumor	OVA expression relative to HPRT
1I	grouped dotplot	7	UT	0.0486792	22 after tumor	OVA expression relative to HPRT
1I	grouped dotplot	13	UT	1.48081	22 after tumor	OVA expression relative to HPRT
1I	grouped dotplot	19	UT	6.07287e-05	22 after tumor	OVA expression relative to HPRT
1I	grouped dotplot	36	UT	1.18966	22 after tumor	OVA expression relative to HPRT
1J	grouped dotplot	6	lIOVA	1.72	22 after tumor	Tetramer+ cells, % of CD45+ cell in the liver
1J	grouped dotplot	11	lIOVA	1.44	22 after tumor	Tetramer+ cells, % of CD45+ cell in the liver
1J	grouped dotplot	16	lIOVA	1.32	22 after tumor	Tetramer+ cells, % of CD45+ cell in the liver
1J	grouped dotplot	21	lIOVA	1.09	22 after tumor	Tetramer+ cells, % of CD45+ cell in the liver
1J	grouped dotplot	25	lIOVA	1.06	22 after tumor	Tetramer+ cells, % of CD45+ cell in the liver
1J	grouped dotplot	29	lIOVA	0.71	22 after tumor	Tetramer+ cells, % of CD45+ cell in the liver
1J	grouped dotplot	31	lIOVA	0.68	22 after tumor	Tetramer+ cells, % of CD45+ cell in the liver
1J	grouped dotplot	1	UT	0.13	22 after tumor	Tetramer+ cells, % of CD45+ cell in the liver
1J	grouped dotplot	7	UT	0.36	22 after tumor	Tetramer+ cells, % of CD45+ cell in the liver
1J	grouped dotplot	13	UT	0.93	22 after tumor	Tetramer+ cells, % of CD45+ cell in the liver
1J	grouped dotplot	19	UT	0.023	22 after tumor	Tetramer+ cells, % of CD45+ cell in the liver
1J	grouped dotplot	36	UT	0.13	22 after tumor	Tetramer+ cells, % of CD45+ cell in the liver
1K	grouped dotplot	6	lIOVA	61.9	22 after tumor	TEX, % of Tetramer+ cells in the liver
1K	grouped dotplot	11	lIOVA	20	22 after tumor	TEX, % of Tetramer+ cells in the liver
1K	grouped dotplot	16	lIOVA	46.8	22 after tumor	TEX, % of Tetramer+ cells in the liver
1K	grouped dotplot	21	lIOVA	56.6	22 after tumor	TEX, % of Tetramer+ cells in the liver
1K	grouped dotplot	25	lIOVA	26.4	22 after tumor	TEX, % of Tetramer+ cells in the liver
1K	grouped dotplot	29	lIOVA	47.5	22 after tumor	TEX, % of Tetramer+ cells in the liver
1K	grouped dotplot	31	lIOVA	33.1	22 after tumor	TEX, % of Tetramer+ cells in the liver
1K	grouped dotplot	1	UT	13.4	22 after tumor	TEX, % of Tetramer+ cells in the liver
1K	grouped dotplot	7	UT	4.49	22 after tumor	TEX, % of Tetramer+ cells in the liver
1K	grouped dotplot	13	UT	15.8	22 after tumor	TEX, % of Tetramer+ cells in the liver
1K	grouped dotplot	6	lIOVA	2.88	22 after tumor	PEX, % of Tetramer+ cells in the liver
1K	grouped dotplot	11	lIOVA	1.61	22 after tumor	PEX, % of Tetramer+ cells in the liver
1K	grouped dotplot	16	lIOVA	0.39	22 after tumor	PEX, % of Tetramer+ cells in the liver
1K	grouped dotplot	21	lIOVA	1.76	22 after tumor	PEX, % of Tetramer+ cells in the liver
1K	grouped dotplot	25	lIOVA	2.73	22 after tumor	PEX, % of Tetramer+ cells in the liver
1K	grouped dotplot	29	lIOVA	3.34	22 after tumor	PEX, % of Tetramer+ cells in the liver
1K	grouped dotplot	31	lIOVA	1.27	22 after tumor	PEX, % of Tetramer+ cells in the liver
1K	grouped dotplot	1	UT	1.29	22 after tumor	PEX, % of Tetramer+ cells in the liver
1K	grouped dotplot	7	UT	2.1	22 after tumor	PEX, % of Tetramer+ cells in the liver
1K	grouped dotplot	13	UT	0.52	22 after tumor	PEX, % of Tetramer+ cells in the liver
1M	Grouped dotplot	1	lIOVA	0.735	22 after tumor	grams
1M	Grouped dotplot	11	lIOVA	0.845	22 after tumor	grams
1M	Grouped dotplot	16	lIOVA	0.019	22 after tumor	grams
1M	Grouped dotplot	26	lIOVA	1.153	22 after tumor	grams
1M	Grouped dotplot	31	lIOVA	2.007	22 after tumor	grams
1M	Grouped dotplot	36	lIOVA	0.797	22 after tumor	grams
1M	Grouped dotplot	37	lIOVA	0.317	22 after tumor	grams
1M	Grouped dotplot	41	lIOVA	0.14	22 after tumor	grams
1M	Grouped dotplot	43	lIOVA	0.878	22 after tumor	grams
1M	Grouped dotplot	2	OVA.Ifna	0.458	22 after tumor	grams
1M	Grouped dotplot	10	OVA.Ifna	0.187	22 after tumor	grams
1M	Grouped dotplot	12	OVA.Ifna	0.112	22 after tumor	grams
1M	Grouped dotplot	17	OVA.Ifna	0.519	22 after tumor	grams
1M	Grouped dotplot	19	OVA.Ifna	0.409	22 after tumor	grams
1M	Grouped dotplot	22	OVA.Ifna	1.219	22 after tumor	grams
1M	Grouped dotplot	27	OVA.Ifna	0.482	22 after tumor	grams
1M	Grouped dotplot	30	OVA.Ifna	0.346	22 after tumor	grams
1M	Grouped dotplot	32	OVA.Ifna	0.549	22 after tumor	grams
1M	Grouped dotplot	3	OVA.Il12	0.292	22 after tumor	grams
1M	Grouped dotplot	5	OVA.Il12	0.17	22 after tumor	grams
1M	Grouped dotplot	7	OVA.Il12	0.076	22 after tumor	grams
1M	Grouped dotplot	13	OVA.Il12	0.105	22 after tumor	grams
1M	Grouped dotplot	15	OVA.Il12	0.113	22 after tumor	grams
1M	Grouped dotplot	18	OVA.Il12	0.2	22 after tumor	grams
1M	Grouped dotplot	25	OVA.Il12	0.104	22 after tumor	grams
1M	Grouped dotplot	28	OVA.Il12	0.219	22 after tumor	grams
1M	Grouped dotplot	38	OVA.Il12	0.428	22 after tumor	grams
1M	Grouped dotplot	4	OVA.Combo	0.09	22 after tumor	grams
1M	Grouped dotplot	9	OVA.Combo	0.222	22 after tumor	grams
1M	Grouped dotplot	14	OVA.Combo	0	22 after tumor	grams
1M	Grouped dotplot	20	OVA.Combo	0	22 after tumor	grams
1M	Grouped dotplot	21	OVA.Combo	0	22 after tumor	grams
1M	Grouped dotplot	29	OVA.Combo	0.04	22 after tumor	grams
1M	Grouped dotplot	34	OVA.Combo	0.073	22 after tumor	grams
1M	Grouped dotplot	35	OVA.Combo	0	22 after tumor	grams
1M	Grouped dotplot	40	OVA.Combo	0.006	22 after tumor	grams
1N	Grouped dotplot	1	lIOVA	0.175002	22 after tumor	Relative expression over HPRT
1N	Grouped dotplot	11	lIOVA	0.0539404	22 after tumor	Relative expression over HPRT
1N	Grouped dotplot	16	lIOVA	7.76345e-05	22 after tumor	Relative expression over HPRT
1N	Grouped dotplot	26	lIOVA	0.725682	22 after tumor	Relative expression over HPRT
1N	Grouped dotplot	31	lIOVA	0.984062	22 after tumor	Relative expression over HPRT
1N	Grouped dotplot	36	lIOVA	0.0992761	22 after tumor	Relative expression over HPRT
1N	Grouped dotplot	37	lIOVA	0	22 after tumor	Relative expression over HPRT
1N	Grouped dotplot	41	lIOVA	0.000123827	22 after tumor	Relative expression over HPRT
1N	Grouped dotplot	43	lIOVA	0.512784	22 after tumor	Relative expression over HPRT
1N	Grouped dotplot	2	OVA.Ifna	0.000704153	22 after tumor	Relative expression over HPRT
1N	Grouped dotplot	10	OVA.Ifna	0.00130876	22 after tumor	Relative expression over HPRT
1N	Grouped dotplot	12	OVA.Ifna	0.000672658	22 after tumor	Relative expression over HPRT
1N	Grouped dotplot	17	OVA.Ifna	0.610732	22 after tumor	Relative expression over HPRT
1N	Grouped dotplot	19	OVA.Ifna	0.0109936	22 after tumor	Relative expression over HPRT
1N	Grouped dotplot	22	OVA.Ifna	0.339718	22 after tumor	Relative expression over HPRT
1N	Grouped dotplot	27	OVA.Ifna	0.0901111	22 after tumor	Relative expression over HPRT
1N	Grouped dotplot	30	OVA.Ifna	0.00130819	22 after tumor	Relative expression over HPRT
1N	Grouped dotplot	32	OVA.Ifna	0.0317452	22 after tumor	Relative expression over HPRT
1N	Grouped dotplot	3	OVA.Il12	0	22 after tumor	Relative expression over HPRT
1N	Grouped dotplot	5	OVA.Il12	8.614e-05	22 after tumor	Relative expression over HPRT
1N	Grouped dotplot	7	OVA.Il12	0.000887868	22 after tumor	Relative expression over HPRT
1N	Grouped dotplot	13	OVA.Il12	0.00245752	22 after tumor	Relative expression over HPRT
1N	Grouped dotplot	15	OVA.Il12	0	22 after tumor	Relative expression over HPRT
1N	Grouped dotplot	18	OVA.Il12	0	22 after tumor	Relative expression over HPRT
1N	Grouped dotplot	25	OVA.Il12	0.00045798	22 after tumor	Relative expression over HPRT
1N	Grouped dotplot	28	OVA.Il12	0	22 after tumor	Relative expression over HPRT
1N	Grouped dotplot	38	OVA.Il12	0.643633	22 after tumor	Relative expression over HPRT
1N	Grouped dotplot	4	OVA.Combo	0.0019626	22 after tumor	Relative expression over HPRT
1N	Grouped dotplot	9	OVA.Combo	0	22 after tumor	Relative expression over HPRT
1N	Grouped dotplot	14	OVA.Combo	NA	22 after tumor	Relative expression over HPRT
1N	Grouped dotplot	20	OVA.Combo	NA	22 after tumor	Relative expression over HPRT
1N	Grouped dotplot	21	OVA.Combo	NA	22 after tumor	Relative expression over HPRT
1N	Grouped dotplot	29	OVA.Combo	9.33516e-05	22 after tumor	Relative expression over HPRT
1N	Grouped dotplot	34	OVA.Combo	0	22 after tumor	Relative expression over HPRT
1N	Grouped dotplot	35	OVA.Combo	NA	22 after tumor	Relative expression over HPRT
1N	Grouped dotplot	40	OVA.Combo	0	22 after tumor	Relative expression over HPRT
1O	Grouped dotplot	1	lIOVA	0.23	22 after tumor	Tetramer+ cells, % of CD45+ cell in the liver
1O	Grouped dotplot	11	lIOVA	1.13	22 after tumor	Tetramer+ cells, % of CD45+ cell in the liver
1O	Grouped dotplot	16	lIOVA	2.97	22 after tumor	Tetramer+ cells, % of CD45+ cell in the liver
1O	Grouped dotplot	26	lIOVA	0.58	22 after tumor	Tetramer+ cells, % of CD45+ cell in the liver
1O	Grouped dotplot	31	lIOVA	1	22 after tumor	Tetramer+ cells, % of CD45+ cell in the liver
1O	Grouped dotplot	36	lIOVA	0.4	22 after tumor	Tetramer+ cells, % of CD45+ cell in the liver
1O	Grouped dotplot	37	lIOVA	0.58	22 after tumor	Tetramer+ cells, % of CD45+ cell in the liver
1O	Grouped dotplot	41	lIOVA	0.44	22 after tumor	Tetramer+ cells, % of CD45+ cell in the liver
1O	Grouped dotplot	43	lIOVA	1.44	22 after tumor	Tetramer+ cells, % of CD45+ cell in the liver
1O	Grouped dotplot	2	OVA.Ifna	0.39	22 after tumor	Tetramer+ cells, % of CD45+ cell in the liver
1O	Grouped dotplot	10	OVA.Ifna	0.28	22 after tumor	Tetramer+ cells, % of CD45+ cell in the liver
1O	Grouped dotplot	12	OVA.Ifna	0.44	22 after tumor	Tetramer+ cells, % of CD45+ cell in the liver
1O	Grouped dotplot	17	OVA.Ifna	0.24	22 after tumor	Tetramer+ cells, % of CD45+ cell in the liver
1O	Grouped dotplot	19	OVA.Ifna	0.11	22 after tumor	Tetramer+ cells, % of CD45+ cell in the liver
1O	Grouped dotplot	22	OVA.Ifna	0.15	22 after tumor	Tetramer+ cells, % of CD45+ cell in the liver
1O	Grouped dotplot	27	OVA.Ifna	0.35	22 after tumor	Tetramer+ cells, % of CD45+ cell in the liver
1O	Grouped dotplot	30	OVA.Ifna	0.14	22 after tumor	Tetramer+ cells, % of CD45+ cell in the liver
1O	Grouped dotplot	32	OVA.Ifna	0.45	22 after tumor	Tetramer+ cells, % of CD45+ cell in the liver
1O	Grouped dotplot	3	OVA.Il12	1.89	22 after tumor	Tetramer+ cells, % of CD45+ cell in the liver
1O	Grouped dotplot	5	OVA.Il12	2.39	22 after tumor	Tetramer+ cells, % of CD45+ cell in the liver
1O	Grouped dotplot	7	OVA.Il12	2.03	22 after tumor	Tetramer+ cells, % of CD45+ cell in the liver
1O	Grouped dotplot	13	OVA.Il12	1.85	22 after tumor	Tetramer+ cells, % of CD45+ cell in the liver
1O	Grouped dotplot	15	OVA.Il12	0.64	22 after tumor	Tetramer+ cells, % of CD45+ cell in the liver
1O	Grouped dotplot	18	OVA.Il12	0.38	22 after tumor	Tetramer+ cells, % of CD45+ cell in the liver
1O	Grouped dotplot	25	OVA.Il12	3.97	22 after tumor	Tetramer+ cells, % of CD45+ cell in the liver
1O	Grouped dotplot	28	OVA.Il12	1.42	22 after tumor	Tetramer+ cells, % of CD45+ cell in the liver
1O	Grouped dotplot	38	OVA.Il12	1.14	22 after tumor	Tetramer+ cells, % of CD45+ cell in the liver
1O	Grouped dotplot	4	OVA.Combo	0.53	22 after tumor	Tetramer+ cells, % of CD45+ cell in the liver
1O	Grouped dotplot	9	OVA.Combo	0.67	22 after tumor	Tetramer+ cells, % of CD45+ cell in the liver
1O	Grouped dotplot	14	OVA.Combo	1.16	22 after tumor	Tetramer+ cells, % of CD45+ cell in the liver
1O	Grouped dotplot	20	OVA.Combo	0.36	22 after tumor	Tetramer+ cells, % of CD45+ cell in the liver
1O	Grouped dotplot	21	OVA.Combo	1.1	22 after tumor	Tetramer+ cells, % of CD45+ cell in the liver
1O	Grouped dotplot	29	OVA.Combo	0.68	22 after tumor	Tetramer+ cells, % of CD45+ cell in the liver
1O	Grouped dotplot	34	OVA.Combo	0.28	22 after tumor	Tetramer+ cells, % of CD45+ cell in the liver
1O	Grouped dotplot	35	OVA.Combo	0.68	22 after tumor	Tetramer+ cells, % of CD45+ cell in the liver
1O	Grouped dotplot	40	OVA.Combo	0.22	22 after tumor	Tetramer+ cells, % of CD45+ cell in the liver
1P	Grouped dotplot	1	lIOVA	44.9	22 after tumor	TEX, % of Tetramer+ cells in the liver
1P	Grouped dotplot	11	lIOVA	27.7	22 after tumor	TEX, % of Tetramer+ cells in the liver
1P	Grouped dotplot	16	lIOVA	38.6	22 after tumor	TEX, % of Tetramer+ cells in the liver
1P	Grouped dotplot	26	lIOVA	35.1	22 after tumor	TEX, % of Tetramer+ cells in the liver
1P	Grouped dotplot	31	lIOVA	23	22 after tumor	TEX, % of Tetramer+ cells in the liver
1P	Grouped dotplot	36	lIOVA	30.7	22 after tumor	TEX, % of Tetramer+ cells in the liver
1P	Grouped dotplot	37	lIOVA	45.5	22 after tumor	TEX, % of Tetramer+ cells in the liver
1P	Grouped dotplot	41	lIOVA	27.5	22 after tumor	TEX, % of Tetramer+ cells in the liver
1P	Grouped dotplot	43	lIOVA	42.3	22 after tumor	TEX, % of Tetramer+ cells in the liver
1P	Grouped dotplot	2	OVA.Ifna	12.4	22 after tumor	TEX, % of Tetramer+ cells in the liver
1P	Grouped dotplot	10	OVA.Ifna	41.4	22 after tumor	TEX, % of Tetramer+ cells in the liver
1P	Grouped dotplot	12	OVA.Ifna	23.6	22 after tumor	TEX, % of Tetramer+ cells in the liver
1P	Grouped dotplot	17	OVA.Ifna	24.5	22 after tumor	TEX, % of Tetramer+ cells in the liver
1P	Grouped dotplot	19	OVA.Ifna	21.1	22 after tumor	TEX, % of Tetramer+ cells in the liver
1P	Grouped dotplot	22	OVA.Ifna	31.3	22 after tumor	TEX, % of Tetramer+ cells in the liver
1P	Grouped dotplot	27	OVA.Ifna	36.8	22 after tumor	TEX, % of Tetramer+ cells in the liver
1P	Grouped dotplot	30	OVA.Ifna	31.3	22 after tumor	TEX, % of Tetramer+ cells in the liver
1P	Grouped dotplot	32	OVA.Ifna	21.7	22 after tumor	TEX, % of Tetramer+ cells in the liver
1P	Grouped dotplot	3	OVA.Il12	13.9	22 after tumor	TEX, % of Tetramer+ cells in the liver
1P	Grouped dotplot	5	OVA.Il12	43.1	22 after tumor	TEX, % of Tetramer+ cells in the liver
1P	Grouped dotplot	7	OVA.Il12	11.5	22 after tumor	TEX, % of Tetramer+ cells in the liver
1P	Grouped dotplot	13	OVA.Il12	16.8	22 after tumor	TEX, % of Tetramer+ cells in the liver
1P	Grouped dotplot	15	OVA.Il12	5.97	22 after tumor	TEX, % of Tetramer+ cells in the liver
1P	Grouped dotplot	18	OVA.Il12	14.5	22 after tumor	TEX, % of Tetramer+ cells in the liver
1P	Grouped dotplot	25	OVA.Il12	7.48	22 after tumor	TEX, % of Tetramer+ cells in the liver
1P	Grouped dotplot	28	OVA.Il12	29.2	22 after tumor	TEX, % of Tetramer+ cells in the liver
1P	Grouped dotplot	38	OVA.Il12	16.1	22 after tumor	TEX, % of Tetramer+ cells in the liver
1P	Grouped dotplot	4	OVA.Combo	20.3	22 after tumor	TEX, % of Tetramer+ cells in the liver
1P	Grouped dotplot	9	OVA.Combo	4.92	22 after tumor	TEX, % of Tetramer+ cells in the liver
1P	Grouped dotplot	14	OVA.Combo	14.9	22 after tumor	TEX, % of Tetramer+ cells in the liver
1P	Grouped dotplot	20	OVA.Combo	4.01	22 after tumor	TEX, % of Tetramer+ cells in the liver
1P	Grouped dotplot	21	OVA.Combo	2.23	22 after tumor	TEX, % of Tetramer+ cells in the liver
1P	Grouped dotplot	29	OVA.Combo	24	22 after tumor	TEX, % of Tetramer+ cells in the liver
1P	Grouped dotplot	34	OVA.Combo	16	22 after tumor	TEX, % of Tetramer+ cells in the liver
1P	Grouped dotplot	35	OVA.Combo	12.1	22 after tumor	TEX, % of Tetramer+ cells in the liver
1P	Grouped dotplot	40	OVA.Combo	6.73	22 after tumor	TEX, % of Tetramer+ cells in the liver
1P	Grouped dotplot	1	lIOVA	7.25	22 after tumor	PEX, % of Tetramer+ cells in the liver
1P	Grouped dotplot	11	lIOVA	7.58	22 after tumor	PEX, % of Tetramer+ cells in the liver
1P	Grouped dotplot	16	lIOVA	6.86	22 after tumor	PEX, % of Tetramer+ cells in the liver
1P	Grouped dotplot	26	lIOVA	1.05	22 after tumor	PEX, % of Tetramer+ cells in the liver
1P	Grouped dotplot	31	lIOVA	4.8	22 after tumor	PEX, % of Tetramer+ cells in the liver
1P	Grouped dotplot	36	lIOVA	22.8	22 after tumor	PEX, % of Tetramer+ cells in the liver
1P	Grouped dotplot	37	lIOVA	6.1	22 after tumor	PEX, % of Tetramer+ cells in the liver
1P	Grouped dotplot	41	lIOVA	13	22 after tumor	PEX, % of Tetramer+ cells in the liver
1P	Grouped dotplot	43	lIOVA	2.37	22 after tumor	PEX, % of Tetramer+ cells in the liver
1P	Grouped dotplot	2	OVA.Ifna	9.04	22 after tumor	PEX, % of Tetramer+ cells in the liver
1P	Grouped dotplot	10	OVA.Ifna	22.4	22 after tumor	PEX, % of Tetramer+ cells in the liver
1P	Grouped dotplot	12	OVA.Ifna	19.7	22 after tumor	PEX, % of Tetramer+ cells in the liver
1P	Grouped dotplot	17	OVA.Ifna	29.1	22 after tumor	PEX, % of Tetramer+ cells in the liver
1P	Grouped dotplot	19	OVA.Ifna	13.2	22 after tumor	PEX, % of Tetramer+ cells in the liver
1P	Grouped dotplot	22	OVA.Ifna	4.47	22 after tumor	PEX, % of Tetramer+ cells in the liver
1P	Grouped dotplot	27	OVA.Ifna	22.2	22 after tumor	PEX, % of Tetramer+ cells in the liver
1P	Grouped dotplot	30	OVA.Ifna	12	22 after tumor	PEX, % of Tetramer+ cells in the liver
1P	Grouped dotplot	32	OVA.Ifna	42.1	22 after tumor	PEX, % of Tetramer+ cells in the liver
1P	Grouped dotplot	3	OVA.Il12	43.5	22 after tumor	PEX, % of Tetramer+ cells in the liver
1P	Grouped dotplot	5	OVA.Il12	16.8	22 after tumor	PEX, % of Tetramer+ cells in the liver
1P	Grouped dotplot	7	OVA.Il12	26.5	22 after tumor	PEX, % of Tetramer+ cells in the liver
1P	Grouped dotplot	13	OVA.Il12	33.6	22 after tumor	PEX, % of Tetramer+ cells in the liver
1P	Grouped dotplot	15	OVA.Il12	34.1	22 after tumor	PEX, % of Tetramer+ cells in the liver
1P	Grouped dotplot	18	OVA.Il12	19.5	22 after tumor	PEX, % of Tetramer+ cells in the liver
1P	Grouped dotplot	25	OVA.Il12	34.4	22 after tumor	PEX, % of Tetramer+ cells in the liver
1P	Grouped dotplot	28	OVA.Il12	20.9	22 after tumor	PEX, % of Tetramer+ cells in the liver
1P	Grouped dotplot	38	OVA.Il12	16.2	22 after tumor	PEX, % of Tetramer+ cells in the liver
1P	Grouped dotplot	4	OVA.Combo	15.3	22 after tumor	PEX, % of Tetramer+ cells in the liver
1P	Grouped dotplot	9	OVA.Combo	49.6	22 after tumor	PEX, % of Tetramer+ cells in the liver
1P	Grouped dotplot	14	OVA.Combo	14.2	22 after tumor	PEX, % of Tetramer+ cells in the liver
1P	Grouped dotplot	20	OVA.Combo	46.4	22 after tumor	PEX, % of Tetramer+ cells in the liver
1P	Grouped dotplot	21	OVA.Combo	61.6	22 after tumor	PEX, % of Tetramer+ cells in the liver
1P	Grouped dotplot	29	OVA.Combo	27.9	22 after tumor	PEX, % of Tetramer+ cells in the liver
1P	Grouped dotplot	34	OVA.Combo	38.2	22 after tumor	PEX, % of Tetramer+ cells in the liver
1P	Grouped dotplot	35	OVA.Combo	46.1	22 after tumor	PEX, % of Tetramer+ cells in the liver
1P	Grouped dotplot	40	OVA.Combo	32.7	22 after tumor	PEX, % of Tetramer+ cells in the liver

## Sheet: Fig.3
		liOVA			OVA.Ifna			OVA.Il12			OVA.Combo
Fig.3J	Naive CD4	46.9314	30.3191		16.5468	24.5509	27.8788	50.5568	28.2958	44.3325	41.3793	39.5722	37.1951
	CD4 Treg	15.8845	10.1064		14.0288	19.7605	18.9899	13.5857	28.6174	19.3955	17.5066	20.8556	28.0488
	Il4 CD4	17.3285	38.2979		59.7122	45.509	42.4242	12.0267	8.03859	7.0529	15.3846	3.20856	7.31707
	Th17 CD4	13.3574	18.0851		2.15827	5.98802	4.64646	5.12249	3.85852	1.76322	2.65252	4.27807	3.04878
	Ifng CD4	6.49819	3.19149		7.55396	4.19162	6.06061	18.7082	31.1897	27.4559	23.0769	32.0856	24.3902
		unique	small	large	hyperexpanded
Fig. 3K	liOVA	374	16	6	0
	OVA.IFNa	813	39	3	1
	OVA.Il12	778	97	79	47
	OVA.Combo	576	53	36	2

## Sheet: Fig.4
Figure #	Graph type	Mouse_ID	Group	Value	Timepoint (days)	Unit	Comments
4A	Tumor growth	5	dOVA	54.675	7 post tumor challenge	mm3
4A	Tumor growth	10	dOVA	72.03	7 post tumor challenge	mm3
4A	Tumor growth	15	dOVA	47.915	7 post tumor challenge	mm3
4A	Tumor growth	16	dOVA	104.976	7 post tumor challenge	mm3
4A	Tumor growth	20	dOVA	48.668	7 post tumor challenge	mm3
4A	Tumor growth	25	dOVA	114.95	7 post tumor challenge	mm3
4A	Tumor growth	30	dOVA	91.2925	7 post tumor challenge	mm3
4A	Tumor growth	32	dOVA	48.51	7 post tumor challenge	mm3
4A	Tumor growth	3	SIINFEKL	87.48	7 post tumor challenge	mm3
4A	Tumor growth	6	SIINFEKL	74.36	7 post tumor challenge	mm3
4A	Tumor growth	8	SIINFEKL	46.575	7 post tumor challenge	mm3
4A	Tumor growth	13	SIINFEKL	48.6	7 post tumor challenge	mm3
4A	Tumor growth	18	SIINFEKL	115.34	7 post tumor challenge	mm3
4A	Tumor growth	23	SIINFEKL	57.319	7 post tumor challenge	mm3
4A	Tumor growth	26	SIINFEKL	91.854	7 post tumor challenge	mm3
4A	Tumor growth	28	SIINFEKL	95.2875	7 post tumor challenge	mm3
4A	Tumor growth	1	SIINFEKL.TB	23.958	7 post tumor challenge	mm3
4A	Tumor growth	2	SIINFEKL.TB	0	7 post tumor challenge	mm3
4A	Tumor growth	7	SIINFEKL.TB	40.678	7 post tumor challenge	mm3
4A	Tumor growth	12	SIINFEKL.TB	0	7 post tumor challenge	mm3
4A	Tumor growth	17	SIINFEKL.TB	48	7 post tumor challenge	mm3
4A	Tumor growth	21	SIINFEKL.TB	0	7 post tumor challenge	mm3
4A	Tumor growth	22	SIINFEKL.TB	16.384	7 post tumor challenge	mm3
4A	Tumor growth	27	SIINFEKL.TB	47.628	7 post tumor challenge	mm3
4A	Tumor growth	5	dOVA	75	10 post tumor challenge	mm3
4A	Tumor growth	10	dOVA	112.694	10 post tumor challenge	mm3
4A	Tumor growth	15	dOVA	70.56	10 post tumor challenge	mm3
4A	Tumor growth	16	dOVA	162.729	10 post tumor challenge	mm3
4A	Tumor growth	20	dOVA	48.6	10 post tumor challenge	mm3
4A	Tumor growth	25	dOVA	184.049	10 post tumor challenge	mm3
4A	Tumor growth	30	dOVA	91.2925	10 post tumor challenge	mm3
4A	Tumor growth	32	dOVA	93.775	10 post tumor challenge	mm3
4A	Tumor growth	3	SIINFEKL	120.932	10 post tumor challenge	mm3
4A	Tumor growth	6	SIINFEKL	74.36	10 post tumor challenge	mm3
4A	Tumor growth	8	SIINFEKL	71.5275	10 post tumor challenge	mm3
4A	Tumor growth	13	SIINFEKL	80.0565	10 post tumor challenge	mm3
4A	Tumor growth	18	SIINFEKL	146.202	10 post tumor challenge	mm3
4A	Tumor growth	23	SIINFEKL	61.7625	10 post tumor challenge	mm3
4A	Tumor growth	26	SIINFEKL	152.1	10 post tumor challenge	mm3
4A	Tumor growth	28	SIINFEKL	109.76	10 post tumor challenge	mm3
4A	Tumor growth	1	SIINFEKL.TB	74.431	10 post tumor challenge	mm3
4A	Tumor growth	2	SIINFEKL.TB	0	10 post tumor challenge	mm3
4A	Tumor growth	7	SIINFEKL.TB	41.6025	10 post tumor challenge	mm3
4A	Tumor growth	12	SIINFEKL.TB	0	10 post tumor challenge	mm3
4A	Tumor growth	17	SIINFEKL.TB	48	10 post tumor challenge	mm3
4A	Tumor growth	21	SIINFEKL.TB	0	10 post tumor challenge	mm3
4A	Tumor growth	22	SIINFEKL.TB	36	10 post tumor challenge	mm3
4A	Tumor growth	27	SIINFEKL.TB	79.768	10 post tumor challenge	mm3
4A	Tumor growth	5	dOVA	96.228	12 post tumor challenge	mm3
4A	Tumor growth	10	dOVA	117.74	12 post tumor challenge	mm3
4A	Tumor growth	15	dOVA	96.04	12 post tumor challenge	mm3
4A	Tumor growth	16	dOVA	180.774	12 post tumor challenge	mm3
4A	Tumor growth	20	dOVA	48.6	12 post tumor challenge	mm3
4A	Tumor growth	25	dOVA	186.294	12 post tumor challenge	mm3
4A	Tumor growth	30	dOVA	91.2925	12 post tumor challenge	mm3
4A	Tumor growth	32	dOVA	138.384	12 post tumor challenge	mm3
4A	Tumor growth	3	SIINFEKL	158.438	12 post tumor challenge	mm3
4A	Tumor growth	6	SIINFEKL	137.312	12 post tumor challenge	mm3
4A	Tumor growth	8	SIINFEKL	81.461	12 post tumor challenge	mm3
4A	Tumor growth	13	SIINFEKL	94.08	12 post tumor challenge	mm3
4A	Tumor growth	18	SIINFEKL	117.978	12 post tumor challenge	mm3
4A	Tumor growth	23	SIINFEKL	61.7625	12 post tumor challenge	mm3
4A	Tumor growth	26	SIINFEKL	194.4	12 post tumor challenge	mm3
4A	Tumor growth	28	SIINFEKL	126	12 post tumor challenge	mm3
4A	Tumor growth	1	SIINFEKL.TB	74.431	12 post tumor challenge	mm3
4A	Tumor growth	2	SIINFEKL.TB	47.2	12 post tumor challenge	mm3
4A	Tumor growth	7	SIINFEKL.TB	35.2	12 post tumor challenge	mm3
4A	Tumor growth	12	SIINFEKL.TB	32	12 post tumor challenge	mm3
4A	Tumor growth	17	SIINFEKL.TB	48	12 post tumor challenge	mm3
4A	Tumor growth	21	SIINFEKL.TB	0	12 post tumor challenge	mm3
4A	Tumor growth	22	SIINFEKL.TB	55.225	12 post tumor challenge	mm3
4A	Tumor growth	27	SIINFEKL.TB	91.854	12 post tumor challenge	mm3
4A	Tumor growth	5	dOVA	168.338	14 post tumor challenge	mm3
4A	Tumor growth	10	dOVA	117.74	14 post tumor challenge	mm3
4A	Tumor growth	15	dOVA	113.438	14 post tumor challenge	mm3
4A	Tumor growth	16	dOVA	222.912	14 post tumor challenge	mm3
4A	Tumor growth	20	dOVA	21.4375	14 post tumor challenge	mm3
4A	Tumor growth	25	dOVA	285.948	14 post tumor challenge	mm3
4A	Tumor growth	30	dOVA	102.85	14 post tumor challenge	mm3
4A	Tumor growth	32	dOVA	217.728	14 post tumor challenge	mm3
4A	Tumor growth	3	SIINFEKL	292.783	14 post tumor challenge	mm3
4A	Tumor growth	6	SIINFEKL	173.4	14 post tumor challenge	mm3
4A	Tumor growth	8	SIINFEKL	91.2925	14 post tumor challenge	mm3
4A	Tumor growth	13	SIINFEKL	70.227	14 post tumor challenge	mm3
4A	Tumor growth	18	SIINFEKL	117.978	14 post tumor challenge	mm3
4A	Tumor growth	23	SIINFEKL	83.1875	14 post tumor challenge	mm3
4A	Tumor growth	26	SIINFEKL	246.402	14 post tumor challenge	mm3
4A	Tumor growth	28	SIINFEKL	151.552	14 post tumor challenge	mm3
4A	Tumor growth	1	SIINFEKL.TB	74.431	14 post tumor challenge	mm3
4A	Tumor growth	2	SIINFEKL.TB	63.7875	14 post tumor challenge	mm3
4A	Tumor growth	7	SIINFEKL.TB	35.2	14 post tumor challenge	mm3
4A	Tumor growth	12	SIINFEKL.TB	65.596	14 post tumor challenge	mm3
4A	Tumor growth	17	SIINFEKL.TB	0	14 post tumor challenge	mm3
4A	Tumor growth	21	SIINFEKL.TB	0	14 post tumor challenge	mm3
4A	Tumor growth	22	SIINFEKL.TB	100.92	14 post tumor challenge	mm3
4A	Tumor growth	27	SIINFEKL.TB	106.624	14 post tumor challenge	mm3
4A	Tumor growth	5	dOVA	193.027	16 post tumor challenge	mm3
4A	Tumor growth	10	dOVA	117.74	16 post tumor challenge	mm3
4A	Tumor growth	15	dOVA	138.6	16 post tumor challenge	mm3
4A	Tumor growth	16	dOVA	352.8	16 post tumor challenge	mm3
4A	Tumor growth	20	dOVA	0	16 post tumor challenge	mm3
4A	Tumor growth	25	dOVA	415.438	16 post tumor challenge	mm3
4A	Tumor growth	30	dOVA	127.056	16 post tumor challenge	mm3
4A	Tumor growth	32	dOVA	185.9	16 post tumor challenge	mm3
4A	Tumor growth	3	SIINFEKL	363.968	16 post tumor challenge	mm3
4A	Tumor growth	6	SIINFEKL	180.336	16 post tumor challenge	mm3
4A	Tumor growth	8	SIINFEKL	129.6	16 post tumor challenge	mm3
4A	Tumor growth	13	SIINFEKL	87.48	16 post tumor challenge	mm3
4A	Tumor growth	18	SIINFEKL	123.93	16 post tumor challenge	mm3
4A	Tumor growth	23	SIINFEKL	92.5965	16 post tumor challenge	mm3
4A	Tumor growth	26	SIINFEKL	423.2	16 post tumor challenge	mm3
4A	Tumor growth	28	SIINFEKL	196	16 post tumor challenge	mm3
4A	Tumor growth	1	SIINFEKL.TB	87.48	16 post tumor challenge	mm3
4A	Tumor growth	2	SIINFEKL.TB	74.925	16 post tumor challenge	mm3
4A	Tumor growth	7	SIINFEKL.TB	35.2	16 post tumor challenge	mm3
4A	Tumor growth	12	SIINFEKL.TB	65.596	16 post tumor challenge	mm3
4A	Tumor growth	17	SIINFEKL.TB	0	16 post tumor challenge	mm3
4A	Tumor growth	21	SIINFEKL.TB	0	16 post tumor challenge	mm3
4A	Tumor growth	22	SIINFEKL.TB	90.75	16 post tumor challenge	mm3
4A	Tumor growth	27	SIINFEKL.TB	129.6	16 post tumor challenge	mm3
4A	Tumor growth	5	dOVA	265.696	18 post tumor challenge	mm3
4A	Tumor growth	10	dOVA	121.104	18 post tumor challenge	mm3
4A	Tumor growth	15	dOVA	169	18 post tumor challenge	mm3
4A	Tumor growth	16	dOVA	543.414	18 post tumor challenge	mm3
4A	Tumor growth	20	dOVA	0	18 post tumor challenge	mm3
4A	Tumor growth	25	dOVA	630	18 post tumor challenge	mm3
4A	Tumor growth	30	dOVA	155.682	18 post tumor challenge	mm3
4A	Tumor growth	32	dOVA	326.4	18 post tumor challenge	mm3
4A	Tumor growth	3	SIINFEKL	575	18 post tumor challenge	mm3
4A	Tumor growth	6	SIINFEKL	279.864	18 post tumor challenge	mm3
4A	Tumor growth	8	SIINFEKL	197.582	18 post tumor challenge	mm3
4A	Tumor growth	13	SIINFEKL	87.48	18 post tumor challenge	mm3
4A	Tumor growth	18	SIINFEKL	142.956	18 post tumor challenge	mm3
4A	Tumor growth	23	SIINFEKL	141.312	18 post tumor challenge	mm3
4A	Tumor growth	26	SIINFEKL	541.5	18 post tumor challenge	mm3
4A	Tumor growth	28	SIINFEKL	294.4	18 post tumor challenge	mm3
4A	Tumor growth	1	SIINFEKL.TB	111.6	18 post tumor challenge	mm3
4A	Tumor growth	2	SIINFEKL.TB	109.242	18 post tumor challenge	mm3
4A	Tumor growth	7	SIINFEKL.TB	80.19	18 post tumor challenge	mm3
4A	Tumor growth	12	SIINFEKL.TB	93.288	18 post tumor challenge	mm3
4A	Tumor growth	17	SIINFEKL.TB	16.384	18 post tumor challenge	mm3
4A	Tumor growth	21	SIINFEKL.TB	0	18 post tumor challenge	mm3
4A	Tumor growth	22	SIINFEKL.TB	86.022	18 post tumor challenge	mm3
4A	Tumor growth	27	SIINFEKL.TB	196	18 post tumor challenge	mm3
4B	Grouped dotplot	5	dOVA	0.487692	Day 32 post LV injection	Tumor VCN
4B	Grouped dotplot	10	dOVA	0.449275	Day 32 post LV injection	Tumor VCN
4B	Grouped dotplot	15	dOVA	0.978531	Day 32 post LV injection	Tumor VCN
4B	Grouped dotplot	16	dOVA	0.708943	Day 32 post LV injection	Tumor VCN
4B	Grouped dotplot	20	dOVA	0	Day 32 post LV injection	Tumor VCN	Tumor free
4B	Grouped dotplot	25	dOVA	0.772581	Day 32 post LV injection	Tumor VCN
4B	Grouped dotplot	30	dOVA	0.32562	Day 32 post LV injection	Tumor VCN
4B	Grouped dotplot	32	dOVA	0.707106	Day 32 post LV injection	Tumor VCN
4B	Grouped dotplot	3	SIINFEKL	0.654731	Day 32 post LV injection	Tumor VCN
4B	Grouped dotplot	6	SIINFEKL	0.808065	Day 32 post LV injection	Tumor VCN
4B	Grouped dotplot	8	SIINFEKL	0.0113901	Day 32 post LV injection	Tumor VCN
4B	Grouped dotplot	13	SIINFEKL	0.527402	Day 32 post LV injection	Tumor VCN
4B	Grouped dotplot	18	SIINFEKL	0.607299	Day 32 post LV injection	Tumor VCN
4B	Grouped dotplot	23	SIINFEKL	0.00560215	Day 32 post LV injection	Tumor VCN
4B	Grouped dotplot	26	SIINFEKL	0.674464	Day 32 post LV injection	Tumor VCN
4B	Grouped dotplot	28	SIINFEKL	0.712294	Day 32 post LV injection	Tumor VCN
4B	Grouped dotplot	1	SIINFEKL.TB	0.0368024	Day 32 post LV injection	Tumor VCN
4B	Grouped dotplot	2	SIINFEKL.TB	0.0217241	Day 32 post LV injection	Tumor VCN
4B	Grouped dotplot	7	SIINFEKL.TB	0.00122	Day 32 post LV injection	Tumor VCN
4B	Grouped dotplot	12	SIINFEKL.TB	0.301538	Day 32 post LV injection	Tumor VCN
4B	Grouped dotplot	17	SIINFEKL.TB	0.0195522	Day 32 post LV injection	Tumor VCN
4B	Grouped dotplot	21	SIINFEKL.TB	0	Day 32 post LV injection	Tumor VCN	Tumor free
4B	Grouped dotplot	22	SIINFEKL.TB	0.00862682	Day 32 post LV injection	Tumor VCN
4B	Grouped dotplot	27	SIINFEKL.TB	0.0122589	Day 32 post LV injection	Tumor VCN
4C	Grouped dotplot	5	dOVA	0.023	Day 32 post LV injection	Tetramer+ cells, % of CD45+ cell in the liver
4C	Grouped dotplot	10	dOVA	0.62	Day 32 post LV injection	Tetramer+ cells, % of CD45+ cell in the liver
4C	Grouped dotplot	15	dOVA	0.17	Day 32 post LV injection	Tetramer+ cells, % of CD45+ cell in the liver
4C	Grouped dotplot	16	dOVA	0.17	Day 32 post LV injection	Tetramer+ cells, % of CD45+ cell in the liver
4C	Grouped dotplot	20	dOVA	1.62	Day 32 post LV injection	Tetramer+ cells, % of CD45+ cell in the liver
4C	Grouped dotplot	25	dOVA	0.69	Day 32 post LV injection	Tetramer+ cells, % of CD45+ cell in the liver
4C	Grouped dotplot	30	dOVA	0.42	Day 32 post LV injection	Tetramer+ cells, % of CD45+ cell in the liver
4C	Grouped dotplot	32	dOVA	0.18	Day 32 post LV injection	Tetramer+ cells, % of CD45+ cell in the liver
4C	Grouped dotplot	3	SIINFEKL	0.18	Day 32 post LV injection	Tetramer+ cells, % of CD45+ cell in the liver
4C	Grouped dotplot	6	SIINFEKL	0.14	Day 32 post LV injection	Tetramer+ cells, % of CD45+ cell in the liver
4C	Grouped dotplot	8	SIINFEKL	0.98	Day 32 post LV injection	Tetramer+ cells, % of CD45+ cell in the liver
4C	Grouped dotplot	13	SIINFEKL	0.43	Day 32 post LV injection	Tetramer+ cells, % of CD45+ cell in the liver
4C	Grouped dotplot	18	SIINFEKL	0.65	Day 32 post LV injection	Tetramer+ cells, % of CD45+ cell in the liver
4C	Grouped dotplot	23	SIINFEKL	0.26	Day 32 post LV injection	Tetramer+ cells, % of CD45+ cell in the liver
4C	Grouped dotplot	26	SIINFEKL	1.1	Day 32 post LV injection	Tetramer+ cells, % of CD45+ cell in the liver
4C	Grouped dotplot	28	SIINFEKL	0.2	Day 32 post LV injection	Tetramer+ cells, % of CD45+ cell in the liver
4C	Grouped dotplot	1	SIINFEKL.TB	0.74	Day 32 post LV injection	Tetramer+ cells, % of CD45+ cell in the liver
4C	Grouped dotplot	2	SIINFEKL.TB	2.39	Day 32 post LV injection	Tetramer+ cells, % of CD45+ cell in the liver
4C	Grouped dotplot	7	SIINFEKL.TB	0.19	Day 32 post LV injection	Tetramer+ cells, % of CD45+ cell in the liver
4C	Grouped dotplot	12	SIINFEKL.TB	1.61	Day 32 post LV injection	Tetramer+ cells, % of CD45+ cell in the liver
4C	Grouped dotplot	17	SIINFEKL.TB	0.48	Day 32 post LV injection	Tetramer+ cells, % of CD45+ cell in the liver
4C	Grouped dotplot	21	SIINFEKL.TB	1.49	Day 32 post LV injection	Tetramer+ cells, % of CD45+ cell in the liver
4C	Grouped dotplot	22	SIINFEKL.TB	1.64	Day 32 post LV injection	Tetramer+ cells, % of CD45+ cell in the liver
4C	Grouped dotplot	27	SIINFEKL.TB	0.49	Day 32 post LV injection	Tetramer+ cells, % of CD45+ cell in the liver
4D	Grouped dotplot	10	dOVA	60.4	Day 32 post LV injection	TEX, % of Tetramer+ cells in the liver
4D	Grouped dotplot	15	dOVA	32.4	Day 32 post LV injection	TEX, % of Tetramer+ cells in the liver
4D	Grouped dotplot	16	dOVA	44.6	Day 32 post LV injection	TEX, % of Tetramer+ cells in the liver
4D	Grouped dotplot	20	dOVA	18.1	Day 32 post LV injection	TEX, % of Tetramer+ cells in the liver
4D	Grouped dotplot	25	dOVA	57.7	Day 32 post LV injection	TEX, % of Tetramer+ cells in the liver
4D	Grouped dotplot	30	dOVA	31.1	Day 32 post LV injection	TEX, % of Tetramer+ cells in the liver
4D	Grouped dotplot	32	dOVA	67	Day 32 post LV injection	TEX, % of Tetramer+ cells in the liver
4D	Grouped dotplot	3	SIINFEKL	51.7	Day 32 post LV injection	TEX, % of Tetramer+ cells in the liver
4D	Grouped dotplot	6	SIINFEKL	46.8	Day 32 post LV injection	TEX, % of Tetramer+ cells in the liver
4D	Grouped dotplot	8	SIINFEKL	56.5	Day 32 post LV injection	TEX, % of Tetramer+ cells in the liver
4D	Grouped dotplot	13	SIINFEKL	21.6	Day 32 post LV injection	TEX, % of Tetramer+ cells in the liver
4D	Grouped dotplot	18	SIINFEKL	66.5	Day 32 post LV injection	TEX, % of Tetramer+ cells in the liver
4D	Grouped dotplot	23	SIINFEKL	56.8	Day 32 post LV injection	TEX, % of Tetramer+ cells in the liver
4D	Grouped dotplot	26	SIINFEKL	32.6	Day 32 post LV injection	TEX, % of Tetramer+ cells in the liver
4D	Grouped dotplot	28	SIINFEKL	63.9	Day 32 post LV injection	TEX, % of Tetramer+ cells in the liver
4D	Grouped dotplot	1	SIINFEKL.TB	33.7	Day 32 post LV injection	TEX, % of Tetramer+ cells in the liver
4D	Grouped dotplot	2	SIINFEKL.TB	27.1	Day 32 post LV injection	TEX, % of Tetramer+ cells in the liver
4D	Grouped dotplot	7	SIINFEKL.TB	19.6	Day 32 post LV injection	TEX, % of Tetramer+ cells in the liver
4D	Grouped dotplot	12	SIINFEKL.TB	17.7	Day 32 post LV injection	TEX, % of Tetramer+ cells in the liver
4D	Grouped dotplot	17	SIINFEKL.TB	13.8	Day 32 post LV injection	TEX, % of Tetramer+ cells in the liver
4D	Grouped dotplot	21	SIINFEKL.TB	15.3	Day 32 post LV injection	TEX, % of Tetramer+ cells in the liver
4D	Grouped dotplot	22	SIINFEKL.TB	17.9	Day 32 post LV injection	TEX, % of Tetramer+ cells in the liver
4D	Grouped dotplot	27	SIINFEKL.TB	18.6	Day 32 post LV injection	TEX, % of Tetramer+ cells in the liver
4D	Grouped dotplot	10	dOVA	1.32	Day 32 post LV injection	PEX, % of Tetramer+ cells in the liver
4D	Grouped dotplot	15	dOVA	1.47	Day 32 post LV injection	PEX, % of Tetramer+ cells in the liver
4D	Grouped dotplot	16	dOVA	0	Day 32 post LV injection	PEX, % of Tetramer+ cells in the liver
4D	Grouped dotplot	20	dOVA	0.91	Day 32 post LV injection	PEX, % of Tetramer+ cells in the liver
4D	Grouped dotplot	25	dOVA	5.3	Day 32 post LV injection	PEX, % of Tetramer+ cells in the liver
4D	Grouped dotplot	30	dOVA	2.32	Day 32 post LV injection	PEX, % of Tetramer+ cells in the liver
4D	Grouped dotplot	32	dOVA	0.47	Day 32 post LV injection	PEX, % of Tetramer+ cells in the liver
4D	Grouped dotplot	3	SIINFEKL	0.85	Day 32 post LV injection	PEX, % of Tetramer+ cells in the liver
4D	Grouped dotplot	6	SIINFEKL	0	Day 32 post LV injection	PEX, % of Tetramer+ cells in the liver
4D	Grouped dotplot	8	SIINFEKL	4.04	Day 32 post LV injection	PEX, % of Tetramer+ cells in the liver
4D	Grouped dotplot	13	SIINFEKL	0.68	Day 32 post LV injection	PEX, % of Tetramer+ cells in the liver
4D	Grouped dotplot	18	SIINFEKL	0.45	Day 32 post LV injection	PEX, % of Tetramer+ cells in the liver
4D	Grouped dotplot	23	SIINFEKL	2.35	Day 32 post LV injection	PEX, % of Tetramer+ cells in the liver
4D	Grouped dotplot	26	SIINFEKL	0.23	Day 32 post LV injection	PEX, % of Tetramer+ cells in the liver
4D	Grouped dotplot	28	SIINFEKL	1.74	Day 32 post LV injection	PEX, % of Tetramer+ cells in the liver
4D	Grouped dotplot	1	SIINFEKL.TB	0.27	Day 32 post LV injection	PEX, % of Tetramer+ cells in the liver
4D	Grouped dotplot	2	SIINFEKL.TB	7.92	Day 32 post LV injection	PEX, % of Tetramer+ cells in the liver
4D	Grouped dotplot	7	SIINFEKL.TB	8.7	Day 32 post LV injection	PEX, % of Tetramer+ cells in the liver
4D	Grouped dotplot	12	SIINFEKL.TB	5.79	Day 32 post LV injection	PEX, % of Tetramer+ cells in the liver
4D	Grouped dotplot	17	SIINFEKL.TB	11.7	Day 32 post LV injection	PEX, % of Tetramer+ cells in the liver
4D	Grouped dotplot	21	SIINFEKL.TB	2.49	Day 32 post LV injection	PEX, % of Tetramer+ cells in the liver
4D	Grouped dotplot	22	SIINFEKL.TB	1.71	Day 32 post LV injection	PEX, % of Tetramer+ cells in the liver
4D	Grouped dotplot	27	SIINFEKL.TB	2.71	Day 32 post LV injection	PEX, % of Tetramer+ cells in the liver
4E	Grouped dotplot	3	OVA.Combo	0.01	day 22 post tumor injection	g	Tumor weight
4E	Grouped dotplot	6	OVA.Combo	0.101	day 22 post tumor injection	g	Tumor weight
4E	Grouped dotplot	8	OVA.Combo	0	day 22 post tumor injection	g	Tumor weight
4E	Grouped dotplot	13	OVA.Combo	0.095	day 22 post tumor injection	g	Tumor weight
4E	Grouped dotplot	18	OVA.Combo	0	day 22 post tumor injection	g	Tumor weight
4E	Grouped dotplot	26	OVA.Combo	0.111	day 22 post tumor injection	g	Tumor weight
4E	Grouped dotplot	28	OVA.Combo	0	day 22 post tumor injection	g	Tumor weight
4E	Grouped dotplot	33	OVA.Combo	0.363	day 22 post tumor injection	g	Tumor weight
4E	Grouped dotplot	38	OVA.Combo	0.237	day 22 post tumor injection	g	Tumor weight
4E	Grouped dotplot	14	SIINFEKL.Combo	0.018	day 22 post tumor injection	g	Tumor weight
4E	Grouped dotplot	19	SIINFEKL.Combo	0.094	day 22 post tumor injection	g	Tumor weight
4E	Grouped dotplot	23	SIINFEKL.Combo	0.018	day 22 post tumor injection	g	Tumor weight
4E	Grouped dotplot	29	SIINFEKL.Combo	0.08	day 22 post tumor injection	g	Tumor weight
4E	Grouped dotplot	31	SIINFEKL.Combo	0.008	day 22 post tumor injection	g	Tumor weight
4E	Grouped dotplot	34	SIINFEKL.Combo	0.254	day 22 post tumor injection	g	Tumor weight
4E	Grouped dotplot	39	SIINFEKL.Combo	1.031	day 22 post tumor injection	g	Tumor weight
4E	Grouped dotplot	7	Control	0.01	day 22 post tumor injection	g	Tumor weight
4E	Grouped dotplot	12	Control	1.279	day 22 post tumor injection	g	Tumor weight
4E	Grouped dotplot	17	Control	0.729	day 22 post tumor injection	g	Tumor weight
4E	Grouped dotplot	21	Control	0.863	day 22 post tumor injection	g	Tumor weight
4E	Grouped dotplot	22	Control	2.346	day 22 post tumor injection	g	Tumor weight
4E	Grouped dotplot	27	Control	1.058	day 22 post tumor injection	g	Tumor weight
4E	Grouped dotplot	32	Control	2.648	day 22 post tumor injection	g	Tumor weight
4E	Grouped dotplot	37	Control	1.171	day 22 post tumor injection	g	Tumor weight
4F	Grouped dotplot	3	OVA.Combo	0.000643718	day 22 post tumor injection	OVA expression relative to HPRT
4F	Grouped dotplot	6	OVA.Combo	0.000844854	day 22 post tumor injection	OVA expression relative to HPRT
4F	Grouped dotplot	8	OVA.Combo	0.0019928	day 22 post tumor injection	OVA expression relative to HPRT
4F	Grouped dotplot	13	OVA.Combo	0.0557508	day 22 post tumor injection	OVA expression relative to HPRT
4F	Grouped dotplot	18	OVA.Combo	0	day 22 post tumor injection	OVA expression relative to HPRT	Tumor free mice, set as 0
4F	Grouped dotplot	26	OVA.Combo	0.00140372	day 22 post tumor injection	OVA expression relative to HPRT
4F	Grouped dotplot	28	OVA.Combo	0	day 22 post tumor injection	OVA expression relative to HPRT	Tumor free mice, set as 0
4F	Grouped dotplot	33	OVA.Combo	0.477488	day 22 post tumor injection	OVA expression relative to HPRT
4F	Grouped dotplot	38	OVA.Combo	0	day 22 post tumor injection	OVA expression relative to HPRT
4F	Grouped dotplot	14	SIINFEKL.Combo	0.000291667	day 22 post tumor injection	OVA expression relative to HPRT
4F	Grouped dotplot	19	SIINFEKL.Combo	0	day 22 post tumor injection	OVA expression relative to HPRT
4F	Grouped dotplot	23	SIINFEKL.Combo	0	day 22 post tumor injection	OVA expression relative to HPRT
4F	Grouped dotplot	29	SIINFEKL.Combo	0.0352349	day 22 post tumor injection	OVA expression relative to HPRT
4F	Grouped dotplot	31	SIINFEKL.Combo	6.37833e-05	day 22 post tumor injection	OVA expression relative to HPRT
4F	Grouped dotplot	34	SIINFEKL.Combo	0.000460384	day 22 post tumor injection	OVA expression relative to HPRT
4F	Grouped dotplot	39	SIINFEKL.Combo	0.261845	day 22 post tumor injection	OVA expression relative to HPRT
4F	Grouped dotplot	7	Control	0	day 22 post tumor injection	OVA expression relative to HPRT	Tumor free mice, set as 0
4F	Grouped dotplot	12	Control	1.93333	day 22 post tumor injection	OVA expression relative to HPRT
4F	Grouped dotplot	17	Control	0.623656	day 22 post tumor injection	OVA expression relative to HPRT
4F	Grouped dotplot	21	Control	0.455556	day 22 post tumor injection	OVA expression relative to HPRT
4F	Grouped dotplot	22	Control	0.693844	day 22 post tumor injection	OVA expression relative to HPRT
4F	Grouped dotplot	27	Control	0.586751	day 22 post tumor injection	OVA expression relative to HPRT
4F	Grouped dotplot	32	Control	0.96607	day 22 post tumor injection	OVA expression relative to HPRT
4F	Grouped dotplot	37	Control	0.272931	day 22 post tumor injection	OVA expression relative to HPRT
4G	Grouped dotplot	3	OVA.Combo	0.18	day 22 post tumor injection	Tetramer+ cells, % of CD45+ cell in the liver
4G	Grouped dotplot	6	OVA.Combo	0.044*	day 22 post tumor injection	Tetramer+ cells, % of CD45+ cell in the liver
4G	Grouped dotplot	8	OVA.Combo	0.58	day 22 post tumor injection	Tetramer+ cells, % of CD45+ cell in the liver
4G	Grouped dotplot	13	OVA.Combo	0.18	day 22 post tumor injection	Tetramer+ cells, % of CD45+ cell in the liver
4G	Grouped dotplot	18	OVA.Combo	0.44	day 22 post tumor injection	Tetramer+ cells, % of CD45+ cell in the liver
4G	Grouped dotplot	26	OVA.Combo	0.93	day 22 post tumor injection	Tetramer+ cells, % of CD45+ cell in the liver
4G	Grouped dotplot	28	OVA.Combo	0.88	day 22 post tumor injection	Tetramer+ cells, % of CD45+ cell in the liver
4G	Grouped dotplot	33	OVA.Combo	0.52	day 22 post tumor injection	Tetramer+ cells, % of CD45+ cell in the liver
4G	Grouped dotplot	38	OVA.Combo	0.46	day 22 post tumor injection	Tetramer+ cells, % of CD45+ cell in the liver
4G	Grouped dotplot	14	SIINFEKL.Combo	0.62	day 22 post tumor injection	Tetramer+ cells, % of CD45+ cell in the liver
4G	Grouped dotplot	19	SIINFEKL.Combo	0.74	day 22 post tumor injection	Tetramer+ cells, % of CD45+ cell in the liver
4G	Grouped dotplot	23	SIINFEKL.Combo	0.22	day 22 post tumor injection	Tetramer+ cells, % of CD45+ cell in the liver
4G	Grouped dotplot	29	SIINFEKL.Combo	0.15	day 22 post tumor injection	Tetramer+ cells, % of CD45+ cell in the liver
4G	Grouped dotplot	31	SIINFEKL.Combo	0.73	day 22 post tumor injection	Tetramer+ cells, % of CD45+ cell in the liver
4G	Grouped dotplot	34	SIINFEKL.Combo	0.11	day 22 post tumor injection	Tetramer+ cells, % of CD45+ cell in the liver
4G	Grouped dotplot	39	SIINFEKL.Combo	0.3	day 22 post tumor injection	Tetramer+ cells, % of CD45+ cell in the liver
4G	Grouped dotplot	7	Control	1.55	day 22 post tumor injection	Tetramer+ cells, % of CD45+ cell in the liver
4G	Grouped dotplot	12	Control	0.32	day 22 post tumor injection	Tetramer+ cells, % of CD45+ cell in the liver
4G	Grouped dotplot	17	Control	0.43	day 22 post tumor injection	Tetramer+ cells, % of CD45+ cell in the liver
4G	Grouped dotplot	21	Control	0.16	day 22 post tumor injection	Tetramer+ cells, % of CD45+ cell in the liver
4G	Grouped dotplot	22	Control	0.64	day 22 post tumor injection	Tetramer+ cells, % of CD45+ cell in the liver
4G	Grouped dotplot	27	Control	0.45	day 22 post tumor injection	Tetramer+ cells, % of CD45+ cell in the liver
4G	Grouped dotplot	32	Control	1.03	day 22 post tumor injection	Tetramer+ cells, % of CD45+ cell in the liver
4G	Grouped dotplot	37	Control	0.22	day 22 post tumor injection	Tetramer+ cells, % of CD45+ cell in the liver
4H	Grouped dotplot	3	OVA.Combo	8.37	day 22 post tumor injection	PEX, % of Tetramer+ cells in the liver
4H	Grouped dotplot	8	OVA.Combo	9.52	day 22 post tumor injection	PEX, % of Tetramer+ cells in the liver
4H	Grouped dotplot	13	OVA.Combo	6.38	day 22 post tumor injection	PEX, % of Tetramer+ cells in the liver
4H	Grouped dotplot	18	OVA.Combo	5.36	day 22 post tumor injection	PEX, % of Tetramer+ cells in the liver
4H	Grouped dotplot	26	OVA.Combo	13.4	day 22 post tumor injection	PEX, % of Tetramer+ cells in the liver
4H	Grouped dotplot	28	OVA.Combo	14.3	day 22 post tumor injection	PEX, % of Tetramer+ cells in the liver
4H	Grouped dotplot	33	OVA.Combo	6.02	day 22 post tumor injection	PEX, % of Tetramer+ cells in the liver
4H	Grouped dotplot	38	OVA.Combo	22.9	day 22 post tumor injection	PEX, % of Tetramer+ cells in the liver
4H	Grouped dotplot	14	SIINFEKL.Combo	9.91	day 22 post tumor injection	PEX, % of Tetramer+ cells in the liver
4H	Grouped dotplot	19	SIINFEKL.Combo	7.49	day 22 post tumor injection	PEX, % of Tetramer+ cells in the liver
4H	Grouped dotplot	23	SIINFEKL.Combo	34	day 22 post tumor injection	PEX, % of Tetramer+ cells in the liver
4H	Grouped dotplot	29	SIINFEKL.Combo	18.2	day 22 post tumor injection	PEX, % of Tetramer+ cells in the liver
4H	Grouped dotplot	31	SIINFEKL.Combo	16.9	day 22 post tumor injection	PEX, % of Tetramer+ cells in the liver
4H	Grouped dotplot	34	SIINFEKL.Combo	5.24	day 22 post tumor injection	PEX, % of Tetramer+ cells in the liver
4H	Grouped dotplot	39	SIINFEKL.Combo	3.13	day 22 post tumor injection	PEX, % of Tetramer+ cells in the liver
4H	Grouped dotplot	7	Control	11.4	day 22 post tumor injection	PEX, % of Tetramer+ cells in the liver
4H	Grouped dotplot	12	Control	0.79	day 22 post tumor injection	PEX, % of Tetramer+ cells in the liver
4H	Grouped dotplot	17	Control	2.3	day 22 post tumor injection	PEX, % of Tetramer+ cells in the liver
4H	Grouped dotplot	21	Control	3.37	day 22 post tumor injection	PEX, % of Tetramer+ cells in the liver
4H	Grouped dotplot	22	Control	1.29	day 22 post tumor injection	PEX, % of Tetramer+ cells in the liver
4H	Grouped dotplot	27	Control	1.8	day 22 post tumor injection	PEX, % of Tetramer+ cells in the liver
4H	Grouped dotplot	32	Control	0.79	day 22 post tumor injection	PEX, % of Tetramer+ cells in the liver
4H	Grouped dotplot	37	Control	0.47	day 22 post tumor injection	PEX, % of Tetramer+ cells in the liver
4H	Grouped dotplot	3	OVA.Combo	21	day 22 post tumor injection	TEX, % of Tetramer+ cells in the liver
4H	Grouped dotplot	8	OVA.Combo	19.9	day 22 post tumor injection	TEX, % of Tetramer+ cells in the liver
4H	Grouped dotplot	13	OVA.Combo	13.1	day 22 post tumor injection	TEX, % of Tetramer+ cells in the liver
4H	Grouped dotplot	18	OVA.Combo	14.7	day 22 post tumor injection	TEX, % of Tetramer+ cells in the liver
4H	Grouped dotplot	26	OVA.Combo	5.48	day 22 post tumor injection	TEX, % of Tetramer+ cells in the liver
4H	Grouped dotplot	28	OVA.Combo	11.9	day 22 post tumor injection	TEX, % of Tetramer+ cells in the liver
4H	Grouped dotplot	33	OVA.Combo	31.9	day 22 post tumor injection	TEX, % of Tetramer+ cells in the liver
4H	Grouped dotplot	38	OVA.Combo	15.4	day 22 post tumor injection	TEX, % of Tetramer+ cells in the liver
4H	Grouped dotplot	14	SIINFEKL.Combo	19.8	day 22 post tumor injection	TEX, % of Tetramer+ cells in the liver
4H	Grouped dotplot	19	SIINFEKL.Combo	21.3	day 22 post tumor injection	TEX, % of Tetramer+ cells in the liver
4H	Grouped dotplot	23	SIINFEKL.Combo	20	day 22 post tumor injection	TEX, % of Tetramer+ cells in the liver
4H	Grouped dotplot	29	SIINFEKL.Combo	12.9	day 22 post tumor injection	TEX, % of Tetramer+ cells in the liver
4H	Grouped dotplot	31	SIINFEKL.Combo	15.6	day 22 post tumor injection	TEX, % of Tetramer+ cells in the liver
4H	Grouped dotplot	34	SIINFEKL.Combo	23.4	day 22 post tumor injection	TEX, % of Tetramer+ cells in the liver
4H	Grouped dotplot	39	SIINFEKL.Combo	23.1	day 22 post tumor injection	TEX, % of Tetramer+ cells in the liver
4H	Grouped dotplot	7	Control	1.32	day 22 post tumor injection	TEX, % of Tetramer+ cells in the liver
4H	Grouped dotplot	12	Control	5.8	day 22 post tumor injection	TEX, % of Tetramer+ cells in the liver
4H	Grouped dotplot	17	Control	2.87	day 22 post tumor injection	TEX, % of Tetramer+ cells in the liver
4H	Grouped dotplot	21	Control	7.87	day 22 post tumor injection	TEX, % of Tetramer+ cells in the liver
4H	Grouped dotplot	22	Control	3.14	day 22 post tumor injection	TEX, % of Tetramer+ cells in the liver
4H	Grouped dotplot	27	Control	12.6	day 22 post tumor injection	TEX, % of Tetramer+ cells in the liver
4H	Grouped dotplot	32	Control	9.48	day 22 post tumor injection	TEX, % of Tetramer+ cells in the liver
4H	Grouped dotplot	37	Control	1.9	day 22 post tumor injection	TEX, % of Tetramer+ cells in the liver
4M	Grouped dotplot	2	OVA.Combo	0.053	day 21 post tumor injection	g	Tumor weight
4M	Grouped dotplot	15	OVA.Combo	0.068	day 21 post tumor injection	g	Tumor weight
4M	Grouped dotplot	24	OVA.Combo	0.036	day 21 post tumor injection	g	Tumor weight
4M	Grouped dotplot	25	OVA.Combo	0.076	day 21 post tumor injection	g	Tumor weight
4M	Grouped dotplot	29	OVA.Combo	0	day 21 post tumor injection	g	Tumor weight
4M	Grouped dotplot	34	OVA.Combo	0.456	day 21 post tumor injection	g	Tumor weight
4M	Grouped dotplot	35	OVA.Combo	0.248	day 21 post tumor injection	g	Tumor weight
4M	Grouped dotplot	4	OVA.Combo	0.002	day 21 post tumor injection	g	Tumor weight
4M	Grouped dotplot	5	OVA.Combo	0.003	day 21 post tumor injection	g	Tumor weight
4M	Grouped dotplot	19	OVA.Combo	0.07	day 21 post tumor injection	g	Tumor weight
4M	Grouped dotplot	42	OVA.Combo	0.228	day 21 post tumor injection	g	Tumor weight
4M	Grouped dotplot	46	OVA.Combo	0.488	day 21 post tumor injection	g	Tumor weight
4M	Grouped dotplot	1	OVA.Combo+ CD8	0.446	day 21 post tumor injection	g	Tumor weight
4M	Grouped dotplot	6	OVA.Combo+ CD8	0.379	day 21 post tumor injection	g	Tumor weight
4M	Grouped dotplot	11	OVA.Combo+ CD8	0.641	day 21 post tumor injection	g	Tumor weight
4M	Grouped dotplot	26	OVA.Combo+ CD8	0.89	day 21 post tumor injection	g	Tumor weight
4M	Grouped dotplot	16	OVA.Combo+ CD8	0.475	day 21 post tumor injection	g	Tumor weight
4M	Grouped dotplot	21	OVA.Combo+ CD8	0.468	day 21 post tumor injection	g	Tumor weight
4M	Grouped dotplot	31	OVA.Combo+ CD8	0.071	day 21 post tumor injection	g	Tumor weight
4M	Grouped dotplot	39	OVA.Combo+ CD8	0.456	day 21 post tumor injection	g	Tumor weight
4M	Grouped dotplot	43	OVA.Combo+ CD8	0.16	day 21 post tumor injection	g	Tumor weight
4M	Grouped dotplot	22	OVA.Combo + CD4	0	day 21 post tumor injection	g	Tumor weight
4M	Grouped dotplot	12	OVA.Combo + CD4	0	day 21 post tumor injection	g	Tumor weight
4M	Grouped dotplot	17	OVA.Combo + CD4	0	day 21 post tumor injection	g	Tumor weight
4M	Grouped dotplot	27	OVA.Combo + CD4	0.444	day 21 post tumor injection	g	Tumor weight
4M	Grouped dotplot	32	OVA.Combo + CD4	0.143	day 21 post tumor injection	g	Tumor weight
4M	Grouped dotplot	37	OVA.Combo + CD4	0.389	day 21 post tumor injection	g	Tumor weight
4M	Grouped dotplot	40	OVA.Combo + CD4	0.192	day 21 post tumor injection	g	Tumor weight
4M	Grouped dotplot	44	OVA.Combo + CD4	0.017	day 21 post tumor injection	g	Tumor weight
4M	Grouped dotplot	48	OVA.Combo + CD4	0.094	day 21 post tumor injection	g	Tumor weight
4M	Grouped dotplot	3	OVA.Combo+aNK	0.077	day 21 post tumor injection	g	Tumor weight
4M	Grouped dotplot	8	OVA.Combo+aNK	0.034	day 21 post tumor injection	g	Tumor weight
4M	Grouped dotplot	13	OVA.Combo+aNK	0	day 21 post tumor injection	g	Tumor weight
4M	Grouped dotplot	23	OVA.Combo+aNK	0.049	day 21 post tumor injection	g	Tumor weight
4M	Grouped dotplot	28	OVA.Combo+aNK	0.038	day 21 post tumor injection	g	Tumor weight
4M	Grouped dotplot	33	OVA.Combo+aNK	0.007	day 21 post tumor injection	g	Tumor weight
4M	Grouped dotplot	38	OVA.Combo+aNK	0.015	day 21 post tumor injection	g	Tumor weight
4M	Grouped dotplot	41	OVA.Combo+aNK	0.288	day 21 post tumor injection	g	Tumor weight
4M	Grouped dotplot	49	OVA.Combo+aNK	0.151	day 21 post tumor injection	g	Tumor weight
4N	Grouped dotplot	2	OVA.Combo	0	day 21 post tumor injection	OVA expression relative to HPRT
4N	Grouped dotplot	15	OVA.Combo	0.256677	day 21 post tumor injection	OVA expression relative to HPRT
4N	Grouped dotplot	24	OVA.Combo	0	day 21 post tumor injection	OVA expression relative to HPRT
4N	Grouped dotplot	25	OVA.Combo	0	day 21 post tumor injection	OVA expression relative to HPRT
4N	Grouped dotplot	29	OVA.Combo	0	day 21 post tumor injection	OVA expression relative to HPRT	tumor free set as 0
4N	Grouped dotplot	34	OVA.Combo	0	day 21 post tumor injection	OVA expression relative to HPRT
4N	Grouped dotplot	35	OVA.Combo	0.000634675	day 21 post tumor injection	OVA expression relative to HPRT
4N	Grouped dotplot	4	OVA.Combo	0	day 21 post tumor injection	OVA expression relative to HPRT
4N	Grouped dotplot	5	OVA.Combo	0	day 21 post tumor injection	OVA expression relative to HPRT
4N	Grouped dotplot	19	OVA.Combo	0	day 21 post tumor injection	OVA expression relative to HPRT
4N	Grouped dotplot	42	OVA.Combo	0.578842	day 21 post tumor injection	OVA expression relative to HPRT
4N	Grouped dotplot	46	OVA.Combo	0.575758	day 21 post tumor injection	OVA expression relative to HPRT
4N	Grouped dotplot	1	OVA.Combo+ CD8	1.06099	day 21 post tumor injection	OVA expression relative to HPRT
4N	Grouped dotplot	6	OVA.Combo+ CD8	0.990099	day 21 post tumor injection	OVA expression relative to HPRT
4N	Grouped dotplot	11	OVA.Combo+ CD8	1.0181	day 21 post tumor injection	OVA expression relative to HPRT
4N	Grouped dotplot	26	OVA.Combo+ CD8	2.09328	day 21 post tumor injection	OVA expression relative to HPRT
4N	Grouped dotplot	16	OVA.Combo+ CD8	0.514778	day 21 post tumor injection	OVA expression relative to HPRT
4N	Grouped dotplot	21	OVA.Combo+ CD8	0.663043	day 21 post tumor injection	OVA expression relative to HPRT
4N	Grouped dotplot	31	OVA.Combo+ CD8	0.81519	day 21 post tumor injection	OVA expression relative to HPRT
4N	Grouped dotplot	39	OVA.Combo+ CD8	1.13883	day 21 post tumor injection	OVA expression relative to HPRT
4N	Grouped dotplot	43	OVA.Combo+ CD8	0.43913	day 21 post tumor injection	OVA expression relative to HPRT
4N	Grouped dotplot	22	OVA.Combo + CD4	0	day 21 post tumor injection	OVA expression relative to HPRT
4N	Grouped dotplot	12	OVA.Combo + CD4	0	day 21 post tumor injection	OVA expression relative to HPRT
4N	Grouped dotplot	17	OVA.Combo + CD4	0.000294416	day 21 post tumor injection	OVA expression relative to HPRT
4N	Grouped dotplot	27	OVA.Combo + CD4	0.0844969	day 21 post tumor injection	OVA expression relative to HPRT
4N	Grouped dotplot	32	OVA.Combo + CD4	0.054065	day 21 post tumor injection	OVA expression relative to HPRT
4N	Grouped dotplot	37	OVA.Combo + CD4	0.619159	day 21 post tumor injection	OVA expression relative to HPRT
4N	Grouped dotplot	40	OVA.Combo + CD4	1.06389	day 21 post tumor injection	OVA expression relative to HPRT
4N	Grouped dotplot	44	OVA.Combo + CD4	0.0141146	day 21 post tumor injection	OVA expression relative to HPRT
4N	Grouped dotplot	48	OVA.Combo + CD4	0	day 21 post tumor injection	OVA expression relative to HPRT
4N	Grouped dotplot	3	OVA.Combo+aNK	0	day 21 post tumor injection	OVA expression relative to HPRT
4N	Grouped dotplot	8	OVA.Combo+aNK	0	day 21 post tumor injection	OVA expression relative to HPRT
4N	Grouped dotplot	13	OVA.Combo+aNK	0	day 21 post tumor injection	OVA expression relative to HPRT	tumor free set as 0
4N	Grouped dotplot	23	OVA.Combo+aNK	0	day 21 post tumor injection	OVA expression relative to HPRT
4N	Grouped dotplot	28	OVA.Combo+aNK	0.00274522	day 21 post tumor injection	OVA expression relative to HPRT
4N	Grouped dotplot	33	OVA.Combo+aNK	0	day 21 post tumor injection	OVA expression relative to HPRT
4N	Grouped dotplot	38	OVA.Combo+aNK	0	day 21 post tumor injection	OVA expression relative to HPRT
4N	Grouped dotplot	41	OVA.Combo+aNK	0.0620278	day 21 post tumor injection	OVA expression relative to HPRT
4N	Grouped dotplot	49	OVA.Combo+aNK	0.920863	day 21 post tumor injection	OVA expression relative to HPRT
4O	Grouped dotplot	2	OVA.Combo	1.01	day 21 post tumor injection	Tetramer+ cells, % of CD45+ cell in the liver
4O	Grouped dotplot	4	OVA.Combo	1.28	day 21 post tumor injection	Tetramer+ cells, % of CD45+ cell in the liver
4O	Grouped dotplot	5	OVA.Combo	1.62	day 21 post tumor injection	Tetramer+ cells, % of CD45+ cell in the liver
4O	Grouped dotplot	15	OVA.Combo	0.25	day 21 post tumor injection	Tetramer+ cells, % of CD45+ cell in the liver
4O	Grouped dotplot	19	OVA.Combo	0.48	day 21 post tumor injection	Tetramer+ cells, % of CD45+ cell in the liver
4O	Grouped dotplot	24	OVA.Combo	0.22	day 21 post tumor injection	Tetramer+ cells, % of CD45+ cell in the liver
4O	Grouped dotplot	25	OVA.Combo	0.25	day 21 post tumor injection	Tetramer+ cells, % of CD45+ cell in the liver
4O	Grouped dotplot	29	OVA.Combo	1.57	day 21 post tumor injection	Tetramer+ cells, % of CD45+ cell in the liver
4O	Grouped dotplot	34	OVA.Combo	0.36	day 21 post tumor injection	Tetramer+ cells, % of CD45+ cell in the liver
4O	Grouped dotplot	35	OVA.Combo	0.86	day 21 post tumor injection	Tetramer+ cells, % of CD45+ cell in the liver
4O	Grouped dotplot	42	OVA.Combo	1	day 21 post tumor injection	Tetramer+ cells, % of CD45+ cell in the liver
4O	Grouped dotplot	46	OVA.Combo	0.36	day 21 post tumor injection	Tetramer+ cells, % of CD45+ cell in the liver
4O	Grouped dotplot	1	OVA.Combo+ CD8	0.22	day 21 post tumor injection	Tetramer+ cells, % of CD45+ cell in the liver
4O	Grouped dotplot	6	OVA.Combo+ CD8	0.086	day 21 post tumor injection	Tetramer+ cells, % of CD45+ cell in the liver
4O	Grouped dotplot	16	OVA.Combo+ CD8	0.25	day 21 post tumor injection	Tetramer+ cells, % of CD45+ cell in the liver
4O	Grouped dotplot	21	OVA.Combo+ CD8	0.054	day 21 post tumor injection	Tetramer+ cells, % of CD45+ cell in the liver
4O	Grouped dotplot	26	OVA.Combo+ CD8	0.054	day 21 post tumor injection	Tetramer+ cells, % of CD45+ cell in the liver
4O	Grouped dotplot	31	OVA.Combo+ CD8	0.00979	day 21 post tumor injection	Tetramer+ cells, % of CD45+ cell in the liver
4O	Grouped dotplot	43	OVA.Combo+ CD8	0.048	day 21 post tumor injection	Tetramer+ cells, % of CD45+ cell in the liver
4O	Grouped dotplot	12	OVA.Combo + CD4	1.11	day 21 post tumor injection	Tetramer+ cells, % of CD45+ cell in the liver
4O	Grouped dotplot	17	OVA.Combo + CD4	1.22	day 21 post tumor injection	Tetramer+ cells, % of CD45+ cell in the liver
4O	Grouped dotplot	22	OVA.Combo + CD4	0.51	day 21 post tumor injection	Tetramer+ cells, % of CD45+ cell in the liver
4O	Grouped dotplot	27	OVA.Combo + CD4	1.6	day 21 post tumor injection	Tetramer+ cells, % of CD45+ cell in the liver
4O	Grouped dotplot	32	OVA.Combo + CD4	0.75	day 21 post tumor injection	Tetramer+ cells, % of CD45+ cell in the liver
4O	Grouped dotplot	37	OVA.Combo + CD4	0.59	day 21 post tumor injection	Tetramer+ cells, % of CD45+ cell in the liver
4O	Grouped dotplot	40	OVA.Combo + CD4	1.72	day 21 post tumor injection	Tetramer+ cells, % of CD45+ cell in the liver
4O	Grouped dotplot	44	OVA.Combo + CD4	0.9	day 21 post tumor injection	Tetramer+ cells, % of CD45+ cell in the liver
4O	Grouped dotplot	48	OVA.Combo + CD4	0.35	day 21 post tumor injection	Tetramer+ cells, % of CD45+ cell in the liver
4O	Grouped dotplot	3	OVA.Combo+aNK	1.46	day 21 post tumor injection	Tetramer+ cells, % of CD45+ cell in the liver
4O	Grouped dotplot	8	OVA.Combo+aNK	0.46	day 21 post tumor injection	Tetramer+ cells, % of CD45+ cell in the liver
4O	Grouped dotplot	13	OVA.Combo+aNK	0.9	day 21 post tumor injection	Tetramer+ cells, % of CD45+ cell in the liver
4O	Grouped dotplot	23	OVA.Combo+aNK	1.11	day 21 post tumor injection	Tetramer+ cells, % of CD45+ cell in the liver
4O	Grouped dotplot	28	OVA.Combo+aNK	1.29	day 21 post tumor injection	Tetramer+ cells, % of CD45+ cell in the liver
4O	Grouped dotplot	33	OVA.Combo+aNK	0.25	day 21 post tumor injection	Tetramer+ cells, % of CD45+ cell in the liver
4O	Grouped dotplot	38	OVA.Combo+aNK	0.21	day 21 post tumor injection	Tetramer+ cells, % of CD45+ cell in the liver
4O	Grouped dotplot	41	OVA.Combo+aNK	0.34	day 21 post tumor injection	Tetramer+ cells, % of CD45+ cell in the liver
4O	Grouped dotplot	49	OVA.Combo+aNK	0.36	day 21 post tumor injection	Tetramer+ cells, % of CD45+ cell in the liver
4P	Grouped dotplot	2	OVA.Combo	8.34	day 21 post tumor injection	TEX, % of Tetramer+ cells in the liver
4P	Grouped dotplot	4	OVA.Combo	6.2	day 21 post tumor injection	TEX, % of Tetramer+ cells in the liver
4P	Grouped dotplot	5	OVA.Combo	32.2	day 21 post tumor injection	TEX, % of Tetramer+ cells in the liver
4P	Grouped dotplot	15	OVA.Combo	40.4	day 21 post tumor injection	TEX, % of Tetramer+ cells in the liver
4P	Grouped dotplot	19	OVA.Combo	32.7	day 21 post tumor injection	TEX, % of Tetramer+ cells in the liver
4P	Grouped dotplot	24	OVA.Combo	16.1	day 21 post tumor injection	TEX, % of Tetramer+ cells in the liver
4P	Grouped dotplot	25	OVA.Combo	8.46	day 21 post tumor injection	TEX, % of Tetramer+ cells in the liver
4P	Grouped dotplot	29	OVA.Combo	14.5	day 21 post tumor injection	TEX, % of Tetramer+ cells in the liver
4P	Grouped dotplot	34	OVA.Combo	24.9	day 21 post tumor injection	TEX, % of Tetramer+ cells in the liver
4P	Grouped dotplot	35	OVA.Combo	26.1	day 21 post tumor injection	TEX, % of Tetramer+ cells in the liver
4P	Grouped dotplot	42	OVA.Combo	44.1	day 21 post tumor injection	TEX, % of Tetramer+ cells in the liver
4P	Grouped dotplot	46	OVA.Combo	6.6	day 21 post tumor injection	TEX, % of Tetramer+ cells in the liver
4P	Grouped dotplot	12	OVA.Combo + CD4	13.8	day 21 post tumor injection	TEX, % of Tetramer+ cells in the liver
4P	Grouped dotplot	17	OVA.Combo + CD4	17.2	day 21 post tumor injection	TEX, % of Tetramer+ cells in the liver
4P	Grouped dotplot	22	OVA.Combo + CD4	23.7	day 21 post tumor injection	TEX, % of Tetramer+ cells in the liver
4P	Grouped dotplot	27	OVA.Combo + CD4	26.6	day 21 post tumor injection	TEX, % of Tetramer+ cells in the liver
4P	Grouped dotplot	32	OVA.Combo + CD4	32.8	day 21 post tumor injection	TEX, % of Tetramer+ cells in the liver
4P	Grouped dotplot	37	OVA.Combo + CD4	28.6	day 21 post tumor injection	TEX, % of Tetramer+ cells in the liver
4P	Grouped dotplot	40	OVA.Combo + CD4	19.4	day 21 post tumor injection	TEX, % of Tetramer+ cells in the liver
4P	Grouped dotplot	44	OVA.Combo + CD4	11.4	day 21 post tumor injection	TEX, % of Tetramer+ cells in the liver
4P	Grouped dotplot	48	OVA.Combo + CD4	12.9	day 21 post tumor injection	TEX, % of Tetramer+ cells in the liver
4P	Grouped dotplot	3	OVA.Combo+aNK	5.09	day 21 post tumor injection	TEX, % of Tetramer+ cells in the liver
4P	Grouped dotplot	8	OVA.Combo+aNK	16.9	day 21 post tumor injection	TEX, % of Tetramer+ cells in the liver
4P	Grouped dotplot	13	OVA.Combo+aNK	9.63	day 21 post tumor injection	TEX, % of Tetramer+ cells in the liver
4P	Grouped dotplot	23	OVA.Combo+aNK	5.44	day 21 post tumor injection	TEX, % of Tetramer+ cells in the liver
4P	Grouped dotplot	28	OVA.Combo+aNK	9.53	day 21 post tumor injection	TEX, % of Tetramer+ cells in the liver
4P	Grouped dotplot	33	OVA.Combo+aNK	17.7	day 21 post tumor injection	TEX, % of Tetramer+ cells in the liver
4P	Grouped dotplot	38	OVA.Combo+aNK	7.58	day 21 post tumor injection	TEX, % of Tetramer+ cells in the liver
4P	Grouped dotplot	41	OVA.Combo+aNK	30.5	day 21 post tumor injection	TEX, % of Tetramer+ cells in the liver
4P	Grouped dotplot	49	OVA.Combo+aNK	36.7	day 21 post tumor injection	TEX, % of Tetramer+ cells in the liver
4P	Grouped dotplot	2	OVA.Combo	66.5	day 21 post tumor injection	PEX, % of Tetramer+ cells in the liver
4P	Grouped dotplot	4	OVA.Combo	62.2	day 21 post tumor injection	PEX, % of Tetramer+ cells in the liver
4P	Grouped dotplot	5	OVA.Combo	12.8	day 21 post tumor injection	PEX, % of Tetramer+ cells in the liver
4P	Grouped dotplot	15	OVA.Combo	33.3	day 21 post tumor injection	PEX, % of Tetramer+ cells in the liver
4P	Grouped dotplot	19	OVA.Combo	19.9	day 21 post tumor injection	PEX, % of Tetramer+ cells in the liver
4P	Grouped dotplot	24	OVA.Combo	44.3	day 21 post tumor injection	PEX, % of Tetramer+ cells in the liver
4P	Grouped dotplot	25	OVA.Combo	42.7	day 21 post tumor injection	PEX, % of Tetramer+ cells in the liver
4P	Grouped dotplot	29	OVA.Combo	40.2	day 21 post tumor injection	PEX, % of Tetramer+ cells in the liver
4P	Grouped dotplot	34	OVA.Combo	23	day 21 post tumor injection	PEX, % of Tetramer+ cells in the liver
4P	Grouped dotplot	35	OVA.Combo	37.8	day 21 post tumor injection	PEX, % of Tetramer+ cells in the liver
4P	Grouped dotplot	42	OVA.Combo	14	day 21 post tumor injection	PEX, % of Tetramer+ cells in the liver
4P	Grouped dotplot	46	OVA.Combo	39.8	day 21 post tumor injection	PEX, % of Tetramer+ cells in the liver
4P	Grouped dotplot	12	OVA.Combo + CD4	57.9	day 21 post tumor injection	PEX, % of Tetramer+ cells in the liver
4P	Grouped dotplot	17	OVA.Combo + CD4	46.1	day 21 post tumor injection	PEX, % of Tetramer+ cells in the liver
4P	Grouped dotplot	22	OVA.Combo + CD4	23.1	day 21 post tumor injection	PEX, % of Tetramer+ cells in the liver
4P	Grouped dotplot	27	OVA.Combo + CD4	30.7	day 21 post tumor injection	PEX, % of Tetramer+ cells in the liver
4P	Grouped dotplot	32	OVA.Combo + CD4	31	day 21 post tumor injection	PEX, % of Tetramer+ cells in the liver
4P	Grouped dotplot	37	OVA.Combo + CD4	28.3	day 21 post tumor injection	PEX, % of Tetramer+ cells in the liver
4P	Grouped dotplot	40	OVA.Combo + CD4	4.21	day 21 post tumor injection	PEX, % of Tetramer+ cells in the liver
4P	Grouped dotplot	44	OVA.Combo + CD4	50.8	day 21 post tumor injection	PEX, % of Tetramer+ cells in the liver
4P	Grouped dotplot	48	OVA.Combo + CD4	49	day 21 post tumor injection	PEX, % of Tetramer+ cells in the liver
4P	Grouped dotplot	3	OVA.Combo+aNK	66.8	day 21 post tumor injection	PEX, % of Tetramer+ cells in the liver
4P	Grouped dotplot	8	OVA.Combo+aNK	41.3	day 21 post tumor injection	PEX, % of Tetramer+ cells in the liver
4P	Grouped dotplot	13	OVA.Combo+aNK	55.9	day 21 post tumor injection	PEX, % of Tetramer+ cells in the liver
4P	Grouped dotplot	23	OVA.Combo+aNK	55.7	day 21 post tumor injection	PEX, % of Tetramer+ cells in the liver
4P	Grouped dotplot	28	OVA.Combo+aNK	50.1	day 21 post tumor injection	PEX, % of Tetramer+ cells in the liver
4P	Grouped dotplot	33	OVA.Combo+aNK	50.3	day 21 post tumor injection	PEX, % of Tetramer+ cells in the liver
4P	Grouped dotplot	38	OVA.Combo+aNK	53.1	day 21 post tumor injection	PEX, % of Tetramer+ cells in the liver
4P	Grouped dotplot	41	OVA.Combo+aNK	37	day 21 post tumor injection	PEX, % of Tetramer+ cells in the liver
4P	Grouped dotplot	49	OVA.Combo+aNK	30.4	day 21 post tumor injection	PEX, % of Tetramer+ cells in the liver

## Sheet: Fig.5
Figure #	Graph type	Mouse_ID	Group	Value	Timepoint (days)	Unit	Comments
5A	Grouped dotplot	2	Ifna.Il12	284.596	13	mm3
5A	Grouped dotplot	8	Ifna.Il12	14.809	13	mm3
5A	Grouped dotplot	10	Ifna.Il12	181.618	13	mm3
5A	Grouped dotplot	13	Ifna.Il12	488.552	13	mm3
5A	Grouped dotplot	15	Ifna.Il12	104.493	13	mm3
5A	Grouped dotplot	18	Ifna.Il12	97.373	13	mm3
5A	Grouped dotplot	23	Ifna.Il12	28.9511	13	mm3
5A	Grouped dotplot	25	Ifna.Il12	16.6932	13	mm3
5A	Grouped dotplot	3	Trp2.combo	77.3294	13	mm3
5A	Grouped dotplot	5	Trp2.combo	75.6331	13	mm3
5A	Grouped dotplot	7	Trp2.combo	4.63158	13	mm3
5A	Grouped dotplot	9	Trp2.combo	0	13	mm3
5A	Grouped dotplot	12	Trp2.combo	6.76091	13	mm3
5A	Grouped dotplot	14	Trp2.combo	111.266	13	mm3
5A	Grouped dotplot	17	Trp2.combo	4.37143	13	mm3
5A	Grouped dotplot	19	Trp2.combo	62.8745	13	mm3
5A	Grouped dotplot	22	Trp2.combo	4.79323	13	mm3
5A	Grouped dotplot	1	Control	19.7775	13	mm3
5A	Grouped dotplot	4	Control	292.367	13	mm3
5A	Grouped dotplot	6	Control	279.278	13	mm3
5A	Grouped dotplot	11	Control	156.809	13	mm3
5A	Grouped dotplot	20	Control	425.818	13	mm3
5A	Grouped dotplot	21	Control	406.019	13	mm3
5A	Grouped dotplot	24	Control	22.0105	13	mm3
5A	Grouped dotplot	2	Ifna.Il12	429.422	19	mm3
5A	Grouped dotplot	8	Ifna.Il12	112.903	19	mm3
5A	Grouped dotplot	10	Ifna.Il12	880.089	19	mm3
5A	Grouped dotplot	13	Ifna.Il12	575.38	19	mm3
5A	Grouped dotplot	15	Ifna.Il12	309.055	19	mm3
5A	Grouped dotplot	18	Ifna.Il12	213.943	19	mm3
5A	Grouped dotplot	23	Ifna.Il12	113.606	19	mm3
5A	Grouped dotplot	25	Ifna.Il12	36.5564	19	mm3
5A	Grouped dotplot	3	Trp2.combo	567.774	19	mm3
5A	Grouped dotplot	5	Trp2.combo	186.68	19	mm3
5A	Grouped dotplot	7	Trp2.combo	88.8474	19	mm3
5A	Grouped dotplot	9	Trp2.combo	0	19	mm3
5A	Grouped dotplot	12	Trp2.combo	75.4166	19	mm3
5A	Grouped dotplot	14	Trp2.combo	455.817	19	mm3
5A	Grouped dotplot	17	Trp2.combo	15.4226	19	mm3
5A	Grouped dotplot	19	Trp2.combo	262.337	19	mm3
5A	Grouped dotplot	22	Trp2.combo	0	19	mm3
5A	Grouped dotplot	1	Control	610.461	19	mm3
5A	Grouped dotplot	4	Control	2124.14	19	mm3
5A	Grouped dotplot	11	Control	1198.27	19	mm3
5A	Grouped dotplot	20	Control	2993.03	19	mm3
5A	Grouped dotplot	21	Control	2212.45	19	mm3
5A	Grouped dotplot	24	Control	379.778	19	mm3
5C	Grouped dotplot	4	Control	6.65	day 20 after tumor injection	CD8+, % of CD45+ cell in the liver
5C	Grouped dotplot	21	Control	6.34	day 20 after tumor injection	CD8+, % of CD45+ cell in the liver
5C	Grouped dotplot	24	Control	7.82	day 20 after tumor injection	CD8+, % of CD45+ cell in the liver
5C	Grouped dotplot	2	Ifna.Il12	6.33	day 20 after tumor injection	CD8+, % of CD45+ cell in the liver
5C	Grouped dotplot	8	Ifna.Il12	10.1	day 20 after tumor injection	CD8+, % of CD45+ cell in the liver
5C	Grouped dotplot	10	Ifna.Il12	12.4	day 20 after tumor injection	CD8+, % of CD45+ cell in the liver
5C	Grouped dotplot	13	Ifna.Il12	14.2	day 20 after tumor injection	CD8+, % of CD45+ cell in the liver
5C	Grouped dotplot	15	Ifna.Il12	3.44	day 20 after tumor injection	CD8+, % of CD45+ cell in the liver
5C	Grouped dotplot	18	Ifna.Il12	4.8	day 20 after tumor injection	CD8+, % of CD45+ cell in the liver
5C	Grouped dotplot	23	Ifna.Il12	13.5	day 20 after tumor injection	CD8+, % of CD45+ cell in the liver
5C	Grouped dotplot	25	Ifna.Il12	11.9	day 20 after tumor injection	CD8+, % of CD45+ cell in the liver
5C	Grouped dotplot	3	Trp2.Combo	13.5	day 20 after tumor injection	CD8+, % of CD45+ cell in the liver
5C	Grouped dotplot	5	Trp2.Combo	10.1	day 20 after tumor injection	CD8+, % of CD45+ cell in the liver
5C	Grouped dotplot	7	Trp2.Combo	11.9	day 20 after tumor injection	CD8+, % of CD45+ cell in the liver
5C	Grouped dotplot	9	Trp2.Combo	14.2	day 20 after tumor injection	CD8+, % of CD45+ cell in the liver
5C	Grouped dotplot	12	Trp2.Combo	14.6	day 20 after tumor injection	CD8+, % of CD45+ cell in the liver
5C	Grouped dotplot	14	Trp2.Combo	9.99	day 20 after tumor injection	CD8+, % of CD45+ cell in the liver
5C	Grouped dotplot	17	Trp2.Combo	6.85	day 20 after tumor injection	CD8+, % of CD45+ cell in the liver
5C	Grouped dotplot	19	Trp2.Combo	12.4	day 20 after tumor injection	CD8+, % of CD45+ cell in the liver
5C	Grouped dotplot	22	Trp2.Combo	7.83	day 20 after tumor injection	CD8+, % of CD45+ cell in the liver
5C	Grouped dotplot	4	Control	2.96	day 20 after tumor injection	PEX,% of CD8+ cell in the liver
5C	Grouped dotplot	21	Control	0.37	day 20 after tumor injection	PEX,% of CD8+ cell in the liver
5C	Grouped dotplot	24	Control	4.9	day 20 after tumor injection	PEX,% of CD8+ cell in the liver
5C	Grouped dotplot	2	Ifna.Il12	9.56	day 20 after tumor injection	PEX,% of CD8+ cell in the liver
5C	Grouped dotplot	8	Ifna.Il12	1.92	day 20 after tumor injection	PEX,% of CD8+ cell in the liver
5C	Grouped dotplot	10	Ifna.Il12	1.86	day 20 after tumor injection	PEX,% of CD8+ cell in the liver
5C	Grouped dotplot	13	Ifna.Il12	4.29	day 20 after tumor injection	PEX,% of CD8+ cell in the liver
5C	Grouped dotplot	15	Ifna.Il12	2.04	day 20 after tumor injection	PEX,% of CD8+ cell in the liver
5C	Grouped dotplot	18	Ifna.Il12	2.24	day 20 after tumor injection	PEX,% of CD8+ cell in the liver
5C	Grouped dotplot	23	Ifna.Il12	3.1	day 20 after tumor injection	PEX,% of CD8+ cell in the liver
5C	Grouped dotplot	25	Ifna.Il12	2.19	day 20 after tumor injection	PEX,% of CD8+ cell in the liver
5C	Grouped dotplot	3	Trp2.Combo	6.12	day 20 after tumor injection	PEX,% of CD8+ cell in the liver
5C	Grouped dotplot	5	Trp2.Combo	3	day 20 after tumor injection	PEX,% of CD8+ cell in the liver
5C	Grouped dotplot	7	Trp2.Combo	4.93	day 20 after tumor injection	PEX,% of CD8+ cell in the liver
5C	Grouped dotplot	9	Trp2.Combo	5.94	day 20 after tumor injection	PEX,% of CD8+ cell in the liver
5C	Grouped dotplot	12	Trp2.Combo	7.28	day 20 after tumor injection	PEX,% of CD8+ cell in the liver
5C	Grouped dotplot	14	Trp2.Combo	7.87	day 20 after tumor injection	PEX,% of CD8+ cell in the liver
5C	Grouped dotplot	17	Trp2.Combo	5.67	day 20 after tumor injection	PEX,% of CD8+ cell in the liver
5C	Grouped dotplot	19	Trp2.Combo	10.8	day 20 after tumor injection	PEX,% of CD8+ cell in the liver
5C	Grouped dotplot	22	Trp2.Combo	2.1	day 20 after tumor injection	PEX,% of CD8+ cell in the liver
5C	Grouped dotplot	4	Control	1.57	day 20 after tumor injection	TEX,% of CD8+ cell in the liver
5C	Grouped dotplot	21	Control	0.97	day 20 after tumor injection	TEX,% of CD8+ cell in the liver
5C	Grouped dotplot	24	Control	2.36	day 20 after tumor injection	TEX,% of CD8+ cell in the liver
5C	Grouped dotplot	2	Ifna.Il12	11.7	day 20 after tumor injection	TEX,% of CD8+ cell in the liver
5C	Grouped dotplot	8	Ifna.Il12	7.26	day 20 after tumor injection	TEX,% of CD8+ cell in the liver
5C	Grouped dotplot	10	Ifna.Il12	5.71	day 20 after tumor injection	TEX,% of CD8+ cell in the liver
5C	Grouped dotplot	13	Ifna.Il12	9.58	day 20 after tumor injection	TEX,% of CD8+ cell in the liver
5C	Grouped dotplot	15	Ifna.Il12	4.56	day 20 after tumor injection	TEX,% of CD8+ cell in the liver
5C	Grouped dotplot	18	Ifna.Il12	7.99	day 20 after tumor injection	TEX,% of CD8+ cell in the liver
5C	Grouped dotplot	23	Ifna.Il12	13.3	day 20 after tumor injection	TEX,% of CD8+ cell in the liver
5C	Grouped dotplot	25	Ifna.Il12	3.57	day 20 after tumor injection	TEX,% of CD8+ cell in the liver
5C	Grouped dotplot	3	Trp2.Combo	9.91	day 20 after tumor injection	TEX,% of CD8+ cell in the liver
5C	Grouped dotplot	5	Trp2.Combo	11.3	day 20 after tumor injection	TEX,% of CD8+ cell in the liver
5C	Grouped dotplot	7	Trp2.Combo	6.44	day 20 after tumor injection	TEX,% of CD8+ cell in the liver
5C	Grouped dotplot	9	Trp2.Combo	12.8	day 20 after tumor injection	TEX,% of CD8+ cell in the liver
5C	Grouped dotplot	12	Trp2.Combo	12.8	day 20 after tumor injection	TEX,% of CD8+ cell in the liver
5C	Grouped dotplot	14	Trp2.Combo	13	day 20 after tumor injection	TEX,% of CD8+ cell in the liver
5C	Grouped dotplot	17	Trp2.Combo	18.9	day 20 after tumor injection	TEX,% of CD8+ cell in the liver
5C	Grouped dotplot	19	Trp2.Combo	24.1	day 20 after tumor injection	TEX,% of CD8+ cell in the liver
5C	Grouped dotplot	22	Trp2.Combo	8.95	day 20 after tumor injection	TEX,% of CD8+ cell in the liver
5D	Grouped dotplot	4	Control	15.9	day 20 after tumor injection	PD1+,% of CD4+ cell in the liver
5D	Grouped dotplot	21	Control	20.1	day 20 after tumor injection	PD1+,% of CD4+ cell in the liver
5D	Grouped dotplot	24	Control	23.1	day 20 after tumor injection	PD1+,% of CD4+ cell in the liver
5D	Grouped dotplot	2	Ifna.Il12	72.8	day 20 after tumor injection	PD1+,% of CD4+ cell in the liver
5D	Grouped dotplot	8	Ifna.Il12	53.9	day 20 after tumor injection	PD1+,% of CD4+ cell in the liver
5D	Grouped dotplot	10	Ifna.Il12	35.3	day 20 after tumor injection	PD1+,% of CD4+ cell in the liver
5D	Grouped dotplot	13	Ifna.Il12	59.9	day 20 after tumor injection	PD1+,% of CD4+ cell in the liver
5D	Grouped dotplot	15	Ifna.Il12	56.5	day 20 after tumor injection	PD1+,% of CD4+ cell in the liver
5D	Grouped dotplot	18	Ifna.Il12	55.3	day 20 after tumor injection	PD1+,% of CD4+ cell in the liver
5D	Grouped dotplot	23	Ifna.Il12	47.7	day 20 after tumor injection	PD1+,% of CD4+ cell in the liver
5D	Grouped dotplot	25	Ifna.Il12	52.6	day 20 after tumor injection	PD1+,% of CD4+ cell in the liver
5D	Grouped dotplot	3	Trp2.Combo	54.8	day 20 after tumor injection	PD1+,% of CD4+ cell in the liver
5D	Grouped dotplot	5	Trp2.Combo	63.9	day 20 after tumor injection	PD1+,% of CD4+ cell in the liver
5D	Grouped dotplot	7	Trp2.Combo	52	day 20 after tumor injection	PD1+,% of CD4+ cell in the liver
5D	Grouped dotplot	9	Trp2.Combo	62.2	day 20 after tumor injection	PD1+,% of CD4+ cell in the liver
5D	Grouped dotplot	12	Trp2.Combo	64.2	day 20 after tumor injection	PD1+,% of CD4+ cell in the liver
5D	Grouped dotplot	14	Trp2.Combo	62.3	day 20 after tumor injection	PD1+,% of CD4+ cell in the liver
5D	Grouped dotplot	17	Trp2.Combo	81.5	day 20 after tumor injection	PD1+,% of CD4+ cell in the liver
5D	Grouped dotplot	19	Trp2.Combo	74.9	day 20 after tumor injection	PD1+,% of CD4+ cell in the liver
5D	Grouped dotplot	22	Trp2.Combo	55.9	day 20 after tumor injection	PD1+,% of CD4+ cell in the liver
5E	Grouped dotplot	2	Ifna.Il12	0	day 20 after tumor injection	TRP2-spec CD8 / 10^6 CD8 T cell
5E	Grouped dotplot	8	Ifna.Il12	0	day 20 after tumor injection	TRP2-spec CD8 / 10^6 CD8 T cell
5E	Grouped dotplot	18	Ifna.Il12	0	day 20 after tumor injection	TRP2-spec CD8 / 10^6 CD8 T cell
5E	Grouped dotplot	23	Ifna.Il12	0	day 20 after tumor injection	TRP2-spec CD8 / 10^6 CD8 T cell
5E	Grouped dotplot	25	Ifna.Il12	0	day 20 after tumor injection	TRP2-spec CD8 / 10^6 CD8 T cell
5E	Grouped dotplot	7	Trp2.Combo	20.284	day 20 after tumor injection	TRP2-spec CD8 / 10^6 CD8 T cell
5E	Grouped dotplot	9	Trp2.Combo	10.2145	day 20 after tumor injection	TRP2-spec CD8 / 10^6 CD8 T cell
5E	Grouped dotplot	12	Trp2.Combo	3.38753	day 20 after tumor injection	TRP2-spec CD8 / 10^6 CD8 T cell
5E	Grouped dotplot	17	Trp2.Combo	3.40136	day 20 after tumor injection	TRP2-spec CD8 / 10^6 CD8 T cell
5E	Grouped dotplot	22	Trp2.Combo	0	day 20 after tumor injection	TRP2-spec CD8 / 10^6 CD8 T cell
5I	Grouped dotplot	6	Control	140.116	27	mm3	MRI
5I	Grouped dotplot	10	Control	0	27	mm3	MRI
5I	Grouped dotplot	11	Control	4.86993	27	mm3	MRI
5I	Grouped dotplot	16	Control	7.18196	27	mm3	MRI
5I	Grouped dotplot	21	Control	23.8289	27	mm3	MRI
5I	Grouped dotplot	25	Control	80.8948	27	mm3	MRI
5I	Grouped dotplot	3	TA33	294.665	27	mm3	MRI
5I	Grouped dotplot	13	TA33	0	27	mm3	MRI
5I	Grouped dotplot	15	TA33	438.843	27	mm3	MRI
5I	Grouped dotplot	18	TA33	77.606	27	mm3	MRI
5I	Grouped dotplot	20	TA33	25.7684	27	mm3	MRI
5I	Grouped dotplot	23	TA33	50.3026	27	mm3	MRI
5I	Grouped dotplot	4	TA33.Combo	0	27	mm3	MRI
5I	Grouped dotplot	5	TA33.Combo	0	27	mm3	MRI
5I	Grouped dotplot	7	TA33.Combo	5.95639	27	mm3	MRI
5I	Grouped dotplot	12	TA33.Combo	0	27	mm3	MRI
5I	Grouped dotplot	14	TA33.Combo	0	27	mm3	MRI
5I	Grouped dotplot	17	TA33.Combo	2.72256	27	mm3	MRI
5I	Grouped dotplot	19	TA33.Combo	0	27	mm3	MRI
5I	Grouped dotplot	22	TA33.Combo	1.46053	27	mm3	MRI
5I	Grouped dotplot	24	TA33.Combo	0	27	mm3	MRI
5J	Grouped dotplot	6	Control	5.97	35 after tumor injection	CD8+, % of CD45+ cell in the liver
5J	Grouped dotplot	10	Control	9.69	35 after tumor injection	CD8+, % of CD45+ cell in the liver
5J	Grouped dotplot	11	Control	7	35 after tumor injection	CD8+, % of CD45+ cell in the liver
5J	Grouped dotplot	16	Control	4.95	35 after tumor injection	CD8+, % of CD45+ cell in the liver
5J	Grouped dotplot	21	Control	2.88	35 after tumor injection	CD8+, % of CD45+ cell in the liver
5J	Grouped dotplot	25	Control	5.89	35 after tumor injection	CD8+, % of CD45+ cell in the liver
5J	Grouped dotplot	3	TA33	5.6	35 after tumor injection	CD8+, % of CD45+ cell in the liver
5J	Grouped dotplot	13	TA33	8.35	35 after tumor injection	CD8+, % of CD45+ cell in the liver
5J	Grouped dotplot	15	TA33	1.16	35 after tumor injection	CD8+, % of CD45+ cell in the liver
5J	Grouped dotplot	18	TA33	4.46	35 after tumor injection	CD8+, % of CD45+ cell in the liver
5J	Grouped dotplot	20	TA33	3.83	35 after tumor injection	CD8+, % of CD45+ cell in the liver
5J	Grouped dotplot	23	TA33	6.25	35 after tumor injection	CD8+, % of CD45+ cell in the liver
5J	Grouped dotplot	4	TA33.Combo	24.4	35 after tumor injection	CD8+, % of CD45+ cell in the liver
5J	Grouped dotplot	5	TA33.Combo	19.7	35 after tumor injection	CD8+, % of CD45+ cell in the liver
5J	Grouped dotplot	7	TA33.Combo	25.7	35 after tumor injection	CD8+, % of CD45+ cell in the liver
5J	Grouped dotplot	12	TA33.Combo	32.7	35 after tumor injection	CD8+, % of CD45+ cell in the liver
5J	Grouped dotplot	14	TA33.Combo	20.1	35 after tumor injection	CD8+, % of CD45+ cell in the liver
5J	Grouped dotplot	17	TA33.Combo	22.2	35 after tumor injection	CD8+, % of CD45+ cell in the liver
5J	Grouped dotplot	19	TA33.Combo	41.4	35 after tumor injection	CD8+, % of CD45+ cell in the liver
5J	Grouped dotplot	22	TA33.Combo	21.7	35 after tumor injection	CD8+, % of CD45+ cell in the liver
5J	Grouped dotplot	6	Control	0.6	35 after tumor injection	PEX,% of CD8+ cell in the liver
5J	Grouped dotplot	10	Control	3.53	35 after tumor injection	PEX,% of CD8+ cell in the liver
5J	Grouped dotplot	11	Control	4.07	35 after tumor injection	PEX,% of CD8+ cell in the liver
5J	Grouped dotplot	16	Control	7.2	35 after tumor injection	PEX,% of CD8+ cell in the liver
5J	Grouped dotplot	21	Control	3.42	35 after tumor injection	PEX,% of CD8+ cell in the liver
5J	Grouped dotplot	25	Control	4.36	35 after tumor injection	PEX,% of CD8+ cell in the liver
5J	Grouped dotplot	3	TA33	1.67	35 after tumor injection	PEX,% of CD8+ cell in the liver
5J	Grouped dotplot	13	TA33	0.67	35 after tumor injection	PEX,% of CD8+ cell in the liver
5J	Grouped dotplot	15	TA33	0.74	35 after tumor injection	PEX,% of CD8+ cell in the liver
5J	Grouped dotplot	18	TA33	3.43	35 after tumor injection	PEX,% of CD8+ cell in the liver
5J	Grouped dotplot	20	TA33	2.43	35 after tumor injection	PEX,% of CD8+ cell in the liver
5J	Grouped dotplot	23	TA33	1.58	35 after tumor injection	PEX,% of CD8+ cell in the liver
5J	Grouped dotplot	4	TA33.Combo	34.5	35 after tumor injection	PEX,% of CD8+ cell in the liver
5J	Grouped dotplot	5	TA33.Combo	21.2	35 after tumor injection	PEX,% of CD8+ cell in the liver
5J	Grouped dotplot	7	TA33.Combo	19.1	35 after tumor injection	PEX,% of CD8+ cell in the liver
5J	Grouped dotplot	12	TA33.Combo	39.7	35 after tumor injection	PEX,% of CD8+ cell in the liver
5J	Grouped dotplot	14	TA33.Combo	43.4	35 after tumor injection	PEX,% of CD8+ cell in the liver
5J	Grouped dotplot	17	TA33.Combo	54.1	35 after tumor injection	PEX,% of CD8+ cell in the liver
5J	Grouped dotplot	19	TA33.Combo	32.2	35 after tumor injection	PEX,% of CD8+ cell in the liver
5J	Grouped dotplot	22	TA33.Combo	20.7	35 after tumor injection	PEX,% of CD8+ cell in the liver
5J	Grouped dotplot	6	Control	0.55	35 after tumor injection	TEX,% of CD8+ cell in the liver
5J	Grouped dotplot	10	Control	4.04	35 after tumor injection	TEX,% of CD8+ cell in the liver
5J	Grouped dotplot	11	Control	0.39	35 after tumor injection	TEX,% of CD8+ cell in the liver
5J	Grouped dotplot	16	Control	0.033	35 after tumor injection	TEX,% of CD8+ cell in the liver
5J	Grouped dotplot	21	Control	0.54	35 after tumor injection	TEX,% of CD8+ cell in the liver
5J	Grouped dotplot	25	Control	0.87	35 after tumor injection	TEX,% of CD8+ cell in the liver
5J	Grouped dotplot	3	TA33	2.28	35 after tumor injection	TEX,% of CD8+ cell in the liver
5J	Grouped dotplot	13	TA33	14.2	35 after tumor injection	TEX,% of CD8+ cell in the liver
5J	Grouped dotplot	15	TA33	7.98	35 after tumor injection	TEX,% of CD8+ cell in the liver
5J	Grouped dotplot	18	TA33	16.6	35 after tumor injection	TEX,% of CD8+ cell in the liver
5J	Grouped dotplot	20	TA33	8.51	35 after tumor injection	TEX,% of CD8+ cell in the liver
5J	Grouped dotplot	23	TA33	4.18	35 after tumor injection	TEX,% of CD8+ cell in the liver
5J	Grouped dotplot	4	TA33.Combo	4.07	35 after tumor injection	TEX,% of CD8+ cell in the liver
5J	Grouped dotplot	5	TA33.Combo	4.66	35 after tumor injection	TEX,% of CD8+ cell in the liver
5J	Grouped dotplot	7	TA33.Combo	6.19	35 after tumor injection	TEX,% of CD8+ cell in the liver
5J	Grouped dotplot	12	TA33.Combo	5.41	35 after tumor injection	TEX,% of CD8+ cell in the liver
5J	Grouped dotplot	14	TA33.Combo	2.56	35 after tumor injection	TEX,% of CD8+ cell in the liver
5J	Grouped dotplot	17	TA33.Combo	2.95	35 after tumor injection	TEX,% of CD8+ cell in the liver
5J	Grouped dotplot	19	TA33.Combo	5.31	35 after tumor injection	TEX,% of CD8+ cell in the liver
5J	Grouped dotplot	22	TA33.Combo	9.87	35 after tumor injection	TEX,% of CD8+ cell in the liver
5K	Grouped dotplot	6	Control	7.81	35 after tumor injection	CD4+, % of CD45+ cell in the liver
5K	Grouped dotplot	10	Control	20.4	35 after tumor injection	CD4+, % of CD45+ cell in the liver
5K	Grouped dotplot	11	Control	13.7	35 after tumor injection	CD4+, % of CD45+ cell in the liver
5K	Grouped dotplot	16	Control	18.3	35 after tumor injection	CD4+, % of CD45+ cell in the liver
5K	Grouped dotplot	21	Control	17	35 after tumor injection	CD4+, % of CD45+ cell in the liver
5K	Grouped dotplot	25	Control	9.64	35 after tumor injection	CD4+, % of CD45+ cell in the liver
5K	Grouped dotplot	3	TA33	9.7	35 after tumor injection	CD4+, % of CD45+ cell in the liver
5K	Grouped dotplot	13	TA33	14.9	35 after tumor injection	CD4+, % of CD45+ cell in the liver
5K	Grouped dotplot	15	TA33	3.63	35 after tumor injection	CD4+, % of CD45+ cell in the liver
5K	Grouped dotplot	18	TA33	9.43	35 after tumor injection	CD4+, % of CD45+ cell in the liver
5K	Grouped dotplot	20	TA33	10.5	35 after tumor injection	CD4+, % of CD45+ cell in the liver
5K	Grouped dotplot	23	TA33	9.72	35 after tumor injection	CD4+, % of CD45+ cell in the liver
5K	Grouped dotplot	4	TA33.Combo	13.5	35 after tumor injection	CD4+, % of CD45+ cell in the liver
5K	Grouped dotplot	5	TA33.Combo	11.2	35 after tumor injection	CD4+, % of CD45+ cell in the liver
5K	Grouped dotplot	7	TA33.Combo	22.8	35 after tumor injection	CD4+, % of CD45+ cell in the liver
5K	Grouped dotplot	12	TA33.Combo	8.94	35 after tumor injection	CD4+, % of CD45+ cell in the liver
5K	Grouped dotplot	14	TA33.Combo	27.4	35 after tumor injection	CD4+, % of CD45+ cell in the liver
5K	Grouped dotplot	17	TA33.Combo	20	35 after tumor injection	CD4+, % of CD45+ cell in the liver
5K	Grouped dotplot	19	TA33.Combo	5.58	35 after tumor injection	CD4+, % of CD45+ cell in the liver
5K	Grouped dotplot	22	TA33.Combo	11.2	35 after tumor injection	CD4+, % of CD45+ cell in the liver
5K	Grouped dotplot	6	Control	18.4	35 after tumor injection	PD1+,% of CD4+ cell in the liver
5K	Grouped dotplot	10	Control	12.4	35 after tumor injection	PD1+,% of CD4+ cell in the liver
5K	Grouped dotplot	11	Control	23	35 after tumor injection	PD1+,% of CD4+ cell in the liver
5K	Grouped dotplot	16	Control	14.5	35 after tumor injection	PD1+,% of CD4+ cell in the liver
5K	Grouped dotplot	21	Control	16.9	35 after tumor injection	PD1+,% of CD4+ cell in the liver
5K	Grouped dotplot	25	Control	26.1	35 after tumor injection	PD1+,% of CD4+ cell in the liver
5K	Grouped dotplot	3	TA33	28	35 after tumor injection	PD1+,% of CD4+ cell in the liver
5K	Grouped dotplot	13	TA33	13	35 after tumor injection	PD1+,% of CD4+ cell in the liver
5K	Grouped dotplot	15	TA33	34.4	35 after tumor injection	PD1+,% of CD4+ cell in the liver
5K	Grouped dotplot	18	TA33	34.1	35 after tumor injection	PD1+,% of CD4+ cell in the liver
5K	Grouped dotplot	20	TA33	16.1	35 after tumor injection	PD1+,% of CD4+ cell in the liver
5K	Grouped dotplot	23	TA33	23.7	35 after tumor injection	PD1+,% of CD4+ cell in the liver
5K	Grouped dotplot	4	TA33.Combo	70.7	35 after tumor injection	PD1+,% of CD4+ cell in the liver
5K	Grouped dotplot	5	TA33.Combo	71.7	35 after tumor injection	PD1+,% of CD4+ cell in the liver
5K	Grouped dotplot	7	TA33.Combo	83.3	35 after tumor injection	PD1+,% of CD4+ cell in the liver
5K	Grouped dotplot	12	TA33.Combo	72.3	35 after tumor injection	PD1+,% of CD4+ cell in the liver
5K	Grouped dotplot	14	TA33.Combo	90	35 after tumor injection	PD1+,% of CD4+ cell in the liver
5K	Grouped dotplot	17	TA33.Combo	88.3	35 after tumor injection	PD1+,% of CD4+ cell in the liver
5K	Grouped dotplot	19	TA33.Combo	50.4	35 after tumor injection	PD1+,% of CD4+ cell in the liver
5K	Grouped dotplot	22	TA33.Combo	72.8	35 after tumor injection	PD1+,% of CD4+ cell in the liver
5L	Grouped dotplot	14	TA33.Combo	0	35 after tumor injection	peptide-spec CD8 / 10^6 CD8 T cell	peptide poool 1
5L	Grouped dotplot	14	TA33.Combo	0	35 after tumor injection	peptide-spec CD8 / 10^6 CD8 T cell	peptide poool 2
5L	Grouped dotplot	14	TA33.Combo	0	35 after tumor injection	peptide-spec CD8 / 10^6 CD8 T cell	peptide poool 3
5L	Grouped dotplot	14	TA33.Combo	23.6637	35 after tumor injection	peptide-spec CD8 / 10^6 CD8 T cell	peptide poool 4
5L	Grouped dotplot	14	TA33.Combo	0	35 after tumor injection	peptide-spec CD8 / 10^6 CD8 T cell	peptide poool 5
5L	Grouped dotplot	14	TA33.Combo	0	35 after tumor injection	peptide-spec CD8 / 10^6 CD8 T cell	peptide poool 6
5L	Grouped dotplot	14	TA33.Combo	0	35 after tumor injection	peptide-spec CD8 / 10^6 CD8 T cell	peptide poool 7
5L	Grouped dotplot	14	TA33.Combo	0	35 after tumor injection	peptide-spec CD8 / 10^6 CD8 T cell	peptide poool 8
5L	Grouped dotplot	14	TA33.Combo	13.3756	35 after tumor injection	peptide-spec CD8 / 10^6 CD8 T cell	peptide poool 9
5L	Grouped dotplot	14	TA33.Combo	0	35 after tumor injection	peptide-spec CD8 / 10^6 CD8 T cell	peptide poool 10
5L	Grouped dotplot	14	TA33.Combo	0	35 after tumor injection	peptide-spec CD8 / 10^6 CD8 T cell	peptide poool 11
5L	Grouped dotplot	14	TA33.Combo	0	35 after tumor injection	peptide-spec CD8 / 10^6 CD8 T cell	peptie Chd4
5L	Grouped dotplot	14	TA33.Combo	23.6637	35 after tumor injection	peptide-spec CD8 / 10^6 CD8 T cell	peptide Emp3
5L	Grouped dotplot	17	TA33.Combo	142.373	35 after tumor injection	peptide-spec CD8 / 10^6 CD8 T cell	peptide poool 1
5L	Grouped dotplot	17	TA33.Combo	71.0171	35 after tumor injection	peptide-spec CD8 / 10^6 CD8 T cell	peptide poool 2
5L	Grouped dotplot	17	TA33.Combo	77.8129	35 after tumor injection	peptide-spec CD8 / 10^6 CD8 T cell	peptide poool 3
5L	Grouped dotplot	17	TA33.Combo	0	35 after tumor injection	peptide-spec CD8 / 10^6 CD8 T cell	peptide poool 4
5L	Grouped dotplot	17	TA33.Combo	0	35 after tumor injection	peptide-spec CD8 / 10^6 CD8 T cell	peptide poool 5
5L	Grouped dotplot	17	TA33.Combo	64.2213	35 after tumor injection	peptide-spec CD8 / 10^6 CD8 T cell	peptide poool 6
5L	Grouped dotplot	17	TA33.Combo	0	35 after tumor injection	peptide-spec CD8 / 10^6 CD8 T cell	peptide poool 7
5L	Grouped dotplot	17	TA33.Combo	0	35 after tumor injection	peptide-spec CD8 / 10^6 CD8 T cell	peptide poool 8
5L	Grouped dotplot	17	TA33.Combo	0	35 after tumor injection	peptide-spec CD8 / 10^6 CD8 T cell	peptide poool 9
5L	Grouped dotplot	17	TA33.Combo	77.8129	35 after tumor injection	peptide-spec CD8 / 10^6 CD8 T cell	peptide poool 10
5L	Grouped dotplot	17	TA33.Combo	104.996	35 after tumor injection	peptide-spec CD8 / 10^6 CD8 T cell	peptide poool 11
5L	Grouped dotplot	17	TA33.Combo	67.6192	35 after tumor injection	peptide-spec CD8 / 10^6 CD8 T cell	peptie Chd4
5L	Grouped dotplot	17	TA33.Combo	77.8129	35 after tumor injection	peptide-spec CD8 / 10^6 CD8 T cell	peptide Emp3
5L	Grouped dotplot	24	TA33.Combo	0	35 after tumor injection	peptide-spec CD8 / 10^6 CD8 T cell	peptide poool 1
5L	Grouped dotplot	24	TA33.Combo	277.781	35 after tumor injection	peptide-spec CD8 / 10^6 CD8 T cell	peptide poool 2
5L	Grouped dotplot	24	TA33.Combo	0	35 after tumor injection	peptide-spec CD8 / 10^6 CD8 T cell	peptide poool 3
5L	Grouped dotplot	24	TA33.Combo	260.895	35 after tumor injection	peptide-spec CD8 / 10^6 CD8 T cell	peptide poool 4
5L	Grouped dotplot	24	TA33.Combo	271.027	35 after tumor injection	peptide-spec CD8 / 10^6 CD8 T cell	peptide poool 5
5L	Grouped dotplot	24	TA33.Combo	0	35 after tumor injection	peptide-spec CD8 / 10^6 CD8 T cell	peptide poool 6
5L	Grouped dotplot	24	TA33.Combo	166.332	35 after tumor injection	peptide-spec CD8 / 10^6 CD8 T cell	peptide poool 7
5L	Grouped dotplot	24	TA33.Combo	244.009	35 after tumor injection	peptide-spec CD8 / 10^6 CD8 T cell	peptide poool 8
5L	Grouped dotplot	24	TA33.Combo	27.8655	35 after tumor injection	peptide-spec CD8 / 10^6 CD8 T cell	peptide poool 9
5L	Grouped dotplot	24	TA33.Combo	257.518	35 after tumor injection	peptide-spec CD8 / 10^6 CD8 T cell	peptide poool 10
5L	Grouped dotplot	24	TA33.Combo	17.7338	35 after tumor injection	peptide-spec CD8 / 10^6 CD8 T cell	peptide poool 11
5L	Grouped dotplot	24	TA33.Combo	222.057	35 after tumor injection	peptide-spec CD8 / 10^6 CD8 T cell	peptie Chd4
5L	Grouped dotplot	24	TA33.Combo	44.7517	35 after tumor injection	peptide-spec CD8 / 10^6 CD8 T cell	peptide Emp3
5M	Grouped dotplot	6	Control	0	35 after tumor injection	peptide-spec CD8 / 10^6 CD8 T cell	peptide poool 1
5M	Grouped dotplot	6	Control	0	35 after tumor injection	peptide-spec CD8 / 10^6 CD8 T cell	peptide poool 2
5M	Grouped dotplot	6	Control	0	35 after tumor injection	peptide-spec CD8 / 10^6 CD8 T cell	peptide poool 3
5M	Grouped dotplot	6	Control	0	35 after tumor injection	peptide-spec CD8 / 10^6 CD8 T cell	peptide poool 4
5M	Grouped dotplot	6	Control	0	35 after tumor injection	peptide-spec CD8 / 10^6 CD8 T cell	peptide poool 5
5M	Grouped dotplot	6	Control	0	35 after tumor injection	peptide-spec CD8 / 10^6 CD8 T cell	peptide poool 6
5M	Grouped dotplot	6	Control	0	35 after tumor injection	peptide-spec CD8 / 10^6 CD8 T cell	peptide poool 7
5M	Grouped dotplot	6	Control	0	35 after tumor injection	peptide-spec CD8 / 10^6 CD8 T cell	peptide poool 8
5M	Grouped dotplot	6	Control	0	35 after tumor injection	peptide-spec CD8 / 10^6 CD8 T cell	peptide poool 9
5M	Grouped dotplot	6	Control	0	35 after tumor injection	peptide-spec CD8 / 10^6 CD8 T cell	peptide poool 10
5M	Grouped dotplot	6	Control	0	35 after tumor injection	peptide-spec CD8 / 10^6 CD8 T cell	peptide poool 11
5M	Grouped dotplot	6	Control	0	35 after tumor injection	peptide-spec CD8 / 10^6 CD8 T cell	peptie Chd4
5M	Grouped dotplot	6	Control	0	35 after tumor injection	peptide-spec CD8 / 10^6 CD8 T cell	peptide Emp3
5M	Grouped dotplot	10	Control	1.91666	35 after tumor injection	peptide-spec CD8 / 10^6 CD8 T cell	peptide poool 1
5M	Grouped dotplot	10	Control	0	35 after tumor injection	peptide-spec CD8 / 10^6 CD8 T cell	peptide poool 2
5M	Grouped dotplot	10	Control	0	35 after tumor injection	peptide-spec CD8 / 10^6 CD8 T cell	peptide poool 3
5M	Grouped dotplot	10	Control	0	35 after tumor injection	peptide-spec CD8 / 10^6 CD8 T cell	peptide poool 4
5M	Grouped dotplot	10	Control	0	35 after tumor injection	peptide-spec CD8 / 10^6 CD8 T cell	peptide poool 5
5M	Grouped dotplot	10	Control	0	35 after tumor injection	peptide-spec CD8 / 10^6 CD8 T cell	peptide poool 6
5M	Grouped dotplot	10	Control	0	35 after tumor injection	peptide-spec CD8 / 10^6 CD8 T cell	peptide poool 7
5M	Grouped dotplot	10	Control	0	35 after tumor injection	peptide-spec CD8 / 10^6 CD8 T cell	peptide poool 8
5M	Grouped dotplot	10	Control	0	35 after tumor injection	peptide-spec CD8 / 10^6 CD8 T cell	peptide poool 9
5M	Grouped dotplot	10	Control	0	35 after tumor injection	peptide-spec CD8 / 10^6 CD8 T cell	peptide poool 10
5M	Grouped dotplot	10	Control	0	35 after tumor injection	peptide-spec CD8 / 10^6 CD8 T cell	peptide poool 11
5M	Grouped dotplot	10	Control	0	35 after tumor injection	peptide-spec CD8 / 10^6 CD8 T cell	peptie Chd4
5M	Grouped dotplot	10	Control	59.1413	35 after tumor injection	peptide-spec CD8 / 10^6 CD8 T cell	peptide Emp3
5M	Grouped dotplot	25	Control	0	35 after tumor injection	peptide-spec CD8 / 10^6 CD8 T cell	peptide poool 1
5M	Grouped dotplot	25	Control	0	35 after tumor injection	peptide-spec CD8 / 10^6 CD8 T cell	peptide poool 2
5M	Grouped dotplot	25	Control	0	35 after tumor injection	peptide-spec CD8 / 10^6 CD8 T cell	peptide poool 3
5M	Grouped dotplot	25	Control	0	35 after tumor injection	peptide-spec CD8 / 10^6 CD8 T cell	peptide poool 4
5M	Grouped dotplot	25	Control	0	35 after tumor injection	peptide-spec CD8 / 10^6 CD8 T cell	peptide poool 5
5M	Grouped dotplot	25	Control	0	35 after tumor injection	peptide-spec CD8 / 10^6 CD8 T cell	peptide poool 6
5M	Grouped dotplot	25	Control	0	35 after tumor injection	peptide-spec CD8 / 10^6 CD8 T cell	peptide poool 7
5M	Grouped dotplot	25	Control	0	35 after tumor injection	peptide-spec CD8 / 10^6 CD8 T cell	peptide poool 8
5M	Grouped dotplot	25	Control	0	35 after tumor injection	peptide-spec CD8 / 10^6 CD8 T cell	peptide poool 9
5M	Grouped dotplot	25	Control	0	35 after tumor injection	peptide-spec CD8 / 10^6 CD8 T cell	peptide poool 10
5M	Grouped dotplot	25	Control	0	35 after tumor injection	peptide-spec CD8 / 10^6 CD8 T cell	peptide poool 11
5M	Grouped dotplot	25	Control	0	35 after tumor injection	peptide-spec CD8 / 10^6 CD8 T cell	peptie Chd4
5M	Grouped dotplot	25	Control	0	35 after tumor injection	peptide-spec CD8 / 10^6 CD8 T cell	peptide Emp3

## Sheet: Fig.7
Figure #	Graph type	Mouse_ID	Group	Value	Timepoint (days)	Unit	Comments
E	Grouped dotplot	1	Control	494.93	13	mm3
E	Grouped dotplot	11	Control	10.8993	13	mm3
E	Grouped dotplot	16	Control	68.8308	13	mm3
E	Grouped dotplot	21	Control	60.4587	13	mm3
E	Grouped dotplot	25	Control	162.855	13	mm3
E	Grouped dotplot	2	Control+a-PD1	47.8436	13	mm3
E	Grouped dotplot	4	Control+a-PD1	412.066	13	mm3
E	Grouped dotplot	7	Control+a-PD1	47.603	13	mm3
E	Grouped dotplot	9	Control+a-PD1	250.863	13	mm3
E	Grouped dotplot	12	Control+a-PD1	352.45	13	mm3
E	Grouped dotplot	17	Control+a-PD1	535.385	13	mm3
E	Grouped dotplot	22	Control+a-PD1	683.63	13	mm3
E	Grouped dotplot	26	Control+a-PD1	479.694	13	mm3
E	Grouped dotplot	3	Trp2.combo	22.3399	13	mm3
E	Grouped dotplot	13	Trp2.combo	38.1354	13	mm3
E	Grouped dotplot	15	Trp2.combo	155.518	13	mm3
E	Grouped dotplot	19	Trp2.combo	102.243	13	mm3
E	Grouped dotplot	23	Trp2.combo	434.331	13	mm3
E	Grouped dotplot	27	Trp2.combo	27.2895	13	mm3
E	Grouped dotplot	8	Trp2.combo+a-PD1	109.859	13	mm3
E	Grouped dotplot	10	Trp2.combo+a-PD1	13.9669	13	mm3
E	Grouped dotplot	14	Trp2.combo+a-PD1	89.6963	13	mm3
E	Grouped dotplot	18	Trp2.combo+a-PD1	3.70677	13	mm3
E	Grouped dotplot	20	Trp2.combo+a-PD1	99.7887	13	mm3
E	Grouped dotplot	24	Trp2.combo+a-PD1	79.7722	13	mm3
E	Grouped dotplot	28	Trp2.combo+a-PD1	7.96316	13	mm3
E	Grouped dotplot	1	Control	1500	20	mm3
E	Grouped dotplot	11	Control	179.145	20	mm3
E	Grouped dotplot	16	Control	1500	20	mm3
E	Grouped dotplot	21	Control	1500	20	mm3
E	Grouped dotplot	25	Control	1183.76	20	mm3
E	Grouped dotplot	2	Control+a-PD1	1500	20	mm3
E	Grouped dotplot	4	Control+a-PD1	1500	20	mm3
E	Grouped dotplot	7	Control+a-PD1	782.288	20	mm3
E	Grouped dotplot	9	Control+a-PD1	1500	20	mm3
E	Grouped dotplot	12	Control+a-PD1	1500	20	mm3
E	Grouped dotplot	22	Control+a-PD1	1500	20	mm3
E	Grouped dotplot	26	Control+a-PD1	1500	20	mm3
E	Grouped dotplot	3	Trp2.combo	319.868	20	mm3
E	Grouped dotplot	13	Trp2.combo	319.697	20	mm3
E	Grouped dotplot	15	Trp2.combo	832.829	20	mm3
E	Grouped dotplot	19	Trp2.combo	183.526	20	mm3
E	Grouped dotplot	23	Trp2.combo	1111.99	20	mm3
E	Grouped dotplot	27	Trp2.combo	460.313	20	mm3
E	Grouped dotplot	8	Trp2.combo+a-PD1	798.327	20	mm3
E	Grouped dotplot	10	Trp2.combo+a-PD1	22.6162	20	mm3
E	Grouped dotplot	14	Trp2.combo+a-PD1	1329.49	20	mm3
E	Grouped dotplot	18	Trp2.combo+a-PD1	6.86391	20	mm3
E	Grouped dotplot	20	Trp2.combo+a-PD1	203.668	20	mm3
E	Grouped dotplot	24	Trp2.combo+a-PD1	509.233	20	mm3
E	Grouped dotplot	28	Trp2.combo+a-PD1	39.1803	20	mm3
G	Grouped dotplot	11	Control	6.56	day 22 post tumor injection	CD8+, % of CD45+ cell in the liver
G	Grouped dotplot	16	Control	7.25	day 22 post tumor injection	CD8+, % of CD45+ cell in the liver
G	Grouped dotplot	21	Control	6.89	day 22 post tumor injection	CD8+, % of CD45+ cell in the liver
G	Grouped dotplot	25	Control	7.08	day 22 post tumor injection	CD8+, % of CD45+ cell in the liver
G	Grouped dotplot	2	Control+a-PD1	4.74	day 22 post tumor injection	CD8+, % of CD45+ cell in the liver
G	Grouped dotplot	4	Control+a-PD1	14.6	day 22 post tumor injection	CD8+, % of CD45+ cell in the liver
G	Grouped dotplot	7	Control+a-PD1	17.2	day 22 post tumor injection	CD8+, % of CD45+ cell in the liver
G	Grouped dotplot	12	Control+a-PD1	11.3	day 22 post tumor injection	CD8+, % of CD45+ cell in the liver
G	Grouped dotplot	22	Control+a-PD1	6.94	day 22 post tumor injection	CD8+, % of CD45+ cell in the liver
G	Grouped dotplot	3	Trp2.combo	9.66	day 22 post tumor injection	CD8+, % of CD45+ cell in the liver
G	Grouped dotplot	13	Trp2.combo	8.15	day 22 post tumor injection	CD8+, % of CD45+ cell in the liver
G	Grouped dotplot	15	Trp2.combo	11.8	day 22 post tumor injection	CD8+, % of CD45+ cell in the liver
G	Grouped dotplot	19	Trp2.combo	9.8	day 22 post tumor injection	CD8+, % of CD45+ cell in the liver
G	Grouped dotplot	23	Trp2.combo	10.3	day 22 post tumor injection	CD8+, % of CD45+ cell in the liver
G	Grouped dotplot	27	Trp2.combo	3.12	day 22 post tumor injection	CD8+, % of CD45+ cell in the liver
G	Grouped dotplot	8	Trp2.combo+a-PD1	24	day 22 post tumor injection	CD8+, % of CD45+ cell in the liver
G	Grouped dotplot	10	Trp2.combo+a-PD1	13.6	day 22 post tumor injection	CD8+, % of CD45+ cell in the liver
G	Grouped dotplot	14	Trp2.combo+a-PD1	12.8	day 22 post tumor injection	CD8+, % of CD45+ cell in the liver
G	Grouped dotplot	18	Trp2.combo+a-PD1	23.1	day 22 post tumor injection	CD8+, % of CD45+ cell in the liver
G	Grouped dotplot	20	Trp2.combo+a-PD1	21.8	day 22 post tumor injection	CD8+, % of CD45+ cell in the liver
G	Grouped dotplot	24	Trp2.combo+a-PD1	25.7	day 22 post tumor injection	CD8+, % of CD45+ cell in the liver
G	Grouped dotplot	28	Trp2.combo+a-PD1	9.94	day 22 post tumor injection	CD8+, % of CD45+ cell in the liver
G	Grouped dotplot	11	Control	2.40534	day 22 post tumor injection	PEX,% of CD8+ cell in the liver
G	Grouped dotplot	16	Control	1.90649	day 22 post tumor injection	PEX,% of CD8+ cell in the liver
G	Grouped dotplot	21	Control	1.35654	day 22 post tumor injection	PEX,% of CD8+ cell in the liver
G	Grouped dotplot	25	Control	1.81488	day 22 post tumor injection	PEX,% of CD8+ cell in the liver
G	Grouped dotplot	2	Control+a-PD1	2.97106	day 22 post tumor injection	PEX,% of CD8+ cell in the liver
G	Grouped dotplot	4	Control+a-PD1	0.348247	day 22 post tumor injection	PEX,% of CD8+ cell in the liver
G	Grouped dotplot	7	Control+a-PD1	0.803662	day 22 post tumor injection	PEX,% of CD8+ cell in the liver
G	Grouped dotplot	12	Control+a-PD1	1.82456	day 22 post tumor injection	PEX,% of CD8+ cell in the liver
G	Grouped dotplot	22	Control+a-PD1	2.73606	day 22 post tumor injection	PEX,% of CD8+ cell in the liver
G	Grouped dotplot	3	Trp2.combo	8.18238	day 22 post tumor injection	PEX,% of CD8+ cell in the liver
G	Grouped dotplot	13	Trp2.combo	5.83287	day 22 post tumor injection	PEX,% of CD8+ cell in the liver
G	Grouped dotplot	15	Trp2.combo	2.80259	day 22 post tumor injection	PEX,% of CD8+ cell in the liver
G	Grouped dotplot	19	Trp2.combo	6.23537	day 22 post tumor injection	PEX,% of CD8+ cell in the liver
G	Grouped dotplot	23	Trp2.combo	7.47737	day 22 post tumor injection	PEX,% of CD8+ cell in the liver
G	Grouped dotplot	27	Trp2.combo	17.9148	day 22 post tumor injection	PEX,% of CD8+ cell in the liver
G	Grouped dotplot	8	Trp2.combo+a-PD1	20.0934	day 22 post tumor injection	PEX,% of CD8+ cell in the liver
G	Grouped dotplot	10	Trp2.combo+a-PD1	14.2638	day 22 post tumor injection	PEX,% of CD8+ cell in the liver
G	Grouped dotplot	14	Trp2.combo+a-PD1	13.298	day 22 post tumor injection	PEX,% of CD8+ cell in the liver
G	Grouped dotplot	18	Trp2.combo+a-PD1	11.9033	day 22 post tumor injection	PEX,% of CD8+ cell in the liver
G	Grouped dotplot	20	Trp2.combo+a-PD1	27.0084	day 22 post tumor injection	PEX,% of CD8+ cell in the liver
G	Grouped dotplot	24	Trp2.combo+a-PD1	16.4536	day 22 post tumor injection	PEX,% of CD8+ cell in the liver
G	Grouped dotplot	28	Trp2.combo+a-PD1	24.5788	day 22 post tumor injection	PEX,% of CD8+ cell in the liver
G	Grouped dotplot	11	Control	0.11952	day 22 post tumor injection	TEX,% of CD8+ cell in the liver
G	Grouped dotplot	16	Control	0.90454	day 22 post tumor injection	TEX,% of CD8+ cell in the liver
G	Grouped dotplot	21	Control	0.70929	day 22 post tumor injection	TEX,% of CD8+ cell in the liver
G	Grouped dotplot	25	Control	1.64175	day 22 post tumor injection	TEX,% of CD8+ cell in the liver
G	Grouped dotplot	2	Control+a-PD1	0.78447	day 22 post tumor injection	TEX,% of CD8+ cell in the liver
G	Grouped dotplot	4	Control+a-PD1	6.00796	day 22 post tumor injection	TEX,% of CD8+ cell in the liver
G	Grouped dotplot	7	Control+a-PD1	0.54835	day 22 post tumor injection	TEX,% of CD8+ cell in the liver
G	Grouped dotplot	12	Control+a-PD1	6.66324	day 22 post tumor injection	TEX,% of CD8+ cell in the liver
G	Grouped dotplot	22	Control+a-PD1	0.83916	day 22 post tumor injection	TEX,% of CD8+ cell in the liver
G	Grouped dotplot	3	Trp2.combo	7.81648	day 22 post tumor injection	TEX,% of CD8+ cell in the liver
G	Grouped dotplot	13	Trp2.combo	10.6572	day 22 post tumor injection	TEX,% of CD8+ cell in the liver
G	Grouped dotplot	15	Trp2.combo	6.35364	day 22 post tumor injection	TEX,% of CD8+ cell in the liver
G	Grouped dotplot	19	Trp2.combo	8.36795	day 22 post tumor injection	TEX,% of CD8+ cell in the liver
G	Grouped dotplot	23	Trp2.combo	10.8346	day 22 post tumor injection	TEX,% of CD8+ cell in the liver
G	Grouped dotplot	27	Trp2.combo	13.532	day 22 post tumor injection	TEX,% of CD8+ cell in the liver
G	Grouped dotplot	8	Trp2.combo+a-PD1	17.946	day 22 post tumor injection	TEX,% of CD8+ cell in the liver
G	Grouped dotplot	10	Trp2.combo+a-PD1	29.651	day 22 post tumor injection	TEX,% of CD8+ cell in the liver
G	Grouped dotplot	14	Trp2.combo+a-PD1	7.40028	day 22 post tumor injection	TEX,% of CD8+ cell in the liver
G	Grouped dotplot	18	Trp2.combo+a-PD1	36.1548	day 22 post tumor injection	TEX,% of CD8+ cell in the liver
G	Grouped dotplot	20	Trp2.combo+a-PD1	8.86224	day 22 post tumor injection	TEX,% of CD8+ cell in the liver
G	Grouped dotplot	24	Trp2.combo+a-PD1	21.2574	day 22 post tumor injection	TEX,% of CD8+ cell in the liver
G	Grouped dotplot	28	Trp2.combo+a-PD1	3.1648	day 22 post tumor injection	TEX,% of CD8+ cell in the liver
H	Grouped dotplot	3	OVA.Combo	3.3	day 7 after LV injection	Tetramer+,% of CD8+ cell in the blood
H	Grouped dotplot	6	OVA.Combo	3.09	day 7 after LV injection	Tetramer+,% of CD8+ cell in the blood
H	Grouped dotplot	8	OVA.Combo	3.88	day 7 after LV injection	Tetramer+,% of CD8+ cell in the blood
H	Grouped dotplot	18	OVA.Combo	3.32	day 7 after LV injection	Tetramer+,% of CD8+ cell in the blood
H	Grouped dotplot	23	OVA.Combo	7.96	day 7 after LV injection	Tetramer+,% of CD8+ cell in the blood
H	Grouped dotplot	26	OVA.Combo	6.62	day 7 after LV injection	Tetramer+,% of CD8+ cell in the blood
H	Grouped dotplot	28	OVA.Combo	3.74	day 7 after LV injection	Tetramer+,% of CD8+ cell in the blood
H	Grouped dotplot	33	OVA.Combo	1.88	day 7 after LV injection	Tetramer+,% of CD8+ cell in the blood
H	Grouped dotplot	1	OVA.Combo + a-PD1	6.65	day 7 after LV injection	Tetramer+,% of CD8+ cell in the blood
H	Grouped dotplot	2	OVA.Combo + a-PD1	1.86	day 7 after LV injection	Tetramer+,% of CD8+ cell in the blood
H	Grouped dotplot	7	OVA.Combo + a-PD1	5.45	day 7 after LV injection	Tetramer+,% of CD8+ cell in the blood
H	Grouped dotplot	12	OVA.Combo + a-PD1	5.12	day 7 after LV injection	Tetramer+,% of CD8+ cell in the blood
H	Grouped dotplot	17	OVA.Combo + a-PD1	3.73	day 7 after LV injection	Tetramer+,% of CD8+ cell in the blood
H	Grouped dotplot	21	OVA.Combo + a-PD1	5.25	day 7 after LV injection	Tetramer+,% of CD8+ cell in the blood
H	Grouped dotplot	22	OVA.Combo + a-PD1	4.68	day 7 after LV injection	Tetramer+,% of CD8+ cell in the blood
H	Grouped dotplot	27	OVA.Combo + a-PD1	8.06	day 7 after LV injection	Tetramer+,% of CD8+ cell in the blood
H	Grouped dotplot	32	OVA.Combo + a-PD1	3.49	day 7 after LV injection	Tetramer+,% of CD8+ cell in the blood
H	Grouped dotplot	5	Control	1.02	day 7 after LV injection	Tetramer+,% of CD8+ cell in the blood
H	Grouped dotplot	10	Control	0.43	day 7 after LV injection	Tetramer+,% of CD8+ cell in the blood
H	Grouped dotplot	15	Control	0.61	day 7 after LV injection	Tetramer+,% of CD8+ cell in the blood
H	Grouped dotplot	16	Control	0.56	day 7 after LV injection	Tetramer+,% of CD8+ cell in the blood
H	Grouped dotplot	20	Control	0.16	day 7 after LV injection	Tetramer+,% of CD8+ cell in the blood
H	Grouped dotplot	25	Control	0.45	day 7 after LV injection	Tetramer+,% of CD8+ cell in the blood
H	Grouped dotplot	30	Control	0.77	day 7 after LV injection	Tetramer+,% of CD8+ cell in the blood
H	Grouped dotplot	34	Control	0.4	day 7 after LV injection	Tetramer+,% of CD8+ cell in the blood
H	Grouped dotplot	35	Control	0.77	day 7 after LV injection	Tetramer+,% of CD8+ cell in the blood
H	Grouped dotplot	4	Control + a-PD1	0.91	day 7 after LV injection	Tetramer+,% of CD8+ cell in the blood
H	Grouped dotplot	9	Control + a-PD1	0.27	day 7 after LV injection	Tetramer+,% of CD8+ cell in the blood
H	Grouped dotplot	11	Control + a-PD1	0.95	day 7 after LV injection	Tetramer+,% of CD8+ cell in the blood
H	Grouped dotplot	14	Control + a-PD1	0.79	day 7 after LV injection	Tetramer+,% of CD8+ cell in the blood
H	Grouped dotplot	19	Control + a-PD1	0.46	day 7 after LV injection	Tetramer+,% of CD8+ cell in the blood
H	Grouped dotplot	24	Control + a-PD1	3.6	day 7 after LV injection	Tetramer+,% of CD8+ cell in the blood
H	Grouped dotplot	29	Control + a-PD1	1.06	day 7 after LV injection	Tetramer+,% of CD8+ cell in the blood
H	Grouped dotplot	31	Control + a-PD1	0.91	day 7 after LV injection	Tetramer+,% of CD8+ cell in the blood
I	Grouped dotplot	3	OVA.Combo	0.06	day 22 post tumor injection	g
I	Grouped dotplot	6	OVA.Combo	0	day 22 post tumor injection	g	Tumor free
I	Grouped dotplot	8	OVA.Combo	0	day 22 post tumor injection	g	Tumor free
I	Grouped dotplot	18	OVA.Combo	0.037	day 22 post tumor injection	g
I	Grouped dotplot	23	OVA.Combo	0.036	day 22 post tumor injection	g
I	Grouped dotplot	26	OVA.Combo	0.035	day 22 post tumor injection	g
I	Grouped dotplot	28	OVA.Combo	0.039	day 22 post tumor injection	g
I	Grouped dotplot	33	OVA.Combo	0.002	day 22 post tumor injection	g
I	Grouped dotplot	1	OVA.Combo + a-PD1	0	day 22 post tumor injection	g	Tumor free
I	Grouped dotplot	2	OVA.Combo + a-PD1	0	day 22 post tumor injection	g	Tumor free
I	Grouped dotplot	7	OVA.Combo + a-PD1	0	day 22 post tumor injection	g	Tumor free
I	Grouped dotplot	12	OVA.Combo + a-PD1	0	day 22 post tumor injection	g	Tumor free
I	Grouped dotplot	17	OVA.Combo + a-PD1	0	day 22 post tumor injection	g	Tumor free
I	Grouped dotplot	21	OVA.Combo + a-PD1	0.26	day 22 post tumor injection	g
I	Grouped dotplot	22	OVA.Combo + a-PD1	0	day 22 post tumor injection	g	Tumor free
I	Grouped dotplot	27	OVA.Combo + a-PD1	0	day 22 post tumor injection	g	Tumor free
I	Grouped dotplot	32	OVA.Combo + a-PD1	0.58	day 22 post tumor injection	g
I	Grouped dotplot	5	Control	0.18	day 22 post tumor injection	g
I	Grouped dotplot	10	Control	0.23	day 22 post tumor injection	g
I	Grouped dotplot	15	Control	0.09	day 22 post tumor injection	g
I	Grouped dotplot	16	Control	0.156	day 22 post tumor injection	g
I	Grouped dotplot	20	Control	0.75	day 22 post tumor injection	g
I	Grouped dotplot	25	Control	0.482	day 22 post tumor injection	g
I	Grouped dotplot	30	Control	0.34	day 22 post tumor injection	g
I	Grouped dotplot	34	Control	0.495	day 22 post tumor injection	g
I	Grouped dotplot	35	Control	0.82	day 22 post tumor injection	g
I	Grouped dotplot	4	Control + a-PD1	0.12	day 22 post tumor injection	g
I	Grouped dotplot	9	Control + a-PD1	0.09	day 22 post tumor injection	g
I	Grouped dotplot	11	Control + a-PD1	0	day 22 post tumor injection	g	Tumor free
I	Grouped dotplot	14	Control + a-PD1	0.27	day 22 post tumor injection	g
I	Grouped dotplot	19	Control + a-PD1	0.064	day 22 post tumor injection	g
I	Grouped dotplot	24	Control + a-PD1	0.033	day 22 post tumor injection	g
I	Grouped dotplot	29	Control + a-PD1	0	day 22 post tumor injection	g	Tumor free
I	Grouped dotplot	31	Control + a-PD1	0	day 22 post tumor injection	g	Tumor free
J	Grouped dotplot	3	OVA.Combo	0.264398	day 22 post tumor injection	OVA relative to HPRT
J	Grouped dotplot	6	OVA.Combo	0	day 22 post tumor injection	OVA relative to HPRT	Tumor free
J	Grouped dotplot	8	OVA.Combo	0	day 22 post tumor injection	OVA relative to HPRT	Tumor free
J	Grouped dotplot	18	OVA.Combo	0	day 22 post tumor injection	OVA relative to HPRT
J	Grouped dotplot	23	OVA.Combo	0	day 22 post tumor injection	OVA relative to HPRT
J	Grouped dotplot	26	OVA.Combo	0	day 22 post tumor injection	OVA relative to HPRT
J	Grouped dotplot	28	OVA.Combo	0	day 22 post tumor injection	OVA relative to HPRT
J	Grouped dotplot	33	OVA.Combo	0	day 22 post tumor injection	OVA relative to HPRT
J	Grouped dotplot	1	OVA.Combo + a-PD1	0	day 22 post tumor injection	OVA relative to HPRT	Tumor free
J	Grouped dotplot	2	OVA.Combo + a-PD1	0	day 22 post tumor injection	OVA relative to HPRT	Tumor free
J	Grouped dotplot	7	OVA.Combo + a-PD1	0	day 22 post tumor injection	OVA relative to HPRT	Tumor free
J	Grouped dotplot	12	OVA.Combo + a-PD1	0	day 22 post tumor injection	OVA relative to HPRT	Tumor free
J	Grouped dotplot	17	OVA.Combo + a-PD1	0	day 22 post tumor injection	OVA relative to HPRT	Tumor free
J	Grouped dotplot	21	OVA.Combo + a-PD1	0.577681	day 22 post tumor injection	OVA relative to HPRT
J	Grouped dotplot	22	OVA.Combo + a-PD1	0	day 22 post tumor injection	OVA relative to HPRT	Tumor free
J	Grouped dotplot	27	OVA.Combo + a-PD1	0	day 22 post tumor injection	OVA relative to HPRT	Tumor free
J	Grouped dotplot	32	OVA.Combo + a-PD1	0.0152654	day 22 post tumor injection	OVA relative to HPRT
J	Grouped dotplot	5	Control	5.57173e-05	day 22 post tumor injection	OVA relative to HPRT
J	Grouped dotplot	10	Control	0.00567627	day 22 post tumor injection	OVA relative to HPRT
J	Grouped dotplot	15	Control	0	day 22 post tumor injection	OVA relative to HPRT
J	Grouped dotplot	16	Control	0.463596	day 22 post tumor injection	OVA relative to HPRT
J	Grouped dotplot	20	Control	1.29078	day 22 post tumor injection	OVA relative to HPRT
J	Grouped dotplot	25	Control	0.00315895	day 22 post tumor injection	OVA relative to HPRT
J	Grouped dotplot	30	Control	0.0956472	day 22 post tumor injection	OVA relative to HPRT
J	Grouped dotplot	34	Control	0.415205	day 22 post tumor injection	OVA relative to HPRT
J	Grouped dotplot	35	Control	0.00257426	day 22 post tumor injection	OVA relative to HPRT
J	Grouped dotplot	4	Control + a-PD1	0.237013	day 22 post tumor injection	OVA relative to HPRT
J	Grouped dotplot	9	Control + a-PD1	0.12921	day 22 post tumor injection	OVA relative to HPRT
J	Grouped dotplot	11	Control + a-PD1	0	day 22 post tumor injection	OVA relative to HPRT	Tumor free
J	Grouped dotplot	14	Control + a-PD1	0.0028642	day 22 post tumor injection	OVA relative to HPRT
J	Grouped dotplot	19	Control + a-PD1	0	day 22 post tumor injection	OVA relative to HPRT
J	Grouped dotplot	24	Control + a-PD1	0	day 22 post tumor injection	OVA relative to HPRT
J	Grouped dotplot	29	Control + a-PD1	0	day 22 post tumor injection	OVA relative to HPRT	Tumor free
J	Grouped dotplot	31	Control + a-PD1	0	day 22 post tumor injection	OVA relative to HPRT	Tumor free
K	Grouped dotplot	5	Control	0.18	day 22 post tumor injection	Tetramer+,% of CD45+ cell in the liver
K	Grouped dotplot	10	Control	0.076	day 22 post tumor injection	Tetramer+,% of CD45+ cell in the liver	below treshold
K	Grouped dotplot	15	Control	0.17	day 22 post tumor injection	Tetramer+,% of CD45+ cell in the liver
K	Grouped dotplot	16	Control	0.26	day 22 post tumor injection	Tetramer+,% of CD45+ cell in the liver
K	Grouped dotplot	20	Control	0.21	day 22 post tumor injection	Tetramer+,% of CD45+ cell in the liver
K	Grouped dotplot	25	Control	0.18	day 22 post tumor injection	Tetramer+,% of CD45+ cell in the liver
K	Grouped dotplot	30	Control	0.18	day 22 post tumor injection	Tetramer+,% of CD45+ cell in the liver
K	Grouped dotplot	34	Control	0.24	day 22 post tumor injection	Tetramer+,% of CD45+ cell in the liver
K	Grouped dotplot	35	Control	1.5	day 22 post tumor injection	Tetramer+,% of CD45+ cell in the liver
K	Grouped dotplot	4	Control + a-PD1	0.1	day 22 post tumor injection	Tetramer+,% of CD45+ cell in the liver
K	Grouped dotplot	9	Control + a-PD1	0.35	day 22 post tumor injection	Tetramer+,% of CD45+ cell in the liver
K	Grouped dotplot	11	Control + a-PD1	0.18	day 22 post tumor injection	Tetramer+,% of CD45+ cell in the liver
K	Grouped dotplot	14	Control + a-PD1	0.24	day 22 post tumor injection	Tetramer+,% of CD45+ cell in the liver
K	Grouped dotplot	19	Control + a-PD1	0.081	day 22 post tumor injection	Tetramer+,% of CD45+ cell in the liver
K	Grouped dotplot	24	Control + a-PD1	0.07	day 22 post tumor injection	Tetramer+,% of CD45+ cell in the liver
K	Grouped dotplot	29	Control + a-PD1	0.28	day 22 post tumor injection	Tetramer+,% of CD45+ cell in the liver
K	Grouped dotplot	31	Control + a-PD1	0.16	day 22 post tumor injection	Tetramer+,% of CD45+ cell in the liver
K	Grouped dotplot	3	OVA.Combo	0.17	day 22 post tumor injection	Tetramer+,% of CD45+ cell in the liver
K	Grouped dotplot	6	OVA.Combo	0.64	day 22 post tumor injection	Tetramer+,% of CD45+ cell in the liver
K	Grouped dotplot	8	OVA.Combo	0.091	day 22 post tumor injection	Tetramer+,% of CD45+ cell in the liver
K	Grouped dotplot	18	OVA.Combo	0.43	day 22 post tumor injection	Tetramer+,% of CD45+ cell in the liver
K	Grouped dotplot	23	OVA.Combo	1.36	day 22 post tumor injection	Tetramer+,% of CD45+ cell in the liver
K	Grouped dotplot	26	OVA.Combo	0.46	day 22 post tumor injection	Tetramer+,% of CD45+ cell in the liver
K	Grouped dotplot	28	OVA.Combo	0.088	day 22 post tumor injection	Tetramer+,% of CD45+ cell in the liver
K	Grouped dotplot	33	OVA.Combo	0.095	day 22 post tumor injection	Tetramer+,% of CD45+ cell in the liver
K	Grouped dotplot	1	OVA.Combo + a-PD1	0.19	day 22 post tumor injection	Tetramer+,% of CD45+ cell in the liver
K	Grouped dotplot	2	OVA.Combo + a-PD1	0.21	day 22 post tumor injection	Tetramer+,% of CD45+ cell in the liver
K	Grouped dotplot	7	OVA.Combo + a-PD1	0.29	day 22 post tumor injection	Tetramer+,% of CD45+ cell in the liver
K	Grouped dotplot	12	OVA.Combo + a-PD1	0.04	day 22 post tumor injection	Tetramer+,% of CD45+ cell in the liver
K	Grouped dotplot	17	OVA.Combo + a-PD1	0.34	day 22 post tumor injection	Tetramer+,% of CD45+ cell in the liver
K	Grouped dotplot	21	OVA.Combo + a-PD1	0.13	day 22 post tumor injection	Tetramer+,% of CD45+ cell in the liver
K	Grouped dotplot	22	OVA.Combo + a-PD1	0.16	day 22 post tumor injection	Tetramer+,% of CD45+ cell in the liver
K	Grouped dotplot	27	OVA.Combo + a-PD1	0.14	day 22 post tumor injection	Tetramer+,% of CD45+ cell in the liver
K	Grouped dotplot	32	OVA.Combo + a-PD1	0.18	day 22 post tumor injection	Tetramer+,% of CD45+ cell in the liver
K	Grouped dotplot	5	Control	17.7086	day 22 post tumor injection	PEX, % of Tetramer+ cells in the liver
K	Grouped dotplot	15	Control	17.7878	day 22 post tumor injection	PEX, % of Tetramer+ cells in the liver
K	Grouped dotplot	16	Control	27.2272	day 22 post tumor injection	PEX, % of Tetramer+ cells in the liver
K	Grouped dotplot	20	Control	17.5856	day 22 post tumor injection	PEX, % of Tetramer+ cells in the liver
K	Grouped dotplot	25	Control	22.475	day 22 post tumor injection	PEX, % of Tetramer+ cells in the liver
K	Grouped dotplot	30	Control	19.1912	day 22 post tumor injection	PEX, % of Tetramer+ cells in the liver
K	Grouped dotplot	34	Control	23.0895	day 22 post tumor injection	PEX, % of Tetramer+ cells in the liver
K	Grouped dotplot	35	Control	6.3269	day 22 post tumor injection	PEX, % of Tetramer+ cells in the liver
K	Grouped dotplot	4	Control + a-PD1	8.991	day 22 post tumor injection	PEX, % of Tetramer+ cells in the liver
K	Grouped dotplot	9	Control + a-PD1	18.495	day 22 post tumor injection	PEX, % of Tetramer+ cells in the liver
K	Grouped dotplot	11	Control + a-PD1	29.0179	day 22 post tumor injection	PEX, % of Tetramer+ cells in the liver
K	Grouped dotplot	14	Control + a-PD1	26.9261	day 22 post tumor injection	PEX, % of Tetramer+ cells in the liver
K	Grouped dotplot	29	Control + a-PD1	32.0813	day 22 post tumor injection	PEX, % of Tetramer+ cells in the liver
K	Grouped dotplot	31	Control + a-PD1	30.4152	day 22 post tumor injection	PEX, % of Tetramer+ cells in the liver
K	Grouped dotplot	3	OVA.Combo	38.8776	day 22 post tumor injection	PEX, % of Tetramer+ cells in the liver
K	Grouped dotplot	6	OVA.Combo	17.4135	day 22 post tumor injection	PEX, % of Tetramer+ cells in the liver
K	Grouped dotplot	18	OVA.Combo	18.126	day 22 post tumor injection	PEX, % of Tetramer+ cells in the liver
K	Grouped dotplot	23	OVA.Combo	34.23	day 22 post tumor injection	PEX, % of Tetramer+ cells in the liver
K	Grouped dotplot	26	OVA.Combo	23.6262	day 22 post tumor injection	PEX, % of Tetramer+ cells in the liver
K	Grouped dotplot	1	OVA.Combo + a-PD1	23.52	day 22 post tumor injection	PEX, % of Tetramer+ cells in the liver
K	Grouped dotplot	2	OVA.Combo + a-PD1	27.2301	day 22 post tumor injection	PEX, % of Tetramer+ cells in the liver
K	Grouped dotplot	7	OVA.Combo + a-PD1	52.3087	day 22 post tumor injection	PEX, % of Tetramer+ cells in the liver
K	Grouped dotplot	17	OVA.Combo + a-PD1	49.7582	day 22 post tumor injection	PEX, % of Tetramer+ cells in the liver
K	Grouped dotplot	21	OVA.Combo + a-PD1	38.8861	day 22 post tumor injection	PEX, % of Tetramer+ cells in the liver
K	Grouped dotplot	22	OVA.Combo + a-PD1	45.761	day 22 post tumor injection	PEX, % of Tetramer+ cells in the liver
K	Grouped dotplot	27	OVA.Combo + a-PD1	45.6247	day 22 post tumor injection	PEX, % of Tetramer+ cells in the liver
K	Grouped dotplot	32	OVA.Combo + a-PD1	40.2187	day 22 post tumor injection	PEX, % of Tetramer+ cells in the liver
K	Grouped dotplot	5	Control	3.54	day 22 post tumor injection	TEX, % of Tetramer+ cells in the liver
K	Grouped dotplot	15	Control	3.33	day 22 post tumor injection	TEX, % of Tetramer+ cells in the liver
K	Grouped dotplot	16	Control	1.6	day 22 post tumor injection	TEX, % of Tetramer+ cells in the liver
K	Grouped dotplot	20	Control	3.3	day 22 post tumor injection	TEX, % of Tetramer+ cells in the liver
K	Grouped dotplot	25	Control	6.07	day 22 post tumor injection	TEX, % of Tetramer+ cells in the liver
K	Grouped dotplot	30	Control	3.67	day 22 post tumor injection	TEX, % of Tetramer+ cells in the liver
K	Grouped dotplot	34	Control	6.86	day 22 post tumor injection	TEX, % of Tetramer+ cells in the liver
K	Grouped dotplot	35	Control	2.34	day 22 post tumor injection	TEX, % of Tetramer+ cells in the liver
K	Grouped dotplot	4	Control + a-PD1	0.9	day 22 post tumor injection	TEX, % of Tetramer+ cells in the liver
K	Grouped dotplot	9	Control + a-PD1	14	day 22 post tumor injection	TEX, % of Tetramer+ cells in the liver
K	Grouped dotplot	11	Control + a-PD1	3.23	day 22 post tumor injection	TEX, % of Tetramer+ cells in the liver
K	Grouped dotplot	14	Control + a-PD1	6.73	day 22 post tumor injection	TEX, % of Tetramer+ cells in the liver
K	Grouped dotplot	29	Control + a-PD1	3.14	day 22 post tumor injection	TEX, % of Tetramer+ cells in the liver
K	Grouped dotplot	31	Control + a-PD1	0	day 22 post tumor injection	TEX, % of Tetramer+ cells in the liver
K	Grouped dotplot	3	OVA.Combo	14	day 22 post tumor injection	TEX, % of Tetramer+ cells in the liver
K	Grouped dotplot	6	OVA.Combo	17.1	day 22 post tumor injection	TEX, % of Tetramer+ cells in the liver
K	Grouped dotplot	18	OVA.Combo	36.2	day 22 post tumor injection	TEX, % of Tetramer+ cells in the liver
K	Grouped dotplot	23	OVA.Combo	7.26	day 22 post tumor injection	TEX, % of Tetramer+ cells in the liver
K	Grouped dotplot	26	OVA.Combo	16.4	day 22 post tumor injection	TEX, % of Tetramer+ cells in the liver
K	Grouped dotplot	1	OVA.Combo + a-PD1	11.5	day 22 post tumor injection	TEX, % of Tetramer+ cells in the liver
K	Grouped dotplot	2	OVA.Combo + a-PD1	15.1	day 22 post tumor injection	TEX, % of Tetramer+ cells in the liver
K	Grouped dotplot	7	OVA.Combo + a-PD1	5.49	day 22 post tumor injection	TEX, % of Tetramer+ cells in the liver
K	Grouped dotplot	17	OVA.Combo + a-PD1	8.29	day 22 post tumor injection	TEX, % of Tetramer+ cells in the liver
K	Grouped dotplot	21	OVA.Combo + a-PD1	3.24	day 22 post tumor injection	TEX, % of Tetramer+ cells in the liver
K	Grouped dotplot	22	OVA.Combo + a-PD1	4.96	day 22 post tumor injection	TEX, % of Tetramer+ cells in the liver
K	Grouped dotplot	27	OVA.Combo + a-PD1	7.85	day 22 post tumor injection	TEX, % of Tetramer+ cells in the liver
K	Grouped dotplot	32	OVA.Combo + a-PD1	0.39	day 22 post tumor injection	TEX, % of Tetramer+ cells in the liver
L	Grouped dotplot	5	Control	32.2	day 22 post tumor injection	PD1+,% of CD4+ cell in the liver
L	Grouped dotplot	10	Control	30.8	day 22 post tumor injection	PD1+,% of CD4+ cell in the liver
L	Grouped dotplot	15	Control	33.7	day 22 post tumor injection	PD1+,% of CD4+ cell in the liver
L	Grouped dotplot	16	Control	32.6	day 22 post tumor injection	PD1+,% of CD4+ cell in the liver
L	Grouped dotplot	20	Control	26.9	day 22 post tumor injection	PD1+,% of CD4+ cell in the liver
L	Grouped dotplot	25	Control	26.2	day 22 post tumor injection	PD1+,% of CD4+ cell in the liver
L	Grouped dotplot	30	Control	30.9	day 22 post tumor injection	PD1+,% of CD4+ cell in the liver
L	Grouped dotplot	34	Control	26	day 22 post tumor injection	PD1+,% of CD4+ cell in the liver
L	Grouped dotplot	35	Control	36.6	day 22 post tumor injection	PD1+,% of CD4+ cell in the liver
L	Grouped dotplot	4	Control + a-PD1	29.9	day 22 post tumor injection	PD1+,% of CD4+ cell in the liver
L	Grouped dotplot	9	Control + a-PD1	36	day 22 post tumor injection	PD1+,% of CD4+ cell in the liver
L	Grouped dotplot	11	Control + a-PD1	31.2	day 22 post tumor injection	PD1+,% of CD4+ cell in the liver
L	Grouped dotplot	14	Control + a-PD1	32.6	day 22 post tumor injection	PD1+,% of CD4+ cell in the liver
L	Grouped dotplot	19	Control + a-PD1	28.2	day 22 post tumor injection	PD1+,% of CD4+ cell in the liver
L	Grouped dotplot	24	Control + a-PD1	33.6	day 22 post tumor injection	PD1+,% of CD4+ cell in the liver
L	Grouped dotplot	29	Control + a-PD1	29.9	day 22 post tumor injection	PD1+,% of CD4+ cell in the liver
L	Grouped dotplot	31	Control + a-PD1	24.4	day 22 post tumor injection	PD1+,% of CD4+ cell in the liver
L	Grouped dotplot	3	OVA.Combo	46.4	day 22 post tumor injection	PD1+,% of CD4+ cell in the liver
L	Grouped dotplot	6	OVA.Combo	37.7	day 22 post tumor injection	PD1+,% of CD4+ cell in the liver
L	Grouped dotplot	8	OVA.Combo	34.6	day 22 post tumor injection	PD1+,% of CD4+ cell in the liver
L	Grouped dotplot	18	OVA.Combo	54.3	day 22 post tumor injection	PD1+,% of CD4+ cell in the liver
L	Grouped dotplot	23	OVA.Combo	45.6	day 22 post tumor injection	PD1+,% of CD4+ cell in the liver
L	Grouped dotplot	26	OVA.Combo	48.8	day 22 post tumor injection	PD1+,% of CD4+ cell in the liver
L	Grouped dotplot	28	OVA.Combo	43.5	day 22 post tumor injection	PD1+,% of CD4+ cell in the liver
L	Grouped dotplot	33	OVA.Combo	39.9	day 22 post tumor injection	PD1+,% of CD4+ cell in the liver
L	Grouped dotplot	1	OVA.Combo + a-PD1	49.9	day 22 post tumor injection	PD1+,% of CD4+ cell in the liver
L	Grouped dotplot	2	OVA.Combo + a-PD1	36.1	day 22 post tumor injection	PD1+,% of CD4+ cell in the liver
L	Grouped dotplot	7	OVA.Combo + a-PD1	54.1	day 22 post tumor injection	PD1+,% of CD4+ cell in the liver
L	Grouped dotplot	12	OVA.Combo + a-PD1	54.4	day 22 post tumor injection	PD1+,% of CD4+ cell in the liver
L	Grouped dotplot	17	OVA.Combo + a-PD1	46.1	day 22 post tumor injection	PD1+,% of CD4+ cell in the liver
L	Grouped dotplot	21	OVA.Combo + a-PD1	53.1	day 22 post tumor injection	PD1+,% of CD4+ cell in the liver
L	Grouped dotplot	22	OVA.Combo + a-PD1	40	day 22 post tumor injection	PD1+,% of CD4+ cell in the liver
L	Grouped dotplot	27	OVA.Combo + a-PD1	40.7	day 22 post tumor injection	PD1+,% of CD4+ cell in the liver
L	Grouped dotplot	32	OVA.Combo + a-PD1	42.6	day 22 post tumor injection	PD1+,% of CD4+ cell in the liver

## Sheet: Sup Fig2
Figure #	Graph type	Mouse_ID	Group	Value	Timepoint (days)	Unit	Comments
2A	Tumor growth	1	Control	64.512	8	mm3	Days post LV inj
2A	Tumor growth	6	Control	127.008	8	mm3	Days post LV inj
2A	Tumor growth	11	Control	113.764	8	mm3	Days post LV inj
2A	Tumor growth	16	Control	64.512	8	mm3	Days post LV inj
2A	Tumor growth	21	Control	68.4285	8	mm3	Days post LV inj
2A	Tumor growth	26	Control	90.75	8	mm3	Days post LV inj
2A	Tumor growth	31	Control	109.76	8	mm3	Days post LV inj
2A	Tumor growth	2	IiOVA mid dose	69.696	8	mm3	Days post LV inj
2A	Tumor growth	4	IiOVA mid dose	57.154	8	mm3	Days post LV inj
2A	Tumor growth	7	IiOVA mid dose	26.588	8	mm3	Days post LV inj
2A	Tumor growth	9	IiOVA mid dose	0	8	mm3	Days post LV inj
2A	Tumor growth	12	IiOVA mid dose	0	8	mm3	Days post LV inj
2A	Tumor growth	14	IiOVA mid dose	51.714	8	mm3	Days post LV inj
2A	Tumor growth	17	IiOVA mid dose	69.8625	8	mm3	Days post LV inj
2A	Tumor growth	3	IiOVA high dose	47.974	8	mm3	Days post LV inj
2A	Tumor growth	5	IiOVA high dose	139.24	8	mm3	Days post LV inj
2A	Tumor growth	8	IiOVA high dose	54.684	8	mm3	Days post LV inj
2A	Tumor growth	10	IiOVA high dose	39.304	8	mm3	Days post LV inj
2A	Tumor growth	13	IiOVA high dose	0	8	mm3	Days post LV inj
2A	Tumor growth	15	IiOVA high dose	44.982	8	mm3	Days post LV inj
2A	Tumor growth	18	IiOVA high dose	77.5	8	mm3	Days post LV inj
2A	Tumor growth	1	Control	105.338	12	mm3	Days post LV inj
2A	Tumor growth	6	Control	176.4	12	mm3	Days post LV inj
2A	Tumor growth	11	Control	222.912	12	mm3	Days post LV inj
2A	Tumor growth	16	Control	132.962	12	mm3	Days post LV inj
2A	Tumor growth	21	Control	145.8	12	mm3	Days post LV inj
2A	Tumor growth	26	Control	127.8	12	mm3	Days post LV inj
2A	Tumor growth	31	Control	133.956	12	mm3	Days post LV inj
2A	Tumor growth	2	IiOVA mid dose	53.391	12	mm3	Days post LV inj
2A	Tumor growth	4	IiOVA mid dose	98.3005	12	mm3	Days post LV inj
2A	Tumor growth	7	IiOVA mid dose	22.5	12	mm3	Days post LV inj
2A	Tumor growth	9	IiOVA mid dose	51.192	12	mm3	Days post LV inj
2A	Tumor growth	12	IiOVA mid dose	108	12	mm3	Days post LV inj
2A	Tumor growth	14	IiOVA mid dose	91.125	12	mm3	Days post LV inj
2A	Tumor growth	17	IiOVA mid dose	129.6	12	mm3	Days post LV inj
2A	Tumor growth	3	IiOVA high dose	73.6	12	mm3	Days post LV inj
2A	Tumor growth	5	IiOVA high dose	276.822	12	mm3	Days post LV inj
2A	Tumor growth	8	IiOVA high dose	87.2555	12	mm3	Days post LV inj
2A	Tumor growth	10	IiOVA high dose	103.75	12	mm3	Days post LV inj
2A	Tumor growth	13	IiOVA high dose	19.35	12	mm3	Days post LV inj
2A	Tumor growth	15	IiOVA high dose	94.77	12	mm3	Days post LV inj
2A	Tumor growth	18	IiOVA high dose	134.54	12	mm3	Days post LV inj
2A	Tumor growth	1	Control	105.338	15	mm3	Days post LV inj
2A	Tumor growth	6	Control	202.612	15	mm3	Days post LV inj
2A	Tumor growth	11	Control	379.312	15	mm3	Days post LV inj
2A	Tumor growth	16	Control	202.612	15	mm3	Days post LV inj
2A	Tumor growth	21	Control	178.746	15	mm3	Days post LV inj
2A	Tumor growth	26	Control	75.712	15	mm3	Days post LV inj
2A	Tumor growth	31	Control	154.421	15	mm3	Days post LV inj
2A	Tumor growth	2	IiOVA mid dose	148.016	15	mm3	Days post LV inj
2A	Tumor growth	4	IiOVA mid dose	158.386	15	mm3	Days post LV inj
2A	Tumor growth	7	IiOVA mid dose	64.8	15	mm3	Days post LV inj
2A	Tumor growth	9	IiOVA mid dose	21.6	15	mm3	Days post LV inj
2A	Tumor growth	12	IiOVA mid dose	67.968	15	mm3	Days post LV inj
2A	Tumor growth	14	IiOVA mid dose	113.764	15	mm3	Days post LV inj
2A	Tumor growth	17	IiOVA mid dose	163.724	15	mm3	Days post LV inj
2A	Tumor growth	3	IiOVA high dose	134.136	15	mm3	Days post LV inj
2A	Tumor growth	5	IiOVA high dose	384.592	15	mm3	Days post LV inj
2A	Tumor growth	8	IiOVA high dose	192.237	15	mm3	Days post LV inj
2A	Tumor growth	10	IiOVA high dose	145.8	15	mm3	Days post LV inj
2A	Tumor growth	13	IiOVA high dose	55.225	15	mm3	Days post LV inj
2A	Tumor growth	15	IiOVA high dose	102.602	15	mm3	Days post LV inj
2A	Tumor growth	18	IiOVA high dose	186.517	15	mm3	Days post LV inj
2A	Tumor growth	1	Control	189.584	19	mm3	Days post LV inj
2A	Tumor growth	6	Control	199.584	19	mm3	Days post LV inj
2A	Tumor growth	11	Control	928.464	19	mm3	Days post LV inj
2A	Tumor growth	16	Control	236.816	19	mm3	Days post LV inj
2A	Tumor growth	21	Control	380.8	19	mm3	Days post LV inj
2A	Tumor growth	26	Control	102.752	19	mm3	Days post LV inj
2A	Tumor growth	31	Control	298.116	19	mm3	Days post LV inj
2A	Tumor growth	2	IiOVA mid dose	277.344	19	mm3	Days post LV inj
2A	Tumor growth	7	IiOVA mid dose	71.8875	19	mm3	Days post LV inj
2A	Tumor growth	9	IiOVA mid dose	0	19	mm3	Days post LV inj
2A	Tumor growth	12	IiOVA mid dose	51.772	19	mm3	Days post LV inj
2A	Tumor growth	14	IiOVA mid dose	286.875	19	mm3	Days post LV inj
2A	Tumor growth	17	IiOVA mid dose	255.938	19	mm3	Days post LV inj
2A	Tumor growth	3	IiOVA high dose	232.186	19	mm3	Days post LV inj
2A	Tumor growth	5	IiOVA high dose	772.525	19	mm3	Days post LV inj
2A	Tumor growth	8	IiOVA high dose	320.166	19	mm3	Days post LV inj
2A	Tumor growth	10	IiOVA high dose	319.74	19	mm3	Days post LV inj
2A	Tumor growth	13	IiOVA high dose	209.202	19	mm3	Days post LV inj
2A	Tumor growth	15	IiOVA high dose	65.664	19	mm3	Days post LV inj
2A	Tumor growth	18	IiOVA high dose	351.958	19	mm3	Days post LV inj
2B	Grouped dotplot	1	Control	0.15	end point	Tumor VCN
2B	Grouped dotplot	6	Control	0.079	end point	Tumor VCN
2B	Grouped dotplot	11	Control	0.035	end point	Tumor VCN
2B	Grouped dotplot	16	Control	0.056	end point	Tumor VCN
2B	Grouped dotplot	21	Control	0.019	end point	Tumor VCN
2B	Grouped dotplot	26	Control	0.013	end point	Tumor VCN
2B	Grouped dotplot	31	Control	0.002	end point	Tumor VCN
2B	Grouped dotplot	2	IiOVA mid dose	0.016	end point	Tumor VCN
2B	Grouped dotplot	4	IiOVA mid dose	0.302	end point	Tumor VCN
2B	Grouped dotplot	7	IiOVA mid dose	0.012	end point	Tumor VCN
2B	Grouped dotplot	9	IiOVA mid dose	0	end point	Tumor VCN
2B	Grouped dotplot	12	IiOVA mid dose	0.005	end point	Tumor VCN
2B	Grouped dotplot	14	IiOVA mid dose	0.005	end point	Tumor VCN
2B	Grouped dotplot	17	IiOVA mid dose	0.0185163	end point	Tumor VCN
2B	Grouped dotplot	3	IiOVA high dose	0.088	end point	Tumor VCN
2B	Grouped dotplot	5	IiOVA high dose	0.349	end point	Tumor VCN
2B	Grouped dotplot	8	IiOVA high dose	0.539405	end point	Tumor VCN
2B	Grouped dotplot	10	IiOVA high dose	0.02	end point	Tumor VCN
2B	Grouped dotplot	13	IiOVA high dose	0.496	end point	Tumor VCN
2B	Grouped dotplot	15	IiOVA high dose	0.486	end point	Tumor VCN
2B	Grouped dotplot	18	IiOVA high dose	0.27	end point	Tumor VCN
2C	Grouped dotplot	1	Control	0.071	end point	Tetramer of CD45
2C	Grouped dotplot	6	Control	0.092	end point	Tetramer of CD45
2C	Grouped dotplot	11	Control	0.081	end point	Tetramer of CD45
2C	Grouped dotplot	16	Control	0.14	end point	Tetramer of CD45
2C	Grouped dotplot	21	Control	0.039	end point	Tetramer of CD45
2C	Grouped dotplot	26	Control	0.25	end point	Tetramer of CD45
2C	Grouped dotplot	31	Control	0.1	end point	Tetramer of CD45
2C	Grouped dotplot	2	IiOVA mid dose	1.73	end point	Tetramer of CD45
2C	Grouped dotplot	4	IiOVA mid dose	2.3	end point	Tetramer of CD45
2C	Grouped dotplot	7	IiOVA mid dose	0.77	end point	Tetramer of CD45
2C	Grouped dotplot	9	IiOVA mid dose	1.07	end point	Tetramer of CD45
2C	Grouped dotplot	12	IiOVA mid dose	1.47	end point	Tetramer of CD45
2C	Grouped dotplot	14	IiOVA mid dose	0.65	end point	Tetramer of CD45
2C	Grouped dotplot	17	IiOVA mid dose	2.04	end point	Tetramer of CD45
2C	Grouped dotplot	3	IiOVA high dose	13.2	end point	Tetramer of CD45
2C	Grouped dotplot	5	IiOVA high dose	7.84	end point	Tetramer of CD45
2C	Grouped dotplot	8	IiOVA high dose	1.98	end point	Tetramer of CD45
2C	Grouped dotplot	10	IiOVA high dose	8.24	end point	Tetramer of CD45
2C	Grouped dotplot	13	IiOVA high dose	4.78	end point	Tetramer of CD45
2C	Grouped dotplot	15	IiOVA high dose	1	end point	Tetramer of CD45
2C	Grouped dotplot	18	IiOVA high dose	2.48	end point	Tetramer of CD45
2D	Grouped dotplot	2	IiOVA mid dose	75.6	end point	TEX of tetramer
2D	Grouped dotplot	4	IiOVA mid dose	44.7	end point	TEX of tetramer
2D	Grouped dotplot	7	IiOVA mid dose	75.6	end point	TEX of tetramer
2D	Grouped dotplot	9	IiOVA mid dose	57.5	end point	TEX of tetramer
2D	Grouped dotplot	12	IiOVA mid dose	59.8	end point	TEX of tetramer
2D	Grouped dotplot	14	IiOVA mid dose	43.7	end point	TEX of tetramer
2D	Grouped dotplot	17	IiOVA mid dose	44	end point	TEX of tetramer
2D	Grouped dotplot	3	IiOVA high dose	91.8	end point	TEX of tetramer
2D	Grouped dotplot	5	IiOVA high dose	84.5	end point	TEX of tetramer
2D	Grouped dotplot	8	IiOVA high dose	88.5	end point	TEX of tetramer
2D	Grouped dotplot	10	IiOVA high dose	90.9	end point	TEX of tetramer
2D	Grouped dotplot	13	IiOVA high dose	53.2	end point	TEX of tetramer
2D	Grouped dotplot	15	IiOVA high dose	83.9	end point	TEX of tetramer
2D	Grouped dotplot	18	IiOVA high dose	63.9	end point	TEX of tetramer
2D	Grouped dotplot	31	Control	50	end point	PEX of tetramer
2D	Grouped dotplot	2	IiOVA mid dose	11.2	end point	PEX of tetramer
2D	Grouped dotplot	4	IiOVA mid dose	3.58	end point	PEX of tetramer
2D	Grouped dotplot	7	IiOVA mid dose	21.8	end point	PEX of tetramer
2D	Grouped dotplot	9	IiOVA mid dose	8.16	end point	PEX of tetramer
2D	Grouped dotplot	12	IiOVA mid dose	14.4	end point	PEX of tetramer
2D	Grouped dotplot	14	IiOVA mid dose	3.97	end point	PEX of tetramer
2D	Grouped dotplot	17	IiOVA mid dose	6	end point	PEX of tetramer
2D	Grouped dotplot	3	IiOVA high dose	5.76	end point	PEX of tetramer
2D	Grouped dotplot	5	IiOVA high dose	0.8	end point	PEX of tetramer
2D	Grouped dotplot	8	IiOVA high dose	9.92	end point	PEX of tetramer
2D	Grouped dotplot	10	IiOVA high dose	18.6	end point	PEX of tetramer
2D	Grouped dotplot	13	IiOVA high dose	3.02	end point	PEX of tetramer
2D	Grouped dotplot	15	IiOVA high dose	0.41	end point	PEX of tetramer
2D	Grouped dotplot	18	IiOVA high dose	0	end point	PEX of tetramer
2E	Grouped dotplot	1	Control	0.25784	end point	Liver VCN
2E	Grouped dotplot	6	Control	0.330612	end point	Liver VCN
2E	Grouped dotplot	11	Control	0.661078	end point	Liver VCN
2E	Grouped dotplot	16	Control	0.321698	end point	Liver VCN
2E	Grouped dotplot	21	Control	0.224675	end point	Liver VCN
2E	Grouped dotplot	26	Control	0.158511	end point	Liver VCN
2E	Grouped dotplot	31	Control	0.151656	end point	Liver VCN
2E	Grouped dotplot	2	IiOVA mid dose	0.0142295	end point	Liver VCN
2E	Grouped dotplot	4	IiOVA mid dose	0.0114692	end point	Liver VCN
2E	Grouped dotplot	7	IiOVA mid dose	0.0190338	end point	Liver VCN
2E	Grouped dotplot	9	IiOVA mid dose	0.0283051	end point	Liver VCN
2E	Grouped dotplot	12	IiOVA mid dose	0.0327472	end point	Liver VCN
2E	Grouped dotplot	14	IiOVA mid dose	0.0155849	end point	Liver VCN
2E	Grouped dotplot	17	IiOVA mid dose	0.0304505	end point	Liver VCN
2E	Grouped dotplot	3	IiOVA high dose	0.013	end point	Liver VCN
2E	Grouped dotplot	5	IiOVA high dose	0.02608	end point	Liver VCN
2E	Grouped dotplot	8	IiOVA high dose	0.0429167	end point	Liver VCN
2E	Grouped dotplot	10	IiOVA high dose	0.0232468	end point	Liver VCN
2E	Grouped dotplot	13	IiOVA high dose	0.0170946	end point	Liver VCN
2E	Grouped dotplot	15	IiOVA high dose	0.147566	end point	Liver VCN
2E	Grouped dotplot	18	IiOVA high dose	0.0422346	end point	Liver VCN
2F	Grouped dotplot	6	IiOVA	0.73	day 7 post LV	Tetramer of CD8
2F	Grouped dotplot	11	IiOVA	0.82	day 7 post LV	Tetramer of CD8
2F	Grouped dotplot	16	IiOVA	0.83	day 7 post LV	Tetramer of CD8
2F	Grouped dotplot	21	IiOVA	2.05	day 7 post LV	Tetramer of CD8
2F	Grouped dotplot	25	IiOVA	3.06	day 7 post LV	Tetramer of CD8
2F	Grouped dotplot	29	IiOVA	1.45	day 7 post LV	Tetramer of CD8
2F	Grouped dotplot	31	IiOVA	2.15	day 7 post LV	Tetramer of CD8
2F	Grouped dotplot	1	UT	0.15	day 7 post LV	Tetramer of CD8
2F	Grouped dotplot	7	UT	1.97	day 7 post LV	Tetramer of CD8
2F	Grouped dotplot	13	UT	0.095	day 7 post LV	Tetramer of CD8
2F	Grouped dotplot	19	UT	0.15	day 7 post LV	Tetramer of CD8
2F	Grouped dotplot	36	UT	0.7	day 7 post LV	Tetramer of CD8
2G	Grouped dotplot	6	IiOVA	60.2	day 7 post LV	Ly6c+ of tetramer+ [%]
2G	Grouped dotplot	11	IiOVA	91.4	day 7 post LV	Ly6c+ of tetramer+ [%]
2G	Grouped dotplot	16	IiOVA	67.6	day 7 post LV	Ly6c+ of tetramer+ [%]
2G	Grouped dotplot	21	IiOVA	70.4	day 7 post LV	Ly6c+ of tetramer+ [%]
2G	Grouped dotplot	25	IiOVA	59	day 7 post LV	Ly6c+ of tetramer+ [%]
2G	Grouped dotplot	29	IiOVA	74.1	day 7 post LV	Ly6c+ of tetramer+ [%]
2G	Grouped dotplot	31	IiOVA	58	day 7 post LV	Ly6c+ of tetramer+ [%]
2G	Grouped dotplot	1	UT	66.7	day 7 post LV	Ly6c+ of tetramer+ [%]
2G	Grouped dotplot	7	UT	68.4	day 7 post LV	Ly6c+ of tetramer+ [%]
2G	Grouped dotplot	13	UT	61.1	day 7 post LV	Ly6c+ of tetramer+ [%]
2G	Grouped dotplot	19	UT	62.9	day 7 post LV	Ly6c+ of tetramer+ [%]
2G	Grouped dotplot	36	UT	72.9	day 7 post LV	Ly6c+ of tetramer+ [%]
2G	Grouped dotplot	6	IiOVA	52	day 7 post LV	PD1+ of tetramer+ [%]
2G	Grouped dotplot	11	IiOVA	73.4	day 7 post LV	PD1+ of tetramer+ [%]
2G	Grouped dotplot	16	IiOVA	85.3	day 7 post LV	PD1+ of tetramer+ [%]
2G	Grouped dotplot	21	IiOVA	90.1	day 7 post LV	PD1+ of tetramer+ [%]
2G	Grouped dotplot	25	IiOVA	94.3	day 7 post LV	PD1+ of tetramer+ [%]
2G	Grouped dotplot	29	IiOVA	71.8	day 7 post LV	PD1+ of tetramer+ [%]
2G	Grouped dotplot	31	IiOVA	85.1	day 7 post LV	PD1+ of tetramer+ [%]
2G	Grouped dotplot	1	UT	66.7	day 7 post LV	PD1+ of tetramer+ [%]
2G	Grouped dotplot	7	UT	80.8	day 7 post LV	PD1+ of tetramer+ [%]
2G	Grouped dotplot	13	UT	50	day 7 post LV	PD1+ of tetramer+ [%]
2G	Grouped dotplot	19	UT	40	day 7 post LV	PD1+ of tetramer+ [%]
2G	Grouped dotplot	36	UT	72.9	day 7 post LV	PD1+ of tetramer+ [%]
2H	Grouped dotplot	11	IiOVA	0.13	endpoint	Tetramer of CD45 [%] tumor
2H	Grouped dotplot	16	IiOVA	0.53	endpoint	Tetramer of CD45 [%] tumor
2H	Grouped dotplot	21	IiOVA	0.21	endpoint	Tetramer of CD45 [%] tumor
2H	Grouped dotplot	25	IiOVA	0.75	endpoint	Tetramer of CD45 [%] tumor
2H	Grouped dotplot	29	IiOVA	0.27	endpoint	Tetramer of CD45 [%] tumor
2H	Grouped dotplot	31	IiOVA	0.71	endpoint	Tetramer of CD45 [%] tumor
2H	Grouped dotplot	1	UT	0.066	endpoint	Tetramer of CD45 [%] tumor
2H	Grouped dotplot	7	UT	0.69	endpoint	Tetramer of CD45 [%] tumor
2H	Grouped dotplot	13	UT	0.076	endpoint	Tetramer of CD45 [%] tumor
2H	Grouped dotplot	19	UT	0.43	endpoint	Tetramer of CD45 [%] tumor
2H	Grouped dotplot	36	UT	0.69	endpoint	Tetramer of CD45 [%] tumor
2I	Grouped dotplot	1	IiOVA	80.3538	15 post tumor implant	mm3	MRI
2I	Grouped dotplot	11	IiOVA	83.7001	15 post tumor implant	mm3	MRI
2I	Grouped dotplot	16	IiOVA	0	15 post tumor implant	mm3	MRI
2I	Grouped dotplot	26	IiOVA	145.93	15 post tumor implant	mm3	MRI
2I	Grouped dotplot	31	IiOVA	407.196	15 post tumor implant	mm3	MRI
2I	Grouped dotplot	36	IiOVA	187.45	15 post tumor implant	mm3	MRI
2I	Grouped dotplot	37	IiOVA	12.3589	15 post tumor implant	mm3	MRI
2I	Grouped dotplot	41	IiOVA	10.756	15 post tumor implant	mm3	MRI
2I	Grouped dotplot	43	IiOVA	131.631	15 post tumor implant	mm3	MRI
2I	Grouped dotplot	2	OVA.Ifna	18.1095	15 post tumor implant	mm3	MRI
2I	Grouped dotplot	10	OVA.Ifna	50.026	15 post tumor implant	mm3	MRI
2I	Grouped dotplot	12	OVA.Ifna	12.4573	15 post tumor implant	mm3	MRI
2I	Grouped dotplot	17	OVA.Ifna	143.315	15 post tumor implant	mm3	MRI
2I	Grouped dotplot	19	OVA.Ifna	36.233	15 post tumor implant	mm3	MRI
2I	Grouped dotplot	22	OVA.Ifna	121.269	15 post tumor implant	mm3	MRI
2I	Grouped dotplot	27	OVA.Ifna	63.3269	15 post tumor implant	mm3	MRI
2I	Grouped dotplot	30	OVA.Ifna	64.6767	15 post tumor implant	mm3	MRI
2I	Grouped dotplot	32	OVA.Ifna	80.0866	15 post tumor implant	mm3	MRI
2I	Grouped dotplot	3	OVA.Il12	46.1174	15 post tumor implant	mm3	MRI
2I	Grouped dotplot	5	OVA.Il12	76.3748	15 post tumor implant	mm3	MRI
2I	Grouped dotplot	7	OVA.Il12	118.147	15 post tumor implant	mm3	MRI
2I	Grouped dotplot	13	OVA.Il12	179.632	15 post tumor implant	mm3	MRI
2I	Grouped dotplot	15	OVA.Il12	16.9847	15 post tumor implant	mm3	MRI
2I	Grouped dotplot	18	OVA.Il12	24.9005	15 post tumor implant	mm3	MRI
2I	Grouped dotplot	25	OVA.Il12	205.545	15 post tumor implant	mm3	MRI
2I	Grouped dotplot	28	OVA.Il12	51.2774	15 post tumor implant	mm3	MRI
2I	Grouped dotplot	38	OVA.Il12	151.062	15 post tumor implant	mm3	MRI
2I	Grouped dotplot	4	OVA.Combo	4.09151	15 post tumor implant	mm3	MRI
2I	Grouped dotplot	9	OVA.Combo	48.7466	15 post tumor implant	mm3	MRI
2I	Grouped dotplot	14	OVA.Combo	0	15 post tumor implant	mm3	MRI
2I	Grouped dotplot	20	OVA.Combo	2.67143	15 post tumor implant	mm3	MRI
2I	Grouped dotplot	21	OVA.Combo	35.1223	15 post tumor implant	mm3	MRI
2I	Grouped dotplot	29	OVA.Combo	29.92	15 post tumor implant	mm3	MRI
2I	Grouped dotplot	34	OVA.Combo	145.719	15 post tumor implant	mm3	MRI
2I	Grouped dotplot	35	OVA.Combo	12.6823	15 post tumor implant	mm3	MRI
2I	Grouped dotplot	40	OVA.Combo	27.6141	15 post tumor implant	mm3	MRI
2J	Grouped dotplot	1	IiOVA	0	day 7 post LV	pg/mL	IFNa levels in plasma
2J	Grouped dotplot	11	IiOVA	0	day 7 post LV	pg/mL	IFNa levels in plasma
2J	Grouped dotplot	16	IiOVA	5.35714	day 7 post LV	pg/mL	IFNa levels in plasma
2J	Grouped dotplot	26	IiOVA	0	day 7 post LV	pg/mL	IFNa levels in plasma
2J	Grouped dotplot	31	IiOVA	0	day 7 post LV	pg/mL	IFNa levels in plasma
2J	Grouped dotplot	36	IiOVA	0	day 7 post LV	pg/mL	IFNa levels in plasma
2J	Grouped dotplot	37	IiOVA	0	day 7 post LV	pg/mL	IFNa levels in plasma
2J	Grouped dotplot	41	IiOVA	0	day 7 post LV	pg/mL	IFNa levels in plasma
2J	Grouped dotplot	43	IiOVA	0	day 7 post LV	pg/mL	IFNa levels in plasma
2J	Grouped dotplot	2	OVA.Ifna	135.714	day 7 post LV	pg/mL	IFNa levels in plasma
2J	Grouped dotplot	10	OVA.Ifna	210.119	day 7 post LV	pg/mL	IFNa levels in plasma
2J	Grouped dotplot	12	OVA.Ifna	217.857	day 7 post LV	pg/mL	IFNa levels in plasma
2J	Grouped dotplot	17	OVA.Ifna	192.857	day 7 post LV	pg/mL	IFNa levels in plasma
2J	Grouped dotplot	19	OVA.Ifna	172.619	day 7 post LV	pg/mL	IFNa levels in plasma
2J	Grouped dotplot	22	OVA.Ifna	206.548	day 7 post LV	pg/mL	IFNa levels in plasma
2J	Grouped dotplot	27	OVA.Ifna	156.548	day 7 post LV	pg/mL	IFNa levels in plasma
2J	Grouped dotplot	30	OVA.Ifna	186.31	day 7 post LV	pg/mL	IFNa levels in plasma
2J	Grouped dotplot	32	OVA.Ifna	179.167	day 7 post LV	pg/mL	IFNa levels in plasma
2J	Grouped dotplot	3	OVA.Il12	0.595238	day 7 post LV	pg/mL	IFNa levels in plasma
2J	Grouped dotplot	5	OVA.Il12	0.595238	day 7 post LV	pg/mL	IFNa levels in plasma
2J	Grouped dotplot	7	OVA.Il12	0	day 7 post LV	pg/mL	IFNa levels in plasma
2J	Grouped dotplot	13	OVA.Il12	0	day 7 post LV	pg/mL	IFNa levels in plasma
2J	Grouped dotplot	15	OVA.Il12	NA	day 7 post LV	pg/mL	IFNa levels in plasma
2J	Grouped dotplot	18	OVA.Il12	0	day 7 post LV	pg/mL	IFNa levels in plasma
2J	Grouped dotplot	25	OVA.Il12	0	day 7 post LV	pg/mL	IFNa levels in plasma
2J	Grouped dotplot	28	OVA.Il12	0	day 7 post LV	pg/mL	IFNa levels in plasma
2J	Grouped dotplot	38	OVA.Il12	2.38095	day 7 post LV	pg/mL	IFNa levels in plasma
2J	Grouped dotplot	4	OVA.Combo	433.929	day 7 post LV	pg/mL	IFNa levels in plasma
2J	Grouped dotplot	9	OVA.Combo	200.595	day 7 post LV	pg/mL	IFNa levels in plasma
2J	Grouped dotplot	14	OVA.Combo	187.5	day 7 post LV	pg/mL	IFNa levels in plasma
2J	Grouped dotplot	20	OVA.Combo	245.238	day 7 post LV	pg/mL	IFNa levels in plasma
2J	Grouped dotplot	21	OVA.Combo	536.31	day 7 post LV	pg/mL	IFNa levels in plasma
2J	Grouped dotplot	29	OVA.Combo	331.548	day 7 post LV	pg/mL	IFNa levels in plasma
2J	Grouped dotplot	34	OVA.Combo	339.286	day 7 post LV	pg/mL	IFNa levels in plasma
2J	Grouped dotplot	35	OVA.Combo	267.857	day 7 post LV	pg/mL	IFNa levels in plasma
2J	Grouped dotplot	40	OVA.Combo	225	day 7 post LV	pg/mL	IFNa levels in plasma
2J	Grouped dotplot	1	IiOVA	6.96277	day 7 post LV	pg/mL	IL-12 levels in plasma
2J	Grouped dotplot	11	IiOVA	3.77302	day 7 post LV	pg/mL	IL-12 levels in plasma
2J	Grouped dotplot	16	IiOVA	0	day 7 post LV	pg/mL	IL-12 levels in plasma
2J	Grouped dotplot	26	IiOVA	29.4186	day 7 post LV	pg/mL	IL-12 levels in plasma
2J	Grouped dotplot	31	IiOVA	0	day 7 post LV	pg/mL	IL-12 levels in plasma
2J	Grouped dotplot	36	IiOVA	3.90061	day 7 post LV	pg/mL	IL-12 levels in plasma
2J	Grouped dotplot	37	IiOVA	7.60072	day 7 post LV	pg/mL	IL-12 levels in plasma
2J	Grouped dotplot	41	IiOVA	51.4917	day 7 post LV	pg/mL	IL-12 levels in plasma
2J	Grouped dotplot	43	IiOVA	29.8014	day 7 post LV	pg/mL	IL-12 levels in plasma
2J	Grouped dotplot	2	OVA.Ifna	1.73158	day 7 post LV	pg/mL	IL-12 levels in plasma
2J	Grouped dotplot	10	OVA.Ifna	16.0217	day 7 post LV	pg/mL	IL-12 levels in plasma
2J	Grouped dotplot	12	OVA.Ifna	4.92133	day 7 post LV	pg/mL	IL-12 levels in plasma
2J	Grouped dotplot	17	OVA.Ifna	16.7872	day 7 post LV	pg/mL	IL-12 levels in plasma
2J	Grouped dotplot	19	OVA.Ifna	10.1525	day 7 post LV	pg/mL	IL-12 levels in plasma
2J	Grouped dotplot	22	OVA.Ifna	0	day 7 post LV	pg/mL	IL-12 levels in plasma
2J	Grouped dotplot	27	OVA.Ifna	9.51457	day 7 post LV	pg/mL	IL-12 levels in plasma
2J	Grouped dotplot	30	OVA.Ifna	0	day 7 post LV	pg/mL	IL-12 levels in plasma
2J	Grouped dotplot	32	OVA.Ifna	0	day 7 post LV	pg/mL	IL-12 levels in plasma
2J	Grouped dotplot	3	OVA.Il12	60.6782	day 7 post LV	pg/mL	IL-12 levels in plasma
2J	Grouped dotplot	5	OVA.Il12	56.3401	day 7 post LV	pg/mL	IL-12 levels in plasma
2J	Grouped dotplot	7	OVA.Il12	138.636	day 7 post LV	pg/mL	IL-12 levels in plasma
2J	Grouped dotplot	13	OVA.Il12	168.492	day 7 post LV	pg/mL	IL-12 levels in plasma
2J	Grouped dotplot	15	OVA.Il12	91.6825	day 7 post LV	pg/mL	IL-12 levels in plasma
2J	Grouped dotplot	18	OVA.Il12	107.249	day 7 post LV	pg/mL	IL-12 levels in plasma
2J	Grouped dotplot	25	OVA.Il12	188.396	day 7 post LV	pg/mL	IL-12 levels in plasma
2J	Grouped dotplot	28	OVA.Il12	57.616	day 7 post LV	pg/mL	IL-12 levels in plasma
2J	Grouped dotplot	38	OVA.Il12	71.0129	day 7 post LV	pg/mL	IL-12 levels in plasma
2J	Grouped dotplot	4	OVA.Combo	92.1929	day 7 post LV	pg/mL	IL-12 levels in plasma
2J	Grouped dotplot	9	OVA.Combo	68.7163	day 7 post LV	pg/mL	IL-12 levels in plasma
2J	Grouped dotplot	14	OVA.Combo	57.8712	day 7 post LV	pg/mL	IL-12 levels in plasma
2J	Grouped dotplot	20	OVA.Combo	74.9136	day 7 post LV	pg/mL	IL-12 levels in plasma
2J	Grouped dotplot	21	OVA.Combo	128.046	day 7 post LV	pg/mL	IL-12 levels in plasma
2J	Grouped dotplot	29	OVA.Combo	99.3379	day 7 post LV	pg/mL	IL-12 levels in plasma
2J	Grouped dotplot	34	OVA.Combo	99.5931	day 7 post LV	pg/mL	IL-12 levels in plasma
2J	Grouped dotplot	35	OVA.Combo	93.3412	day 7 post LV	pg/mL	IL-12 levels in plasma
2J	Grouped dotplot	40	OVA.Combo	43.8363	day 7 post LV	pg/mL	IL-12 levels in plasma
2K	Grouped dotplot	1	IiOVA	0.14	day 7	OVA-reactive of CD45 blood
2K	Grouped dotplot	11	IiOVA	0.33	day 7	OVA-reactive of CD45 blood
2K	Grouped dotplot	16	IiOVA	1.25	day 7	OVA-reactive of CD45 blood
2K	Grouped dotplot	26	IiOVA	0.36	day 7	OVA-reactive of CD45 blood
2K	Grouped dotplot	31	IiOVA	0.51	day 7	OVA-reactive of CD45 blood
2K	Grouped dotplot	36	IiOVA	0.28	day 7	OVA-reactive of CD45 blood
2K	Grouped dotplot	37	IiOVA	0.31	day 7	OVA-reactive of CD45 blood
2K	Grouped dotplot	41	IiOVA	0.33	day 7	OVA-reactive of CD45 blood
2K	Grouped dotplot	43	IiOVA	0.65	day 7	OVA-reactive of CD45 blood
2K	Grouped dotplot	2	OVA.Ifna	0.37	day 7	OVA-reactive of CD45 blood
2K	Grouped dotplot	10	OVA.Ifna	0.44	day 7	OVA-reactive of CD45 blood
2K	Grouped dotplot	12	OVA.Ifna	0.3	day 7	OVA-reactive of CD45 blood
2K	Grouped dotplot	17	OVA.Ifna	0.18	day 7	OVA-reactive of CD45 blood
2K	Grouped dotplot	19	OVA.Ifna	0.46	day 7	OVA-reactive of CD45 blood
2K	Grouped dotplot	22	OVA.Ifna	0.11	day 7	OVA-reactive of CD45 blood
2K	Grouped dotplot	27	OVA.Ifna	0.19	day 7	OVA-reactive of CD45 blood
2K	Grouped dotplot	30	OVA.Ifna	0.071	day 7	OVA-reactive of CD45 blood
2K	Grouped dotplot	32	OVA.Ifna	0.13	day 7	OVA-reactive of CD45 blood
2K	Grouped dotplot	3	OVA.Il12	1.19	day 7	OVA-reactive of CD45 blood
2K	Grouped dotplot	5	OVA.Il12	1.16	day 7	OVA-reactive of CD45 blood
2K	Grouped dotplot	7	OVA.Il12	0.86	day 7	OVA-reactive of CD45 blood
2K	Grouped dotplot	13	OVA.Il12	1.6	day 7	OVA-reactive of CD45 blood
2K	Grouped dotplot	15	OVA.Il12	2.41	day 7	OVA-reactive of CD45 blood
2K	Grouped dotplot	18	OVA.Il12	2.96	day 7	OVA-reactive of CD45 blood
2K	Grouped dotplot	25	OVA.Il12	1.15	day 7	OVA-reactive of CD45 blood
2K	Grouped dotplot	28	OVA.Il12	1.11	day 7	OVA-reactive of CD45 blood
2K	Grouped dotplot	38	OVA.Il12	0.27	day 7	OVA-reactive of CD45 blood
2K	Grouped dotplot	4	OVA.Combo	0.082	day 7	OVA-reactive of CD45 blood
2K	Grouped dotplot	9	OVA.Combo	0.72	day 7	OVA-reactive of CD45 blood
2K	Grouped dotplot	14	OVA.Combo	0.2	day 7	OVA-reactive of CD45 blood
2K	Grouped dotplot	20	OVA.Combo	1.68	day 7	OVA-reactive of CD45 blood
2K	Grouped dotplot	21	OVA.Combo	0.93	day 7	OVA-reactive of CD45 blood
2K	Grouped dotplot	29	OVA.Combo	1.18	day 7	OVA-reactive of CD45 blood
2K	Grouped dotplot	34	OVA.Combo	0.9	day 7	OVA-reactive of CD45 blood
2K	Grouped dotplot	35	OVA.Combo	0.82	day 7	OVA-reactive of CD45 blood
2K	Grouped dotplot	40	OVA.Combo	0.37	day 7	OVA-reactive of CD45 blood
2L	Grouped dotplot	1	IiOVA	77	day 7	PD1 of tetramer blood
2L	Grouped dotplot	11	IiOVA	88.5	day 7	PD1 of tetramer blood
2L	Grouped dotplot	16	IiOVA	98.9	day 7	PD1 of tetramer blood
2L	Grouped dotplot	26	IiOVA	89.7	day 7	PD1 of tetramer blood
2L	Grouped dotplot	31	IiOVA	90.3	day 7	PD1 of tetramer blood
2L	Grouped dotplot	36	IiOVA	78.3	day 7	PD1 of tetramer blood
2L	Grouped dotplot	37	IiOVA	86.9	day 7	PD1 of tetramer blood
2L	Grouped dotplot	41	IiOVA	87.4	day 7	PD1 of tetramer blood
2L	Grouped dotplot	43	IiOVA	73.7	day 7	PD1 of tetramer blood
2L	Grouped dotplot	2	OVA.Ifna	93.1	day 7	PD1 of tetramer blood
2L	Grouped dotplot	10	OVA.Ifna	75.9	day 7	PD1 of tetramer blood
2L	Grouped dotplot	12	OVA.Ifna	85.3	day 7	PD1 of tetramer blood
2L	Grouped dotplot	17	OVA.Ifna	82.8	day 7	PD1 of tetramer blood
2L	Grouped dotplot	19	OVA.Ifna	90.2	day 7	PD1 of tetramer blood
2L	Grouped dotplot	22	OVA.Ifna	79.4	day 7	PD1 of tetramer blood
2L	Grouped dotplot	27	OVA.Ifna	67.8	day 7	PD1 of tetramer blood
2L	Grouped dotplot	30	OVA.Ifna	71.9	day 7	PD1 of tetramer blood
2L	Grouped dotplot	32	OVA.Ifna	83.3	day 7	PD1 of tetramer blood
2L	Grouped dotplot	3	OVA.Il12	86.6	day 7	PD1 of tetramer blood
2L	Grouped dotplot	5	OVA.Il12	85.7	day 7	PD1 of tetramer blood
2L	Grouped dotplot	7	OVA.Il12	92.2	day 7	PD1 of tetramer blood
2L	Grouped dotplot	13	OVA.Il12	84.4	day 7	PD1 of tetramer blood
2L	Grouped dotplot	15	OVA.Il12	95.2	day 7	PD1 of tetramer blood
2L	Grouped dotplot	18	OVA.Il12	96.4	day 7	PD1 of tetramer blood
2L	Grouped dotplot	25	OVA.Il12	86.6	day 7	PD1 of tetramer blood
2L	Grouped dotplot	28	OVA.Il12	97.4	day 7	PD1 of tetramer blood
2L	Grouped dotplot	38	OVA.Il12	95.5	day 7	PD1 of tetramer blood
2L	Grouped dotplot	4	OVA.Combo	77	day 7	PD1 of tetramer blood
2L	Grouped dotplot	9	OVA.Combo	74.2	day 7	PD1 of tetramer blood
2L	Grouped dotplot	14	OVA.Combo	98.5	day 7	PD1 of tetramer blood
2L	Grouped dotplot	20	OVA.Combo	80.3	day 7	PD1 of tetramer blood
2L	Grouped dotplot	21	OVA.Combo	73.1	day 7	PD1 of tetramer blood
2L	Grouped dotplot	29	OVA.Combo	85.2	day 7	PD1 of tetramer blood
2L	Grouped dotplot	34	OVA.Combo	83.3	day 7	PD1 of tetramer blood
2L	Grouped dotplot	35	OVA.Combo	83.8	day 7	PD1 of tetramer blood
2L	Grouped dotplot	40	OVA.Combo	77.7	day 7	PD1 of tetramer blood
2L	Grouped dotplot	1	IiOVA	59.3	day 7	Ly6c+ of tetramer blood
2L	Grouped dotplot	11	IiOVA	71.8	day 7	Ly6c+ of tetramer blood
2L	Grouped dotplot	16	IiOVA	38.3	day 7	Ly6c+ of tetramer blood
2L	Grouped dotplot	26	IiOVA	82.7	day 7	Ly6c+ of tetramer blood
2L	Grouped dotplot	31	IiOVA	66.8	day 7	Ly6c+ of tetramer blood
2L	Grouped dotplot	36	IiOVA	65.1	day 7	Ly6c+ of tetramer blood
2L	Grouped dotplot	37	IiOVA	65.9	day 7	Ly6c+ of tetramer blood
2L	Grouped dotplot	41	IiOVA	53.7	day 7	Ly6c+ of tetramer blood
2L	Grouped dotplot	43	IiOVA	61	day 7	Ly6c+ of tetramer blood
2L	Grouped dotplot	2	OVA.Ifna	92.1	day 7	Ly6c+ of tetramer blood
2L	Grouped dotplot	10	OVA.Ifna	83.2	day 7	Ly6c+ of tetramer blood
2L	Grouped dotplot	12	OVA.Ifna	75.6	day 7	Ly6c+ of tetramer blood
2L	Grouped dotplot	17	OVA.Ifna	79.5	day 7	Ly6c+ of tetramer blood
2L	Grouped dotplot	19	OVA.Ifna	83.3	day 7	Ly6c+ of tetramer blood
2L	Grouped dotplot	22	OVA.Ifna	87.3	day 7	Ly6c+ of tetramer blood
2L	Grouped dotplot	27	OVA.Ifna	86.4	day 7	Ly6c+ of tetramer blood
2L	Grouped dotplot	30	OVA.Ifna	87.7	day 7	Ly6c+ of tetramer blood
2L	Grouped dotplot	32	OVA.Ifna	81	day 7	Ly6c+ of tetramer blood
2L	Grouped dotplot	3	OVA.Il12	76.9	day 7	Ly6c+ of tetramer blood
2L	Grouped dotplot	5	OVA.Il12	86	day 7	Ly6c+ of tetramer blood
2L	Grouped dotplot	7	OVA.Il12	83.2	day 7	Ly6c+ of tetramer blood
2L	Grouped dotplot	13	OVA.Il12	75	day 7	Ly6c+ of tetramer blood
2L	Grouped dotplot	15	OVA.Il12	82.3	day 7	Ly6c+ of tetramer blood
2L	Grouped dotplot	18	OVA.Il12	69	day 7	Ly6c+ of tetramer blood
2L	Grouped dotplot	25	OVA.Il12	73	day 7	Ly6c+ of tetramer blood
2L	Grouped dotplot	28	OVA.Il12	59	day 7	Ly6c+ of tetramer blood
2L	Grouped dotplot	38	OVA.Il12	69.3	day 7	Ly6c+ of tetramer blood
2L	Grouped dotplot	4	OVA.Combo	85.2	day 7	Ly6c+ of tetramer blood
2L	Grouped dotplot	9	OVA.Combo	91.9	day 7	Ly6c+ of tetramer blood
2L	Grouped dotplot	14	OVA.Combo	91	day 7	Ly6c+ of tetramer blood
2L	Grouped dotplot	20	OVA.Combo	89.1	day 7	Ly6c+ of tetramer blood
2L	Grouped dotplot	21	OVA.Combo	90.1	day 7	Ly6c+ of tetramer blood
2L	Grouped dotplot	29	OVA.Combo	88.9	day 7	Ly6c+ of tetramer blood
2L	Grouped dotplot	34	OVA.Combo	94	day 7	Ly6c+ of tetramer blood
2L	Grouped dotplot	35	OVA.Combo	93.4	day 7	Ly6c+ of tetramer blood
2L	Grouped dotplot	40	OVA.Combo	92.2	day 7	Ly6c+ of tetramer blood
2M	Grouped dotplot	1	IiOVA	9.69	Endpoint	Tetramer - of CD45
2M	Grouped dotplot	11	IiOVA	12.3	Endpoint	Tetramer - of CD45
2M	Grouped dotplot	16	IiOVA	10.6	Endpoint	Tetramer - of CD45
2M	Grouped dotplot	26	IiOVA	13.1	Endpoint	Tetramer - of CD45
2M	Grouped dotplot	31	IiOVA	8.15	Endpoint	Tetramer - of CD45
2M	Grouped dotplot	36	IiOVA	12.8	Endpoint	Tetramer - of CD45
2M	Grouped dotplot	37	IiOVA	12.7	Endpoint	Tetramer - of CD45
2M	Grouped dotplot	41	IiOVA	12.2	Endpoint	Tetramer - of CD45
2M	Grouped dotplot	43	IiOVA	10.9	Endpoint	Tetramer - of CD45
2M	Grouped dotplot	2	OVA.Ifna	15.7	Endpoint	Tetramer - of CD45
2M	Grouped dotplot	10	OVA.Ifna	12.8	Endpoint	Tetramer - of CD45
2M	Grouped dotplot	12	OVA.Ifna	14.5	Endpoint	Tetramer - of CD45
2M	Grouped dotplot	17	OVA.Ifna	12.9	Endpoint	Tetramer - of CD45
2M	Grouped dotplot	19	OVA.Ifna	15.3	Endpoint	Tetramer - of CD45
2M	Grouped dotplot	22	OVA.Ifna	16.1	Endpoint	Tetramer - of CD45
2M	Grouped dotplot	27	OVA.Ifna	18.7	Endpoint	Tetramer - of CD45
2M	Grouped dotplot	30	OVA.Ifna	12.7	Endpoint	Tetramer - of CD45
2M	Grouped dotplot	32	OVA.Ifna	14.2	Endpoint	Tetramer - of CD45
2M	Grouped dotplot	3	OVA.Il12	15.4	Endpoint	Tetramer - of CD45
2M	Grouped dotplot	5	OVA.Il12	21.1	Endpoint	Tetramer - of CD45
2M	Grouped dotplot	7	OVA.Il12	37.4	Endpoint	Tetramer - of CD45
2M	Grouped dotplot	13	OVA.Il12	30	Endpoint	Tetramer - of CD45
2M	Grouped dotplot	15	OVA.Il12	28.4	Endpoint	Tetramer - of CD45
2M	Grouped dotplot	18	OVA.Il12	31.2	Endpoint	Tetramer - of CD45
2M	Grouped dotplot	25	OVA.Il12	37.5	Endpoint	Tetramer - of CD45
2M	Grouped dotplot	28	OVA.Il12	12.9	Endpoint	Tetramer - of CD45
2M	Grouped dotplot	38	OVA.Il12	13.7	Endpoint	Tetramer - of CD45
2M	Grouped dotplot	4	OVA.Combo	26.4	Endpoint	Tetramer - of CD45
2M	Grouped dotplot	9	OVA.Combo	15.3	Endpoint	Tetramer - of CD45
2M	Grouped dotplot	14	OVA.Combo	17.1	Endpoint	Tetramer - of CD45
2M	Grouped dotplot	20	OVA.Combo	18.1	Endpoint	Tetramer - of CD45
2M	Grouped dotplot	21	OVA.Combo	28.4	Endpoint	Tetramer - of CD45
2M	Grouped dotplot	29	OVA.Combo	19.2	Endpoint	Tetramer - of CD45
2M	Grouped dotplot	34	OVA.Combo	20.7	Endpoint	Tetramer - of CD45
2M	Grouped dotplot	35	OVA.Combo	20.3	Endpoint	Tetramer - of CD45
2M	Grouped dotplot	40	OVA.Combo	19.6	Endpoint	Tetramer - of CD45
2N	Grouped dotplot	1	IiOVA	10.7	Endpoint	PEX of tetramer-
2N	Grouped dotplot	11	IiOVA	8.94	Endpoint	PEX of tetramer-
2N	Grouped dotplot	16	IiOVA	10.2	Endpoint	PEX of tetramer-
2N	Grouped dotplot	26	IiOVA	6.74	Endpoint	PEX of tetramer-
2N	Grouped dotplot	31	IiOVA	7.75	Endpoint	PEX of tetramer-
2N	Grouped dotplot	36	IiOVA	13.9	Endpoint	PEX of tetramer-
2N	Grouped dotplot	37	IiOVA	13.7	Endpoint	PEX of tetramer-
2N	Grouped dotplot	41	IiOVA	16	Endpoint	PEX of tetramer-
2N	Grouped dotplot	43	IiOVA	8.51	Endpoint	PEX of tetramer-
2N	Grouped dotplot	2	OVA.Ifna	32.2	Endpoint	PEX of tetramer-
2N	Grouped dotplot	10	OVA.Ifna	9.09	Endpoint	PEX of tetramer-
2N	Grouped dotplot	12	OVA.Ifna	11.9	Endpoint	PEX of tetramer-
2N	Grouped dotplot	17	OVA.Ifna	13.3	Endpoint	PEX of tetramer-
2N	Grouped dotplot	19	OVA.Ifna	7.61	Endpoint	PEX of tetramer-
2N	Grouped dotplot	22	OVA.Ifna	6.61	Endpoint	PEX of tetramer-
2N	Grouped dotplot	27	OVA.Ifna	13.8	Endpoint	PEX of tetramer-
2N	Grouped dotplot	30	OVA.Ifna	5.64	Endpoint	PEX of tetramer-
2N	Grouped dotplot	32	OVA.Ifna	10.7	Endpoint	PEX of tetramer-
2N	Grouped dotplot	3	OVA.Il12	17.4	Endpoint	PEX of tetramer-
2N	Grouped dotplot	5	OVA.Il12	13.2	Endpoint	PEX of tetramer-
2N	Grouped dotplot	7	OVA.Il12	10.1	Endpoint	PEX of tetramer-
2N	Grouped dotplot	13	OVA.Il12	13.6	Endpoint	PEX of tetramer-
2N	Grouped dotplot	15	OVA.Il12	14.2	Endpoint	PEX of tetramer-
2N	Grouped dotplot	18	OVA.Il12	13.8	Endpoint	PEX of tetramer-
2N	Grouped dotplot	25	OVA.Il12	8.86	Endpoint	PEX of tetramer-
2N	Grouped dotplot	28	OVA.Il12	10.6	Endpoint	PEX of tetramer-
2N	Grouped dotplot	38	OVA.Il12	9.48	Endpoint	PEX of tetramer-
2N	Grouped dotplot	4	OVA.Combo	17.2	Endpoint	PEX of tetramer-
2N	Grouped dotplot	9	OVA.Combo	12.5	Endpoint	PEX of tetramer-
2N	Grouped dotplot	14	OVA.Combo	13	Endpoint	PEX of tetramer-
2N	Grouped dotplot	20	OVA.Combo	14.3	Endpoint	PEX of tetramer-
2N	Grouped dotplot	21	OVA.Combo	40.9	Endpoint	PEX of tetramer-
2N	Grouped dotplot	29	OVA.Combo	11.8	Endpoint	PEX of tetramer-
2N	Grouped dotplot	34	OVA.Combo	14.9	Endpoint	PEX of tetramer-
2N	Grouped dotplot	35	OVA.Combo	17.5	Endpoint	PEX of tetramer-
2N	Grouped dotplot	40	OVA.Combo	15.7	Endpoint	PEX of tetramer-
2N	Grouped dotplot	1	IiOVA	3.99	Endpoint	TEX of tetramer-
2N	Grouped dotplot	11	IiOVA	2.94	Endpoint	TEX of tetramer-
2N	Grouped dotplot	16	IiOVA	1.18	Endpoint	TEX of tetramer-
2N	Grouped dotplot	26	IiOVA	6.53	Endpoint	TEX of tetramer-
2N	Grouped dotplot	31	IiOVA	2.14	Endpoint	TEX of tetramer-
2N	Grouped dotplot	36	IiOVA	11.2	Endpoint	TEX of tetramer-
2N	Grouped dotplot	37	IiOVA	8.29	Endpoint	TEX of tetramer-
2N	Grouped dotplot	41	IiOVA	5.16	Endpoint	TEX of tetramer-
2N	Grouped dotplot	43	IiOVA	4.33	Endpoint	TEX of tetramer-
2N	Grouped dotplot	2	OVA.Ifna	1.53	Endpoint	TEX of tetramer-
2N	Grouped dotplot	10	OVA.Ifna	3.48	Endpoint	TEX of tetramer-
2N	Grouped dotplot	12	OVA.Ifna	4.35	Endpoint	TEX of tetramer-
2N	Grouped dotplot	17	OVA.Ifna	2.1	Endpoint	TEX of tetramer-
2N	Grouped dotplot	19	OVA.Ifna	4.14	Endpoint	TEX of tetramer-
2N	Grouped dotplot	22	OVA.Ifna	6.55	Endpoint	TEX of tetramer-
2N	Grouped dotplot	27	OVA.Ifna	1.7	Endpoint	TEX of tetramer-
2N	Grouped dotplot	30	OVA.Ifna	0.9	Endpoint	TEX of tetramer-
2N	Grouped dotplot	32	OVA.Ifna	1.53	Endpoint	TEX of tetramer-
2N	Grouped dotplot	3	OVA.Il12	15.7	Endpoint	TEX of tetramer-
2N	Grouped dotplot	5	OVA.Il12	38.1	Endpoint	TEX of tetramer-
2N	Grouped dotplot	7	OVA.Il12	34.2	Endpoint	TEX of tetramer-
2N	Grouped dotplot	13	OVA.Il12	46.3	Endpoint	TEX of tetramer-
2N	Grouped dotplot	15	OVA.Il12	27	Endpoint	TEX of tetramer-
2N	Grouped dotplot	18	OVA.Il12	23.3	Endpoint	TEX of tetramer-
2N	Grouped dotplot	25	OVA.Il12	42.6	Endpoint	TEX of tetramer-
2N	Grouped dotplot	28	OVA.Il12	20.8	Endpoint	TEX of tetramer-
2N	Grouped dotplot	38	OVA.Il12	25.2	Endpoint	TEX of tetramer-
2N	Grouped dotplot	4	OVA.Combo	16.8	Endpoint	TEX of tetramer-
2N	Grouped dotplot	9	OVA.Combo	7.49	Endpoint	TEX of tetramer-
2N	Grouped dotplot	14	OVA.Combo	15.5	Endpoint	TEX of tetramer-
2N	Grouped dotplot	20	OVA.Combo	12.3	Endpoint	TEX of tetramer-
2N	Grouped dotplot	21	OVA.Combo	10.1	Endpoint	TEX of tetramer-
2N	Grouped dotplot	29	OVA.Combo	19.4	Endpoint	TEX of tetramer-
2N	Grouped dotplot	34	OVA.Combo	14	Endpoint	TEX of tetramer-
2N	Grouped dotplot	35	OVA.Combo	17.7	Endpoint	TEX of tetramer-
2N	Grouped dotplot	40	OVA.Combo	8.93	Endpoint	TEX of tetramer-
2O	Grouped dotplot	1	IiOVA	30.3	endpoint	CD4 of cd45 liver
2O	Grouped dotplot	11	IiOVA	22.9	endpoint	CD4 of cd45 liver
2O	Grouped dotplot	16	IiOVA	25.2	endpoint	CD4 of cd45 liver
2O	Grouped dotplot	26	IiOVA	20.2	endpoint	CD4 of cd45 liver
2O	Grouped dotplot	31	IiOVA	13.2	endpoint	CD4 of cd45 liver
2O	Grouped dotplot	36	IiOVA	15.4	endpoint	CD4 of cd45 liver
2O	Grouped dotplot	37	IiOVA	22.6	endpoint	CD4 of cd45 liver
2O	Grouped dotplot	41	IiOVA	19.8	endpoint	CD4 of cd45 liver
2O	Grouped dotplot	43	IiOVA	16	endpoint	CD4 of cd45 liver
2O	Grouped dotplot	2	OVA.Ifna	23.8	endpoint	CD4 of cd45 liver
2O	Grouped dotplot	10	OVA.Ifna	12.6	endpoint	CD4 of cd45 liver
2O	Grouped dotplot	12	OVA.Ifna	18.1	endpoint	CD4 of cd45 liver
2O	Grouped dotplot	17	OVA.Ifna	20.3	endpoint	CD4 of cd45 liver
2O	Grouped dotplot	19	OVA.Ifna	11.3	endpoint	CD4 of cd45 liver
2O	Grouped dotplot	22	OVA.Ifna	20.5	endpoint	CD4 of cd45 liver
2O	Grouped dotplot	27	OVA.Ifna	15.9	endpoint	CD4 of cd45 liver
2O	Grouped dotplot	30	OVA.Ifna	19	endpoint	CD4 of cd45 liver
2O	Grouped dotplot	32	OVA.Ifna	16.2	endpoint	CD4 of cd45 liver
2O	Grouped dotplot	3	OVA.Il12	19.8	endpoint	CD4 of cd45 liver
2O	Grouped dotplot	5	OVA.Il12	13	endpoint	CD4 of cd45 liver
2O	Grouped dotplot	7	OVA.Il12	13.9	endpoint	CD4 of cd45 liver
2O	Grouped dotplot	13	OVA.Il12	8.46	endpoint	CD4 of cd45 liver
2O	Grouped dotplot	15	OVA.Il12	13.3	endpoint	CD4 of cd45 liver
2O	Grouped dotplot	18	OVA.Il12	15.4	endpoint	CD4 of cd45 liver
2O	Grouped dotplot	25	OVA.Il12	10.9	endpoint	CD4 of cd45 liver
2O	Grouped dotplot	28	OVA.Il12	13.3	endpoint	CD4 of cd45 liver
2O	Grouped dotplot	38	OVA.Il12	18.8	endpoint	CD4 of cd45 liver
2O	Grouped dotplot	4	OVA.Combo	13.9	endpoint	CD4 of cd45 liver
2O	Grouped dotplot	9	OVA.Combo	12.9	endpoint	CD4 of cd45 liver
2O	Grouped dotplot	14	OVA.Combo	11.5	endpoint	CD4 of cd45 liver
2O	Grouped dotplot	20	OVA.Combo	13.5	endpoint	CD4 of cd45 liver
2O	Grouped dotplot	21	OVA.Combo	15.3	endpoint	CD4 of cd45 liver
2O	Grouped dotplot	29	OVA.Combo	11.9	endpoint	CD4 of cd45 liver
2O	Grouped dotplot	34	OVA.Combo	9.94	endpoint	CD4 of cd45 liver
2O	Grouped dotplot	35	OVA.Combo	13	endpoint	CD4 of cd45 liver
2O	Grouped dotplot	40	OVA.Combo	17	endpoint	CD4 of cd45 liver
2O	Grouped dotplot	1	IiOVA	28.2	endpoint	PD1 of cd4 liver
2O	Grouped dotplot	11	IiOVA	23.5	endpoint	PD1 of cd4 liver
2O	Grouped dotplot	16	IiOVA	24	endpoint	PD1 of cd4 liver
2O	Grouped dotplot	26	IiOVA	24.4	endpoint	PD1 of cd4 liver
2O	Grouped dotplot	31	IiOVA	24.7	endpoint	PD1 of cd4 liver
2O	Grouped dotplot	36	IiOVA	31.4	endpoint	PD1 of cd4 liver
2O	Grouped dotplot	37	IiOVA	31.7	endpoint	PD1 of cd4 liver
2O	Grouped dotplot	41	IiOVA	27.1	endpoint	PD1 of cd4 liver
2O	Grouped dotplot	43	IiOVA	25.2	endpoint	PD1 of cd4 liver
2O	Grouped dotplot	2	OVA.Ifna	29	endpoint	PD1 of cd4 liver
2O	Grouped dotplot	10	OVA.Ifna	32.4	endpoint	PD1 of cd4 liver
2O	Grouped dotplot	12	OVA.Ifna	30.3	endpoint	PD1 of cd4 liver
2O	Grouped dotplot	17	OVA.Ifna	29.4	endpoint	PD1 of cd4 liver
2O	Grouped dotplot	19	OVA.Ifna	30.2	endpoint	PD1 of cd4 liver
2O	Grouped dotplot	22	OVA.Ifna	24.2	endpoint	PD1 of cd4 liver
2O	Grouped dotplot	27	OVA.Ifna	32.2	endpoint	PD1 of cd4 liver
2O	Grouped dotplot	30	OVA.Ifna	23.7	endpoint	PD1 of cd4 liver
2O	Grouped dotplot	32	OVA.Ifna	30.6	endpoint	PD1 of cd4 liver
2O	Grouped dotplot	3	OVA.Il12	59.1	endpoint	PD1 of cd4 liver
2O	Grouped dotplot	5	OVA.Il12	67.5	endpoint	PD1 of cd4 liver
2O	Grouped dotplot	7	OVA.Il12	70	endpoint	PD1 of cd4 liver
2O	Grouped dotplot	13	OVA.Il12	47.8	endpoint	PD1 of cd4 liver
2O	Grouped dotplot	15	OVA.Il12	58.5	endpoint	PD1 of cd4 liver
2O	Grouped dotplot	18	OVA.Il12	66.7	endpoint	PD1 of cd4 liver
2O	Grouped dotplot	25	OVA.Il12	70.2	endpoint	PD1 of cd4 liver
2O	Grouped dotplot	28	OVA.Il12	52.8	endpoint	PD1 of cd4 liver
2O	Grouped dotplot	38	OVA.Il12	73.8	endpoint	PD1 of cd4 liver
2O	Grouped dotplot	4	OVA.Combo	58.9	endpoint	PD1 of cd4 liver
2O	Grouped dotplot	9	OVA.Combo	57.8	endpoint	PD1 of cd4 liver
2O	Grouped dotplot	14	OVA.Combo	55	endpoint	PD1 of cd4 liver
2O	Grouped dotplot	20	OVA.Combo	57	endpoint	PD1 of cd4 liver
2O	Grouped dotplot	21	OVA.Combo	74.7	endpoint	PD1 of cd4 liver
2O	Grouped dotplot	29	OVA.Combo	65.3	endpoint	PD1 of cd4 liver
2O	Grouped dotplot	34	OVA.Combo	56.9	endpoint	PD1 of cd4 liver
2O	Grouped dotplot	35	OVA.Combo	58.5	endpoint	PD1 of cd4 liver
2O	Grouped dotplot	40	OVA.Combo	63.2	endpoint	PD1 of cd4 liver
2P	Grouped dotplot	1	IiOVA	0.00766	endpoint	Tetramer of CD45 tumor
2P	Grouped dotplot	11	IiOVA		endpoint	Tetramer of CD45 tumor
2P	Grouped dotplot	16	IiOVA	0.84	endpoint	Tetramer of CD45 tumor
2P	Grouped dotplot	26	IiOVA	0.034	endpoint	Tetramer of CD45 tumor
2P	Grouped dotplot	31	IiOVA	0.12	endpoint	Tetramer of CD45 tumor
2P	Grouped dotplot	36	IiOVA	0.057	endpoint	Tetramer of CD45 tumor
2P	Grouped dotplot	37	IiOVA	0.071	endpoint	Tetramer of CD45 tumor
2P	Grouped dotplot	41	IiOVA	0.067	endpoint	Tetramer of CD45 tumor
2P	Grouped dotplot	43	IiOVA	0.03	endpoint	Tetramer of CD45 tumor
2P	Grouped dotplot	2	OVA.Ifna	0.22	endpoint	Tetramer of CD45 tumor
2P	Grouped dotplot	10	OVA.Ifna	0.79	endpoint	Tetramer of CD45 tumor
2P	Grouped dotplot	12	OVA.Ifna	0.1	endpoint	Tetramer of CD45 tumor
2P	Grouped dotplot	17	OVA.Ifna	0.029	endpoint	Tetramer of CD45 tumor
2P	Grouped dotplot	19	OVA.Ifna	0.026	endpoint	Tetramer of CD45 tumor
2P	Grouped dotplot	22	OVA.Ifna	0.079	endpoint	Tetramer of CD45 tumor
2P	Grouped dotplot	27	OVA.Ifna	0.16	endpoint	Tetramer of CD45 tumor
2P	Grouped dotplot	30	OVA.Ifna	0.28	endpoint	Tetramer of CD45 tumor
2P	Grouped dotplot	32	OVA.Ifna	0.32	endpoint	Tetramer of CD45 tumor
2P	Grouped dotplot	3	OVA.Il12	0.66	endpoint	Tetramer of CD45 tumor
2P	Grouped dotplot	5	OVA.Il12	1.09	endpoint	Tetramer of CD45 tumor
2P	Grouped dotplot	7	OVA.Il12	1.72	endpoint	Tetramer of CD45 tumor
2P	Grouped dotplot	13	OVA.Il12	1.28	endpoint	Tetramer of CD45 tumor
2P	Grouped dotplot	15	OVA.Il12	0.094	endpoint	Tetramer of CD45 tumor
2P	Grouped dotplot	18	OVA.Il12	0.073	endpoint	Tetramer of CD45 tumor
2P	Grouped dotplot	25	OVA.Il12	1.35	endpoint	Tetramer of CD45 tumor
2P	Grouped dotplot	28	OVA.Il12	1.77	endpoint	Tetramer of CD45 tumor
2P	Grouped dotplot	38	OVA.Il12	0.71	endpoint	Tetramer of CD45 tumor
2P	Grouped dotplot	4	OVA.Combo		endpoint	Tetramer of CD45 tumor
2P	Grouped dotplot	9	OVA.Combo	0.1	endpoint	Tetramer of CD45 tumor
2P	Grouped dotplot	14	OVA.Combo		endpoint	Tetramer of CD45 tumor
2P	Grouped dotplot	20	OVA.Combo		endpoint	Tetramer of CD45 tumor
2P	Grouped dotplot	21	OVA.Combo		endpoint	Tetramer of CD45 tumor
2P	Grouped dotplot	29	OVA.Combo		endpoint	Tetramer of CD45 tumor
2P	Grouped dotplot	34	OVA.Combo	0.44	endpoint	Tetramer of CD45 tumor
2P	Grouped dotplot	35	OVA.Combo		endpoint	Tetramer of CD45 tumor
2P	Grouped dotplot	40	OVA.Combo		endpoint	Tetramer of CD45 tumor
2P	Grouped dotplot	1	IiOVA	4.3		CD8 of cd45 tumor
2P	Grouped dotplot	11	IiOVA			CD8 of cd45 tumor
2P	Grouped dotplot	16	IiOVA	11.2		CD8 of cd45 tumor
2P	Grouped dotplot	26	IiOVA	7.44		CD8 of cd45 tumor
2P	Grouped dotplot	31	IiOVA	4.11		CD8 of cd45 tumor
2P	Grouped dotplot	36	IiOVA	7.24		CD8 of cd45 tumor
2P	Grouped dotplot	37	IiOVA	5.99		CD8 of cd45 tumor
2P	Grouped dotplot	41	IiOVA	15.2		CD8 of cd45 tumor
2P	Grouped dotplot	43	IiOVA	6.58		CD8 of cd45 tumor
2P	Grouped dotplot	2	OVA.Ifna	5.41		CD8 of cd45 tumor
2P	Grouped dotplot	10	OVA.Ifna	6.3		CD8 of cd45 tumor
2P	Grouped dotplot	12	OVA.Ifna	13.1		CD8 of cd45 tumor
2P	Grouped dotplot	17	OVA.Ifna	5.29		CD8 of cd45 tumor
2P	Grouped dotplot	19	OVA.Ifna	7.43		CD8 of cd45 tumor
2P	Grouped dotplot	22	OVA.Ifna	8.06		CD8 of cd45 tumor
2P	Grouped dotplot	27	OVA.Ifna	6.96		CD8 of cd45 tumor
2P	Grouped dotplot	30	OVA.Ifna	5.1		CD8 of cd45 tumor
2P	Grouped dotplot	32	OVA.Ifna	7.69		CD8 of cd45 tumor
2P	Grouped dotplot	3	OVA.Il12	11.1		CD8 of cd45 tumor
2P	Grouped dotplot	5	OVA.Il12	9.34		CD8 of cd45 tumor
2P	Grouped dotplot	7	OVA.Il12	24.7		CD8 of cd45 tumor
2P	Grouped dotplot	13	OVA.Il12	32.4		CD8 of cd45 tumor
2P	Grouped dotplot	15	OVA.Il12	20.3		CD8 of cd45 tumor
2P	Grouped dotplot	18	OVA.Il12	9.13		CD8 of cd45 tumor
2P	Grouped dotplot	25	OVA.Il12	22.1		CD8 of cd45 tumor
2P	Grouped dotplot	28	OVA.Il12	6.33		CD8 of cd45 tumor
2P	Grouped dotplot	38	OVA.Il12	12.7		CD8 of cd45 tumor
2P	Grouped dotplot	4	OVA.Combo			CD8 of cd45 tumor
2P	Grouped dotplot	9	OVA.Combo	9.72		CD8 of cd45 tumor
2P	Grouped dotplot	14	OVA.Combo			CD8 of cd45 tumor
2P	Grouped dotplot	20	OVA.Combo			CD8 of cd45 tumor
2P	Grouped dotplot	21	OVA.Combo			CD8 of cd45 tumor
2P	Grouped dotplot	29	OVA.Combo			CD8 of cd45 tumor
2P	Grouped dotplot	34	OVA.Combo	23.5		CD8 of cd45 tumor
2P	Grouped dotplot	35	OVA.Combo			CD8 of cd45 tumor
2P	Grouped dotplot	40	OVA.Combo			CD8 of cd45 tumor
2Q	Grouped dotplot	11	IiOVA		endpoint	PEX of tetramer tumor
2Q	Grouped dotplot	16	IiOVA	10.8	endpoint	PEX of tetramer tumor
2Q	Grouped dotplot	31	IiOVA	0.42	endpoint	PEX of tetramer tumor
2Q	Grouped dotplot	2	OVA.Ifna	18.7	endpoint	PEX of tetramer tumor
2Q	Grouped dotplot	10	OVA.Ifna	3.11	endpoint	PEX of tetramer tumor
2Q	Grouped dotplot	12	OVA.Ifna	8.22	endpoint	PEX of tetramer tumor
2Q	Grouped dotplot	27	OVA.Ifna	5.76	endpoint	PEX of tetramer tumor
2Q	Grouped dotplot	30	OVA.Ifna	1.75	endpoint	PEX of tetramer tumor
2Q	Grouped dotplot	32	OVA.Ifna	3.2	endpoint	PEX of tetramer tumor
2Q	Grouped dotplot	3	OVA.Il12	36.1	endpoint	PEX of tetramer tumor
2Q	Grouped dotplot	5	OVA.Il12	15.8	endpoint	PEX of tetramer tumor
2Q	Grouped dotplot	7	OVA.Il12	21.5	endpoint	PEX of tetramer tumor
2Q	Grouped dotplot	13	OVA.Il12	13.1	endpoint	PEX of tetramer tumor
2Q	Grouped dotplot	25	OVA.Il12	26.7	endpoint	PEX of tetramer tumor
2Q	Grouped dotplot	28	OVA.Il12	14.2	endpoint	PEX of tetramer tumor
2Q	Grouped dotplot	38	OVA.Il12	5.92	endpoint	PEX of tetramer tumor
2Q	Grouped dotplot	4	OVA.Combo		endpoint	PEX of tetramer tumor
2Q	Grouped dotplot	9	OVA.Combo	29.4	endpoint	PEX of tetramer tumor
2Q	Grouped dotplot	14	OVA.Combo		endpoint	PEX of tetramer tumor
2Q	Grouped dotplot	20	OVA.Combo		endpoint	PEX of tetramer tumor
2Q	Grouped dotplot	21	OVA.Combo		endpoint	PEX of tetramer tumor
2Q	Grouped dotplot	29	OVA.Combo		endpoint	PEX of tetramer tumor
2Q	Grouped dotplot	34	OVA.Combo	64.3	endpoint	PEX of tetramer tumor
2Q	Grouped dotplot	35	OVA.Combo		endpoint	PEX of tetramer tumor
2Q	Grouped dotplot	40	OVA.Combo		endpoint	PEX of tetramer tumor
2Q	Grouped dotplot	11	IiOVA		endpoint	TEX of tetramer tumor
2Q	Grouped dotplot	16	IiOVA	27	endpoint	TEX of tetramer tumor
2Q	Grouped dotplot	31	IiOVA	19.2	endpoint	TEX of tetramer tumor
2Q	Grouped dotplot	2	OVA.Ifna	11	endpoint	TEX of tetramer tumor
2Q	Grouped dotplot	10	OVA.Ifna	6.97	endpoint	TEX of tetramer tumor
2Q	Grouped dotplot	12	OVA.Ifna	21.9	endpoint	TEX of tetramer tumor
2Q	Grouped dotplot	27	OVA.Ifna	10.3	endpoint	TEX of tetramer tumor
2Q	Grouped dotplot	30	OVA.Ifna	14.4	endpoint	TEX of tetramer tumor
2Q	Grouped dotplot	32	OVA.Ifna	9.5	endpoint	TEX of tetramer tumor
2Q	Grouped dotplot	3	OVA.Il12	3.9	endpoint	TEX of tetramer tumor
2Q	Grouped dotplot	5	OVA.Il12	28.3	endpoint	TEX of tetramer tumor
2Q	Grouped dotplot	7	OVA.Il12	3.27	endpoint	TEX of tetramer tumor
2Q	Grouped dotplot	13	OVA.Il12	7.18	endpoint	TEX of tetramer tumor
2Q	Grouped dotplot	25	OVA.Il12	11.4	endpoint	TEX of tetramer tumor
2Q	Grouped dotplot	28	OVA.Il12	36.8	endpoint	TEX of tetramer tumor
2Q	Grouped dotplot	38	OVA.Il12	22.6	endpoint	TEX of tetramer tumor
2Q	Grouped dotplot	4	OVA.Combo		endpoint	TEX of tetramer tumor
2Q	Grouped dotplot	9	OVA.Combo	2.15	endpoint	TEX of tetramer tumor
2Q	Grouped dotplot	14	OVA.Combo		endpoint	TEX of tetramer tumor
2Q	Grouped dotplot	20	OVA.Combo		endpoint	TEX of tetramer tumor
2Q	Grouped dotplot	21	OVA.Combo		endpoint	TEX of tetramer tumor
2Q	Grouped dotplot	29	OVA.Combo		endpoint	TEX of tetramer tumor
2Q	Grouped dotplot	34	OVA.Combo	7.14	endpoint	TEX of tetramer tumor
2Q	Grouped dotplot	35	OVA.Combo		endpoint	TEX of tetramer tumor
2Q	Grouped dotplot	40	OVA.Combo		endpoint	TEX of tetramer tumor
2R	Grouped dotplot	1	IiOVA	2.16		CD4 of cd45 tumor
2R	Grouped dotplot	11	IiOVA			CD4 of cd45 tumor
2R	Grouped dotplot	16	IiOVA	5.2		CD4 of cd45 tumor
2R	Grouped dotplot	26	IiOVA	4.35		CD4 of cd45 tumor
2R	Grouped dotplot	31	IiOVA	2.55		CD4 of cd45 tumor
2R	Grouped dotplot	36	IiOVA	3.22		CD4 of cd45 tumor
2R	Grouped dotplot	37	IiOVA	5.52		CD4 of cd45 tumor
2R	Grouped dotplot	41	IiOVA	9.34		CD4 of cd45 tumor
2R	Grouped dotplot	43	IiOVA	3.35		CD4 of cd45 tumor
2R	Grouped dotplot	2	OVA.Ifna	3.84		CD4 of cd45 tumor
2R	Grouped dotplot	10	OVA.Ifna	6.41		CD4 of cd45 tumor
2R	Grouped dotplot	12	OVA.Ifna	5.19		CD4 of cd45 tumor
2R	Grouped dotplot	17	OVA.Ifna	3.82		CD4 of cd45 tumor
2R	Grouped dotplot	19	OVA.Ifna	3.69		CD4 of cd45 tumor
2R	Grouped dotplot	22	OVA.Ifna	2.38		CD4 of cd45 tumor
2R	Grouped dotplot	27	OVA.Ifna	4.49		CD4 of cd45 tumor
2R	Grouped dotplot	30	OVA.Ifna	5.24		CD4 of cd45 tumor
2R	Grouped dotplot	32	OVA.Ifna	3.47		CD4 of cd45 tumor
2R	Grouped dotplot	3	OVA.Il12	10.9		CD4 of cd45 tumor
2R	Grouped dotplot	5	OVA.Il12	9.36		CD4 of cd45 tumor
2R	Grouped dotplot	7	OVA.Il12	9.11		CD4 of cd45 tumor
2R	Grouped dotplot	13	OVA.Il12	9.95		CD4 of cd45 tumor
2R	Grouped dotplot	15	OVA.Il12	7.42		CD4 of cd45 tumor
2R	Grouped dotplot	18	OVA.Il12	3.28		CD4 of cd45 tumor
2R	Grouped dotplot	25	OVA.Il12	10.8		CD4 of cd45 tumor
2R	Grouped dotplot	28	OVA.Il12	8.45		CD4 of cd45 tumor
2R	Grouped dotplot	38	OVA.Il12	7.17		CD4 of cd45 tumor
2R	Grouped dotplot	4	OVA.Combo			CD4 of cd45 tumor
2R	Grouped dotplot	9	OVA.Combo	6.32		CD4 of cd45 tumor
2R	Grouped dotplot	14	OVA.Combo			CD4 of cd45 tumor
2R	Grouped dotplot	20	OVA.Combo			CD4 of cd45 tumor
2R	Grouped dotplot	21	OVA.Combo			CD4 of cd45 tumor
2R	Grouped dotplot	29	OVA.Combo			CD4 of cd45 tumor
2R	Grouped dotplot	34	OVA.Combo	7.95		CD4 of cd45 tumor
2R	Grouped dotplot	35	OVA.Combo			CD4 of cd45 tumor
2R	Grouped dotplot	40	OVA.Combo			CD4 of cd45 tumor
2S	Grouped dotplot	1	IiOVA	14.2		Tregs of CD4 tumor
2S	Grouped dotplot	11	IiOVA			Tregs of CD4 tumor
2S	Grouped dotplot	16	IiOVA	8.6		Tregs of CD4 tumor
2S	Grouped dotplot	26	IiOVA	12.4		Tregs of CD4 tumor
2S	Grouped dotplot	31	IiOVA	22.1		Tregs of CD4 tumor
2S	Grouped dotplot	36	IiOVA	14.7		Tregs of CD4 tumor
2S	Grouped dotplot	37	IiOVA	6.75		Tregs of CD4 tumor
2S	Grouped dotplot	41	IiOVA	11.2		Tregs of CD4 tumor
2S	Grouped dotplot	43	IiOVA	20.4		Tregs of CD4 tumor
2S	Grouped dotplot	2	OVA.Ifna	15.1		Tregs of CD4 tumor
2S	Grouped dotplot	10	OVA.Ifna	15.6		Tregs of CD4 tumor
2S	Grouped dotplot	12	OVA.Ifna	12.8		Tregs of CD4 tumor
2S	Grouped dotplot	17	OVA.Ifna	15		Tregs of CD4 tumor
2S	Grouped dotplot	19	OVA.Ifna	16.8		Tregs of CD4 tumor
2S	Grouped dotplot	22	OVA.Ifna	16.3		Tregs of CD4 tumor
2S	Grouped dotplot	27	OVA.Ifna	18.9		Tregs of CD4 tumor
2S	Grouped dotplot	30	OVA.Ifna	13.8		Tregs of CD4 tumor
2S	Grouped dotplot	32	OVA.Ifna	14.5		Tregs of CD4 tumor
2S	Grouped dotplot	3	OVA.Il12	12.2		Tregs of CD4 tumor
2S	Grouped dotplot	5	OVA.Il12	6.35		Tregs of CD4 tumor
2S	Grouped dotplot	7	OVA.Il12	4.94		Tregs of CD4 tumor
2S	Grouped dotplot	13	OVA.Il12	1.84		Tregs of CD4 tumor
2S	Grouped dotplot	15	OVA.Il12	5.14		Tregs of CD4 tumor
2S	Grouped dotplot	18	OVA.Il12	11.9		Tregs of CD4 tumor
2S	Grouped dotplot	25	OVA.Il12	4.83		Tregs of CD4 tumor
2S	Grouped dotplot	28	OVA.Il12	10.4		Tregs of CD4 tumor
2S	Grouped dotplot	38	OVA.Il12	7.91		Tregs of CD4 tumor
2S	Grouped dotplot	4	OVA.Combo			Tregs of CD4 tumor
2S	Grouped dotplot	9	OVA.Combo	10.5		Tregs of CD4 tumor
2S	Grouped dotplot	14	OVA.Combo			Tregs of CD4 tumor
2S	Grouped dotplot	20	OVA.Combo			Tregs of CD4 tumor
2S	Grouped dotplot	21	OVA.Combo			Tregs of CD4 tumor
2S	Grouped dotplot	29	OVA.Combo			Tregs of CD4 tumor
2S	Grouped dotplot	34	OVA.Combo	3.53		Tregs of CD4 tumor
2S	Grouped dotplot	35	OVA.Combo			Tregs of CD4 tumor
2S	Grouped dotplot	40	OVA.Combo			Tregs of CD4 tumor

## Sheet: Sup Fig3
Figure #	Graph type	Mouse_ID	Group	Value	Timepoint (days)	Unit	Comments
3A	Grouped dotplot	5	IiOVA	0.303	day 22 post LV	g
3A	Grouped dotplot	15	IiOVA	1.178	day 22 post LV	g
3A	Grouped dotplot	20	IiOVA	2.31	day 22 post LV	g
3A	Grouped dotplot	35	IiOVA	0.78	day 22 post LV	g
3A	Grouped dotplot	41	IiOVA	0.43	day 22 post LV	g
3A	Grouped dotplot	45	IiOVA	0.66	day 22 post LV	g
3A	Grouped dotplot	3	OVA.Il12	0	day 22 post LV	g
3A	Grouped dotplot	8	OVA.Il12	0.516	day 22 post LV	g
3A	Grouped dotplot	13	OVA.Il12	0.244	day 22 post LV	g
3A	Grouped dotplot	18	OVA.Il12	0	day 22 post LV	g
3A	Grouped dotplot	21	OVA.Il12	0.273	day 22 post LV	g
3A	Grouped dotplot	28	OVA.Il12	0	day 22 post LV	g
3A	Grouped dotplot	33	OVA.Il12	0	day 22 post LV	g
3A	Grouped dotplot	38	OVA.Il12	0.03	day 22 post LV	g
3A	Grouped dotplot	43	OVA.Il12	0	day 22 post LV	g
3A	Grouped dotplot	4	OVA.Ifna	0.344	day 22 post LV	g
3A	Grouped dotplot	9	OVA.Ifna	0.073	day 22 post LV	g
3A	Grouped dotplot	14	OVA.Ifna	0.39	day 22 post LV	g
3A	Grouped dotplot	19	OVA.Ifna	0.033	day 22 post LV	g
3A	Grouped dotplot	29	OVA.Ifna	1.309	day 22 post LV	g
3A	Grouped dotplot	34	OVA.Ifna	0.65	day 22 post LV	g
3A	Grouped dotplot	36	OVA.Ifna	0.08	day 22 post LV	g
3A	Grouped dotplot	39	OVA.Ifna	0.093	day 22 post LV	g
3A	Grouped dotplot	44	OVA.Ifna	0.347	day 22 post LV	g
3A	Grouped dotplot	1	OVA.Combo	0.049	day 22 post LV	g
3A	Grouped dotplot	7	OVA.Combo	0	day 22 post LV	g
3A	Grouped dotplot	12	OVA.Combo	0.03	day 22 post LV	g
3A	Grouped dotplot	17	OVA.Combo	0	day 22 post LV	g
3A	Grouped dotplot	22	OVA.Combo	0.194	day 22 post LV	g
3A	Grouped dotplot	30	OVA.Combo	0.153	day 22 post LV	g
3A	Grouped dotplot	32	OVA.Combo	0	day 22 post LV	g
3A	Grouped dotplot	37	OVA.Combo	0	day 22 post LV	g
3A	Grouped dotplot	42	OVA.Combo	0	day 22 post LV	g
3A	Grouped dotplot	5	IiOVA	0.000609535	day 22 post LV	OVA expression relative to HPRT
3A	Grouped dotplot	15	IiOVA	0.0553473	day 22 post LV	OVA expression relative to HPRT
3A	Grouped dotplot	20	IiOVA	0.789194	day 22 post LV	OVA expression relative to HPRT
3A	Grouped dotplot	35	IiOVA	0.00182243	day 22 post LV	OVA expression relative to HPRT
3A	Grouped dotplot	41	IiOVA	0.755459	day 22 post LV	OVA expression relative to HPRT
3A	Grouped dotplot	45	IiOVA	0.898936	day 22 post LV	OVA expression relative to HPRT
3A	Grouped dotplot	3	OVA.Il12	0	day 22 post LV	OVA expression relative to HPRT	tumor free
3A	Grouped dotplot	8	OVA.Il12	0.663812	day 22 post LV	OVA expression relative to HPRT
3A	Grouped dotplot	13	OVA.Il12	0.314236	day 22 post LV	OVA expression relative to HPRT
3A	Grouped dotplot	18	OVA.Il12	0	day 22 post LV	OVA expression relative to HPRT	tumor free
3A	Grouped dotplot	21	OVA.Il12	0.0837545	day 22 post LV	OVA expression relative to HPRT
3A	Grouped dotplot	28	OVA.Il12	0	day 22 post LV	OVA expression relative to HPRT	tumor free
3A	Grouped dotplot	33	OVA.Il12	0	day 22 post LV	OVA expression relative to HPRT	tumor free
3A	Grouped dotplot	38	OVA.Il12	0.799451	day 22 post LV	OVA expression relative to HPRT
3A	Grouped dotplot	43	OVA.Il12	0	day 22 post LV	OVA expression relative to HPRT	tumor free
3A	Grouped dotplot	4	OVA.Ifna	0.000199461	day 22 post LV	OVA expression relative to HPRT
3A	Grouped dotplot	9	OVA.Ifna	0.000195021	day 22 post LV	OVA expression relative to HPRT
3A	Grouped dotplot	14	OVA.Ifna	1.2359	day 22 post LV	OVA expression relative to HPRT
3A	Grouped dotplot	19	OVA.Ifna	0.0679967	day 22 post LV	OVA expression relative to HPRT
3A	Grouped dotplot	29	OVA.Ifna	1.33548	day 22 post LV	OVA expression relative to HPRT
3A	Grouped dotplot	34	OVA.Ifna	0.331527	day 22 post LV	OVA expression relative to HPRT
3A	Grouped dotplot	36	OVA.Ifna	0.00745726	day 22 post LV	OVA expression relative to HPRT
3A	Grouped dotplot	39	OVA.Ifna	0.0126866	day 22 post LV	OVA expression relative to HPRT
3A	Grouped dotplot	44	OVA.Ifna	0.365385	day 22 post LV	OVA expression relative to HPRT
3A	Grouped dotplot	1	OVA.Combo	0	day 22 post LV	OVA expression relative to HPRT
3A	Grouped dotplot	7	OVA.Combo	0	day 22 post LV	OVA expression relative to HPRT	tumor free
3A	Grouped dotplot	12	OVA.Combo	0	day 22 post LV	OVA expression relative to HPRT
3A	Grouped dotplot	17	OVA.Combo	0	day 22 post LV	OVA expression relative to HPRT	tumor free
3A	Grouped dotplot	22	OVA.Combo	0.0644345	day 22 post LV	OVA expression relative to HPRT
3A	Grouped dotplot	30	OVA.Combo	0.121569	day 22 post LV	OVA expression relative to HPRT
3A	Grouped dotplot	32	OVA.Combo	0	day 22 post LV	OVA expression relative to HPRT	tumor free
3A	Grouped dotplot	37	OVA.Combo	0	day 22 post LV	OVA expression relative to HPRT	tumor free
3A	Grouped dotplot	42	OVA.Combo	0	day 22 post LV	OVA expression relative to HPRT	tumor free
3B	Grouped dotplot	5	IiOVA	3.2	day 15 post LV	pg/mL	IFNa elisa
3B	Grouped dotplot	15	IiOVA	6.4	day 15 post LV	pg/mL	IFNa elisa
3B	Grouped dotplot	20	IiOVA	0	day 15 post LV	pg/mL	IFNa elisa
3B	Grouped dotplot	35	IiOVA	0	day 15 post LV	pg/mL	IFNa elisa
3B	Grouped dotplot	41	IiOVA	5.34	day 15 post LV	pg/mL	IFNa elisa
3B	Grouped dotplot	45	IiOVA	0	day 15 post LV	pg/mL	IFNa elisa
3B	Grouped dotplot	3	OVA.Il12	8	day 15 post LV	pg/mL	IFNa elisa
3B	Grouped dotplot	8	OVA.Il12	9.6	day 15 post LV	pg/mL	IFNa elisa
3B	Grouped dotplot	13	OVA.Il12	0	day 15 post LV	pg/mL	IFNa elisa
3B	Grouped dotplot	18	OVA.Il12	7.46	day 15 post LV	pg/mL	IFNa elisa
3B	Grouped dotplot	21	OVA.Il12	7.46	day 15 post LV	pg/mL	IFNa elisa
3B	Grouped dotplot	28	OVA.Il12	8.54	day 15 post LV	pg/mL	IFNa elisa
3B	Grouped dotplot	33	OVA.Il12	8	day 15 post LV	pg/mL	IFNa elisa
3B	Grouped dotplot	38	OVA.Il12	0	day 15 post LV	pg/mL	IFNa elisa
3B	Grouped dotplot	43	OVA.Il12	2.14	day 15 post LV	pg/mL	IFNa elisa
3B	Grouped dotplot	4	OVA.Ifna	396.36	day 15 post LV	pg/mL	IFNa elisa
3B	Grouped dotplot	9	OVA.Ifna	695.08	day 15 post LV	pg/mL	IFNa elisa
3B	Grouped dotplot	14	OVA.Ifna	353.14	day 15 post LV	pg/mL	IFNa elisa
3B	Grouped dotplot	19	OVA.Ifna	349.94	day 15 post LV	pg/mL	IFNa elisa
3B	Grouped dotplot	29	OVA.Ifna	388.36	day 15 post LV	pg/mL	IFNa elisa
3B	Grouped dotplot	34	OVA.Ifna	367.02	day 15 post LV	pg/mL	IFNa elisa
3B	Grouped dotplot	36	OVA.Ifna	454.5	day 15 post LV	pg/mL	IFNa elisa
3B	Grouped dotplot	39	OVA.Ifna	477.44	day 15 post LV	pg/mL	IFNa elisa
3B	Grouped dotplot	44	OVA.Ifna	384.08	day 15 post LV	pg/mL	IFNa elisa
3B	Grouped dotplot	1	OVA.Combo	1086.64	day 15 post LV	pg/mL	IFNa elisa
3B	Grouped dotplot	7	OVA.Combo	850.32	day 15 post LV	pg/mL	IFNa elisa
3B	Grouped dotplot	12	OVA.Combo	1178.94	day 15 post LV	pg/mL	IFNa elisa
3B	Grouped dotplot	17	OVA.Combo	981.56	day 15 post LV	pg/mL	IFNa elisa
3B	Grouped dotplot	22	OVA.Combo	823.66	day 15 post LV	pg/mL	IFNa elisa
3B	Grouped dotplot	30	OVA.Combo	460.38	day 15 post LV	pg/mL	IFNa elisa
3B	Grouped dotplot	32	OVA.Combo	678.56	day 15 post LV	pg/mL	IFNa elisa
3B	Grouped dotplot	37	OVA.Combo	492.38	day 15 post LV	pg/mL	IFNa elisa
3B	Grouped dotplot	42	OVA.Combo	448.1	day 15 post LV	pg/mL	IFNa elisa
3B	Grouped dotplot	5	IiOVA	0.741432	day 15 post LV	pg/mL	IL12 elisa
3B	Grouped dotplot	15	IiOVA	0	day 15 post LV	pg/mL	IL12 elisa
3B	Grouped dotplot	20	IiOVA	0	day 15 post LV	pg/mL	IL12 elisa
3B	Grouped dotplot	35	IiOVA	1.29751	day 15 post LV	pg/mL	IL12 elisa
3B	Grouped dotplot	41	IiOVA	0	day 15 post LV	pg/mL	IL12 elisa
3B	Grouped dotplot	45	IiOVA	6.76557	day 15 post LV	pg/mL	IL12 elisa
3B	Grouped dotplot	3	OVA.Il12	33.3644	day 15 post LV	pg/mL	IL12 elisa
3B	Grouped dotplot	8	OVA.Il12	15.6628	day 15 post LV	pg/mL	IL12 elisa
3B	Grouped dotplot	13	OVA.Il12	6.85825	day 15 post LV	pg/mL	IL12 elisa
3B	Grouped dotplot	18	OVA.Il12	24.5599	day 15 post LV	pg/mL	IL12 elisa
3B	Grouped dotplot	21	OVA.Il12	53.9392	day 15 post LV	pg/mL	IL12 elisa
3B	Grouped dotplot	28	OVA.Il12	31.5109	day 15 post LV	pg/mL	IL12 elisa
3B	Grouped dotplot	33	OVA.Il12	42.725	day 15 post LV	pg/mL	IL12 elisa
3B	Grouped dotplot	38	OVA.Il12	31.5109	day 15 post LV	pg/mL	IL12 elisa
3B	Grouped dotplot	43	OVA.Il12	50.6027	day 15 post LV	pg/mL	IL12 elisa
3B	Grouped dotplot	4	OVA.Ifna	0	day 15 post LV	pg/mL	IL12 elisa
3B	Grouped dotplot	9	OVA.Ifna	0	day 15 post LV	pg/mL	IL12 elisa
3B	Grouped dotplot	14	OVA.Ifna	0	day 15 post LV	pg/mL	IL12 elisa
3B	Grouped dotplot	19	OVA.Ifna	0	day 15 post LV	pg/mL	IL12 elisa
3B	Grouped dotplot	29	OVA.Ifna	0	day 15 post LV	pg/mL	IL12 elisa
3B	Grouped dotplot	34	OVA.Ifna	0	day 15 post LV	pg/mL	IL12 elisa
3B	Grouped dotplot	36	OVA.Ifna	0	day 15 post LV	pg/mL	IL12 elisa
3B	Grouped dotplot	39	OVA.Ifna	0	day 15 post LV	pg/mL	IL12 elisa
3B	Grouped dotplot	44	OVA.Ifna	18.5358	day 15 post LV	pg/mL	IL12 elisa
3B	Grouped dotplot	1	OVA.Combo	20.204	day 15 post LV	pg/mL	IL12 elisa
3B	Grouped dotplot	7	OVA.Combo	30.5841	day 15 post LV	pg/mL	IL12 elisa
3B	Grouped dotplot	12	OVA.Combo	24.9306	day 15 post LV	pg/mL	IL12 elisa
3B	Grouped dotplot	17	OVA.Combo	26.6915	day 15 post LV	pg/mL	IL12 elisa
3B	Grouped dotplot	22	OVA.Combo	13.7165	day 15 post LV	pg/mL	IL12 elisa
3B	Grouped dotplot	30	OVA.Combo	22.7064	day 15 post LV	pg/mL	IL12 elisa
3B	Grouped dotplot	32	OVA.Combo	21.7796	day 15 post LV	pg/mL	IL12 elisa
3B	Grouped dotplot	37	OVA.Combo	34.1059	day 15 post LV	pg/mL	IL12 elisa
3B	Grouped dotplot	42	OVA.Combo	20.7601	day 15 post LV	pg/mL	IL12 elisa
3C	Grouped dotplot	5	IiOVA	1	day 22 post LV	Tetramer+ of CD45 [%]
3C	Grouped dotplot	15	IiOVA	0.28	day 22 post LV	Tetramer+ of CD45 [%]
3C	Grouped dotplot	20	IiOVA	1.28	day 22 post LV	Tetramer+ of CD45 [%]
3C	Grouped dotplot	35	IiOVA	1.08	day 22 post LV	Tetramer+ of CD45 [%]
3C	Grouped dotplot	41	IiOVA	0.8	day 22 post LV	Tetramer+ of CD45 [%]
3C	Grouped dotplot	45	IiOVA	1.03	day 22 post LV	Tetramer+ of CD45 [%]
3C	Grouped dotplot	3	OVA.Il12	0.046	day 22 post LV	Tetramer+ of CD45 [%]	below treshold
3C	Grouped dotplot	8	OVA.Il12	1.27	day 22 post LV	Tetramer+ of CD45 [%]
3C	Grouped dotplot	13	OVA.Il12	0.5	day 22 post LV	Tetramer+ of CD45 [%]
3C	Grouped dotplot	18	OVA.Il12	0.71	day 22 post LV	Tetramer+ of CD45 [%]
3C	Grouped dotplot	21	OVA.Il12	0.69	day 22 post LV	Tetramer+ of CD45 [%]
3C	Grouped dotplot	28	OVA.Il12	0.41	day 22 post LV	Tetramer+ of CD45 [%]
3C	Grouped dotplot	33	OVA.Il12	2.02	day 22 post LV	Tetramer+ of CD45 [%]
3C	Grouped dotplot	38	OVA.Il12	0.56	day 22 post LV	Tetramer+ of CD45 [%]
3C	Grouped dotplot	43	OVA.Il12	0.81	day 22 post LV	Tetramer+ of CD45 [%]
3C	Grouped dotplot	4	OVA.Ifna	0.52	day 22 post LV	Tetramer+ of CD45 [%]
3C	Grouped dotplot	9	OVA.Ifna	0.19	day 22 post LV	Tetramer+ of CD45 [%]
3C	Grouped dotplot	14	OVA.Ifna	0.54	day 22 post LV	Tetramer+ of CD45 [%]
3C	Grouped dotplot	19	OVA.Ifna	0.58	day 22 post LV	Tetramer+ of CD45 [%]
3C	Grouped dotplot	29	OVA.Ifna	0.23	day 22 post LV	Tetramer+ of CD45 [%]
3C	Grouped dotplot	34	OVA.Ifna	0.35	day 22 post LV	Tetramer+ of CD45 [%]
3C	Grouped dotplot	36	OVA.Ifna	0.88	day 22 post LV	Tetramer+ of CD45 [%]
3C	Grouped dotplot	39	OVA.Ifna	0.18	day 22 post LV	Tetramer+ of CD45 [%]
3C	Grouped dotplot	44	OVA.Ifna	0.47	day 22 post LV	Tetramer+ of CD45 [%]
3C	Grouped dotplot	1	OVA.Combo	0.43	day 22 post LV	Tetramer+ of CD45 [%]
3C	Grouped dotplot	7	OVA.Combo	0.14	day 22 post LV	Tetramer+ of CD45 [%]
3C	Grouped dotplot	12	OVA.Combo	0.55	day 22 post LV	Tetramer+ of CD45 [%]
3C	Grouped dotplot	17	OVA.Combo	0.12	day 22 post LV	Tetramer+ of CD45 [%]
3C	Grouped dotplot	22	OVA.Combo	0.35	day 22 post LV	Tetramer+ of CD45 [%]
3C	Grouped dotplot	30	OVA.Combo	0.3	day 22 post LV	Tetramer+ of CD45 [%]
3C	Grouped dotplot	32	OVA.Combo	0.092	day 22 post LV	Tetramer+ of CD45 [%]
3C	Grouped dotplot	37	OVA.Combo	0.28	day 22 post LV	Tetramer+ of CD45 [%]
3C	Grouped dotplot	42	OVA.Combo	0.88	day 22 post LV	Tetramer+ of CD45 [%]
3C	Grouped dotplot	5	IiOVA	21.7	day 22 post LV	TEX of Tetramer+
3C	Grouped dotplot	15	IiOVA	18.7	day 22 post LV	TEX of Tetramer+
3C	Grouped dotplot	20	IiOVA	21.9	day 22 post LV	TEX of Tetramer+
3C	Grouped dotplot	35	IiOVA	42.2	day 22 post LV	TEX of Tetramer+
3C	Grouped dotplot	41	IiOVA	40.2	day 22 post LV	TEX of Tetramer+
3C	Grouped dotplot	45	IiOVA	29.3	day 22 post LV	TEX of Tetramer+
3C	Grouped dotplot	8	OVA.Il12	18.6	day 22 post LV	TEX of Tetramer+
3C	Grouped dotplot	13	OVA.Il12	38.1	day 22 post LV	TEX of Tetramer+
3C	Grouped dotplot	18	OVA.Il12	20.9	day 22 post LV	TEX of Tetramer+
3C	Grouped dotplot	21	OVA.Il12	21.3	day 22 post LV	TEX of Tetramer+
3C	Grouped dotplot	28	OVA.Il12	7.62	day 22 post LV	TEX of Tetramer+
3C	Grouped dotplot	33	OVA.Il12	11	day 22 post LV	TEX of Tetramer+
3C	Grouped dotplot	38	OVA.Il12	9.77	day 22 post LV	TEX of Tetramer+
3C	Grouped dotplot	43	OVA.Il12	11.6	day 22 post LV	TEX of Tetramer+
3C	Grouped dotplot	4	OVA.Ifna	24.2	day 22 post LV	TEX of Tetramer+
3C	Grouped dotplot	9	OVA.Ifna	18.8	day 22 post LV	TEX of Tetramer+
3C	Grouped dotplot	14	OVA.Ifna	37.5	day 22 post LV	TEX of Tetramer+
3C	Grouped dotplot	19	OVA.Ifna	13.8	day 22 post LV	TEX of Tetramer+
3C	Grouped dotplot	29	OVA.Ifna	24.2	day 22 post LV	TEX of Tetramer+
3C	Grouped dotplot	34	OVA.Ifna	21.8	day 22 post LV	TEX of Tetramer+
3C	Grouped dotplot	36	OVA.Ifna	18.1	day 22 post LV	TEX of Tetramer+
3C	Grouped dotplot	39	OVA.Ifna	15.4	day 22 post LV	TEX of Tetramer+
3C	Grouped dotplot	44	OVA.Ifna	30.1	day 22 post LV	TEX of Tetramer+
3C	Grouped dotplot	1	OVA.Combo	4.04	day 22 post LV	TEX of Tetramer+
3C	Grouped dotplot	7	OVA.Combo	19.2	day 22 post LV	TEX of Tetramer+
3C	Grouped dotplot	12	OVA.Combo	11.6	day 22 post LV	TEX of Tetramer+
3C	Grouped dotplot	17	OVA.Combo	13.1	day 22 post LV	TEX of Tetramer+
3C	Grouped dotplot	22	OVA.Combo	9.91	day 22 post LV	TEX of Tetramer+
3C	Grouped dotplot	30	OVA.Combo	6.88	day 22 post LV	TEX of Tetramer+
3C	Grouped dotplot	32	OVA.Combo	16.8	day 22 post LV	TEX of Tetramer+
3C	Grouped dotplot	37	OVA.Combo	14.1	day 22 post LV	TEX of Tetramer+
3C	Grouped dotplot	42	OVA.Combo	7.59	day 22 post LV	TEX of Tetramer+
3C	Grouped dotplot	5	IiOVA	4.63	day 22 post LV	PEX of Tetramer+
3C	Grouped dotplot	15	IiOVA	1.78	day 22 post LV	PEX of Tetramer+
3C	Grouped dotplot	20	IiOVA	1.13	day 22 post LV	PEX of Tetramer+
3C	Grouped dotplot	35	IiOVA	6.06	day 22 post LV	PEX of Tetramer+
3C	Grouped dotplot	41	IiOVA	8.38	day 22 post LV	PEX of Tetramer+
3C	Grouped dotplot	45	IiOVA	2.18	day 22 post LV	PEX of Tetramer+
3C	Grouped dotplot	8	OVA.Il12	8.98	day 22 post LV	PEX of Tetramer+
3C	Grouped dotplot	13	OVA.Il12	7.32	day 22 post LV	PEX of Tetramer+
3C	Grouped dotplot	18	OVA.Il12	18.6	day 22 post LV	PEX of Tetramer+
3C	Grouped dotplot	21	OVA.Il12	16.9	day 22 post LV	PEX of Tetramer+
3C	Grouped dotplot	28	OVA.Il12	31.8	day 22 post LV	PEX of Tetramer+
3C	Grouped dotplot	33	OVA.Il12	3.62	day 22 post LV	PEX of Tetramer+
3C	Grouped dotplot	38	OVA.Il12	8.88	day 22 post LV	PEX of Tetramer+
3C	Grouped dotplot	43	OVA.Il12	26.5	day 22 post LV	PEX of Tetramer+
3C	Grouped dotplot	4	OVA.Ifna	13.9	day 22 post LV	PEX of Tetramer+
3C	Grouped dotplot	9	OVA.Ifna	22.9	day 22 post LV	PEX of Tetramer+
3C	Grouped dotplot	14	OVA.Ifna	14.4	day 22 post LV	PEX of Tetramer+
3C	Grouped dotplot	19	OVA.Ifna	10.4	day 22 post LV	PEX of Tetramer+
3C	Grouped dotplot	29	OVA.Ifna	2.65	day 22 post LV	PEX of Tetramer+
3C	Grouped dotplot	34	OVA.Ifna	18	day 22 post LV	PEX of Tetramer+
3C	Grouped dotplot	36	OVA.Ifna	28.3	day 22 post LV	PEX of Tetramer+
3C	Grouped dotplot	39	OVA.Ifna	30.4	day 22 post LV	PEX of Tetramer+
3C	Grouped dotplot	44	OVA.Ifna	8.68	day 22 post LV	PEX of Tetramer+
3C	Grouped dotplot	1	OVA.Combo	1.24	day 22 post LV	PEX of Tetramer+
3C	Grouped dotplot	7	OVA.Combo	26.7	day 22 post LV	PEX of Tetramer+
3C	Grouped dotplot	12	OVA.Combo	12.7	day 22 post LV	PEX of Tetramer+
3C	Grouped dotplot	17	OVA.Combo	15.5	day 22 post LV	PEX of Tetramer+
3C	Grouped dotplot	22	OVA.Combo	11.7	day 22 post LV	PEX of Tetramer+
3C	Grouped dotplot	30	OVA.Combo	20.6	day 22 post LV	PEX of Tetramer+
3C	Grouped dotplot	32	OVA.Combo	15.7	day 22 post LV	PEX of Tetramer+
3C	Grouped dotplot	37	OVA.Combo	24.3	day 22 post LV	PEX of Tetramer+
3C	Grouped dotplot	42	OVA.Combo	39.1	day 22 post LV	PEX of Tetramer+
3D	Grouped dotplot	5	IiOVA	109	day 18 post LV	U/L	AST
3D	Grouped dotplot	15	IiOVA	185	day 18 post LV	U/L	AST
3D	Grouped dotplot	20	IiOVA	250	day 18 post LV	U/L	AST
3D	Grouped dotplot	35	IiOVA	50	day 18 post LV	U/L	AST
3D	Grouped dotplot	41	IiOVA	60	day 18 post LV	U/L	AST
3D	Grouped dotplot	45	IiOVA	88	day 18 post LV	U/L	AST
3D	Grouped dotplot	3	OVA.Il12	123	day 18 post LV	U/L	AST
3D	Grouped dotplot	8	OVA.Il12	50	day 18 post LV	U/L	AST
3D	Grouped dotplot	13	OVA.Il12	97	day 18 post LV	U/L	AST
3D	Grouped dotplot	18	OVA.Il12	120	day 18 post LV	U/L	AST
3D	Grouped dotplot	21	OVA.Il12	203	day 18 post LV	U/L	AST
3D	Grouped dotplot	28	OVA.Il12	87	day 18 post LV	U/L	AST
3D	Grouped dotplot	33	OVA.Il12	155	day 18 post LV	U/L	AST
3D	Grouped dotplot	38	OVA.Il12	80	day 18 post LV	U/L	AST
3D	Grouped dotplot	43	OVA.Il12	94	day 18 post LV	U/L	AST
3D	Grouped dotplot	4	OVA.Ifna	88	day 18 post LV	U/L	AST
3D	Grouped dotplot	9	OVA.Ifna	103	day 18 post LV	U/L	AST
3D	Grouped dotplot	14	OVA.Ifna	115	day 18 post LV	U/L	AST
3D	Grouped dotplot	19	OVA.Ifna	80	day 18 post LV	U/L	AST
3D	Grouped dotplot	29	OVA.Ifna	166	day 18 post LV	U/L	AST
3D	Grouped dotplot	34	OVA.Ifna	112	day 18 post LV	U/L	AST
3D	Grouped dotplot	36	OVA.Ifna	96	day 18 post LV	U/L	AST
3D	Grouped dotplot	39	OVA.Ifna	52	day 18 post LV	U/L	AST
3D	Grouped dotplot	44	OVA.Ifna	87	day 18 post LV	U/L	AST
3D	Grouped dotplot	1	OVA.Combo	152	day 18 post LV	U/L	AST
3D	Grouped dotplot	7	OVA.Combo	77	day 18 post LV	U/L	AST
3D	Grouped dotplot	12	OVA.Combo	60	day 18 post LV	U/L	AST
3D	Grouped dotplot	17	OVA.Combo	98	day 18 post LV	U/L	AST
3D	Grouped dotplot	22	OVA.Combo	123	day 18 post LV	U/L	AST
3D	Grouped dotplot	30	OVA.Combo	80	day 18 post LV	U/L	AST
3D	Grouped dotplot	32	OVA.Combo	56	day 18 post LV	U/L	AST
3D	Grouped dotplot	37	OVA.Combo	72	day 18 post LV	U/L	AST
3D	Grouped dotplot	42	OVA.Combo	73	day 18 post LV	U/L	AST
3D	Grouped dotplot	5	IiOVA	20	day 18 post LV	U/L	ALT
3D	Grouped dotplot	15	IiOVA	39	day 18 post LV	U/L	ALT
3D	Grouped dotplot	20	IiOVA	27	day 18 post LV	U/L	ALT
3D	Grouped dotplot	35	IiOVA	12	day 18 post LV	U/L	ALT
3D	Grouped dotplot	41	IiOVA	10	day 18 post LV	U/L	ALT
3D	Grouped dotplot	45	IiOVA	11	day 18 post LV	U/L	ALT
3D	Grouped dotplot	3	OVA.Il12	36	day 18 post LV	U/L	ALT
3D	Grouped dotplot	8	OVA.Il12	13	day 18 post LV	U/L	ALT
3D	Grouped dotplot	13	OVA.Il12	27	day 18 post LV	U/L	ALT
3D	Grouped dotplot	18	OVA.Il12	31	day 18 post LV	U/L	ALT
3D	Grouped dotplot	21	OVA.Il12	60	day 18 post LV	U/L	ALT
3D	Grouped dotplot	28	OVA.Il12	38	day 18 post LV	U/L	ALT
3D	Grouped dotplot	33	OVA.Il12	55	day 18 post LV	U/L	ALT
3D	Grouped dotplot	38	OVA.Il12	41	day 18 post LV	U/L	ALT
3D	Grouped dotplot	43	OVA.Il12	27	day 18 post LV	U/L	ALT
3D	Grouped dotplot	4	OVA.Ifna	25	day 18 post LV	U/L	ALT
3D	Grouped dotplot	9	OVA.Ifna	30	day 18 post LV	U/L	ALT
3D	Grouped dotplot	14	OVA.Ifna	28	day 18 post LV	U/L	ALT
3D	Grouped dotplot	19	OVA.Ifna	31	day 18 post LV	U/L	ALT
3D	Grouped dotplot	29	OVA.Ifna	44	day 18 post LV	U/L	ALT
3D	Grouped dotplot	34	OVA.Ifna	21	day 18 post LV	U/L	ALT
3D	Grouped dotplot	36	OVA.Ifna	33	day 18 post LV	U/L	ALT
3D	Grouped dotplot	39	OVA.Ifna	14	day 18 post LV	U/L	ALT
3D	Grouped dotplot	44	OVA.Ifna	38	day 18 post LV	U/L	ALT
3D	Grouped dotplot	1	OVA.Combo	48	day 18 post LV	U/L	ALT
3D	Grouped dotplot	7	OVA.Combo	30	day 18 post LV	U/L	ALT
3D	Grouped dotplot	12	OVA.Combo	27	day 18 post LV	U/L	ALT
3D	Grouped dotplot	17	OVA.Combo	42	day 18 post LV	U/L	ALT
3D	Grouped dotplot	22	OVA.Combo	44	day 18 post LV	U/L	ALT
3D	Grouped dotplot	30	OVA.Combo	32	day 18 post LV	U/L	ALT
3D	Grouped dotplot	32	OVA.Combo	11	day 18 post LV	U/L	ALT
3D	Grouped dotplot	37	OVA.Combo	32	day 18 post LV	U/L	ALT
3D	Grouped dotplot	42	OVA.Combo	39	day 18 post LV	U/L	ALT
3H	Grouped dotplot	3	Orfless	0.278	day 22 post tumor injection	g
3H	Grouped dotplot	5	Orfless	0.734	day 22 post tumor injection	g
3H	Grouped dotplot	7	Orfless	0.059	day 22 post tumor injection	g
3H	Grouped dotplot	9	Orfless	0.814	day 22 post tumor injection	g
3H	Grouped dotplot	11	Orfless	0.016	day 22 post tumor injection	g
3H	Grouped dotplot	15	Orfless	0.419	day 22 post tumor injection	g
3H	Grouped dotplot	17	Orfless	0	day 22 post tumor injection	g
3H	Grouped dotplot	19	Orfless	0	day 22 post tumor injection	g
3H	Grouped dotplot	2	OVA.Combo	0.139	day 22 post tumor injection	g
3H	Grouped dotplot	4	OVA.Combo	0	day 22 post tumor injection	g
3H	Grouped dotplot	6	OVA.Combo	0.044	day 22 post tumor injection	g
3H	Grouped dotplot	8	OVA.Combo	0.14	day 22 post tumor injection	g
3H	Grouped dotplot	10	OVA.Combo	0.026	day 22 post tumor injection	g
3H	Grouped dotplot	12	OVA.Combo	0	day 22 post tumor injection	g
3H	Grouped dotplot	14	OVA.Combo	0.004	day 22 post tumor injection	g
3H	Grouped dotplot	16	OVA.Combo	0.15	day 22 post tumor injection	g
3H	Grouped dotplot	18	OVA.Combo	0.0001	day 22 post tumor injection	g
3I	Grouped dotplot	3	Orfless	0.78	7 days post LV	Tetramer+ of CD8 [%]
3I	Grouped dotplot	5	Orfless	0.45	7 days post LV	Tetramer+ of CD8 [%]
3I	Grouped dotplot	7	Orfless	0.73	7 days post LV	Tetramer+ of CD8 [%]
3I	Grouped dotplot	9	Orfless	0.57	7 days post LV	Tetramer+ of CD8 [%]
3I	Grouped dotplot	11	Orfless	1.49	7 days post LV	Tetramer+ of CD8 [%]
3I	Grouped dotplot	15	Orfless	0.4	7 days post LV	Tetramer+ of CD8 [%]
3I	Grouped dotplot	17	Orfless	0.62	7 days post LV	Tetramer+ of CD8 [%]
3I	Grouped dotplot	19	Orfless	1.91	7 days post LV	Tetramer+ of CD8 [%]
3I	Grouped dotplot	2	OVA.Combo	2.55	7 days post LV	Tetramer+ of CD8 [%]
3I	Grouped dotplot	4	OVA.Combo	3.11	7 days post LV	Tetramer+ of CD8 [%]
3I	Grouped dotplot	6	OVA.Combo	0.59	7 days post LV	Tetramer+ of CD8 [%]
3I	Grouped dotplot	8	OVA.Combo	1.6	7 days post LV	Tetramer+ of CD8 [%]
3I	Grouped dotplot	10	OVA.Combo	1.5	7 days post LV	Tetramer+ of CD8 [%]
3I	Grouped dotplot	12	OVA.Combo	2.06	7 days post LV	Tetramer+ of CD8 [%]
3I	Grouped dotplot	14	OVA.Combo	1.89	7 days post LV	Tetramer+ of CD8 [%]
3I	Grouped dotplot	16	OVA.Combo	2.61	7 days post LV	Tetramer+ of CD8 [%]
3I	Grouped dotplot	18	OVA.Combo	1.69	7 days post LV	Tetramer+ of CD8 [%]
3I	Grouped dotplot	3	Orfless	55.4	7 days post LV	Ly6c+ of tetramer+ [%]
3I	Grouped dotplot	5	Orfless	48.9	7 days post LV	Ly6c+ of tetramer+ [%]
3I	Grouped dotplot	7	Orfless	48.3	7 days post LV	Ly6c+ of tetramer+ [%]
3I	Grouped dotplot	9	Orfless	27.4	7 days post LV	Ly6c+ of tetramer+ [%]
3I	Grouped dotplot	11	Orfless	33.4	7 days post LV	Ly6c+ of tetramer+ [%]
3I	Grouped dotplot	15	Orfless	61.3	7 days post LV	Ly6c+ of tetramer+ [%]
3I	Grouped dotplot	17	Orfless	51.6	7 days post LV	Ly6c+ of tetramer+ [%]
3I	Grouped dotplot	19	Orfless	66.5	7 days post LV	Ly6c+ of tetramer+ [%]
3I	Grouped dotplot	2	OVA.Combo	84.7	7 days post LV	Ly6c+ of tetramer+ [%]
3I	Grouped dotplot	4	OVA.Combo	93.1	7 days post LV	Ly6c+ of tetramer+ [%]
3I	Grouped dotplot	6	OVA.Combo	79.8	7 days post LV	Ly6c+ of tetramer+ [%]
3I	Grouped dotplot	8	OVA.Combo	84.9	7 days post LV	Ly6c+ of tetramer+ [%]
3I	Grouped dotplot	10	OVA.Combo	84.2	7 days post LV	Ly6c+ of tetramer+ [%]
3I	Grouped dotplot	12	OVA.Combo	80.2	7 days post LV	Ly6c+ of tetramer+ [%]
3I	Grouped dotplot	14	OVA.Combo	90.1	7 days post LV	Ly6c+ of tetramer+ [%]
3I	Grouped dotplot	16	OVA.Combo	88	7 days post LV	Ly6c+ of tetramer+ [%]
3I	Grouped dotplot	18	OVA.Combo	90.5	7 days post LV	Ly6c+ of tetramer+ [%]
3J	Grouped dotplot	3	Orfless	0.29	day 22 post tumor injection	Tetramer+ of CD45 [%]
3J	Grouped dotplot	5	Orfless	0.3	day 22 post tumor injection	Tetramer+ of CD45 [%]
3J	Grouped dotplot	7	Orfless	0.31	day 22 post tumor injection	Tetramer+ of CD45 [%]
3J	Grouped dotplot	9	Orfless	0.71	day 22 post tumor injection	Tetramer+ of CD45 [%]
3J	Grouped dotplot	11	Orfless	0.43	day 22 post tumor injection	Tetramer+ of CD45 [%]
3J	Grouped dotplot	15	Orfless	0.28	day 22 post tumor injection	Tetramer+ of CD45 [%]
3J	Grouped dotplot	17	Orfless	0.45	day 22 post tumor injection	Tetramer+ of CD45 [%]
3J	Grouped dotplot	19	Orfless	1.39	day 22 post tumor injection	Tetramer+ of CD45 [%]
3J	Grouped dotplot	2	OVA.Combo	1.05	day 22 post tumor injection	Tetramer+ of CD45 [%]
3J	Grouped dotplot	4	OVA.Combo	1.26	day 22 post tumor injection	Tetramer+ of CD45 [%]
3J	Grouped dotplot	6	OVA.Combo	0.36	day 22 post tumor injection	Tetramer+ of CD45 [%]
3J	Grouped dotplot	8	OVA.Combo	1.46	day 22 post tumor injection	Tetramer+ of CD45 [%]
3J	Grouped dotplot	10	OVA.Combo	2	day 22 post tumor injection	Tetramer+ of CD45 [%]
3J	Grouped dotplot	12	OVA.Combo	1.8	day 22 post tumor injection	Tetramer+ of CD45 [%]
3J	Grouped dotplot	14	OVA.Combo	1.15	day 22 post tumor injection	Tetramer+ of CD45 [%]
3J	Grouped dotplot	16	OVA.Combo	1.64	day 22 post tumor injection	Tetramer+ of CD45 [%]
3J	Grouped dotplot	18	OVA.Combo	0.91	day 22 post tumor injection	Tetramer+ of CD45 [%]
3J	Grouped dotplot	3	Orfless	12.9	day 22 post tumor injection	PEX of tetramer[%]
3J	Grouped dotplot	5	Orfless	3.63	day 22 post tumor injection	PEX of tetramer[%]
3J	Grouped dotplot	7	Orfless	22.3	day 22 post tumor injection	PEX of tetramer[%]
3J	Grouped dotplot	9	Orfless	15	day 22 post tumor injection	PEX of tetramer[%]
3J	Grouped dotplot	11	Orfless	49	day 22 post tumor injection	PEX of tetramer[%]
3J	Grouped dotplot	15	Orfless	10.9	day 22 post tumor injection	PEX of tetramer[%]
3J	Grouped dotplot	17	Orfless	41.2	day 22 post tumor injection	PEX of tetramer[%]
3J	Grouped dotplot	19	Orfless	29.3	day 22 post tumor injection	PEX of tetramer[%]
3J	Grouped dotplot	2	OVA.Combo	32	day 22 post tumor injection	PEX of tetramer[%]
3J	Grouped dotplot	4	OVA.Combo	28	day 22 post tumor injection	PEX of tetramer[%]
3J	Grouped dotplot	6	OVA.Combo	10.5	day 22 post tumor injection	PEX of tetramer[%]
3J	Grouped dotplot	8	OVA.Combo	22.7	day 22 post tumor injection	PEX of tetramer[%]
3J	Grouped dotplot	10	OVA.Combo	40.1	day 22 post tumor injection	PEX of tetramer[%]
3J	Grouped dotplot	12	OVA.Combo	43.1	day 22 post tumor injection	PEX of tetramer[%]
3J	Grouped dotplot	14	OVA.Combo	36	day 22 post tumor injection	PEX of tetramer[%]
3J	Grouped dotplot	16	OVA.Combo	13.6	day 22 post tumor injection	PEX of tetramer[%]
3J	Grouped dotplot	18	OVA.Combo	42.8	day 22 post tumor injection	PEX of tetramer[%]
3J	Grouped dotplot	3	Orfless	7.28	day 22 post tumor injection	TEX of tetramer[%]
3J	Grouped dotplot	5	Orfless	3.63	day 22 post tumor injection	TEX of tetramer[%]
3J	Grouped dotplot	7	Orfless	2.84	day 22 post tumor injection	TEX of tetramer[%]
3J	Grouped dotplot	9	Orfless	6.03	day 22 post tumor injection	TEX of tetramer[%]
3J	Grouped dotplot	11	Orfless	2.28	day 22 post tumor injection	TEX of tetramer[%]
3J	Grouped dotplot	15	Orfless	5.36	day 22 post tumor injection	TEX of tetramer[%]
3J	Grouped dotplot	17	Orfless	0.75	day 22 post tumor injection	TEX of tetramer[%]
3J	Grouped dotplot	19	Orfless	3.88	day 22 post tumor injection	TEX of tetramer[%]
3J	Grouped dotplot	2	OVA.Combo	5.6	day 22 post tumor injection	TEX of tetramer[%]
3J	Grouped dotplot	4	OVA.Combo	6.58	day 22 post tumor injection	TEX of tetramer[%]
3J	Grouped dotplot	6	OVA.Combo	30.9	day 22 post tumor injection	TEX of tetramer[%]
3J	Grouped dotplot	8	OVA.Combo	22.8	day 22 post tumor injection	TEX of tetramer[%]
3J	Grouped dotplot	10	OVA.Combo	10.6	day 22 post tumor injection	TEX of tetramer[%]
3J	Grouped dotplot	12	OVA.Combo	6.26	day 22 post tumor injection	TEX of tetramer[%]
3J	Grouped dotplot	14	OVA.Combo	8.51	day 22 post tumor injection	TEX of tetramer[%]
3J	Grouped dotplot	16	OVA.Combo	14.9	day 22 post tumor injection	TEX of tetramer[%]
3J	Grouped dotplot	18	OVA.Combo	6.42	day 22 post tumor injection	TEX of tetramer[%]

## Sheet: Sup Fig 3E
		mouse weight - g
mouse ID	group	day 2	day 9	day 16	day 21
5	liOVA	19.6	19.9	20.3	21
15	liOVA	15.8	17.2	17.9	18.5
20	liOVA	17.7	18.5	19.8	21.2
35	liOVA	16.9	18.3	19.1	19.8
41	liOVA	15.9	16.3	17.4	18.3
45	liOVA	17.4	17.7	19.1	20.2
3	OVA.Il12	19	19.8	20.5	21.4
8	OVA.Il12	15.7	17	17.3	18.6
13	OVA.Il12	18.4	19.6	20	20.2
18	OVA.Il12	17.4	18.2	18.7	19.6
21	OVA.Il12	16.5	17.8	19.3	19.5
28	OVA.Il12	17.5	18.6	18.7	19.5
33	OVA.Il12	15.8	16.1	16.9	17.1
38	OVA.Il12	14.9	15.7	16.9	17
43	OVA.Il12	16.7	18.4	18.2	19.5
4	OVA.Ifna	16.4	17.4	17.5	18.3
9	OVA.Ifna	15.4	16.3	17	17.1
14	OVA.Ifna	17.6	18.6	18.7	19.2
19	OVA.Ifna	16.3	17	17.4	18
29	OVA.Ifna	16.8	17.2	18.6	18.9
34	OVA.Ifna	16.5	17.3	17.9	18.4
36	OVA.Ifna	18.2	18.8	19.6	19.1
39	OVA.Ifna	16.4	17.4	18.6	19.3
44	OVA.Ifna	15.7	16.2	16.2	17.9
1	OVA.Combo	15.8	17.2	18.3	19
7	OVA.Combo	17.5	18.3	18.3	18.9
12	OVA.Combo	17.7	19	19.5	20.3
17	OVA.Combo	15.3	17.1	17.6	18.4
22	OVA.Combo	17.7	18	18.2	18.3
30	OVA.Combo	17.5	17.7	17.9	18.8
32	OVA.Combo	17.1	17.4	18.8	19.6
37	OVA.Combo	17.9	19.6	20.1	21
42	OVA.Combo	17	17.4	18.5	19.3

## Sheet: Sup Fig 3F-G
n	group	Mo IL-1a (53)	Mo IL-2 (36)	Mo IL-4 (39)	Mo IL-5 (52)	Mo IL-6 (38)	Mo IL-9 (33)	Mo IL-10 (56)	Mo IL-12(p40) (76)	Mo IL-12(p70) (78)	Mo IL-13 (37)	Mo IL-17A (72)	Mo Eotaxin (74)	Mo G-CSF (54)	Mo GM-CSF (73)	Mo IFN-g (34)	Mo KC (57)	Mo MCP-1 (51)	Mo MIP-1a (77)	Mo MIP-1b (75)	Mo RANTES (55)	Mo TNF-a (21)	Mo IL-18 (20)
5	liOVA	14.03	18.83	3.15	10.69	10.5	12.72	46.21	1197.85	75.81	71.31	5.23	918.08	1160.13	46.23	13.53	72.71	334.49		62.11	65.18	98.6	519.11
10	liOVA	30.39	29.73		23.87	18.46	19.33	91.7	1247.86	97.35	120.25	20.29	1732.39	253.28	93.8	19.09	152.34	675.75	3.18	114.1	255.76	1563.86	671.65
15	liOVA	19.71	24.68	3.25	17.09	7.17	16.87	63.8	1298.56	70.76	103.18	6.7	1569.12	148.54	43.98	17.58	203.67	729.35	2.88	83.29	296.06	170.17	572.97
20	liOVA	12.13	21.26	2.39	10.06	30.4	16.53	59.15	1778.68	69.59	77.17	3.55	1205.98	372.95	47.68	16.74	247.57	1284.86	2.73	110.75	470.45	89.69	404.12
27	liOVA	34.24	16.36		20.65	4.13	11.71	42.01	451.31	52.99	50.49	3.46	1715.85	138.74	35.81	9.09	79.08	319.51		59.29	57.54	74.86	570.93
35	liOVA	17.11	82.65		26.16	6.53	28.37	64.46	1257.94	73.48	80.09	5.14	1444.16	157.88	51.36	32.74	79.68	458.12	2.07	138.29	146.45	146.27	234.84
40	liOVA	29.09	15.47	2.58	8.55	2.55	12.21	48.29	1212.27	56.45	53.5		2143.34	143.99	40.05	13.53	85.97	380.06	2.07	70.34	154.22	85.23	267.37
41	liOVA	10.84	54.83	2.68	21.42	7.47		62.48	592.49	33.57	217	14.88	1783.57	252.79	35.37	8.23	409.48	827.94	2.68	82.01	241.81	221.1	1010.24
3	OVA.Il12	40.07	12.03	6.53	18.49	3.99	12.72	69.05	1687.17	197.88		2.47	979.75	243.03	31.9	36.29	84.78	422.71	4.52	78.57	132.34	83.75	386.01
8	OVA.Il12	28.53	19	2.68	14.76	10	10.4	85.74	3088.47	258.5	62.45	12.22	1769.35	723.08	39.64	54.08	107.94	693.54	8.02	104.59	559.96	531.91	624.84
13	OVA.Il12	23.99	17.24	2.77	8.95	5.45	15.37	58.14	690.95	86.75	62.45		1628.25	192.54	47.32	16.99	102.15	430.44	2.58	72.13	136.03	83.75	362.27
18	OVA.Il12	37.84	28.73	3.15	16.71	3.27	17.66	57.81	2374.97	171.95	83	3.6	2052.26	130.64	43.22	27.44	169.51	449.42	7.54	94.81	251.83	131.35	583.85
21	OVA.Il12	28.9	20.91	2.39	17.4	5.04	13.94	66.11	2205.83	119.88	71.31		2247.91	104.55	42.44	31.25	174.64	505.02	6.4	93.58	323.48	86.72	488.76
28	OVA.Il12	20.1	18.83	3.44	20.03	4.17	16.18	75.86	2202.55	172.36	94.57		1432.93	210.21	34.69	109.49	118.26	390.97	5.16	84.28	333.45	89.69	600.06
33	OVA.Il12	28.53	12.77	2.87	5.91	10.8	9.59	49.66	1975.03	157.45	68.37	2.57	2807.52	247.91	27.88	24.61	97.49	280.15	7.34	132.43	507.93	86.72	529.58
38	OVA.Il12	11.06	27.72	1.92	34.66	4.93	12.21	123.12	1502.47	124.65	56.49	18.64	1587.48	118.28	28.67	16.23	91.61	233.71	5.38	100.34	185.69	173.16	66.76
43	OVA.Il12	9.97	13.85	2.58	15.07	4.64	13.21	113.81	1989.33	172.76	62.45	5.77	1553.81	194.96	38.39	21.27	85.08	357.69	4.62	81.15	184.16	326.35	354.52
4	OVA.Ifna	17.31	13.85	2.96	13.91	4.42	12.72	83.52	1779.48	68.04	68.37	2.9	1033.7	278.73	41.26	14.2	76.36	396.36	3.03	76.54	110.3	95.63	368.44
9	OVA.Ifna	27.03	17.77	3.11	20.03	6.25	15.83	63.47	1552.4	62.62	59.48	2.95	1753.81	346.94	46.96	15.39	83.88	338.91	4.32	89.04	161.37	98.6	274.08
14	OVA.Ifna	19.31	17.77		9.11	5.15	13.46	68.4	1279.66	75.04	85.9		1498.46	175.9	46.23	15.22	77.27	472.83	3.28	80.58	140.43	92.65	675.57
19	OVA.Ifna	19.11	20.22	3.82	10.53	6.97	17.32	51.03	1222.58	61.85	80.09	3.23	2110.85	516.43	40.85	16.57	114.26	444.4	3.38	85.4	105.52	92.65	386.01
29	OVA.Ifna	13.93	14.93	2.3	16.32	7.54	18.78	78.1	2084.89	49.54	50.49		2102.03	244.98	34.92	18.34	142.96	1050.51	3.8	95.08	544.95	63.02	108.4
34	OVA.Ifna	14.76	24.68		49.95	9.76	13.7	36.31	2317.68	92.63	108.89	12.85	1197.46	277.75	48.4	15.39	173.02	520.11	3.53	85.12	177.7	266.15	389.8
36	OVA.Ifna	19.9	17.6	3.15	14.92	4.1	16.07	51.37	1076.33	58.76	85.9	2.76	1645.67	207.06	47.14	17.08	80.89	359.11	2.58	85.54	106.27	91.17	210.93
39	OVA.Ifna	21.28	14.21	3.06	10.77	9.06	20.41	52.4	2083.54	50.31	62.45		2144.21	445.69	36.68	22.52	88.65	351.97	3.28	96.71	117.86	86.72	314.21
44	OVA.Ifna	10.52	22.63	2.77	10.53	2.04	9.86	88.25	726.95	27.55	59.48	7.18	2281.34	47.87		7.71	80.28	414.91	4.15	99.4	375.74	92.65	189.95
1	OVA.Combo	28.9	17.77	2.3	25.17	10.11	10.13	79.06	1266.99	115.91		2.9	2172.13	558.04	29.69	19.43	102.44	654.66	11.12	128.98	320.63	89.69	307.76
7	OVA.Combo	34.96	12.22	2.77	21.57	4.32	10.13	60.48	1582.43	114.33	53.5	2.85	1391.5	337.3	27.08	18.92	51.79	502.67	6.57	73.9	163.2	80.78	454.99
12	OVA.Combo	21.28	15.65	2.25	31.94	5.15	9.59	67.42	2670.64	206.43	68.37	5.14	1499.32	455.19	25.99	28.43	176.25	731.26	12.35	96.85	204.88	80.78	965.92
17	OVA.Combo	20.69	33.37	5.37	18.18	9.57	30.93	271.42	1146.71	175.99	153.9	24.37	1898.96	247.18	35.37	30.09	149.59	642.44	11.97	226.45	232.62	206.11	322.23
22	OVA.Combo	28.71	19.17	2.77	13.2	7.1	15.83	76.18	1103.67	84.01	62.45	2.47	3414.51	149.02	39.64	24.19	122.8	655.68	11.07	164.94	561.52	92.65	601.41
30	OVA.Combo	12.35	18.12	2.11	95.6	9.13	13.94	72.95	1782.68	80.49	75.71	22.3	2143.34	127.78	30.69	17.75	146.01	599.68	5.11	131.33	256.43	531.91	598.72
32	OVA.Combo	16.91	20.05	3.2	18.18	9.13	13.7	67.75	2574.99	163.08	71.31	4.69	2350.38	1004.22	39.64	28.27	148.77	722.65	8.47	92.9	202.9	98.6	453.54
37	OVA.Combo	24.56	18.83	2.49	16.63	21.99	14.42	168.53	1866.39	92.24	62.45	9.43	2905.49	386.86	24.86	19.09	91.02	448.17	10.19	207.02	361.14	107.52	159.6
42	OVA.Combo	14.65	10.56	2.2	14.3	5.63		58.14	1746.17	97.74	53.5		2478.7	217.73		13.19	103.02	300.99	5.01	110.23	189.98	57.11	363.81

## Sheet: Sup Fig 5D
		liOVA			OVA.Ifna			OVA.Il12			OVA.Combo
Cluster	0	47	55.3		54.5	51.9	52.1	48.5	34	49.8	40.3	28.3	51.8
	1	36.5	27.5		29.1	32.7	34	34.2	39.2	38.4	43	32.3	11.7
	2	10.6	8.2		8.9	6.8	7.8	10.5	19.7	6.6	11.6	30.9	23.4
	3	1.5	3.5		3.9	3.1	1.6	4.3	3	1.4	0.7	3	8.8
	4	2.4	4		1.2	2.7	2	0.9	2	1.8	2.6	2.2	1.5
	5	1.9	1		2	2.6	2	1.3	1.8	1.6	1.5	2.9	0.7
	6	0.1	0.4		0.5	0.2	0.4	0.2	0.3	0.4	0.3	0.4	2.2

[truncated: 7 more sheets: Sup Fig 5, Sup fig 7, Sup Fig 8, Sup Fig 9, Sup Fig 9H, Sup Fig 10, Sup Fig 15]
